# Supplementary material for: Driving forces behind phase separation of the carboxy-terminal domain of RNA polymerase II
Source: Nat Commun. 2023 Sep 25;14:5979. doi: 10.1038/s41467-023-41633-8 (PMC10519987; doi:10.1038/s41467-023-41633-8)
Supplement: Supplementary file 4 — Supplementary Data 1 [file 41467_2023_41633_MOESM4_ESM.zip]

Archive with 132 entries (128 files):
- MD_input_and_coordinate_files/
- __MACOSX/._MD_input_and_coordinate_files
- MD_input_and_coordinate_files/.DS_Store
- __MACOSX/MD_input_and_coordinate_files/._.DS_Store
- MD_input_and_coordinate_files/README
- __MACOSX/MD_input_and_coordinate_files/._README
- MD_input_and_coordinate_files/multi_copy/
- __MACOSX/MD_input_and_coordinate_files/._multi_copy
- MD_input_and_coordinate_files/amber99sb-ildn.ff/
- __MACOSX/MD_input_and_coordinate_files/._amber99sb-ildn.ff
- MD_input_and_coordinate_files/single_copy/
- __MACOSX/MD_input_and_coordinate_files/._single_copy
- MD_input_and_coordinate_files/multi_copy/topol_Protein_chain_D.itp
- __MACOSX/MD_input_and_coordinate_files/multi_copy/._topol_Protein_chain_D.itp
- MD_input_and_coordinate_files/multi_copy/posre_Protein_chain_D.itp
- __MACOSX/MD_input_and_coordinate_files/multi_copy/._posre_Protein_chain_D.itp
- MD_input_and_coordinate_files/multi_copy/topol.top
- __MACOSX/MD_input_and_coordinate_files/multi_copy/._topol.top
- MD_input_and_coordinate_files/multi_copy/posre_Protein_chain_E.itp
- __MACOSX/MD_input_and_coordinate_files/multi_copy/._posre_Protein_chain_E.itp
- MD_input_and_coordinate_files/multi_copy/topol_Protein_chain_E.itp
- __MACOSX/MD_input_and_coordinate_files/multi_copy/._topol_Protein_chain_E.itp
- MD_input_and_coordinate_files/multi_copy/hCTD_multicopy_MD_initial.gro
- __MACOSX/MD_input_and_coordinate_files/multi_copy/._hCTD_multicopy_MD_initial.gro
- MD_input_and_coordinate_files/multi_copy/topol_Protein_chain_G.itp
- __MACOSX/MD_input_and_coordinate_files/multi_copy/._topol_Protein_chain_G.itp
- MD_input_and_coordinate_files/multi_copy/posre_Protein_chain_G.itp
- __MACOSX/MD_input_and_coordinate_files/multi_copy/._posre_Protein_chain_G.itp
- MD_input_and_coordinate_files/multi_copy/posre_Protein_chain_F.itp
- __MACOSX/MD_input_and_coordinate_files/multi_copy/._posre_Protein_chain_F.itp
- MD_input_and_coordinate_files/multi_copy/topol_Protein_chain_F.itp
- __MACOSX/MD_input_and_coordinate_files/multi_copy/._topol_Protein_chain_F.itp
- MD_input_and_coordinate_files/multi_copy/topol_Protein_chain_B.itp
- __MACOSX/MD_input_and_coordinate_files/multi_copy/._topol_Protein_chain_B.itp
- MD_input_and_coordinate_files/multi_copy/posre_Protein_chain_B.itp
- __MACOSX/MD_input_and_coordinate_files/multi_copy/._posre_Protein_chain_B.itp
- MD_input_and_coordinate_files/multi_copy/posre_Protein_chain_C.itp
- __MACOSX/MD_input_and_coordinate_files/multi_copy/._posre_Protein_chain_C.itp
- MD_input_and_coordinate_files/multi_copy/topol_Protein_chain_C.itp
- __MACOSX/MD_input_and_coordinate_files/multi_copy/._topol_Protein_chain_C.itp
- MD_input_and_coordinate_files/multi_copy/topol_Protein_chain_A.itp
- __MACOSX/MD_input_and_coordinate_files/multi_copy/._topol_Protein_chain_A.itp
- MD_input_and_coordinate_files/multi_copy/posre_Protein_chain_A.itp
- __MACOSX/MD_input_and_coordinate_files/multi_copy/._posre_Protein_chain_A.itp
- MD_input_and_coordinate_files/multi_copy/md_1us.mdp
- __MACOSX/MD_input_and_coordinate_files/multi_copy/._md_1us.mdp
- MD_input_and_coordinate_files/multi_copy/hCTD_multicopy_MD_1us_final_protein.gro
- __MACOSX/MD_input_and_coordinate_files/multi_copy/._hCTD_multicopy_MD_1us_final_protein.gro
- MD_input_and_coordinate_files/multi_copy/posre_Protein_chain_J.itp
- __MACOSX/MD_input_and_coordinate_files/multi_copy/._posre_Protein_chain_J.itp
- MD_input_and_coordinate_files/multi_copy/topol_Protein_chain_J.itp
- __MACOSX/MD_input_and_coordinate_files/multi_copy/._topol_Protein_chain_J.itp
- MD_input_and_coordinate_files/multi_copy/topol_Protein_chain_H.itp
- __MACOSX/MD_input_and_coordinate_files/multi_copy/._topol_Protein_chain_H.itp
- MD_input_and_coordinate_files/multi_copy/posre_Protein_chain_H.itp
- __MACOSX/MD_input_and_coordinate_files/multi_copy/._posre_Protein_chain_H.itp
- MD_input_and_coordinate_files/multi_copy/posre_Protein_chain_I.itp
- __MACOSX/MD_input_and_coordinate_files/multi_copy/._posre_Protein_chain_I.itp
- MD_input_and_coordinate_files/multi_copy/topol_Protein_chain_I.itp
- __MACOSX/MD_input_and_coordinate_files/multi_copy/._topol_Protein_chain_I.itp
- MD_input_and_coordinate_files/amber99sb-ildn.ff/aminoacids.arn
- __MACOSX/MD_input_and_coordinate_files/amber99sb-ildn.ff/._aminoacids.arn
- MD_input_and_coordinate_files/amber99sb-ildn.ff/rna.hdb
- __MACOSX/MD_input_and_coordinate_files/amber99sb-ildn.ff/._rna.hdb
- MD_input_and_coordinate_files/amber99sb-ildn.ff/tip4pd.itp
- __MACOSX/MD_input_and_coordinate_files/amber99sb-ildn.ff/._tip4pd.itp
- MD_input_and_coordinate_files/amber99sb-ildn.ff/aminoacids.n.tdb
- __MACOSX/MD_input_and_coordinate_files/amber99sb-ildn.ff/._aminoacids.n.tdb
- MD_input_and_coordinate_files/amber99sb-ildn.ff/spc.itp
- __MACOSX/MD_input_and_coordinate_files/amber99sb-ildn.ff/._spc.itp
- MD_input_and_coordinate_files/amber99sb-ildn.ff/tip3p.itp
- __MACOSX/MD_input_and_coordinate_files/amber99sb-ildn.ff/._tip3p.itp
- MD_input_and_coordinate_files/amber99sb-ildn.ff/dna.arn
- __MACOSX/MD_input_and_coordinate_files/amber99sb-ildn.ff/._dna.arn
- MD_input_and_coordinate_files/amber99sb-ildn.ff/ffbonded.itp
- __MACOSX/MD_input_and_coordinate_files/amber99sb-ildn.ff/._ffbonded.itp
- MD_input_and_coordinate_files/amber99sb-ildn.ff/dna.r2b
- __MACOSX/MD_input_and_coordinate_files/amber99sb-ildn.ff/._dna.r2b
- MD_input_and_coordinate_files/amber99sb-ildn.ff/tip4p.itp
- __MACOSX/MD_input_and_coordinate_files/amber99sb-ildn.ff/._tip4p.itp
- MD_input_and_coordinate_files/amber99sb-ildn.ff/tip5p.itp
- __MACOSX/MD_input_and_coordinate_files/amber99sb-ildn.ff/._tip5p.itp
- MD_input_and_coordinate_files/amber99sb-ildn.ff/aminoacids.r2b
- __MACOSX/MD_input_and_coordinate_files/amber99sb-ildn.ff/._aminoacids.r2b
- MD_input_and_coordinate_files/amber99sb-ildn.ff/rna.rtp
- __MACOSX/MD_input_and_coordinate_files/amber99sb-ildn.ff/._rna.rtp
- MD_input_and_coordinate_files/amber99sb-ildn.ff/ffnonbonded.itp
- __MACOSX/MD_input_and_coordinate_files/amber99sb-ildn.ff/._ffnonbonded.itp
- MD_input_and_coordinate_files/amber99sb-ildn.ff/gbsa.itp
- __MACOSX/MD_input_and_coordinate_files/amber99sb-ildn.ff/._gbsa.itp
- MD_input_and_coordinate_files/amber99sb-ildn.ff/watermodels.dat
- __MACOSX/MD_input_and_coordinate_files/amber99sb-ildn.ff/._watermodels.dat
- MD_input_and_coordinate_files/amber99sb-ildn.ff/aminoacids.vsd
- __MACOSX/MD_input_and_coordinate_files/amber99sb-ildn.ff/._aminoacids.vsd
- MD_input_and_coordinate_files/amber99sb-ildn.ff/spce.itp
- __MACOSX/MD_input_and_coordinate_files/amber99sb-ildn.ff/._spce.itp
- MD_input_and_coordinate_files/amber99sb-ildn.ff/rna.arn
- __MACOSX/MD_input_and_coordinate_files/amber99sb-ildn.ff/._rna.arn
- MD_input_and_coordinate_files/amber99sb-ildn.ff/tip4pew.itp
- __MACOSX/MD_input_and_coordinate_files/amber99sb-ildn.ff/._tip4pew.itp
- MD_input_and_coordinate_files/amber99sb-ildn.ff/aminoacids.hdb
- __MACOSX/MD_input_and_coordinate_files/amber99sb-ildn.ff/._aminoacids.hdb
- MD_input_and_coordinate_files/amber99sb-ildn.ff/urea.itp
- __MACOSX/MD_input_and_coordinate_files/amber99sb-ildn.ff/._urea.itp
- MD_input_and_coordinate_files/amber99sb-ildn.ff/dna.hdb
- __MACOSX/MD_input_and_coordinate_files/amber99sb-ildn.ff/._dna.hdb
- MD_input_and_coordinate_files/amber99sb-ildn.ff/forcefield.doc
- __MACOSX/MD_input_and_coordinate_files/amber99sb-ildn.ff/._forcefield.doc
- MD_input_and_coordinate_files/amber99sb-ildn.ff/ions.itp
- __MACOSX/MD_input_and_coordinate_files/amber99sb-ildn.ff/._ions.itp
- MD_input_and_coordinate_files/amber99sb-ildn.ff/forcefield.itp
- __MACOSX/MD_input_and_coordinate_files/amber99sb-ildn.ff/._forcefield.itp
- MD_input_and_coordinate_files/amber99sb-ildn.ff/dna.rtp
- __MACOSX/MD_input_and_coordinate_files/amber99sb-ildn.ff/._dna.rtp
- MD_input_and_coordinate_files/amber99sb-ildn.ff/atomtypes.atp
- __MACOSX/MD_input_and_coordinate_files/amber99sb-ildn.ff/._atomtypes.atp
- MD_input_and_coordinate_files/amber99sb-ildn.ff/aminoacids.c.tdb
- __MACOSX/MD_input_and_coordinate_files/amber99sb-ildn.ff/._aminoacids.c.tdb
- MD_input_and_coordinate_files/amber99sb-ildn.ff/rna.r2b
- __MACOSX/MD_input_and_coordinate_files/amber99sb-ildn.ff/._rna.r2b
- MD_input_and_coordinate_files/amber99sb-ildn.ff/aminoacids.rtp
- __MACOSX/MD_input_and_coordinate_files/amber99sb-ildn.ff/._aminoacids.rtp
- MD_input_and_coordinate_files/single_copy/topol.top
- __MACOSX/MD_input_and_coordinate_files/single_copy/._topol.top
- MD_input_and_coordinate_files/single_copy/posre.itp
- __MACOSX/MD_input_and_coordinate_files/single_copy/._posre.itp
- MD_input_and_coordinate_files/single_copy/hCTD_single_copy_MD_1us_final_protein.gro
- __MACOSX/MD_input_and_coordinate_files/single_copy/._hCTD_single_copy_MD_1us_final_protein.gro
- MD_input_and_coordinate_files/single_copy/md_1us.mdp
- __MACOSX/MD_input_and_coordinate_files/single_copy/._md_1us.mdp
- MD_input_and_coordinate_files/single_copy/hCTD_single_copy_MD_initial.gro
- __MACOSX/MD_input_and_coordinate_files/single_copy/._hCTD_single_copy_MD_initial.gro
