# Supplementary material for: Driving forces behind phase separation of the carboxy-terminal domain of RNA polymerase II
Source: Nat Commun. 2023 Sep 25;14:5979. doi: 10.1038/s41467-023-41633-8 (PMC10519987; doi:10.1038/s41467-023-41633-8)
Supplement: Supplementary file 4 — Supplementary Data 1 [file 41467_2023_41633_MOESM4_ESM.zip › MD_input_and_coordinate_files/README]

The folder contains MD files used for simulations using GROMACS 5.1.4 package.

amber99sb-ildn.ff - amber99sb-ildn force-fieled folder including tip4pd.itp - special water model used in the study
tip4pd.itp

multi_copy: MD setup files for 10-copy hCTD system
single_copy: MD setup files for 1-copy hCTD system

In each folder:

*_MD_initial.gro - the complete initial files used for the productive 1 microsecondn run
*_MD_1us_final_protein.gro - the final protein configuration after 1 microsecond MD 
md_1us.mdp - MD parameters
topol.top - toplogy (force-field parameters)
