# Supplementary material for: Driving forces behind phase separation of the carboxy-terminal domain of RNA polymerase II
Source: Nat Commun. 2023 Sep 25;14:5979. doi: 10.1038/s41467-023-41633-8 (PMC10519987; doi:10.1038/s41467-023-41633-8)
Supplement: Supplementary file 4 — Supplementary Data 1 [file 41467_2023_41633_MOESM4_ESM.zip › MD_input_and_coordinate_files/multi_copy/posre_Protein_chain_D.itp]

; In this topology include file, you will find position restraint
; entries for all the heavy atoms in your original pdb file.
; This means that all the protons which were added by pdb2gmx are
; not restrained.

[ position_restraints ]
; atom  type      fx      fy      fz
     1     1  1000  1000  1000
     5     1  1000  1000  1000
     7     1  1000  1000  1000
    10     1  1000  1000  1000
    11     1  1000  1000  1000
    13     1  1000  1000  1000
    15     1  1000  1000  1000
    16     1  1000  1000  1000
    18     1  1000  1000  1000
    20     1  1000  1000  1000
    22     1  1000  1000  1000
    23     1  1000  1000  1000
    24     1  1000  1000  1000
    26     1  1000  1000  1000
    28     1  1000  1000  1000
    31     1  1000  1000  1000
    33     1  1000  1000  1000
    34     1  1000  1000  1000
    35     1  1000  1000  1000
    36     1  1000  1000  1000
    39     1  1000  1000  1000
    42     1  1000  1000  1000
    45     1  1000  1000  1000
    47     1  1000  1000  1000
    48     1  1000  1000  1000
    49     1  1000  1000  1000
    51     1  1000  1000  1000
    53     1  1000  1000  1000
    55     1  1000  1000  1000
    59     1  1000  1000  1000
    61     1  1000  1000  1000
    62     1  1000  1000  1000
    63     1  1000  1000  1000
    65     1  1000  1000  1000
    67     1  1000  1000  1000
    70     1  1000  1000  1000
    72     1  1000  1000  1000
    73     1  1000  1000  1000
    74     1  1000  1000  1000
    75     1  1000  1000  1000
    78     1  1000  1000  1000
    81     1  1000  1000  1000
    84     1  1000  1000  1000
    86     1  1000  1000  1000
    87     1  1000  1000  1000
    88     1  1000  1000  1000
    90     1  1000  1000  1000
    92     1  1000  1000  1000
    96     1  1000  1000  1000
    97     1  1000  1000  1000
    98     1  1000  1000  1000
   100     1  1000  1000  1000
   102     1  1000  1000  1000
   105     1  1000  1000  1000
   106     1  1000  1000  1000
   108     1  1000  1000  1000
   110     1  1000  1000  1000
   111     1  1000  1000  1000
   113     1  1000  1000  1000
   115     1  1000  1000  1000
   117     1  1000  1000  1000
   118     1  1000  1000  1000
   119     1  1000  1000  1000
   121     1  1000  1000  1000
   123     1  1000  1000  1000
   126     1  1000  1000  1000
   129     1  1000  1000  1000
   130     1  1000  1000  1000
   131     1  1000  1000  1000
   132     1  1000  1000  1000
   133     1  1000  1000  1000
   134     1  1000  1000  1000
   135     1  1000  1000  1000
   138     1  1000  1000  1000
   141     1  1000  1000  1000
   144     1  1000  1000  1000
   146     1  1000  1000  1000
   147     1  1000  1000  1000
   148     1  1000  1000  1000
   150     1  1000  1000  1000
   152     1  1000  1000  1000
   155     1  1000  1000  1000
   158     1  1000  1000  1000
   161     1  1000  1000  1000
   163     1  1000  1000  1000
   164     1  1000  1000  1000
   167     1  1000  1000  1000
   170     1  1000  1000  1000
   171     1  1000  1000  1000
   172     1  1000  1000  1000
   174     1  1000  1000  1000
   176     1  1000  1000  1000
   179     1  1000  1000  1000
   181     1  1000  1000  1000
   182     1  1000  1000  1000
   183     1  1000  1000  1000
   184     1  1000  1000  1000
   187     1  1000  1000  1000
   190     1  1000  1000  1000
   193     1  1000  1000  1000
   195     1  1000  1000  1000
   196     1  1000  1000  1000
   197     1  1000  1000  1000
   199     1  1000  1000  1000
   202     1  1000  1000  1000
   203     1  1000  1000  1000
   204     1  1000  1000  1000
   206     1  1000  1000  1000
   209     1  1000  1000  1000
   210     1  1000  1000  1000
   211     1  1000  1000  1000
   213     1  1000  1000  1000
   215     1  1000  1000  1000
   218     1  1000  1000  1000
   219     1  1000  1000  1000
   221     1  1000  1000  1000
   223     1  1000  1000  1000
   224     1  1000  1000  1000
   226     1  1000  1000  1000
   228     1  1000  1000  1000
   230     1  1000  1000  1000
   231     1  1000  1000  1000
   232     1  1000  1000  1000
   234     1  1000  1000  1000
   236     1  1000  1000  1000
   238     1  1000  1000  1000
   242     1  1000  1000  1000
   244     1  1000  1000  1000
   245     1  1000  1000  1000
   246     1  1000  1000  1000
   247     1  1000  1000  1000
   250     1  1000  1000  1000
   253     1  1000  1000  1000
   256     1  1000  1000  1000
   258     1  1000  1000  1000
   259     1  1000  1000  1000
   260     1  1000  1000  1000
   262     1  1000  1000  1000
   264     1  1000  1000  1000
   267     1  1000  1000  1000
   270     1  1000  1000  1000
   271     1  1000  1000  1000
   272     1  1000  1000  1000
   275     1  1000  1000  1000
   276     1  1000  1000  1000
   277     1  1000  1000  1000
   279     1  1000  1000  1000
   281     1  1000  1000  1000
   284     1  1000  1000  1000
   286     1  1000  1000  1000
   287     1  1000  1000  1000
   288     1  1000  1000  1000
   289     1  1000  1000  1000
   292     1  1000  1000  1000
   295     1  1000  1000  1000
   298     1  1000  1000  1000
   300     1  1000  1000  1000
   301     1  1000  1000  1000
   302     1  1000  1000  1000
   304     1  1000  1000  1000
   306     1  1000  1000  1000
   309     1  1000  1000  1000
   311     1  1000  1000  1000
   312     1  1000  1000  1000
   313     1  1000  1000  1000
   315     1  1000  1000  1000
   317     1  1000  1000  1000
   320     1  1000  1000  1000
   321     1  1000  1000  1000
   323     1  1000  1000  1000
   325     1  1000  1000  1000
   326     1  1000  1000  1000
   328     1  1000  1000  1000
   330     1  1000  1000  1000
   332     1  1000  1000  1000
   333     1  1000  1000  1000
   334     1  1000  1000  1000
   336     1  1000  1000  1000
   338     1  1000  1000  1000
   341     1  1000  1000  1000
   343     1  1000  1000  1000
   344     1  1000  1000  1000
   345     1  1000  1000  1000
   346     1  1000  1000  1000
   349     1  1000  1000  1000
   352     1  1000  1000  1000
   355     1  1000  1000  1000
   357     1  1000  1000  1000
   358     1  1000  1000  1000
   359     1  1000  1000  1000
   361     1  1000  1000  1000
   363     1  1000  1000  1000
   365     1  1000  1000  1000
   369     1  1000  1000  1000
   371     1  1000  1000  1000
   372     1  1000  1000  1000
   373     1  1000  1000  1000
   375     1  1000  1000  1000
   377     1  1000  1000  1000
   380     1  1000  1000  1000
   382     1  1000  1000  1000
   383     1  1000  1000  1000
   384     1  1000  1000  1000
   385     1  1000  1000  1000
   388     1  1000  1000  1000
   391     1  1000  1000  1000
   394     1  1000  1000  1000
   396     1  1000  1000  1000
   397     1  1000  1000  1000
   398     1  1000  1000  1000
   400     1  1000  1000  1000
   402     1  1000  1000  1000
   405     1  1000  1000  1000
   407     1  1000  1000  1000
   408     1  1000  1000  1000
   409     1  1000  1000  1000
   411     1  1000  1000  1000
   413     1  1000  1000  1000
   416     1  1000  1000  1000
   417     1  1000  1000  1000
   419     1  1000  1000  1000
   421     1  1000  1000  1000
   422     1  1000  1000  1000
   424     1  1000  1000  1000
   426     1  1000  1000  1000
   428     1  1000  1000  1000
   429     1  1000  1000  1000
   430     1  1000  1000  1000
   432     1  1000  1000  1000
   434     1  1000  1000  1000
   437     1  1000  1000  1000
   439     1  1000  1000  1000
   440     1  1000  1000  1000
   441     1  1000  1000  1000
   442     1  1000  1000  1000
   445     1  1000  1000  1000
   448     1  1000  1000  1000
   451     1  1000  1000  1000
   453     1  1000  1000  1000
   454     1  1000  1000  1000
   455     1  1000  1000  1000
   457     1  1000  1000  1000
   459     1  1000  1000  1000
   461     1  1000  1000  1000
   465     1  1000  1000  1000
   467     1  1000  1000  1000
   468     1  1000  1000  1000
   469     1  1000  1000  1000
   471     1  1000  1000  1000
   473     1  1000  1000  1000
   476     1  1000  1000  1000
   478     1  1000  1000  1000
   479     1  1000  1000  1000
   480     1  1000  1000  1000
   481     1  1000  1000  1000
   484     1  1000  1000  1000
   487     1  1000  1000  1000
   490     1  1000  1000  1000
   492     1  1000  1000  1000
   493     1  1000  1000  1000
   494     1  1000  1000  1000
   496     1  1000  1000  1000
   498     1  1000  1000  1000
   501     1  1000  1000  1000
   503     1  1000  1000  1000
   504     1  1000  1000  1000
   505     1  1000  1000  1000
   507     1  1000  1000  1000
   509     1  1000  1000  1000
   512     1  1000  1000  1000
   513     1  1000  1000  1000
   515     1  1000  1000  1000
   517     1  1000  1000  1000
   518     1  1000  1000  1000
   520     1  1000  1000  1000
   522     1  1000  1000  1000
   524     1  1000  1000  1000
   525     1  1000  1000  1000
   526     1  1000  1000  1000
   528     1  1000  1000  1000
   530     1  1000  1000  1000
   533     1  1000  1000  1000
   535     1  1000  1000  1000
   536     1  1000  1000  1000
   537     1  1000  1000  1000
   538     1  1000  1000  1000
   541     1  1000  1000  1000
   544     1  1000  1000  1000
   547     1  1000  1000  1000
   549     1  1000  1000  1000
   550     1  1000  1000  1000
   551     1  1000  1000  1000
   553     1  1000  1000  1000
   555     1  1000  1000  1000
   557     1  1000  1000  1000
   561     1  1000  1000  1000
   563     1  1000  1000  1000
   564     1  1000  1000  1000
   565     1  1000  1000  1000
   567     1  1000  1000  1000
   569     1  1000  1000  1000
   572     1  1000  1000  1000
   574     1  1000  1000  1000
   575     1  1000  1000  1000
   576     1  1000  1000  1000
   577     1  1000  1000  1000
   580     1  1000  1000  1000
   583     1  1000  1000  1000
   586     1  1000  1000  1000
   588     1  1000  1000  1000
   589     1  1000  1000  1000
   590     1  1000  1000  1000
   592     1  1000  1000  1000
   594     1  1000  1000  1000
   597     1  1000  1000  1000
   598     1  1000  1000  1000
   599     1  1000  1000  1000
   602     1  1000  1000  1000
   603     1  1000  1000  1000
   604     1  1000  1000  1000
   606     1  1000  1000  1000
   608     1  1000  1000  1000
   611     1  1000  1000  1000
   612     1  1000  1000  1000
   614     1  1000  1000  1000
   616     1  1000  1000  1000
   617     1  1000  1000  1000
   619     1  1000  1000  1000
   621     1  1000  1000  1000
   623     1  1000  1000  1000
   624     1  1000  1000  1000
   625     1  1000  1000  1000
   627     1  1000  1000  1000
   629     1  1000  1000  1000
   632     1  1000  1000  1000
   634     1  1000  1000  1000
   635     1  1000  1000  1000
   636     1  1000  1000  1000
   637     1  1000  1000  1000
   640     1  1000  1000  1000
   643     1  1000  1000  1000
   646     1  1000  1000  1000
   648     1  1000  1000  1000
   649     1  1000  1000  1000
   650     1  1000  1000  1000
   652     1  1000  1000  1000
   654     1  1000  1000  1000
   656     1  1000  1000  1000
   660     1  1000  1000  1000
   662     1  1000  1000  1000
   663     1  1000  1000  1000
   664     1  1000  1000  1000
   666     1  1000  1000  1000
   668     1  1000  1000  1000
   671     1  1000  1000  1000
   673     1  1000  1000  1000
   674     1  1000  1000  1000
   675     1  1000  1000  1000
   676     1  1000  1000  1000
   679     1  1000  1000  1000
   682     1  1000  1000  1000
   685     1  1000  1000  1000
   687     1  1000  1000  1000
   688     1  1000  1000  1000
   689     1  1000  1000  1000
   691     1  1000  1000  1000
   693     1  1000  1000  1000
   696     1  1000  1000  1000
   698     1  1000  1000  1000
   699     1  1000  1000  1000
   700     1  1000  1000  1000
   702     1  1000  1000  1000
   704     1  1000  1000  1000
   707     1  1000  1000  1000
   708     1  1000  1000  1000
   710     1  1000  1000  1000
   712     1  1000  1000  1000
   713     1  1000  1000  1000
   715     1  1000  1000  1000
   717     1  1000  1000  1000
   719     1  1000  1000  1000
   720     1  1000  1000  1000
   721     1  1000  1000  1000
   723     1  1000  1000  1000
   725     1  1000  1000  1000
   728     1  1000  1000  1000
   730     1  1000  1000  1000
   731     1  1000  1000  1000
   732     1  1000  1000  1000
   733     1  1000  1000  1000
   736     1  1000  1000  1000
   739     1  1000  1000  1000
   742     1  1000  1000  1000
   744     1  1000  1000  1000
   745     1  1000  1000  1000
   746     1  1000  1000  1000
   748     1  1000  1000  1000
   750     1  1000  1000  1000
   752     1  1000  1000  1000
   756     1  1000  1000  1000
   758     1  1000  1000  1000
   759     1  1000  1000  1000
   760     1  1000  1000  1000
   762     1  1000  1000  1000
   764     1  1000  1000  1000
   767     1  1000  1000  1000
   769     1  1000  1000  1000
   770     1  1000  1000  1000
   771     1  1000  1000  1000
   772     1  1000  1000  1000
   775     1  1000  1000  1000
   778     1  1000  1000  1000
   781     1  1000  1000  1000
   783     1  1000  1000  1000
   784     1  1000  1000  1000
   785     1  1000  1000  1000
   787     1  1000  1000  1000
   789     1  1000  1000  1000
   792     1  1000  1000  1000
   794     1  1000  1000  1000
   795     1  1000  1000  1000
   796     1  1000  1000  1000
   798     1  1000  1000  1000
   800     1  1000  1000  1000
   803     1  1000  1000  1000
   804     1  1000  1000  1000
   806     1  1000  1000  1000
   808     1  1000  1000  1000
   809     1  1000  1000  1000
   811     1  1000  1000  1000
   813     1  1000  1000  1000
   815     1  1000  1000  1000
   816     1  1000  1000  1000
   817     1  1000  1000  1000
   819     1  1000  1000  1000
   821     1  1000  1000  1000
   824     1  1000  1000  1000
   826     1  1000  1000  1000
   827     1  1000  1000  1000
   828     1  1000  1000  1000
   829     1  1000  1000  1000
   832     1  1000  1000  1000
   835     1  1000  1000  1000
   838     1  1000  1000  1000
   840     1  1000  1000  1000
   841     1  1000  1000  1000
   842     1  1000  1000  1000
   844     1  1000  1000  1000
   846     1  1000  1000  1000
   848     1  1000  1000  1000
   852     1  1000  1000  1000
   854     1  1000  1000  1000
   855     1  1000  1000  1000
   856     1  1000  1000  1000
   858     1  1000  1000  1000
   860     1  1000  1000  1000
   863     1  1000  1000  1000
   865     1  1000  1000  1000
   866     1  1000  1000  1000
   867     1  1000  1000  1000
   868     1  1000  1000  1000
   871     1  1000  1000  1000
   874     1  1000  1000  1000
   877     1  1000  1000  1000
   879     1  1000  1000  1000
   880     1  1000  1000  1000
   881     1  1000  1000  1000
   883     1  1000  1000  1000
   885     1  1000  1000  1000
   888     1  1000  1000  1000
   890     1  1000  1000  1000
   891     1  1000  1000  1000
   892     1  1000  1000  1000
   894     1  1000  1000  1000
   896     1  1000  1000  1000
   899     1  1000  1000  1000
   900     1  1000  1000  1000
   902     1  1000  1000  1000
   904     1  1000  1000  1000
   905     1  1000  1000  1000
   907     1  1000  1000  1000
   909     1  1000  1000  1000
   911     1  1000  1000  1000
   912     1  1000  1000  1000
   913     1  1000  1000  1000
   915     1  1000  1000  1000
   917     1  1000  1000  1000
   920     1  1000  1000  1000
   922     1  1000  1000  1000
   923     1  1000  1000  1000
   924     1  1000  1000  1000
   925     1  1000  1000  1000
   928     1  1000  1000  1000
   931     1  1000  1000  1000
   934     1  1000  1000  1000
   936     1  1000  1000  1000
   937     1  1000  1000  1000
   938     1  1000  1000  1000
   940     1  1000  1000  1000
   942     1  1000  1000  1000
   944     1  1000  1000  1000
   948     1  1000  1000  1000
   950     1  1000  1000  1000
   951     1  1000  1000  1000
   952     1  1000  1000  1000
   954     1  1000  1000  1000
   956     1  1000  1000  1000
   959     1  1000  1000  1000
   961     1  1000  1000  1000
   962     1  1000  1000  1000
   963     1  1000  1000  1000
   964     1  1000  1000  1000
   967     1  1000  1000  1000
   970     1  1000  1000  1000
   973     1  1000  1000  1000
   975     1  1000  1000  1000
   976     1  1000  1000  1000
   977     1  1000  1000  1000
   979     1  1000  1000  1000
   981     1  1000  1000  1000
   984     1  1000  1000  1000
   986     1  1000  1000  1000
   987     1  1000  1000  1000
   988     1  1000  1000  1000
   990     1  1000  1000  1000
   992     1  1000  1000  1000
   995     1  1000  1000  1000
   996     1  1000  1000  1000
   998     1  1000  1000  1000
  1000     1  1000  1000  1000
  1001     1  1000  1000  1000
  1003     1  1000  1000  1000
  1005     1  1000  1000  1000
  1007     1  1000  1000  1000
  1008     1  1000  1000  1000
  1009     1  1000  1000  1000
  1011     1  1000  1000  1000
  1013     1  1000  1000  1000
  1016     1  1000  1000  1000
  1018     1  1000  1000  1000
  1019     1  1000  1000  1000
  1020     1  1000  1000  1000
  1021     1  1000  1000  1000
  1024     1  1000  1000  1000
  1027     1  1000  1000  1000
  1030     1  1000  1000  1000
  1032     1  1000  1000  1000
  1033     1  1000  1000  1000
  1034     1  1000  1000  1000
  1036     1  1000  1000  1000
  1038     1  1000  1000  1000
  1040     1  1000  1000  1000
  1044     1  1000  1000  1000
  1046     1  1000  1000  1000
  1047     1  1000  1000  1000
  1048     1  1000  1000  1000
  1050     1  1000  1000  1000
  1052     1  1000  1000  1000
  1055     1  1000  1000  1000
  1057     1  1000  1000  1000
  1058     1  1000  1000  1000
  1059     1  1000  1000  1000
  1060     1  1000  1000  1000
  1063     1  1000  1000  1000
  1066     1  1000  1000  1000
  1069     1  1000  1000  1000
  1071     1  1000  1000  1000
  1072     1  1000  1000  1000
  1073     1  1000  1000  1000
  1075     1  1000  1000  1000
  1077     1  1000  1000  1000
  1080     1  1000  1000  1000
  1082     1  1000  1000  1000
  1083     1  1000  1000  1000
  1084     1  1000  1000  1000
  1086     1  1000  1000  1000
  1088     1  1000  1000  1000
  1091     1  1000  1000  1000
  1092     1  1000  1000  1000
  1094     1  1000  1000  1000
  1096     1  1000  1000  1000
  1097     1  1000  1000  1000
  1099     1  1000  1000  1000
  1101     1  1000  1000  1000
  1103     1  1000  1000  1000
  1104     1  1000  1000  1000
  1105     1  1000  1000  1000
  1107     1  1000  1000  1000
  1109     1  1000  1000  1000
  1112     1  1000  1000  1000
  1114     1  1000  1000  1000
  1115     1  1000  1000  1000
  1116     1  1000  1000  1000
  1117     1  1000  1000  1000
  1120     1  1000  1000  1000
  1123     1  1000  1000  1000
  1126     1  1000  1000  1000
  1128     1  1000  1000  1000
  1129     1  1000  1000  1000
  1130     1  1000  1000  1000
  1132     1  1000  1000  1000
  1134     1  1000  1000  1000
  1136     1  1000  1000  1000
  1140     1  1000  1000  1000
  1142     1  1000  1000  1000
  1143     1  1000  1000  1000
  1144     1  1000  1000  1000
  1146     1  1000  1000  1000
  1148     1  1000  1000  1000
  1151     1  1000  1000  1000
  1153     1  1000  1000  1000
  1154     1  1000  1000  1000
  1155     1  1000  1000  1000
  1156     1  1000  1000  1000
  1159     1  1000  1000  1000
  1162     1  1000  1000  1000
  1165     1  1000  1000  1000
  1167     1  1000  1000  1000
  1168     1  1000  1000  1000
  1169     1  1000  1000  1000
  1171     1  1000  1000  1000
  1173     1  1000  1000  1000
  1176     1  1000  1000  1000
  1178     1  1000  1000  1000
  1179     1  1000  1000  1000
  1180     1  1000  1000  1000
  1182     1  1000  1000  1000
  1184     1  1000  1000  1000
  1187     1  1000  1000  1000
  1188     1  1000  1000  1000
  1190     1  1000  1000  1000
  1192     1  1000  1000  1000
  1193     1  1000  1000  1000
  1195     1  1000  1000  1000
  1197     1  1000  1000  1000
  1199     1  1000  1000  1000
  1200     1  1000  1000  1000
  1201     1  1000  1000  1000
  1203     1  1000  1000  1000
  1205     1  1000  1000  1000
  1208     1  1000  1000  1000
  1210     1  1000  1000  1000
  1211     1  1000  1000  1000
  1212     1  1000  1000  1000
  1213     1  1000  1000  1000
  1216     1  1000  1000  1000
  1219     1  1000  1000  1000
  1222     1  1000  1000  1000
  1224     1  1000  1000  1000
  1225     1  1000  1000  1000
  1226     1  1000  1000  1000
  1228     1  1000  1000  1000
  1230     1  1000  1000  1000
  1232     1  1000  1000  1000
  1236     1  1000  1000  1000
  1238     1  1000  1000  1000
  1239     1  1000  1000  1000
  1240     1  1000  1000  1000
  1242     1  1000  1000  1000
  1244     1  1000  1000  1000
  1247     1  1000  1000  1000
  1249     1  1000  1000  1000
  1250     1  1000  1000  1000
  1251     1  1000  1000  1000
  1252     1  1000  1000  1000
  1255     1  1000  1000  1000
  1258     1  1000  1000  1000
  1261     1  1000  1000  1000
  1263     1  1000  1000  1000
  1264     1  1000  1000  1000
  1265     1  1000  1000  1000
  1267     1  1000  1000  1000
  1269     1  1000  1000  1000
  1272     1  1000  1000  1000
  1274     1  1000  1000  1000
  1275     1  1000  1000  1000
  1276     1  1000  1000  1000
  1278     1  1000  1000  1000
  1280     1  1000  1000  1000
  1283     1  1000  1000  1000
  1284     1  1000  1000  1000
  1286     1  1000  1000  1000
  1288     1  1000  1000  1000
  1289     1  1000  1000  1000
  1291     1  1000  1000  1000
  1293     1  1000  1000  1000
  1295     1  1000  1000  1000
  1296     1  1000  1000  1000
  1297     1  1000  1000  1000
  1299     1  1000  1000  1000
  1301     1  1000  1000  1000
  1304     1  1000  1000  1000
  1306     1  1000  1000  1000
  1307     1  1000  1000  1000
  1308     1  1000  1000  1000
  1309     1  1000  1000  1000
  1312     1  1000  1000  1000
  1315     1  1000  1000  1000
  1318     1  1000  1000  1000
  1320     1  1000  1000  1000
  1321     1  1000  1000  1000
  1322     1  1000  1000  1000
  1324     1  1000  1000  1000
  1326     1  1000  1000  1000
  1328     1  1000  1000  1000
  1332     1  1000  1000  1000
  1334     1  1000  1000  1000
  1335     1  1000  1000  1000
  1336     1  1000  1000  1000
  1338     1  1000  1000  1000
  1340     1  1000  1000  1000
  1343     1  1000  1000  1000
  1345     1  1000  1000  1000
  1346     1  1000  1000  1000
  1347     1  1000  1000  1000
  1348     1  1000  1000  1000
  1351     1  1000  1000  1000
  1354     1  1000  1000  1000
  1357     1  1000  1000  1000
  1359     1  1000  1000  1000
  1360     1  1000  1000  1000
  1361     1  1000  1000  1000
  1363     1  1000  1000  1000
  1365     1  1000  1000  1000
  1368     1  1000  1000  1000
  1370     1  1000  1000  1000
  1371     1  1000  1000  1000
  1372     1  1000  1000  1000
  1374     1  1000  1000  1000
  1376     1  1000  1000  1000
  1379     1  1000  1000  1000
  1380     1  1000  1000  1000
  1382     1  1000  1000  1000
  1384     1  1000  1000  1000
  1385     1  1000  1000  1000
  1387     1  1000  1000  1000
  1389     1  1000  1000  1000
  1391     1  1000  1000  1000
  1392     1  1000  1000  1000
  1393     1  1000  1000  1000
  1395     1  1000  1000  1000
  1397     1  1000  1000  1000
  1400     1  1000  1000  1000
  1402     1  1000  1000  1000
  1403     1  1000  1000  1000
  1404     1  1000  1000  1000
  1405     1  1000  1000  1000
  1408     1  1000  1000  1000
  1411     1  1000  1000  1000
  1414     1  1000  1000  1000
  1416     1  1000  1000  1000
  1417     1  1000  1000  1000
  1418     1  1000  1000  1000
  1420     1  1000  1000  1000
  1422     1  1000  1000  1000
  1424     1  1000  1000  1000
  1428     1  1000  1000  1000
  1430     1  1000  1000  1000
  1431     1  1000  1000  1000
  1432     1  1000  1000  1000
  1434     1  1000  1000  1000
  1436     1  1000  1000  1000
  1439     1  1000  1000  1000
  1441     1  1000  1000  1000
  1442     1  1000  1000  1000
  1443     1  1000  1000  1000
  1444     1  1000  1000  1000
  1447     1  1000  1000  1000
  1450     1  1000  1000  1000
  1453     1  1000  1000  1000
  1455     1  1000  1000  1000
  1456     1  1000  1000  1000
  1457     1  1000  1000  1000
  1459     1  1000  1000  1000
  1461     1  1000  1000  1000
  1464     1  1000  1000  1000
  1466     1  1000  1000  1000
  1467     1  1000  1000  1000
  1468     1  1000  1000  1000
  1470     1  1000  1000  1000
  1472     1  1000  1000  1000
  1475     1  1000  1000  1000
  1476     1  1000  1000  1000
  1478     1  1000  1000  1000
  1480     1  1000  1000  1000
  1481     1  1000  1000  1000
  1483     1  1000  1000  1000
  1485     1  1000  1000  1000
  1487     1  1000  1000  1000
  1488     1  1000  1000  1000
  1489     1  1000  1000  1000
  1491     1  1000  1000  1000
  1493     1  1000  1000  1000
  1496     1  1000  1000  1000
  1498     1  1000  1000  1000
  1499     1  1000  1000  1000
  1500     1  1000  1000  1000
  1501     1  1000  1000  1000
  1504     1  1000  1000  1000
  1507     1  1000  1000  1000
  1510     1  1000  1000  1000
  1512     1  1000  1000  1000
  1513     1  1000  1000  1000
  1514     1  1000  1000  1000
  1516     1  1000  1000  1000
  1518     1  1000  1000  1000
  1520     1  1000  1000  1000
  1524     1  1000  1000  1000
  1526     1  1000  1000  1000
  1527     1  1000  1000  1000
  1528     1  1000  1000  1000
  1530     1  1000  1000  1000
  1532     1  1000  1000  1000
  1535     1  1000  1000  1000
  1537     1  1000  1000  1000
  1538     1  1000  1000  1000
  1539     1  1000  1000  1000
  1540     1  1000  1000  1000
  1543     1  1000  1000  1000
  1546     1  1000  1000  1000
  1549     1  1000  1000  1000
  1551     1  1000  1000  1000
  1552     1  1000  1000  1000
  1553     1  1000  1000  1000
  1555     1  1000  1000  1000
  1557     1  1000  1000  1000
  1560     1  1000  1000  1000
  1562     1  1000  1000  1000
  1563     1  1000  1000  1000
  1564     1  1000  1000  1000
  1566     1  1000  1000  1000
  1568     1  1000  1000  1000
  1571     1  1000  1000  1000
  1572     1  1000  1000  1000
  1574     1  1000  1000  1000
  1576     1  1000  1000  1000
  1577     1  1000  1000  1000
  1579     1  1000  1000  1000
  1581     1  1000  1000  1000
  1583     1  1000  1000  1000
  1584     1  1000  1000  1000
  1585     1  1000  1000  1000
  1587     1  1000  1000  1000
  1589     1  1000  1000  1000
  1592     1  1000  1000  1000
  1594     1  1000  1000  1000
  1595     1  1000  1000  1000
  1596     1  1000  1000  1000
  1597     1  1000  1000  1000
  1600     1  1000  1000  1000
  1603     1  1000  1000  1000
  1606     1  1000  1000  1000
  1608     1  1000  1000  1000
  1609     1  1000  1000  1000
  1610     1  1000  1000  1000
  1612     1  1000  1000  1000
  1614     1  1000  1000  1000
  1616     1  1000  1000  1000
  1620     1  1000  1000  1000
  1622     1  1000  1000  1000
  1623     1  1000  1000  1000
  1624     1  1000  1000  1000
  1626     1  1000  1000  1000
  1628     1  1000  1000  1000
  1631     1  1000  1000  1000
  1633     1  1000  1000  1000
  1634     1  1000  1000  1000
  1635     1  1000  1000  1000
  1636     1  1000  1000  1000
  1639     1  1000  1000  1000
  1642     1  1000  1000  1000
  1645     1  1000  1000  1000
  1647     1  1000  1000  1000
  1648     1  1000  1000  1000
  1649     1  1000  1000  1000
  1651     1  1000  1000  1000
  1653     1  1000  1000  1000
  1656     1  1000  1000  1000
  1658     1  1000  1000  1000
  1659     1  1000  1000  1000
  1660     1  1000  1000  1000
  1662     1  1000  1000  1000
  1664     1  1000  1000  1000
  1667     1  1000  1000  1000
  1668     1  1000  1000  1000
  1670     1  1000  1000  1000
  1672     1  1000  1000  1000
  1673     1  1000  1000  1000
  1675     1  1000  1000  1000
  1677     1  1000  1000  1000
  1679     1  1000  1000  1000
  1680     1  1000  1000  1000
  1681     1  1000  1000  1000
  1683     1  1000  1000  1000
  1685     1  1000  1000  1000
  1688     1  1000  1000  1000
  1690     1  1000  1000  1000
  1691     1  1000  1000  1000
  1692     1  1000  1000  1000
  1693     1  1000  1000  1000
  1696     1  1000  1000  1000
  1699     1  1000  1000  1000
  1702     1  1000  1000  1000
  1704     1  1000  1000  1000
  1705     1  1000  1000  1000
  1706     1  1000  1000  1000
  1708     1  1000  1000  1000
  1710     1  1000  1000  1000
  1712     1  1000  1000  1000
  1716     1  1000  1000  1000
  1718     1  1000  1000  1000
  1719     1  1000  1000  1000
  1720     1  1000  1000  1000
  1722     1  1000  1000  1000
  1724     1  1000  1000  1000
  1727     1  1000  1000  1000
  1729     1  1000  1000  1000
  1730     1  1000  1000  1000
  1731     1  1000  1000  1000
  1732     1  1000  1000  1000
  1735     1  1000  1000  1000
  1738     1  1000  1000  1000
  1741     1  1000  1000  1000
  1743     1  1000  1000  1000
  1744     1  1000  1000  1000
  1745     1  1000  1000  1000
  1747     1  1000  1000  1000
  1749     1  1000  1000  1000
  1752     1  1000  1000  1000
  1754     1  1000  1000  1000
  1755     1  1000  1000  1000
  1756     1  1000  1000  1000
  1758     1  1000  1000  1000
  1760     1  1000  1000  1000
  1763     1  1000  1000  1000
  1764     1  1000  1000  1000
  1766     1  1000  1000  1000
  1768     1  1000  1000  1000
  1769     1  1000  1000  1000
  1771     1  1000  1000  1000
  1773     1  1000  1000  1000
  1775     1  1000  1000  1000
  1776     1  1000  1000  1000
  1777     1  1000  1000  1000
  1779     1  1000  1000  1000
  1781     1  1000  1000  1000
  1784     1  1000  1000  1000
  1786     1  1000  1000  1000
  1787     1  1000  1000  1000
  1788     1  1000  1000  1000
  1789     1  1000  1000  1000
  1792     1  1000  1000  1000
  1795     1  1000  1000  1000
  1798     1  1000  1000  1000
  1800     1  1000  1000  1000
  1801     1  1000  1000  1000
  1802     1  1000  1000  1000
  1804     1  1000  1000  1000
  1806     1  1000  1000  1000
  1808     1  1000  1000  1000
  1812     1  1000  1000  1000
  1814     1  1000  1000  1000
  1815     1  1000  1000  1000
  1816     1  1000  1000  1000
  1818     1  1000  1000  1000
  1820     1  1000  1000  1000
  1823     1  1000  1000  1000
  1825     1  1000  1000  1000
  1826     1  1000  1000  1000
  1827     1  1000  1000  1000
  1828     1  1000  1000  1000
  1831     1  1000  1000  1000
  1834     1  1000  1000  1000
  1837     1  1000  1000  1000
  1839     1  1000  1000  1000
  1840     1  1000  1000  1000
  1841     1  1000  1000  1000
  1843     1  1000  1000  1000
  1845     1  1000  1000  1000
  1848     1  1000  1000  1000
  1850     1  1000  1000  1000
  1851     1  1000  1000  1000
  1852     1  1000  1000  1000
  1854     1  1000  1000  1000
  1856     1  1000  1000  1000
  1859     1  1000  1000  1000
  1860     1  1000  1000  1000
  1862     1  1000  1000  1000
  1864     1  1000  1000  1000
  1865     1  1000  1000  1000
  1867     1  1000  1000  1000
  1869     1  1000  1000  1000
  1871     1  1000  1000  1000
  1872     1  1000  1000  1000
  1873     1  1000  1000  1000
  1875     1  1000  1000  1000
  1877     1  1000  1000  1000
  1880     1  1000  1000  1000
  1882     1  1000  1000  1000
  1883     1  1000  1000  1000
  1884     1  1000  1000  1000
  1885     1  1000  1000  1000
  1888     1  1000  1000  1000
  1891     1  1000  1000  1000
  1894     1  1000  1000  1000
  1896     1  1000  1000  1000
  1897     1  1000  1000  1000
  1898     1  1000  1000  1000
  1900     1  1000  1000  1000
  1902     1  1000  1000  1000
  1904     1  1000  1000  1000
  1908     1  1000  1000  1000
  1910     1  1000  1000  1000
  1911     1  1000  1000  1000
  1912     1  1000  1000  1000
  1914     1  1000  1000  1000
  1916     1  1000  1000  1000
  1919     1  1000  1000  1000
  1921     1  1000  1000  1000
  1922     1  1000  1000  1000
  1923     1  1000  1000  1000
  1924     1  1000  1000  1000
  1927     1  1000  1000  1000
  1930     1  1000  1000  1000
  1933     1  1000  1000  1000
  1935     1  1000  1000  1000
  1936     1  1000  1000  1000
  1937     1  1000  1000  1000
  1939     1  1000  1000  1000
  1941     1  1000  1000  1000
  1944     1  1000  1000  1000
  1946     1  1000  1000  1000
  1947     1  1000  1000  1000
  1948     1  1000  1000  1000
  1950     1  1000  1000  1000
  1952     1  1000  1000  1000
  1955     1  1000  1000  1000
  1956     1  1000  1000  1000
  1958     1  1000  1000  1000
  1960     1  1000  1000  1000
  1961     1  1000  1000  1000
  1963     1  1000  1000  1000
  1965     1  1000  1000  1000
  1967     1  1000  1000  1000
  1968     1  1000  1000  1000
  1969     1  1000  1000  1000
  1971     1  1000  1000  1000
  1973     1  1000  1000  1000
  1976     1  1000  1000  1000
  1978     1  1000  1000  1000
  1979     1  1000  1000  1000
  1980     1  1000  1000  1000
  1981     1  1000  1000  1000
  1984     1  1000  1000  1000
  1987     1  1000  1000  1000
  1990     1  1000  1000  1000
  1992     1  1000  1000  1000
  1993     1  1000  1000  1000
  1994     1  1000  1000  1000
  1996     1  1000  1000  1000
  1998     1  1000  1000  1000
  2000     1  1000  1000  1000
  2004     1  1000  1000  1000
  2006     1  1000  1000  1000
  2007     1  1000  1000  1000
  2008     1  1000  1000  1000
  2010     1  1000  1000  1000
  2012     1  1000  1000  1000
  2015     1  1000  1000  1000
  2017     1  1000  1000  1000
  2018     1  1000  1000  1000
  2019     1  1000  1000  1000
  2020     1  1000  1000  1000
  2023     1  1000  1000  1000
  2026     1  1000  1000  1000
  2029     1  1000  1000  1000
  2031     1  1000  1000  1000
  2032     1  1000  1000  1000
  2033     1  1000  1000  1000
  2035     1  1000  1000  1000
  2037     1  1000  1000  1000
  2040     1  1000  1000  1000
  2042     1  1000  1000  1000
  2043     1  1000  1000  1000
  2044     1  1000  1000  1000
  2046     1  1000  1000  1000
  2048     1  1000  1000  1000
  2051     1  1000  1000  1000
  2052     1  1000  1000  1000
  2054     1  1000  1000  1000
  2056     1  1000  1000  1000
  2057     1  1000  1000  1000
  2059     1  1000  1000  1000
  2061     1  1000  1000  1000
  2063     1  1000  1000  1000
  2064     1  1000  1000  1000
  2065     1  1000  1000  1000
  2067     1  1000  1000  1000
  2069     1  1000  1000  1000
  2072     1  1000  1000  1000
  2074     1  1000  1000  1000
  2075     1  1000  1000  1000
  2076     1  1000  1000  1000
  2077     1  1000  1000  1000
  2080     1  1000  1000  1000
  2083     1  1000  1000  1000
  2086     1  1000  1000  1000
  2088     1  1000  1000  1000
  2089     1  1000  1000  1000
  2090     1  1000  1000  1000
  2092     1  1000  1000  1000
  2094     1  1000  1000  1000
  2096     1  1000  1000  1000
  2100     1  1000  1000  1000
  2102     1  1000  1000  1000
  2103     1  1000  1000  1000
  2104     1  1000  1000  1000
  2106     1  1000  1000  1000
  2108     1  1000  1000  1000
  2111     1  1000  1000  1000
  2113     1  1000  1000  1000
  2114     1  1000  1000  1000
  2115     1  1000  1000  1000
  2116     1  1000  1000  1000
  2119     1  1000  1000  1000
  2122     1  1000  1000  1000
  2125     1  1000  1000  1000
  2127     1  1000  1000  1000
  2128     1  1000  1000  1000
  2129     1  1000  1000  1000
  2131     1  1000  1000  1000
  2133     1  1000  1000  1000
  2136     1  1000  1000  1000
  2137     1  1000  1000  1000
  2138     1  1000  1000  1000
  2141     1  1000  1000  1000
  2142     1  1000  1000  1000
  2143     1  1000  1000  1000
  2145     1  1000  1000  1000
  2147     1  1000  1000  1000
  2150     1  1000  1000  1000
  2151     1  1000  1000  1000
  2153     1  1000  1000  1000
  2155     1  1000  1000  1000
  2156     1  1000  1000  1000
  2158     1  1000  1000  1000
  2160     1  1000  1000  1000
  2162     1  1000  1000  1000
  2163     1  1000  1000  1000
  2164     1  1000  1000  1000
  2166     1  1000  1000  1000
  2168     1  1000  1000  1000
  2171     1  1000  1000  1000
  2173     1  1000  1000  1000
  2174     1  1000  1000  1000
  2175     1  1000  1000  1000
  2176     1  1000  1000  1000
  2179     1  1000  1000  1000
  2182     1  1000  1000  1000
  2185     1  1000  1000  1000
  2187     1  1000  1000  1000
  2188     1  1000  1000  1000
  2189     1  1000  1000  1000
  2191     1  1000  1000  1000
  2193     1  1000  1000  1000
  2195     1  1000  1000  1000
  2199     1  1000  1000  1000
  2201     1  1000  1000  1000
  2202     1  1000  1000  1000
  2203     1  1000  1000  1000
  2205     1  1000  1000  1000
  2207     1  1000  1000  1000
  2210     1  1000  1000  1000
  2212     1  1000  1000  1000
  2213     1  1000  1000  1000
  2214     1  1000  1000  1000
  2215     1  1000  1000  1000
  2218     1  1000  1000  1000
  2221     1  1000  1000  1000
  2224     1  1000  1000  1000
  2226     1  1000  1000  1000
  2227     1  1000  1000  1000
  2228     1  1000  1000  1000
  2230     1  1000  1000  1000
  2232     1  1000  1000  1000
  2235     1  1000  1000  1000
  2236     1  1000  1000  1000
  2237     1  1000  1000  1000
  2240     1  1000  1000  1000
  2241     1  1000  1000  1000
  2242     1  1000  1000  1000
  2244     1  1000  1000  1000
  2246     1  1000  1000  1000
  2249     1  1000  1000  1000
  2250     1  1000  1000  1000
  2252     1  1000  1000  1000
  2254     1  1000  1000  1000
  2255     1  1000  1000  1000
  2257     1  1000  1000  1000
  2259     1  1000  1000  1000
  2261     1  1000  1000  1000
  2262     1  1000  1000  1000
  2263     1  1000  1000  1000
  2265     1  1000  1000  1000
  2267     1  1000  1000  1000
  2269     1  1000  1000  1000
  2273     1  1000  1000  1000
  2275     1  1000  1000  1000
  2276     1  1000  1000  1000
  2277     1  1000  1000  1000
  2278     1  1000  1000  1000
  2281     1  1000  1000  1000
  2284     1  1000  1000  1000
  2287     1  1000  1000  1000
  2289     1  1000  1000  1000
  2290     1  1000  1000  1000
  2291     1  1000  1000  1000
  2293     1  1000  1000  1000
  2295     1  1000  1000  1000
  2297     1  1000  1000  1000
  2301     1  1000  1000  1000
  2303     1  1000  1000  1000
  2304     1  1000  1000  1000
  2305     1  1000  1000  1000
  2307     1  1000  1000  1000
  2309     1  1000  1000  1000
  2312     1  1000  1000  1000
  2314     1  1000  1000  1000
  2315     1  1000  1000  1000
  2316     1  1000  1000  1000
  2317     1  1000  1000  1000
  2320     1  1000  1000  1000
  2323     1  1000  1000  1000
  2326     1  1000  1000  1000
  2328     1  1000  1000  1000
  2329     1  1000  1000  1000
  2330     1  1000  1000  1000
  2332     1  1000  1000  1000
  2334     1  1000  1000  1000
  2337     1  1000  1000  1000
  2339     1  1000  1000  1000
  2340     1  1000  1000  1000
  2341     1  1000  1000  1000
  2343     1  1000  1000  1000
  2345     1  1000  1000  1000
  2348     1  1000  1000  1000
  2349     1  1000  1000  1000
  2351     1  1000  1000  1000
  2353     1  1000  1000  1000
  2354     1  1000  1000  1000
  2356     1  1000  1000  1000
  2358     1  1000  1000  1000
  2360     1  1000  1000  1000
  2361     1  1000  1000  1000
  2362     1  1000  1000  1000
  2364     1  1000  1000  1000
  2366     1  1000  1000  1000
  2369     1  1000  1000  1000
  2371     1  1000  1000  1000
  2372     1  1000  1000  1000
  2373     1  1000  1000  1000
  2374     1  1000  1000  1000
  2377     1  1000  1000  1000
  2380     1  1000  1000  1000
  2383     1  1000  1000  1000
  2385     1  1000  1000  1000
  2386     1  1000  1000  1000
  2387     1  1000  1000  1000
  2389     1  1000  1000  1000
  2391     1  1000  1000  1000
  2393     1  1000  1000  1000
  2397     1  1000  1000  1000
  2399     1  1000  1000  1000
  2400     1  1000  1000  1000
  2401     1  1000  1000  1000
  2403     1  1000  1000  1000
  2405     1  1000  1000  1000
  2408     1  1000  1000  1000
  2410     1  1000  1000  1000
  2411     1  1000  1000  1000
  2412     1  1000  1000  1000
  2413     1  1000  1000  1000
  2416     1  1000  1000  1000
  2419     1  1000  1000  1000
  2422     1  1000  1000  1000
  2424     1  1000  1000  1000
  2425     1  1000  1000  1000
  2426     1  1000  1000  1000
  2428     1  1000  1000  1000
  2430     1  1000  1000  1000
  2433     1  1000  1000  1000
  2435     1  1000  1000  1000
  2436     1  1000  1000  1000
  2437     1  1000  1000  1000
  2439     1  1000  1000  1000
  2441     1  1000  1000  1000
  2444     1  1000  1000  1000
  2445     1  1000  1000  1000
  2447     1  1000  1000  1000
  2449     1  1000  1000  1000
  2450     1  1000  1000  1000
  2452     1  1000  1000  1000
  2454     1  1000  1000  1000
  2456     1  1000  1000  1000
  2457     1  1000  1000  1000
  2458     1  1000  1000  1000
  2460     1  1000  1000  1000
  2462     1  1000  1000  1000
  2465     1  1000  1000  1000
  2467     1  1000  1000  1000
  2468     1  1000  1000  1000
  2469     1  1000  1000  1000
  2470     1  1000  1000  1000
  2473     1  1000  1000  1000
  2476     1  1000  1000  1000
  2479     1  1000  1000  1000
  2481     1  1000  1000  1000
  2482     1  1000  1000  1000
  2483     1  1000  1000  1000
  2485     1  1000  1000  1000
  2487     1  1000  1000  1000
  2489     1  1000  1000  1000
  2493     1  1000  1000  1000
  2495     1  1000  1000  1000
  2496     1  1000  1000  1000
  2497     1  1000  1000  1000
  2499     1  1000  1000  1000
  2501     1  1000  1000  1000
  2504     1  1000  1000  1000
  2506     1  1000  1000  1000
  2507     1  1000  1000  1000
  2508     1  1000  1000  1000
  2509     1  1000  1000  1000
  2512     1  1000  1000  1000
  2515     1  1000  1000  1000
  2518     1  1000  1000  1000
  2520     1  1000  1000  1000
  2521     1  1000  1000  1000
  2522     1  1000  1000  1000
  2524     1  1000  1000  1000
  2526     1  1000  1000  1000
  2529     1  1000  1000  1000
  2530     1  1000  1000  1000
  2531     1  1000  1000  1000
  2534     1  1000  1000  1000
  2535     1  1000  1000  1000
  2536     1  1000  1000  1000
  2538     1  1000  1000  1000
  2540     1  1000  1000  1000
  2543     1  1000  1000  1000
  2544     1  1000  1000  1000
  2546     1  1000  1000  1000
  2548     1  1000  1000  1000
  2549     1  1000  1000  1000
  2551     1  1000  1000  1000
  2553     1  1000  1000  1000
  2555     1  1000  1000  1000
  2556     1  1000  1000  1000
  2557     1  1000  1000  1000
  2559     1  1000  1000  1000
  2561     1  1000  1000  1000
  2563     1  1000  1000  1000
  2567     1  1000  1000  1000
  2569     1  1000  1000  1000
  2570     1  1000  1000  1000
  2571     1  1000  1000  1000
  2572     1  1000  1000  1000
  2575     1  1000  1000  1000
  2578     1  1000  1000  1000
  2581     1  1000  1000  1000
  2583     1  1000  1000  1000
  2584     1  1000  1000  1000
  2585     1  1000  1000  1000
  2587     1  1000  1000  1000
  2589     1  1000  1000  1000
  2591     1  1000  1000  1000
  2595     1  1000  1000  1000
  2597     1  1000  1000  1000
  2598     1  1000  1000  1000
  2599     1  1000  1000  1000
  2601     1  1000  1000  1000
  2603     1  1000  1000  1000
  2606     1  1000  1000  1000
  2608     1  1000  1000  1000
  2609     1  1000  1000  1000
  2610     1  1000  1000  1000
  2611     1  1000  1000  1000
  2614     1  1000  1000  1000
  2617     1  1000  1000  1000
  2620     1  1000  1000  1000
  2622     1  1000  1000  1000
  2623     1  1000  1000  1000
  2624     1  1000  1000  1000
  2626     1  1000  1000  1000
  2628     1  1000  1000  1000
  2631     1  1000  1000  1000
  2632     1  1000  1000  1000
  2633     1  1000  1000  1000
  2636     1  1000  1000  1000
  2637     1  1000  1000  1000
  2638     1  1000  1000  1000
  2640     1  1000  1000  1000
  2642     1  1000  1000  1000
  2645     1  1000  1000  1000
  2646     1  1000  1000  1000
  2648     1  1000  1000  1000
  2650     1  1000  1000  1000
  2651     1  1000  1000  1000
  2653     1  1000  1000  1000
  2655     1  1000  1000  1000
  2657     1  1000  1000  1000
  2658     1  1000  1000  1000
  2659     1  1000  1000  1000
  2661     1  1000  1000  1000
  2663     1  1000  1000  1000
  2666     1  1000  1000  1000
  2668     1  1000  1000  1000
  2669     1  1000  1000  1000
  2670     1  1000  1000  1000
  2671     1  1000  1000  1000
  2674     1  1000  1000  1000
  2677     1  1000  1000  1000
  2680     1  1000  1000  1000
  2682     1  1000  1000  1000
  2683     1  1000  1000  1000
  2684     1  1000  1000  1000
  2686     1  1000  1000  1000
  2688     1  1000  1000  1000
  2690     1  1000  1000  1000
  2694     1  1000  1000  1000
  2696     1  1000  1000  1000
  2697     1  1000  1000  1000
  2698     1  1000  1000  1000
  2700     1  1000  1000  1000
  2702     1  1000  1000  1000
  2705     1  1000  1000  1000
  2707     1  1000  1000  1000
  2708     1  1000  1000  1000
  2709     1  1000  1000  1000
  2710     1  1000  1000  1000
  2713     1  1000  1000  1000
  2716     1  1000  1000  1000
  2719     1  1000  1000  1000
  2721     1  1000  1000  1000
  2722     1  1000  1000  1000
  2723     1  1000  1000  1000
  2725     1  1000  1000  1000
  2727     1  1000  1000  1000
  2730     1  1000  1000  1000
  2732     1  1000  1000  1000
  2733     1  1000  1000  1000
  2734     1  1000  1000  1000
  2736     1  1000  1000  1000
  2738     1  1000  1000  1000
  2741     1  1000  1000  1000
  2742     1  1000  1000  1000
  2744     1  1000  1000  1000
  2746     1  1000  1000  1000
  2747     1  1000  1000  1000
  2749     1  1000  1000  1000
  2751     1  1000  1000  1000
  2753     1  1000  1000  1000
  2754     1  1000  1000  1000
  2755     1  1000  1000  1000
  2757     1  1000  1000  1000
  2759     1  1000  1000  1000
  2762     1  1000  1000  1000
  2764     1  1000  1000  1000
  2765     1  1000  1000  1000
  2766     1  1000  1000  1000
  2767     1  1000  1000  1000
  2770     1  1000  1000  1000
  2773     1  1000  1000  1000
  2776     1  1000  1000  1000
  2778     1  1000  1000  1000
  2779     1  1000  1000  1000
  2780     1  1000  1000  1000
  2782     1  1000  1000  1000
  2784     1  1000  1000  1000
  2786     1  1000  1000  1000
  2790     1  1000  1000  1000
  2792     1  1000  1000  1000
  2793     1  1000  1000  1000
  2794     1  1000  1000  1000
  2796     1  1000  1000  1000
  2798     1  1000  1000  1000
  2801     1  1000  1000  1000
  2803     1  1000  1000  1000
  2804     1  1000  1000  1000
  2805     1  1000  1000  1000
  2806     1  1000  1000  1000
  2809     1  1000  1000  1000
  2812     1  1000  1000  1000
  2815     1  1000  1000  1000
  2817     1  1000  1000  1000
  2818     1  1000  1000  1000
  2819     1  1000  1000  1000
  2821     1  1000  1000  1000
  2823     1  1000  1000  1000
  2826     1  1000  1000  1000
  2828     1  1000  1000  1000
  2829     1  1000  1000  1000
  2830     1  1000  1000  1000
  2832     1  1000  1000  1000
  2834     1  1000  1000  1000
  2837     1  1000  1000  1000
  2838     1  1000  1000  1000
  2840     1  1000  1000  1000
  2842     1  1000  1000  1000
  2843     1  1000  1000  1000
  2845     1  1000  1000  1000
  2847     1  1000  1000  1000
  2849     1  1000  1000  1000
  2850     1  1000  1000  1000
  2851     1  1000  1000  1000
  2853     1  1000  1000  1000
  2855     1  1000  1000  1000
  2858     1  1000  1000  1000
  2860     1  1000  1000  1000
  2861     1  1000  1000  1000
  2862     1  1000  1000  1000
  2863     1  1000  1000  1000
  2866     1  1000  1000  1000
  2869     1  1000  1000  1000
  2872     1  1000  1000  1000
  2874     1  1000  1000  1000
  2875     1  1000  1000  1000
  2876     1  1000  1000  1000
  2878     1  1000  1000  1000
  2880     1  1000  1000  1000
  2882     1  1000  1000  1000
  2886     1  1000  1000  1000
  2888     1  1000  1000  1000
  2889     1  1000  1000  1000
  2890     1  1000  1000  1000
  2892     1  1000  1000  1000
  2894     1  1000  1000  1000
  2897     1  1000  1000  1000
  2899     1  1000  1000  1000
  2900     1  1000  1000  1000
  2901     1  1000  1000  1000
  2902     1  1000  1000  1000
  2905     1  1000  1000  1000
  2908     1  1000  1000  1000
  2911     1  1000  1000  1000
  2913     1  1000  1000  1000
  2914     1  1000  1000  1000
  2915     1  1000  1000  1000
  2917     1  1000  1000  1000
  2919     1  1000  1000  1000
  2922     1  1000  1000  1000
  2924     1  1000  1000  1000
  2925     1  1000  1000  1000
  2926     1  1000  1000  1000
  2928     1  1000  1000  1000
  2930     1  1000  1000  1000
  2933     1  1000  1000  1000
  2934     1  1000  1000  1000
  2936     1  1000  1000  1000
  2938     1  1000  1000  1000
  2939     1  1000  1000  1000
  2941     1  1000  1000  1000
  2943     1  1000  1000  1000
  2945     1  1000  1000  1000
  2946     1  1000  1000  1000
  2947     1  1000  1000  1000
  2949     1  1000  1000  1000
  2951     1  1000  1000  1000
  2954     1  1000  1000  1000
  2956     1  1000  1000  1000
  2957     1  1000  1000  1000
  2958     1  1000  1000  1000
  2959     1  1000  1000  1000
  2962     1  1000  1000  1000
  2965     1  1000  1000  1000
  2968     1  1000  1000  1000
  2970     1  1000  1000  1000
  2971     1  1000  1000  1000
  2972     1  1000  1000  1000
  2974     1  1000  1000  1000
  2976     1  1000  1000  1000
  2979     1  1000  1000  1000
  2981     1  1000  1000  1000
  2982     1  1000  1000  1000
  2983     1  1000  1000  1000
  2985     1  1000  1000  1000
  2987     1  1000  1000  1000
  2990     1  1000  1000  1000
  2992     1  1000  1000  1000
  2993     1  1000  1000  1000
  2994     1  1000  1000  1000
  2995     1  1000  1000  1000
  2998     1  1000  1000  1000
  3001     1  1000  1000  1000
  3004     1  1000  1000  1000
  3006     1  1000  1000  1000
  3007     1  1000  1000  1000
  3008     1  1000  1000  1000
  3010     1  1000  1000  1000
  3012     1  1000  1000  1000
  3015     1  1000  1000  1000
  3018     1  1000  1000  1000
  3021     1  1000  1000  1000
  3023     1  1000  1000  1000
  3024     1  1000  1000  1000
  3027     1  1000  1000  1000
  3030     1  1000  1000  1000
  3031     1  1000  1000  1000
  3032     1  1000  1000  1000
  3034     1  1000  1000  1000
  3036     1  1000  1000  1000
  3039     1  1000  1000  1000
  3040     1  1000  1000  1000
  3042     1  1000  1000  1000
  3044     1  1000  1000  1000
  3045     1  1000  1000  1000
  3047     1  1000  1000  1000
  3049     1  1000  1000  1000
  3051     1  1000  1000  1000
  3052     1  1000  1000  1000
  3053     1  1000  1000  1000
  3055     1  1000  1000  1000
  3057     1  1000  1000  1000
  3059     1  1000  1000  1000
  3063     1  1000  1000  1000
  3065     1  1000  1000  1000
  3066     1  1000  1000  1000
  3067     1  1000  1000  1000
  3068     1  1000  1000  1000
  3071     1  1000  1000  1000
  3074     1  1000  1000  1000
  3077     1  1000  1000  1000
  3079     1  1000  1000  1000
  3080     1  1000  1000  1000
  3081     1  1000  1000  1000
  3083     1  1000  1000  1000
  3085     1  1000  1000  1000
  3088     1  1000  1000  1000
  3091     1  1000  1000  1000
  3092     1  1000  1000  1000
  3093     1  1000  1000  1000
  3096     1  1000  1000  1000
  3097     1  1000  1000  1000
  3098     1  1000  1000  1000
  3100     1  1000  1000  1000
  3102     1  1000  1000  1000
  3105     1  1000  1000  1000
  3107     1  1000  1000  1000
  3108     1  1000  1000  1000
  3109     1  1000  1000  1000
  3110     1  1000  1000  1000
  3113     1  1000  1000  1000
  3116     1  1000  1000  1000
  3119     1  1000  1000  1000
  3121     1  1000  1000  1000
  3122     1  1000  1000  1000
  3123     1  1000  1000  1000
  3125     1  1000  1000  1000
  3127     1  1000  1000  1000
  3129     1  1000  1000  1000
  3133     1  1000  1000  1000
  3135     1  1000  1000  1000
  3136     1  1000  1000  1000
  3137     1  1000  1000  1000
  3139     1  1000  1000  1000
  3141     1  1000  1000  1000
  3144     1  1000  1000  1000
  3145     1  1000  1000  1000
  3147     1  1000  1000  1000
  3149     1  1000  1000  1000
  3150     1  1000  1000  1000
  3152     1  1000  1000  1000
  3154     1  1000  1000  1000
  3156     1  1000  1000  1000
  3157     1  1000  1000  1000
  3158     1  1000  1000  1000
  3160     1  1000  1000  1000
  3162     1  1000  1000  1000
  3164     1  1000  1000  1000
  3168     1  1000  1000  1000
  3170     1  1000  1000  1000
  3171     1  1000  1000  1000
  3172     1  1000  1000  1000
  3173     1  1000  1000  1000
  3176     1  1000  1000  1000
  3179     1  1000  1000  1000
  3182     1  1000  1000  1000
  3184     1  1000  1000  1000
  3185     1  1000  1000  1000
  3186     1  1000  1000  1000
  3188     1  1000  1000  1000
  3190     1  1000  1000  1000
  3193     1  1000  1000  1000
  3195     1  1000  1000  1000
  3196     1  1000  1000  1000
  3197     1  1000  1000  1000
  3199     1  1000  1000  1000
  3201     1  1000  1000  1000
  3204     1  1000  1000  1000
  3206     1  1000  1000  1000
  3207     1  1000  1000  1000
  3208     1  1000  1000  1000
  3209     1  1000  1000  1000
  3212     1  1000  1000  1000
  3215     1  1000  1000  1000
  3218     1  1000  1000  1000
  3220     1  1000  1000  1000
  3221     1  1000  1000  1000
  3222     1  1000  1000  1000
  3224     1  1000  1000  1000
  3226     1  1000  1000  1000
  3229     1  1000  1000  1000
  3231     1  1000  1000  1000
  3232     1  1000  1000  1000
  3233     1  1000  1000  1000
  3235     1  1000  1000  1000
  3237     1  1000  1000  1000
  3240     1  1000  1000  1000
  3241     1  1000  1000  1000
  3243     1  1000  1000  1000
  3245     1  1000  1000  1000
  3246     1  1000  1000  1000
  3248     1  1000  1000  1000
  3250     1  1000  1000  1000
  3252     1  1000  1000  1000
  3253     1  1000  1000  1000
  3254     1  1000  1000  1000
  3256     1  1000  1000  1000
  3258     1  1000  1000  1000
  3261     1  1000  1000  1000
  3263     1  1000  1000  1000
  3264     1  1000  1000  1000
  3265     1  1000  1000  1000
  3266     1  1000  1000  1000
  3269     1  1000  1000  1000
  3272     1  1000  1000  1000
  3275     1  1000  1000  1000
  3277     1  1000  1000  1000
  3278     1  1000  1000  1000
  3279     1  1000  1000  1000
  3281     1  1000  1000  1000
  3283     1  1000  1000  1000
  3286     1  1000  1000  1000
  3288     1  1000  1000  1000
  3289     1  1000  1000  1000
  3290     1  1000  1000  1000
  3292     1  1000  1000  1000
  3294     1  1000  1000  1000
  3297     1  1000  1000  1000
  3299     1  1000  1000  1000
  3300     1  1000  1000  1000
  3301     1  1000  1000  1000
  3302     1  1000  1000  1000
  3305     1  1000  1000  1000
  3308     1  1000  1000  1000
  3311     1  1000  1000  1000
  3313     1  1000  1000  1000
  3314     1  1000  1000  1000
  3315     1  1000  1000  1000
  3317     1  1000  1000  1000
  3319     1  1000  1000  1000
  3322     1  1000  1000  1000
  3324     1  1000  1000  1000
  3325     1  1000  1000  1000
  3326     1  1000  1000  1000
  3328     1  1000  1000  1000
  3330     1  1000  1000  1000
  3333     1  1000  1000  1000
  3334     1  1000  1000  1000
  3336     1  1000  1000  1000
  3338     1  1000  1000  1000
  3339     1  1000  1000  1000
  3341     1  1000  1000  1000
  3343     1  1000  1000  1000
  3345     1  1000  1000  1000
  3346     1  1000  1000  1000
  3347     1  1000  1000  1000
  3349     1  1000  1000  1000
  3351     1  1000  1000  1000
  3354     1  1000  1000  1000
  3356     1  1000  1000  1000
  3357     1  1000  1000  1000
  3358     1  1000  1000  1000
  3359     1  1000  1000  1000
  3362     1  1000  1000  1000
  3365     1  1000  1000  1000
  3368     1  1000  1000  1000
  3370     1  1000  1000  1000
  3371     1  1000  1000  1000
  3372     1  1000  1000  1000
  3374     1  1000  1000  1000
  3376     1  1000  1000  1000
  3378     1  1000  1000  1000
  3382     1  1000  1000  1000
  3384     1  1000  1000  1000
  3385     1  1000  1000  1000
  3386     1  1000  1000  1000
  3388     1  1000  1000  1000
  3390     1  1000  1000  1000
  3393     1  1000  1000  1000
  3395     1  1000  1000  1000
  3396     1  1000  1000  1000
  3397     1  1000  1000  1000
  3398     1  1000  1000  1000
  3401     1  1000  1000  1000
  3404     1  1000  1000  1000
  3407     1  1000  1000  1000
  3409     1  1000  1000  1000
  3410     1  1000  1000  1000
  3411     1  1000  1000  1000
  3413     1  1000  1000  1000
  3415     1  1000  1000  1000
  3418     1  1000  1000  1000
  3421     1  1000  1000  1000
  3424     1  1000  1000  1000
  3427     1  1000  1000  1000
  3431     1  1000  1000  1000
  3432     1  1000  1000  1000
  3433     1  1000  1000  1000
  3435     1  1000  1000  1000
  3437     1  1000  1000  1000
  3440     1  1000  1000  1000
  3441     1  1000  1000  1000
  3443     1  1000  1000  1000
  3445     1  1000  1000  1000
  3446     1  1000  1000  1000
  3448     1  1000  1000  1000
  3450     1  1000  1000  1000
  3452     1  1000  1000  1000
  3453     1  1000  1000  1000
  3454     1  1000  1000  1000
  3456     1  1000  1000  1000
  3458     1  1000  1000  1000
  3460     1  1000  1000  1000
  3464     1  1000  1000  1000
  3466     1  1000  1000  1000
  3467     1  1000  1000  1000
  3468     1  1000  1000  1000
  3469     1  1000  1000  1000
  3472     1  1000  1000  1000
  3475     1  1000  1000  1000
  3478     1  1000  1000  1000
  3480     1  1000  1000  1000
  3481     1  1000  1000  1000
  3482     1  1000  1000  1000
  3484     1  1000  1000  1000
  3486     1  1000  1000  1000
  3488     1  1000  1000  1000
  3492     1  1000  1000  1000
  3494     1  1000  1000  1000
  3495     1  1000  1000  1000
  3496     1  1000  1000  1000
  3498     1  1000  1000  1000
  3500     1  1000  1000  1000
  3503     1  1000  1000  1000
  3505     1  1000  1000  1000
  3506     1  1000  1000  1000
  3507     1  1000  1000  1000
  3508     1  1000  1000  1000
  3511     1  1000  1000  1000
  3514     1  1000  1000  1000
  3517     1  1000  1000  1000
  3519     1  1000  1000  1000
  3520     1  1000  1000  1000
  3521     1  1000  1000  1000
  3523     1  1000  1000  1000
  3525     1  1000  1000  1000
  3528     1  1000  1000  1000
  3530     1  1000  1000  1000
  3531     1  1000  1000  1000
  3532     1  1000  1000  1000
  3534     1  1000  1000  1000
  3536     1  1000  1000  1000
  3539     1  1000  1000  1000
  3540     1  1000  1000  1000
  3542     1  1000  1000  1000
  3544     1  1000  1000  1000
  3545     1  1000  1000  1000
  3547     1  1000  1000  1000
  3549     1  1000  1000  1000
  3551     1  1000  1000  1000
  3552     1  1000  1000  1000
  3553     1  1000  1000  1000
  3555     1  1000  1000  1000
  3557     1  1000  1000  1000
  3560     1  1000  1000  1000
  3562     1  1000  1000  1000
  3563     1  1000  1000  1000
  3564     1  1000  1000  1000
  3565     1  1000  1000  1000
  3568     1  1000  1000  1000
  3571     1  1000  1000  1000
  3574     1  1000  1000  1000
  3576     1  1000  1000  1000
  3577     1  1000  1000  1000
  3578     1  1000  1000  1000
  3580     1  1000  1000  1000
  3582     1  1000  1000  1000
  3585     1  1000  1000  1000
  3587     1  1000  1000  1000
  3588     1  1000  1000  1000
  3589     1  1000  1000  1000
  3591     1  1000  1000  1000
  3593     1  1000  1000  1000
  3596     1  1000  1000  1000
  3598     1  1000  1000  1000
  3599     1  1000  1000  1000
  3600     1  1000  1000  1000
  3601     1  1000  1000  1000
  3604     1  1000  1000  1000
  3607     1  1000  1000  1000
  3610     1  1000  1000  1000
  3612     1  1000  1000  1000
  3613     1  1000  1000  1000
  3614     1  1000  1000  1000
  3616     1  1000  1000  1000
  3618     1  1000  1000  1000
  3621     1  1000  1000  1000
  3624     1  1000  1000  1000
  3625     1  1000  1000  1000
  3626     1  1000  1000  1000
  3627     1  1000  1000  1000
  3628     1  1000  1000  1000
  3629     1  1000  1000  1000
  3631     1  1000  1000  1000
  3633     1  1000  1000  1000
  3636     1  1000  1000  1000
  3637     1  1000  1000  1000
  3639     1  1000  1000  1000
  3641     1  1000  1000  1000
  3642     1  1000  1000  1000
  3644     1  1000  1000  1000
  3646     1  1000  1000  1000
  3648     1  1000  1000  1000
  3649     1  1000  1000  1000
  3650     1  1000  1000  1000
  3652     1  1000  1000  1000
  3654     1  1000  1000  1000
  3656     1  1000  1000  1000
  3660     1  1000  1000  1000
  3662     1  1000  1000  1000
  3663     1  1000  1000  1000
  3664     1  1000  1000  1000
  3665     1  1000  1000  1000
  3668     1  1000  1000  1000
  3671     1  1000  1000  1000
  3674     1  1000  1000  1000
  3676     1  1000  1000  1000
  3677     1  1000  1000  1000
  3678     1  1000  1000  1000
  3680     1  1000  1000  1000
  3682     1  1000  1000  1000
  3684     1  1000  1000  1000
  3688     1  1000  1000  1000
  3690     1  1000  1000  1000
  3691     1  1000  1000  1000
  3692     1  1000  1000  1000
  3694     1  1000  1000  1000
  3696     1  1000  1000  1000
  3699     1  1000  1000  1000
  3701     1  1000  1000  1000
  3702     1  1000  1000  1000
  3703     1  1000  1000  1000
  3704     1  1000  1000  1000
  3707     1  1000  1000  1000
  3710     1  1000  1000  1000
  3713     1  1000  1000  1000
  3715     1  1000  1000  1000
  3716     1  1000  1000  1000
  3717     1  1000  1000  1000
  3719     1  1000  1000  1000
  3721     1  1000  1000  1000
  3724     1  1000  1000  1000
  3727     1  1000  1000  1000
  3730     1  1000  1000  1000
  3733     1  1000  1000  1000
  3737     1  1000  1000  1000
  3738     1  1000  1000  1000
  3739     1  1000  1000  1000
  3741     1  1000  1000  1000
  3743     1  1000  1000  1000
  3746     1  1000  1000  1000
  3747     1  1000  1000  1000
  3749     1  1000  1000  1000
  3751     1  1000  1000  1000
  3752     1  1000  1000  1000
  3754     1  1000  1000  1000
  3756     1  1000  1000  1000
  3758     1  1000  1000  1000
  3759     1  1000  1000  1000
  3760     1  1000  1000  1000
  3762     1  1000  1000  1000
  3764     1  1000  1000  1000
  3767     1  1000  1000  1000
  3769     1  1000  1000  1000
  3770     1  1000  1000  1000
  3771     1  1000  1000  1000
  3772     1  1000  1000  1000
  3775     1  1000  1000  1000
  3778     1  1000  1000  1000
  3781     1  1000  1000  1000
  3783     1  1000  1000  1000
  3784     1  1000  1000  1000
  3785     1  1000  1000  1000
  3787     1  1000  1000  1000
  3789     1  1000  1000  1000
  3791     1  1000  1000  1000
  3795     1  1000  1000  1000
  3797     1  1000  1000  1000
  3798     1  1000  1000  1000
  3799     1  1000  1000  1000
  3801     1  1000  1000  1000
  3803     1  1000  1000  1000
  3806     1  1000  1000  1000
  3808     1  1000  1000  1000
  3809     1  1000  1000  1000
  3810     1  1000  1000  1000
  3811     1  1000  1000  1000
  3814     1  1000  1000  1000
  3817     1  1000  1000  1000
  3820     1  1000  1000  1000
  3822     1  1000  1000  1000
  3823     1  1000  1000  1000
  3824     1  1000  1000  1000
  3826     1  1000  1000  1000
  3828     1  1000  1000  1000
  3831     1  1000  1000  1000
  3834     1  1000  1000  1000
  3837     1  1000  1000  1000
  3840     1  1000  1000  1000
  3844     1  1000  1000  1000
  3845     1  1000  1000  1000
  3846     1  1000  1000  1000
  3848     1  1000  1000  1000
  3850     1  1000  1000  1000
  3853     1  1000  1000  1000
  3854     1  1000  1000  1000
  3856     1  1000  1000  1000
  3858     1  1000  1000  1000
  3859     1  1000  1000  1000
  3861     1  1000  1000  1000
  3863     1  1000  1000  1000
  3865     1  1000  1000  1000
  3866     1  1000  1000  1000
  3867     1  1000  1000  1000
  3869     1  1000  1000  1000
  3871     1  1000  1000  1000
  3874     1  1000  1000  1000
  3876     1  1000  1000  1000
  3877     1  1000  1000  1000
  3878     1  1000  1000  1000
  3879     1  1000  1000  1000
  3882     1  1000  1000  1000
  3885     1  1000  1000  1000
  3888     1  1000  1000  1000
  3890     1  1000  1000  1000
  3891     1  1000  1000  1000
  3892     1  1000  1000  1000
  3894     1  1000  1000  1000
  3896     1  1000  1000  1000
  3898     1  1000  1000  1000
  3902     1  1000  1000  1000
  3904     1  1000  1000  1000
  3905     1  1000  1000  1000
  3906     1  1000  1000  1000
  3908     1  1000  1000  1000
  3910     1  1000  1000  1000
  3913     1  1000  1000  1000
  3915     1  1000  1000  1000
  3916     1  1000  1000  1000
  3917     1  1000  1000  1000
  3918     1  1000  1000  1000
  3921     1  1000  1000  1000
  3924     1  1000  1000  1000
  3927     1  1000  1000  1000
  3929     1  1000  1000  1000
  3930     1  1000  1000  1000
  3931     1  1000  1000  1000
  3933     1  1000  1000  1000
  3935     1  1000  1000  1000
  3938     1  1000  1000  1000
  3941     1  1000  1000  1000
  3944     1  1000  1000  1000
  3947     1  1000  1000  1000
  3951     1  1000  1000  1000
  3952     1  1000  1000  1000
  3953     1  1000  1000  1000
  3955     1  1000  1000  1000
  3957     1  1000  1000  1000
  3960     1  1000  1000  1000
  3961     1  1000  1000  1000
  3963     1  1000  1000  1000
  3965     1  1000  1000  1000
  3966     1  1000  1000  1000
  3968     1  1000  1000  1000
  3970     1  1000  1000  1000
  3972     1  1000  1000  1000
  3973     1  1000  1000  1000
  3974     1  1000  1000  1000
  3976     1  1000  1000  1000
  3978     1  1000  1000  1000
  3981     1  1000  1000  1000
  3983     1  1000  1000  1000
  3984     1  1000  1000  1000
  3985     1  1000  1000  1000
  3986     1  1000  1000  1000
  3989     1  1000  1000  1000
  3992     1  1000  1000  1000
  3995     1  1000  1000  1000
  3997     1  1000  1000  1000
  3998     1  1000  1000  1000
  3999     1  1000  1000  1000
  4001     1  1000  1000  1000
  4003     1  1000  1000  1000
  4005     1  1000  1000  1000
  4009     1  1000  1000  1000
  4011     1  1000  1000  1000
  4012     1  1000  1000  1000
  4013     1  1000  1000  1000
  4015     1  1000  1000  1000
  4017     1  1000  1000  1000
  4020     1  1000  1000  1000
  4022     1  1000  1000  1000
  4023     1  1000  1000  1000
  4024     1  1000  1000  1000
  4025     1  1000  1000  1000
  4028     1  1000  1000  1000
  4031     1  1000  1000  1000
  4034     1  1000  1000  1000
  4036     1  1000  1000  1000
  4037     1  1000  1000  1000
  4038     1  1000  1000  1000
  4040     1  1000  1000  1000
  4042     1  1000  1000  1000
  4044     1  1000  1000  1000
  4048     1  1000  1000  1000
  4050     1  1000  1000  1000
  4051     1  1000  1000  1000
  4052     1  1000  1000  1000
  4054     1  1000  1000  1000
  4056     1  1000  1000  1000
  4059     1  1000  1000  1000
  4060     1  1000  1000  1000
  4062     1  1000  1000  1000
  4064     1  1000  1000  1000
  4065     1  1000  1000  1000
  4067     1  1000  1000  1000
  4069     1  1000  1000  1000
  4071     1  1000  1000  1000
  4072     1  1000  1000  1000
  4073     1  1000  1000  1000
  4075     1  1000  1000  1000
  4077     1  1000  1000  1000
  4080     1  1000  1000  1000
  4082     1  1000  1000  1000
  4083     1  1000  1000  1000
  4084     1  1000  1000  1000
  4085     1  1000  1000  1000
  4088     1  1000  1000  1000
  4091     1  1000  1000  1000
  4094     1  1000  1000  1000
  4096     1  1000  1000  1000
  4097     1  1000  1000  1000
  4098     1  1000  1000  1000
  4100     1  1000  1000  1000
  4102     1  1000  1000  1000
  4104     1  1000  1000  1000
  4108     1  1000  1000  1000
  4110     1  1000  1000  1000
  4111     1  1000  1000  1000
  4112     1  1000  1000  1000
  4114     1  1000  1000  1000
  4116     1  1000  1000  1000
  4118     1  1000  1000  1000
  4122     1  1000  1000  1000
  4124     1  1000  1000  1000
  4125     1  1000  1000  1000
  4126     1  1000  1000  1000
  4127     1  1000  1000  1000
  4130     1  1000  1000  1000
  4133     1  1000  1000  1000
  4136     1  1000  1000  1000
  4138     1  1000  1000  1000
  4139     1  1000  1000  1000
  4140     1  1000  1000  1000
  4142     1  1000  1000  1000
  4144     1  1000  1000  1000
  4147     1  1000  1000  1000
  4150     1  1000  1000  1000
  4153     1  1000  1000  1000
  4156     1  1000  1000  1000
  4160     1  1000  1000  1000
  4161     1  1000  1000  1000
  4162     1  1000  1000  1000
  4164     1  1000  1000  1000
  4166     1  1000  1000  1000
  4169     1  1000  1000  1000
  4170     1  1000  1000  1000
  4172     1  1000  1000  1000
  4174     1  1000  1000  1000
  4175     1  1000  1000  1000
  4177     1  1000  1000  1000
  4179     1  1000  1000  1000
  4181     1  1000  1000  1000
  4182     1  1000  1000  1000
  4183     1  1000  1000  1000
  4185     1  1000  1000  1000
  4187     1  1000  1000  1000
  4190     1  1000  1000  1000
  4192     1  1000  1000  1000
  4193     1  1000  1000  1000
  4194     1  1000  1000  1000
  4195     1  1000  1000  1000
  4198     1  1000  1000  1000
  4201     1  1000  1000  1000
  4204     1  1000  1000  1000
  4206     1  1000  1000  1000
  4207     1  1000  1000  1000
  4208     1  1000  1000  1000
  4210     1  1000  1000  1000
  4212     1  1000  1000  1000
  4214     1  1000  1000  1000
  4218     1  1000  1000  1000
  4220     1  1000  1000  1000
  4221     1  1000  1000  1000
  4222     1  1000  1000  1000
  4224     1  1000  1000  1000
  4226     1  1000  1000  1000
  4229     1  1000  1000  1000
  4231     1  1000  1000  1000
  4232     1  1000  1000  1000
  4233     1  1000  1000  1000
  4234     1  1000  1000  1000
  4237     1  1000  1000  1000
  4240     1  1000  1000  1000
  4243     1  1000  1000  1000
  4245     1  1000  1000  1000
  4246     1  1000  1000  1000
  4247     1  1000  1000  1000
  4249     1  1000  1000  1000
  4251     1  1000  1000  1000
  4253     1  1000  1000  1000
  4257     1  1000  1000  1000
  4259     1  1000  1000  1000
  4260     1  1000  1000  1000
  4261     1  1000  1000  1000
  4263     1  1000  1000  1000
  4265     1  1000  1000  1000
  4268     1  1000  1000  1000
  4269     1  1000  1000  1000
  4271     1  1000  1000  1000
  4273     1  1000  1000  1000
  4274     1  1000  1000  1000
  4276     1  1000  1000  1000
  4278     1  1000  1000  1000
  4280     1  1000  1000  1000
  4281     1  1000  1000  1000
  4282     1  1000  1000  1000
  4284     1  1000  1000  1000
  4286     1  1000  1000  1000
  4289     1  1000  1000  1000
  4291     1  1000  1000  1000
  4292     1  1000  1000  1000
  4293     1  1000  1000  1000
  4294     1  1000  1000  1000
  4297     1  1000  1000  1000
  4300     1  1000  1000  1000
  4303     1  1000  1000  1000
  4305     1  1000  1000  1000
  4306     1  1000  1000  1000
  4307     1  1000  1000  1000
  4309     1  1000  1000  1000
  4311     1  1000  1000  1000
  4313     1  1000  1000  1000
  4317     1  1000  1000  1000
  4319     1  1000  1000  1000
  4320     1  1000  1000  1000
  4321     1  1000  1000  1000
  4323     1  1000  1000  1000
  4325     1  1000  1000  1000
  4328     1  1000  1000  1000
  4330     1  1000  1000  1000
  4331     1  1000  1000  1000
  4332     1  1000  1000  1000
  4333     1  1000  1000  1000
  4336     1  1000  1000  1000
  4339     1  1000  1000  1000
  4342     1  1000  1000  1000
  4344     1  1000  1000  1000
  4345     1  1000  1000  1000
  4346     1  1000  1000  1000
  4348     1  1000  1000  1000
  4350     1  1000  1000  1000
  4352     1  1000  1000  1000
  4356     1  1000  1000  1000
  4360     1  1000  1000  1000
  4361     1  1000  1000  1000
  4362     1  1000  1000  1000
  4364     1  1000  1000  1000
  4366     1  1000  1000  1000
  4369     1  1000  1000  1000
  4370     1  1000  1000  1000
  4372     1  1000  1000  1000
  4374     1  1000  1000  1000
  4375     1  1000  1000  1000
  4377     1  1000  1000  1000
  4379     1  1000  1000  1000
  4381     1  1000  1000  1000
  4382     1  1000  1000  1000
  4383     1  1000  1000  1000
  4385     1  1000  1000  1000
  4387     1  1000  1000  1000
  4389     1  1000  1000  1000
  4393     1  1000  1000  1000
  4395     1  1000  1000  1000
  4396     1  1000  1000  1000
  4397     1  1000  1000  1000
  4398     1  1000  1000  1000
  4401     1  1000  1000  1000
  4404     1  1000  1000  1000
  4407     1  1000  1000  1000
  4409     1  1000  1000  1000
  4410     1  1000  1000  1000
  4411     1  1000  1000  1000
  4413     1  1000  1000  1000
  4415     1  1000  1000  1000
  4417     1  1000  1000  1000
  4421     1  1000  1000  1000
  4423     1  1000  1000  1000
  4424     1  1000  1000  1000
  4425     1  1000  1000  1000
  4427     1  1000  1000  1000
  4429     1  1000  1000  1000
  4432     1  1000  1000  1000
  4434     1  1000  1000  1000
  4435     1  1000  1000  1000
  4436     1  1000  1000  1000
  4437     1  1000  1000  1000
  4440     1  1000  1000  1000
  4443     1  1000  1000  1000
  4446     1  1000  1000  1000
  4448     1  1000  1000  1000
  4449     1  1000  1000  1000
  4450     1  1000  1000  1000
  4452     1  1000  1000  1000
  4454     1  1000  1000  1000
  4457     1  1000  1000  1000
  4460     1  1000  1000  1000
  4463     1  1000  1000  1000
  4466     1  1000  1000  1000
  4470     1  1000  1000  1000
  4471     1  1000  1000  1000
  4472     1  1000  1000  1000
  4474     1  1000  1000  1000
  4476     1  1000  1000  1000
  4479     1  1000  1000  1000
  4480     1  1000  1000  1000
  4482     1  1000  1000  1000
  4484     1  1000  1000  1000
  4485     1  1000  1000  1000
  4487     1  1000  1000  1000
  4489     1  1000  1000  1000
  4491     1  1000  1000  1000
  4492     1  1000  1000  1000
  4493     1  1000  1000  1000
  4495     1  1000  1000  1000
  4497     1  1000  1000  1000
  4500     1  1000  1000  1000
  4502     1  1000  1000  1000
  4503     1  1000  1000  1000
  4504     1  1000  1000  1000
  4505     1  1000  1000  1000
  4508     1  1000  1000  1000
  4511     1  1000  1000  1000
  4514     1  1000  1000  1000
  4516     1  1000  1000  1000
  4517     1  1000  1000  1000
  4518     1  1000  1000  1000
  4520     1  1000  1000  1000
  4522     1  1000  1000  1000
  4524     1  1000  1000  1000
  4528     1  1000  1000  1000
  4530     1  1000  1000  1000
  4531     1  1000  1000  1000
  4532     1  1000  1000  1000
  4534     1  1000  1000  1000
  4536     1  1000  1000  1000
  4539     1  1000  1000  1000
  4541     1  1000  1000  1000
  4542     1  1000  1000  1000
  4543     1  1000  1000  1000
  4544     1  1000  1000  1000
  4547     1  1000  1000  1000
  4550     1  1000  1000  1000
  4553     1  1000  1000  1000
  4555     1  1000  1000  1000
  4556     1  1000  1000  1000
  4557     1  1000  1000  1000
  4559     1  1000  1000  1000
  4561     1  1000  1000  1000
  4563     1  1000  1000  1000
  4567     1  1000  1000  1000
  4569     1  1000  1000  1000
  4570     1  1000  1000  1000
  4571     1  1000  1000  1000
  4573     1  1000  1000  1000
  4575     1  1000  1000  1000
  4578     1  1000  1000  1000
  4579     1  1000  1000  1000
  4581     1  1000  1000  1000
  4583     1  1000  1000  1000
  4584     1  1000  1000  1000
  4586     1  1000  1000  1000
  4588     1  1000  1000  1000
  4590     1  1000  1000  1000
  4591     1  1000  1000  1000
  4592     1  1000  1000  1000
  4594     1  1000  1000  1000
  4596     1  1000  1000  1000
  4599     1  1000  1000  1000
  4601     1  1000  1000  1000
  4602     1  1000  1000  1000
  4603     1  1000  1000  1000
  4604     1  1000  1000  1000
  4607     1  1000  1000  1000
  4610     1  1000  1000  1000
  4613     1  1000  1000  1000
  4615     1  1000  1000  1000
  4616     1  1000  1000  1000
  4617     1  1000  1000  1000
  4619     1  1000  1000  1000
  4621     1  1000  1000  1000
  4623     1  1000  1000  1000
  4627     1  1000  1000  1000
  4629     1  1000  1000  1000
  4630     1  1000  1000  1000
  4631     1  1000  1000  1000
  4633     1  1000  1000  1000
  4635     1  1000  1000  1000
  4638     1  1000  1000  1000
  4640     1  1000  1000  1000
  4641     1  1000  1000  1000
  4642     1  1000  1000  1000
  4643     1  1000  1000  1000
  4646     1  1000  1000  1000
  4649     1  1000  1000  1000
  4652     1  1000  1000  1000
  4654     1  1000  1000  1000
  4655     1  1000  1000  1000
  4656     1  1000  1000  1000
  4658     1  1000  1000  1000
  4660     1  1000  1000  1000
  4663     1  1000  1000  1000
  4666     1  1000  1000  1000
  4669     1  1000  1000  1000
  4672     1  1000  1000  1000
  4676     1  1000  1000  1000
  4677     1  1000  1000  1000
  4678     1  1000  1000  1000
  4680     1  1000  1000  1000
  4682     1  1000  1000  1000
  4685     1  1000  1000  1000
  4686     1  1000  1000  1000
  4688     1  1000  1000  1000
  4690     1  1000  1000  1000
  4691     1  1000  1000  1000
  4693     1  1000  1000  1000
  4695     1  1000  1000  1000
  4697     1  1000  1000  1000
  4698     1  1000  1000  1000
  4699     1  1000  1000  1000
  4701     1  1000  1000  1000
  4703     1  1000  1000  1000
  4706     1  1000  1000  1000
  4708     1  1000  1000  1000
  4709     1  1000  1000  1000
  4710     1  1000  1000  1000
  4711     1  1000  1000  1000
  4714     1  1000  1000  1000
  4717     1  1000  1000  1000
  4720     1  1000  1000  1000
  4722     1  1000  1000  1000
  4723     1  1000  1000  1000
  4724     1  1000  1000  1000
  4726     1  1000  1000  1000
  4728     1  1000  1000  1000
  4730     1  1000  1000  1000
  4734     1  1000  1000  1000
  4736     1  1000  1000  1000
  4737     1  1000  1000  1000
  4738     1  1000  1000  1000
  4740     1  1000  1000  1000
  4742     1  1000  1000  1000
  4745     1  1000  1000  1000
  4747     1  1000  1000  1000
  4748     1  1000  1000  1000
  4749     1  1000  1000  1000
  4750     1  1000  1000  1000
  4753     1  1000  1000  1000
  4756     1  1000  1000  1000
  4759     1  1000  1000  1000
  4761     1  1000  1000  1000
  4762     1  1000  1000  1000
  4763     1  1000  1000  1000
  4765     1  1000  1000  1000
  4767     1  1000  1000  1000
  4769     1  1000  1000  1000
  4773     1  1000  1000  1000
  4775     1  1000  1000  1000
  4776     1  1000  1000  1000
  4777     1  1000  1000  1000
  4779     1  1000  1000  1000
  4781     1  1000  1000  1000
  4784     1  1000  1000  1000
  4785     1  1000  1000  1000
  4787     1  1000  1000  1000
  4789     1  1000  1000  1000
  4790     1  1000  1000  1000
  4792     1  1000  1000  1000
  4794     1  1000  1000  1000
  4796     1  1000  1000  1000
  4797     1  1000  1000  1000
  4798     1  1000  1000  1000
  4800     1  1000  1000  1000
  4802     1  1000  1000  1000
  4805     1  1000  1000  1000
  4807     1  1000  1000  1000
  4808     1  1000  1000  1000
  4809     1  1000  1000  1000
  4810     1  1000  1000  1000
  4813     1  1000  1000  1000
  4816     1  1000  1000  1000
  4819     1  1000  1000  1000
  4821     1  1000  1000  1000
  4822     1  1000  1000  1000
  4823     1  1000  1000  1000
  4825     1  1000  1000  1000
  4827     1  1000  1000  1000
  4829     1  1000  1000  1000
  4833     1  1000  1000  1000
  4835     1  1000  1000  1000
  4836     1  1000  1000  1000
  4837     1  1000  1000  1000
  4839     1  1000  1000  1000
  4841     1  1000  1000  1000
  4844     1  1000  1000  1000
  4846     1  1000  1000  1000
  4847     1  1000  1000  1000
  4848     1  1000  1000  1000
  4849     1  1000  1000  1000
  4852     1  1000  1000  1000
  4855     1  1000  1000  1000
  4858     1  1000  1000  1000
  4860     1  1000  1000  1000
  4861     1  1000  1000  1000
  4862     1  1000  1000  1000
  4864     1  1000  1000  1000
  4866     1  1000  1000  1000
  4869     1  1000  1000  1000
  4872     1  1000  1000  1000
  4875     1  1000  1000  1000
  4878     1  1000  1000  1000
  4882     1  1000  1000  1000
  4883     1  1000  1000  1000
  4884     1  1000  1000  1000
  4886     1  1000  1000  1000
  4889     1  1000  1000  1000
  4890     1  1000  1000  1000
  4891     1  1000  1000  1000
  4893     1  1000  1000  1000
  4895     1  1000  1000  1000
  4898     1  1000  1000  1000
  4900     1  1000  1000  1000
  4901     1  1000  1000  1000
  4902     1  1000  1000  1000
  4904     1  1000  1000  1000
  4906     1  1000  1000  1000
  4908     1  1000  1000  1000
  4912     1  1000  1000  1000
  4914     1  1000  1000  1000
  4915     1  1000  1000  1000
  4916     1  1000  1000  1000
  4918     1  1000  1000  1000
  4920     1  1000  1000  1000
  4923     1  1000  1000  1000
  4924     1  1000  1000  1000
  4926     1  1000  1000  1000
  4928     1  1000  1000  1000
  4929     1  1000  1000  1000
  4931     1  1000  1000  1000
  4933     1  1000  1000  1000
  4935     1  1000  1000  1000
  4936     1  1000  1000  1000
  4937     1  1000  1000  1000
  4939     1  1000  1000  1000
  4941     1  1000  1000  1000
  4944     1  1000  1000  1000
  4946     1  1000  1000  1000
  4947     1  1000  1000  1000
  4948     1  1000  1000  1000
  4949     1  1000  1000  1000
  4952     1  1000  1000  1000
  4955     1  1000  1000  1000
  4958     1  1000  1000  1000
  4960     1  1000  1000  1000
  4961     1  1000  1000  1000
  4962     1  1000  1000  1000
  4964     1  1000  1000  1000
  4966     1  1000  1000  1000
  4968     1  1000  1000  1000
  4972     1  1000  1000  1000
  4974     1  1000  1000  1000
  4975     1  1000  1000  1000
  4976     1  1000  1000  1000
  4978     1  1000  1000  1000
  4980     1  1000  1000  1000
  4983     1  1000  1000  1000
  4985     1  1000  1000  1000
  4986     1  1000  1000  1000
  4987     1  1000  1000  1000
  4988     1  1000  1000  1000
  4991     1  1000  1000  1000
  4994     1  1000  1000  1000
  4997     1  1000  1000  1000
  4999     1  1000  1000  1000
  5000     1  1000  1000  1000
  5001     1  1000  1000  1000
  5003     1  1000  1000  1000
  5006     1  1000  1000  1000
  5007     1  1000  1000  1000
  5008     1  1000  1000  1000
  5010     1  1000  1000  1000
  5012     1  1000  1000  1000
  5015     1  1000  1000  1000
  5016     1  1000  1000  1000
  5018     1  1000  1000  1000
  5020     1  1000  1000  1000
  5021     1  1000  1000  1000
  5023     1  1000  1000  1000
  5025     1  1000  1000  1000
  5027     1  1000  1000  1000
  5028     1  1000  1000  1000
  5029     1  1000  1000  1000
  5031     1  1000  1000  1000
  5033     1  1000  1000  1000
  5036     1  1000  1000  1000
  5038     1  1000  1000  1000
  5039     1  1000  1000  1000
  5040     1  1000  1000  1000
  5041     1  1000  1000  1000
  5044     1  1000  1000  1000
  5047     1  1000  1000  1000
  5050     1  1000  1000  1000
  5052     1  1000  1000  1000
  5053     1  1000  1000  1000
  5054     1  1000  1000  1000
  5056     1  1000  1000  1000
  5058     1  1000  1000  1000
  5060     1  1000  1000  1000
  5064     1  1000  1000  1000
  5066     1  1000  1000  1000
  5067     1  1000  1000  1000
  5068     1  1000  1000  1000
  5070     1  1000  1000  1000
  5072     1  1000  1000  1000
  5075     1  1000  1000  1000
  5077     1  1000  1000  1000
  5078     1  1000  1000  1000
  5079     1  1000  1000  1000
  5080     1  1000  1000  1000
  5083     1  1000  1000  1000
  5086     1  1000  1000  1000
  5089     1  1000  1000  1000
  5091     1  1000  1000  1000
  5092     1  1000  1000  1000
  5093     1  1000  1000  1000
  5095     1  1000  1000  1000
  5097     1  1000  1000  1000
  5099     1  1000  1000  1000
  5103     1  1000  1000  1000
  5105     1  1000  1000  1000
  5106     1  1000  1000  1000
  5107     1  1000  1000  1000
  5109     1  1000  1000  1000
  5111     1  1000  1000  1000
  5114     1  1000  1000  1000
  5115     1  1000  1000  1000
  5117     1  1000  1000  1000
  5119     1  1000  1000  1000
  5120     1  1000  1000  1000
  5122     1  1000  1000  1000
  5124     1  1000  1000  1000
  5126     1  1000  1000  1000
  5127     1  1000  1000  1000
  5128     1  1000  1000  1000
  5130     1  1000  1000  1000
  5132     1  1000  1000  1000
  5135     1  1000  1000  1000
  5137     1  1000  1000  1000
  5138     1  1000  1000  1000
  5139     1  1000  1000  1000
  5141     1  1000  1000  1000
  5143     1  1000  1000  1000
  5146     1  1000  1000  1000
  5148     1  1000  1000  1000
  5152     1  1000  1000  1000
  5156     1  1000  1000  1000
  5157     1  1000  1000  1000
  5158     1  1000  1000  1000
  5160     1  1000  1000  1000
  5162     1  1000  1000  1000
  5164     1  1000  1000  1000
  5168     1  1000  1000  1000
  5170     1  1000  1000  1000
  5171     1  1000  1000  1000
  5172     1  1000  1000  1000
  5174     1  1000  1000  1000
  5176     1  1000  1000  1000
  5179     1  1000  1000  1000
  5181     1  1000  1000  1000
  5182     1  1000  1000  1000
  5183     1  1000  1000  1000
  5184     1  1000  1000  1000
  5187     1  1000  1000  1000
  5190     1  1000  1000  1000
  5193     1  1000  1000  1000
  5195     1  1000  1000  1000
  5196     1  1000  1000  1000
  5197     1  1000  1000  1000
  5199     1  1000  1000  1000
  5201     1  1000  1000  1000
  5205     1  1000  1000  1000
  5206     1  1000  1000  1000
  5207     1  1000  1000  1000
  5209     1  1000  1000  1000
  5211     1  1000  1000  1000
  5213     1  1000  1000  1000
  5217     1  1000  1000  1000
  5220     1  1000  1000  1000
  5224     1  1000  1000  1000
  5225     1  1000  1000  1000
  5226     1  1000  1000  1000
  5228     1  1000  1000  1000
  5230     1  1000  1000  1000
  5233     1  1000  1000  1000
  5235     1  1000  1000  1000
  5236     1  1000  1000  1000
  5237     1  1000  1000  1000
  5238     1  1000  1000  1000
  5241     1  1000  1000  1000
  5244     1  1000  1000  1000
  5247     1  1000  1000  1000
  5249     1  1000  1000  1000
  5250     1  1000  1000  1000
  5251     1  1000  1000  1000
  5253     1  1000  1000  1000
  5255     1  1000  1000  1000
  5258     1  1000  1000  1000
  5259     1  1000  1000  1000
  5260     1  1000  1000  1000
  5261     1  1000  1000  1000
  5262     1  1000  1000  1000
  5263     1  1000  1000  1000
  5265     1  1000  1000  1000
  5267     1  1000  1000  1000
  5270     1  1000  1000  1000
  5271     1  1000  1000  1000
  5272     1  1000  1000  1000
  5273     1  1000  1000  1000
  5274     1  1000  1000  1000
  5275     1  1000  1000  1000
  5277     1  1000  1000  1000
  5279     1  1000  1000  1000
  5282     1  1000  1000  1000
  5284     1  1000  1000  1000
  5285     1  1000  1000  1000
  5286     1  1000  1000  1000
  5288     1  1000  1000  1000
  5290     1  1000  1000  1000
  5293     1  1000  1000  1000
  5294     1  1000  1000  1000
  5295     1  1000  1000  1000
  5296     1  1000  1000  1000
  5297     1  1000  1000  1000
  5298     1  1000  1000  1000
  5300     1  1000  1000  1000
  5302     1  1000  1000  1000
  5305     1  1000  1000  1000
  5308     1  1000  1000  1000
  5309     1  1000  1000  1000
  5310     1  1000  1000  1000
  5311     1  1000  1000  1000
  5312     1  1000  1000  1000
  5313     1  1000  1000  1000
  5315     1  1000  1000  1000
  5317     1  1000  1000  1000
  5320     1  1000  1000  1000
  5323     1  1000  1000  1000
  5324     1  1000  1000  1000
  5325     1  1000  1000  1000
  5326     1  1000  1000  1000
  5327     1  1000  1000  1000
  5328     1  1000  1000  1000
  5330     1  1000  1000  1000
  5332     1  1000  1000  1000
  5335     1  1000  1000  1000
  5336     1  1000  1000  1000
  5337     1  1000  1000  1000
  5340     1  1000  1000  1000
  5341     1  1000  1000  1000
  5342     1  1000  1000  1000
