# Supplementary material for: Driving forces behind phase separation of the carboxy-terminal domain of RNA polymerase II
Source: Nat Commun. 2023 Sep 25;14:5979. doi: 10.1038/s41467-023-41633-8 (PMC10519987; doi:10.1038/s41467-023-41633-8)
Supplement: Supplementary file 4 — Supplementary Data 1 [file 41467_2023_41633_MOESM4_ESM.zip › MD_input_and_coordinate_files/multi_copy/hCTD_multicopy_MD_initial.gro]

Built with Packmol in water
1034428
    1TYR      N    1   8.385   3.757   9.593 -0.0581 -0.4647  0.2752
    1TYR     H1    2   8.302   3.750   9.649  0.8695 -1.2233  1.5988
    1TYR     H2    3   8.467   3.773   9.650  1.2842 -3.3782 -0.7371
    1TYR     H3    4   8.373   3.833   9.528  0.2765 -0.8264 -0.2125
    1TYR     CA    5   8.406   3.639   9.510 -0.8841  0.3685 -0.3958
    1TYR     HA    6   8.410   3.553   9.576 -0.9840  0.3507 -0.4123
    1TYR     CB    7   8.287   3.618   9.413  0.3029  0.3797  0.5110
    1TYR    HB1    8   8.284   3.703   9.345 -0.5754 -0.9244 -1.0952
    1TYR    HB2    9   8.199   3.610   9.477  0.2132  0.0795  0.3508
    1TYR     CG   10   8.297   3.496   9.328 -0.4136  0.0989  1.0403
    1TYR    CD1   11   8.311   3.374   9.399  0.3063 -0.1153  0.0497
    1TYR    HD1   12   8.307   3.374   9.507  1.0629 -1.5179  0.0999
    1TYR    CE1   13   8.328   3.257   9.322 -0.3773  0.0744  0.0073
    1TYR    HE1   14   8.353   3.165   9.373  0.6826 -1.3369 -2.9730
    1TYR     CZ   15   8.307   3.265   9.183 -0.6379  0.0278 -0.3051
    1TYR     OH   16   8.328   3.152   9.110  0.2757  0.0116  0.5626
    1TYR     HH   17   8.353   3.083   9.173  1.3173 -0.1902 -0.0547
    1TYR    CE2   18   8.286   3.385   9.117 -0.0918 -0.3476 -0.0043
    1TYR    HE2   19   8.281   3.391   9.009 -0.8016 -3.3189 -0.1757
    1TYR    CD2   20   8.281   3.504   9.190 -0.3560  0.6818 -0.3198
    1TYR    HD2   21   8.256   3.594   9.136  1.0319  1.1986 -0.1218
    1TYR      C   22   8.535   3.657   9.433 -0.2767  0.2320 -0.1308
    1TYR      O   23   8.560   3.763   9.380 -0.4474 -0.1896  0.8712
    2SER      N   24   8.618   3.550   9.429  0.0120 -0.3890 -0.5230
    2SER      H   25   8.594   3.459   9.467  1.0242 -1.5469 -2.5667
    2SER     CA   26   8.760   3.566   9.388  0.0767 -0.4977 -0.1222
    2SER     HA   27   8.790   3.670   9.397 -0.1133 -0.2080 -2.5025
    2SER     CB   28   8.862   3.486   9.482  0.5586 -0.0156 -0.0780
    2SER    HB1   29   8.961   3.529   9.467 -0.1704  2.4077  1.7029
    2SER    HB2   30   8.863   3.382   9.451 -0.3794 -1.0124  3.0011
    2SER     OG   31   8.826   3.495   9.617 -0.0766 -0.3326 -0.5081
    2SER     HG   32   8.894   3.449   9.667 -0.6652 -0.9612 -0.2785
    2SER      C   33   8.782   3.516   9.247  0.3271  0.0057  0.3074
    2SER      O   34   8.721   3.418   9.207 -0.3716  0.0348 -0.7204
    3PRO      N   35   8.876   3.576   9.165  0.0467  0.2395 -0.3589
    3PRO     CD   36   8.963   3.677   9.210  0.0434  0.5885  0.0461
    3PRO    HD1   37   9.011   3.637   9.299 -3.5861  0.1758  1.9079
    3PRO    HD2   38   8.908   3.769   9.228  2.2127  2.3345 -1.9458
    3PRO     CG   39   9.077   3.704   9.104  0.4653 -0.1076 -0.1809
    3PRO    HG1   40   9.169   3.648   9.120  0.5836 -0.3187 -1.5501
    3PRO    HG2   41   9.113   3.807   9.101  1.3053 -0.4378 -1.6228
    3PRO     CB   42   8.997   3.665   8.974 -0.3390  0.8763 -0.5985
    3PRO    HB1   43   9.058   3.619   8.897 -0.5035 -0.1132 -0.1425
    3PRO    HB2   44   8.952   3.755   8.933 -0.7711  1.5403  1.2829
    3PRO     CA   45   8.900   3.554   9.016  0.1373  0.2011  0.9555
    3PRO     HA   46   8.815   3.558   8.948  1.6353  1.1686 -0.9075
    3PRO      C   47   8.972   3.419   8.995 -0.3356  0.1443  0.6595
    3PRO      O   48   9.058   3.384   9.075 -0.1061 -0.0132  0.8416
    4THR      N   49   8.927   3.349   8.894  0.0911  0.4667 -0.1917
    4THR      H   50   8.849   3.394   8.848 -0.3466  1.5786  1.5730
    4THR     CA   51   8.977   3.215   8.861 -0.2185 -0.1906  0.0075
    4THR     HA   52   9.039   3.181   8.944 -0.8706 -2.4779 -0.4190
    4THR     CB   53   8.873   3.108   8.831  0.0150  0.4477 -0.2170
    4THR     HB   54   8.814   3.110   8.922 -0.4811 -1.8294 -0.4332
    4THR    CG2   55   8.784   3.131   8.706 -0.3051  1.0575  0.1662
    4THR   HG21   56   8.716   3.216   8.710 -2.6296 -0.7818  0.5677
    4THR   HG22   57   8.843   3.132   8.615 -1.4816  0.9026 -0.6072
    4THR   HG23   58   8.721   3.042   8.704  1.9161 -0.5539 -0.1044
    4THR    OG1   59   8.918   2.977   8.824 -0.2862  0.0545 -0.3039
    4THR    HG1   60   8.959   2.966   8.738 -2.2341  0.1343 -1.2479
    4THR      C   61   9.084   3.231   8.756 -0.0976 -0.8007  0.0615
    4THR      O   62   9.180   3.157   8.749  0.8929 -0.1718 -0.1852
    5SER      N   63   9.078   3.343   8.680  0.0145  0.2319  0.2332
    5SER      H   64   8.998   3.405   8.688  0.0341  0.1561  1.0518
    5SER     CA   65   9.173   3.378   8.575 -0.6828 -0.3050 -0.4433
    5SER     HA   66   9.168   3.314   8.488  1.2559 -0.8626 -0.1650
    5SER     CB   67   9.138   3.520   8.528 -0.1740  1.0378  0.2122
    5SER    HB1   68   9.215   3.550   8.456  2.1636 -1.1474  1.6901
    5SER    HB2   69   9.148   3.592   8.608  0.5561 -0.6920  1.7251
    5SER     OG   70   9.013   3.519   8.464  0.3103  0.1997  0.0101
    5SER     HG   71   9.002   3.611   8.436 -0.8750  0.0683  0.0221
    5SER      C   72   9.321   3.389   8.623 -0.1099  0.4622 -0.0620
    5SER      O   73   9.350   3.410   8.740  0.1564  0.4456  0.2933
    6PRO      N   74   9.418   3.397   8.525 -0.3792  0.0575 -0.2060
    6PRO     CD   75   9.411   3.350   8.386 -1.0041  0.2070 -0.6930
    6PRO    HD1   76   9.374   3.437   8.332 -0.1392  1.7819  1.2007
    6PRO    HD2   77   9.342   3.266   8.372 -1.0453  0.0807  0.2232
    6PRO     CG   78   9.554   3.311   8.345  0.9423  0.0677 -0.0791
    6PRO    HG1   79   9.583   3.321   8.240  1.3755  0.3436  0.0671
    6PRO    HG2   80   9.567   3.211   8.386  0.7273 -1.2239 -3.0156
    6PRO     CB   81   9.639   3.394   8.436 -0.1204 -0.0857  0.4400
    6PRO    HB1   82   9.652   3.491   8.387 -0.3531  0.3651  1.2704
    6PRO    HB2   83   9.732   3.341   8.456 -0.3055 -0.5494  0.0836
    6PRO     CA   84   9.561   3.421   8.565 -0.0950  0.0484  1.1214
    6PRO     HA   85   9.591   3.349   8.642 -1.1445 -1.2845  0.3125
    6PRO      C   86   9.593   3.564   8.618 -0.7926 -0.5952  0.4052
    6PRO      O   87   9.506   3.652   8.632  0.1065  1.2572  0.1830
    7ALA      N   88   9.716   3.590   8.662  0.0360 -0.3307  0.5762
    7ALA      H   89   9.784   3.518   8.643  2.1053  1.0026  2.6434
    7ALA     CA   90   9.759   3.720   8.706  0.1474  0.2999 -0.5156
    7ALA     HA   91   9.673   3.772   8.747  0.4380  1.4722 -1.3929
    7ALA     CB   92   9.852   3.706   8.825  0.2030  0.5480  0.1027
    7ALA    HB1   93   9.795   3.653   8.902 -0.9538  0.5004 -0.7687
    7ALA    HB2   94   9.942   3.658   8.786  0.6593  1.2011  0.3434
    7ALA    HB3   95   9.884   3.804   8.861  1.3289  0.7369 -1.3467
    7ALA      C   96   9.805   3.814   8.601  0.3955  0.1070 -0.0741
    7ALA      O   97   9.866   3.918   8.627 -0.5549 -0.2711  0.3096
    8TYR      N   98   9.791   3.776   8.470  0.1212  0.3212  0.4363
    8TYR      H   99   9.757   3.683   8.454  1.3619  0.4000 -3.2033
    8TYR     CA  100   9.848   3.838   8.350  0.2851 -0.9105  0.7376
    8TYR     HA  101   9.867   3.943   8.368  0.9195 -1.1399  1.4287
    8TYR     CB  102   9.983   3.771   8.328  0.0064  0.3792 -0.2690
    8TYR    HB1  103  10.041   3.792   8.417  0.0750  1.0594 -0.4689
    8TYR    HB2  104  10.038   3.814   8.244  0.6492  0.4936  0.2070
    8TYR     CG  105   9.985   3.622   8.308  0.0712 -0.1112  0.0340
    8TYR    CD1  106   9.963   3.563   8.180 -0.0953 -0.7937 -0.8170
    8TYR    HD1  107   9.951   3.625   8.093  3.5187  0.4505 -0.5032
    8TYR    CE1  108   9.971   3.424   8.166  0.2504  0.1097 -0.8376
    8TYR    HE1  109   9.960   3.381   8.067  1.5277 -0.6333 -0.6633
    8TYR     CZ  110   9.993   3.348   8.285 -0.2708  0.0585  0.2731
    8TYR     OH  111  10.004   3.216   8.269  0.1254 -0.0739 -0.5977
    8TYR     HH  112  10.024   3.174   8.353 -0.7434  1.1408  0.2266
    8TYR    CE2  113  10.013   3.403   8.410  0.2780  0.4282  0.0346
    8TYR    HE2  114  10.033   3.340   8.495 -1.1609  1.8261  1.4380
    8TYR    CD2  115  10.009   3.542   8.422  0.1770 -0.1406  0.2960
    8TYR    HD2  116  10.014   3.585   8.521 -1.9292 -1.4049  0.9862
    8TYR      C  117   9.754   3.825   8.225 -1.0469  0.0382 -0.3244
    8TYR      O  118   9.668   3.736   8.224 -0.6362  0.1888  0.3286
    9GLU      N  119   9.761   3.920   8.134 -0.7022 -0.3000  0.2173
    9GLU      H  120   9.846   3.974   8.133  0.1791 -1.5515  3.0096
    9GLU     CA  121   9.659   3.948   8.036 -0.0471  0.3078  0.0472
    9GLU     HA  122   9.564   3.924   8.083 -0.3888 -1.3768 -1.4466
    9GLU     CB  123   9.657   4.104   7.998 -0.6352  0.4042  0.7303
    9GLU    HB1  124   9.583   4.107   7.918 -1.4501 -0.4081  1.4285
    9GLU    HB2  125   9.754   4.140   7.964  0.6266 -1.6038  2.0759
    9GLU     CG  126   9.601   4.194   8.115  0.5070  0.0728 -0.3750
    9GLU    HG1  127   9.513   4.142   8.151  1.9511 -1.8491  0.5179
    9GLU    HG2  128   9.563   4.286   8.072 -0.0501  1.2054  2.4760
    9GLU     CD  129   9.706   4.231   8.225  0.0431 -0.2357  0.7930
    9GLU    OE1  130   9.688   4.196   8.345 -0.2624  0.0746 -0.4848
    9GLU    OE2  131   9.805   4.301   8.193 -0.2660 -0.3015 -0.2573
    9GLU      C  132   9.685   3.857   7.907 -0.4624  0.2925 -0.5085
    9GLU      O  133   9.802   3.819   7.885  0.8466  0.2512 -0.0562
   10PRO      N  134   9.587   3.841   7.821  0.2549 -0.3455 -0.0160
   10PRO     CD  135   9.443   3.852   7.853  0.1706  0.2449 -0.6691
   10PRO    HD1  136   9.410   3.953   7.830 -2.6940 -0.0495  1.7547
   10PRO    HD2  137   9.416   3.832   7.957  0.0749  0.4150 -0.6614
   10PRO     CG  138   9.374   3.752   7.756 -0.3021  0.0783  0.2396
   10PRO    HG1  139   9.274   3.783   7.728 -0.2050 -0.8326 -1.1747
   10PRO    HG2  140   9.375   3.651   7.798  2.9980  0.1406  0.4321
   10PRO     CB  141   9.462   3.749   7.637  0.4323 -0.2715 -0.1725
   10PRO    HB1  142   9.439   3.841   7.583  0.2488  0.4508  1.1173
   10PRO    HB2  143   9.462   3.659   7.576  1.2486  1.1690 -2.3570
   10PRO     CA  144   9.602   3.765   7.695 -0.4738 -0.4328  0.0714
   10PRO     HA  145   9.634   3.665   7.724 -2.0940 -0.7718  0.7667
   10PRO      C  146   9.691   3.830   7.587 -0.3680  0.1413 -0.5176
   10PRO      O  147   9.712   3.781   7.482  0.2430 -0.2154  0.1903
   11ARG      N  148   9.745   3.946   7.615 -0.8276 -0.0868 -0.2784
   11ARG      H  149   9.720   3.984   7.706  0.6856 -0.6972  0.4113
   11ARG     CA  150   9.841   4.016   7.534  0.9005 -0.2538 -0.6910
   11ARG     HA  151   9.841   3.983   7.430  0.8271  0.5438 -0.9498
   11ARG     CB  152   9.801   4.169   7.530  0.0388  0.2646 -0.1340
   11ARG    HB1  153   9.855   4.215   7.448 -1.0284  0.3535 -0.7908
   11ARG    HB2  154   9.820   4.209   7.630  3.7363  0.8332 -0.9739
   11ARG     CG  155   9.656   4.193   7.485 -0.3152  0.8625 -0.1184
   11ARG    HG1  156   9.646   4.300   7.469  1.3433  0.7500 -1.9677
   11ARG    HG2  157   9.590   4.150   7.562  0.1642  1.3701  0.5763
   11ARG     CD  158   9.617   4.115   7.358 -0.0333  0.1367  0.2409
   11ARG    HD1  159   9.517   4.151   7.335 -1.2768 -1.9797  2.1135
   11ARG    HD2  160   9.609   4.008   7.377  2.4220 -0.1566 -0.1830
   11ARG     NE  161   9.703   4.140   7.248  0.0398 -0.2485  0.3592
   11ARG     HE  162   9.758   4.224   7.246 -0.5485  0.1341 -0.0358
   11ARG     CZ  163   9.734   4.060   7.149 -0.0264  0.7591 -0.5311
   11ARG    NH1  164   9.684   3.940   7.144  0.6288 -0.7004  0.2786
   11ARG   HH11  165   9.641   3.901   7.226  1.3006  0.5134  1.2300
   11ARG   HH12  166   9.696   3.883   7.061  0.4312  0.1998 -0.3848
   11ARG    NH2  167   9.820   4.083   7.058  0.0419 -0.2437  0.4144
   11ARG   HH21  168   9.876   4.166   7.072  0.8255 -0.6080 -0.4846
   11ARG   HH22  169   9.815   4.025   6.975 -0.6793 -0.6315  0.7230
   11ARG      C  170   9.988   4.015   7.584  0.2191 -0.2569  0.8177
   11ARG      O  171  10.079   4.028   7.502 -0.3490  0.0278  0.3551
   12SER      N  172  10.007   3.961   7.705 -0.4400 -0.3980 -0.5315
   12SER      H  173   9.922   3.956   7.759 -0.0269  0.3356  0.2072
   12SER     CA  174  10.129   3.906   7.767 -0.3835 -0.6350  0.5310
   12SER     HA  175  10.213   3.966   7.731 -1.1798 -0.6245 -1.3717
   12SER     CB  176  10.111   3.906   7.921 -0.1936  0.3006  0.6072
   12SER    HB1  177  10.194   3.848   7.961 -0.8035 -1.5452 -0.6839
   12SER    HB2  178  10.018   3.853   7.944 -0.3673  0.9251  1.3562
   12SER     OG  179  10.103   4.042   7.978  0.2760 -0.1839  0.0121
   12SER     HG  180  10.096   4.038   8.073  0.1887 -0.7868 -0.0214
   12SER      C  181  10.146   3.756   7.726  0.2766  0.3988  0.8770
   12SER      O  182  10.052   3.689   7.675  0.1446 -0.3591  0.2042
   13PRO      N  183  10.260   3.699   7.755  0.4733 -0.1796 -0.5603
   13PRO     CD  184  10.383   3.752   7.808 -0.1259  0.3908  0.5621
   13PRO    HD1  185  10.378   3.754   7.917 -0.5615 -0.8126  0.5764
   13PRO    HD2  186  10.399   3.853   7.771  0.1634  0.5236  1.0398
   13PRO     CG  187  10.498   3.668   7.759  0.4226 -1.0332  0.0598
   13PRO    HG1  188  10.589   3.679   7.818  1.0314 -0.4556 -0.9634
   13PRO    HG2  189  10.518   3.697   7.656 -0.1146  1.3546  0.5931
   13PRO     CB  190  10.433   3.531   7.767  0.3011 -0.7219 -0.1007
   13PRO    HB1  191  10.447   3.501   7.871  0.2018  0.1465  0.1598
   13PRO    HB2  192  10.480   3.452   7.708  1.5338  1.3346 -1.9431
   13PRO     CA  193  10.287   3.555   7.731 -0.2353  0.0861  0.2119
   13PRO     HA  194  10.272   3.542   7.624 -1.6743 -0.0057  0.4139
   13PRO      C  195  10.186   3.464   7.807 -0.2277 -0.8100  0.1298
   13PRO      O  196  10.115   3.508   7.894  0.2908 -0.0714 -0.3354
   14GLY      N  197  10.176   3.335   7.772 -0.1821  0.2267  0.7083
   14GLY      H  198  10.219   3.300   7.688  1.1532 -0.1574  1.5465
   14GLY     CA  199  10.089   3.237   7.837  0.0908  0.4284 -0.2658
   14GLY    HA1  200  10.070   3.153   7.770  0.7855  0.7640 -0.8940
   14GLY    HA2  201   9.999   3.288   7.870  1.4873  2.4557  0.5089
   14GLY      C  202  10.153   3.173   7.962  1.0862 -0.3972  0.2422
   14GLY      O  203  10.206   3.253   8.039  0.5961 -0.0285  0.6125
   15GLY      N  204  10.152   3.044   7.977 -0.8303  0.7148 -0.2091
   15GLY      H  205  10.104   2.989   7.907  0.9133  0.7314 -1.4376
   15GLY     CA  206  10.205   2.974   8.086  0.3224 -0.1765  0.5970
   15GLY    HA1  207  10.168   2.872   8.091  1.0274 -0.3945  1.4006
   15GLY    HA2  208  10.158   3.024   8.171 -0.8642  1.3177 -0.8996
   15GLY      C  209  10.357   2.978   8.097 -0.5291 -0.2285 -0.0507
   15GLY      O  210  10.425   2.996   7.991  0.5723 -0.8436 -0.0342
   16TYR      N  211  10.419   2.985   8.220  0.3108 -0.2368 -0.1736
   16TYR      H  212  10.370   2.957   8.304  2.9805 -2.5864  0.6462
   16TYR     CA  213  10.562   3.015   8.242  0.0592  0.9877  0.6713
   16TYR     HA  214  10.618   3.009   8.149 -2.8709  0.1673 -1.0702
   16TYR     CB  215  10.583   3.152   8.299 -0.1946  0.4711  0.2136
   16TYR    HB1  216  10.535   3.225   8.233  1.7302  1.3386 -0.2606
   16TYR    HB2  217  10.689   3.173   8.302 -0.4090  1.6038  0.0758
   16TYR     CG  218  10.526   3.181   8.430 -0.4709  0.4760 -0.2654
   16TYR    CD1  219  10.391   3.227   8.434  0.0041  0.3203 -0.5924
   16TYR    HD1  220  10.326   3.222   8.347 -0.3501  1.4865 -0.4006
   16TYR    CE1  221  10.337   3.281   8.552 -0.3419 -0.2133 -0.1943
   16TYR    HE1  222  10.236   3.319   8.554 -0.5318 -0.6789 -0.7110
   16TYR     CZ  223  10.420   3.278   8.669  1.2645  0.1506  0.4554
   16TYR     OH  224  10.375   3.326   8.786  0.0175 -0.8242 -0.7859
   16TYR     HH  225  10.451   3.342   8.842 -0.4048 -1.0570 -0.1462
   16TYR    CE2  226  10.547   3.221   8.665 -0.4010  0.6046  0.3606
   16TYR    HE2  227  10.602   3.197   8.755 -0.1874  1.6880  0.5306
   16TYR    CD2  228  10.601   3.173   8.544  0.7207  0.9546  0.2634
   16TYR    HD2  229  10.699   3.128   8.532  0.2752  0.7598 -2.9992
   16TYR      C  230  10.626   2.906   8.342 -0.9278  0.7077 -0.4067
   16TYR      O  231  10.563   2.864   8.435  0.5546 -0.4850  0.2078
   17THR      N  232  10.760   2.884   8.344 -0.4359  0.4276  0.2359
   17THR      H  233  10.820   2.918   8.270  0.1703 -0.3102  0.3800
   17THR     CA  234  10.826   2.814   8.454  1.0237 -0.5295 -0.1936
   17THR     HA  235  10.763   2.726   8.470 -2.3754  1.7843 -0.2907
   17THR     CB  236  10.954   2.762   8.420 -0.0891  0.5396  0.1581
   17THR     HB  237  11.005   2.714   8.504 -2.1591 -1.1336  0.4882
   17THR    CG2  238  10.950   2.656   8.317  0.1739  0.8036  0.1293
   17THR   HG21  239  10.922   2.693   8.218  0.9128 -0.5637 -0.6035
   17THR   HG22  240  11.050   2.623   8.289  0.8447  1.5339  1.5865
   17THR   HG23  241  10.888   2.573   8.347 -0.0987  0.9090 -0.1428
   17THR    OG1  242  11.038   2.857   8.359 -0.0919  0.3348 -0.4201
   17THR    HG1  243  11.075   2.907   8.431  2.4166  1.3231 -2.3221
   17THR      C  244  10.832   2.900   8.585 -0.2870  0.4220  0.5569
   17THR      O  245  10.904   3.001   8.581 -0.1191 -0.5779 -0.1884
   18PRO      N  246  10.770   2.872   8.701  0.4005 -0.3802 -0.6575
   18PRO     CD  247  10.673   2.763   8.716  0.1423 -0.8030  0.1259
   18PRO    HD1  248  10.724   2.675   8.677  0.2595 -1.0160  0.7528
   18PRO    HD2  249  10.576   2.781   8.669 -0.0708 -1.6637  0.2206
   18PRO     CG  250  10.651   2.752   8.873  0.3730 -0.1690  0.1916
   18PRO    HG1  251  10.721   2.676   8.906  0.1334 -1.6053 -2.4886
   18PRO    HG2  252  10.547   2.727   8.894  0.3204  1.8496  2.7056
   18PRO     CB  253  10.692   2.896   8.923 -0.2776  0.4182 -0.2710
   18PRO    HB1  254  10.725   2.888   9.027  0.6645  0.1813 -0.5815
   18PRO    HB2  255  10.605   2.961   8.916 -0.2442  0.4521 -0.3772
   18PRO     CA  256  10.800   2.942   8.820 -0.5246  0.9483  0.2609
   18PRO     HA  257  10.788   3.051   8.820 -1.7678  0.8370 -2.0925
   18PRO      C  258  10.942   2.901   8.877  0.5697  0.2210  0.4372
   18PRO      O  259  11.005   2.809   8.823 -0.0332 -0.5696 -0.0996
   19GLN      N  260  10.995   2.969   8.981  0.2644  0.6760 -0.0501
   19GLN      H  261  10.935   3.034   9.029  0.0297 -0.8096  1.7498
   19GLN     CA  262  11.122   2.930   9.049  0.3355 -0.7342  0.6375
   19GLN     HA  263  11.172   2.846   9.002  0.3238 -1.8135  2.5143
   19GLN     CB  264  11.217   3.055   9.044  0.1046 -0.4028  0.3920
   19GLN    HB1  265  11.305   3.031   9.105 -0.3712  1.9212  2.0420
   19GLN    HB2  266  11.162   3.141   9.082  0.2431 -0.4170  0.6287
   19GLN     CG  267  11.260   3.087   8.904  0.4449  0.0948 -0.2055
   19GLN    HG1  268  11.286   3.193   8.905 -2.5347  0.8859 -1.2347
   19GLN    HG2  269  11.169   3.086   8.843 -1.0970  1.3234  2.0087
   19GLN     CD  270  11.375   3.001   8.849  0.5352  0.7633 -0.2963
   19GLN    OE1  271  11.399   2.887   8.889  0.4243 -0.5715  0.0704
   19GLN    NE2  272  11.450   3.053   8.752  0.1298  0.1838  0.2642
   19GLN   HE21  273  11.441   3.146   8.712  3.7717  0.1757 -0.7357
   19GLN   HE22  274  11.520   2.992   8.713  0.7536 -0.1282  1.8348
   19GLN      C  275  11.092   2.876   9.189 -0.0576 -0.6236  0.0111
   19GLN      O  276  10.990   2.919   9.246  0.3242  0.2491 -0.0034
   20SER      N  277  11.182   2.794   9.241  0.9153 -0.1740 -0.1715
   20SER      H  278  11.257   2.779   9.174 -0.0082 -0.2687 -1.1880
   20SER     CA  279  11.147   2.703   9.351 -0.1236  0.1471  0.0446
   20SER     HA  280  11.048   2.659   9.339 -0.8467  1.3360  1.4521
   20SER     CB  281  11.238   2.583   9.376 -0.0267  0.3431 -0.5153
   20SER    HB1  282  11.196   2.516   9.452 -0.7223  0.0009 -1.1976
   20SER    HB2  283  11.335   2.621   9.408  0.9351 -2.4009 -0.0591
   20SER     OG  284  11.243   2.512   9.258 -0.1705  0.4719 -0.5628
   20SER     HG  285  11.275   2.425   9.281 -2.6634 -0.2357  0.3739
   20SER      C  286  11.145   2.788   9.485  0.1030  0.0812 -0.4862
   20SER      O  287  11.223   2.881   9.506  0.7028  0.2353  0.2606
   21PRO      N  288  11.054   2.771   9.586  0.1891  0.1157 -0.1734
   21PRO     CD  289  10.943   2.687   9.567  0.1025 -0.0029  0.8105
   21PRO    HD1  290  10.975   2.593   9.522  0.4216  1.5407 -2.3680
   21PRO    HD2  291  10.873   2.738   9.500  0.0904  0.5474  1.2327
   21PRO     CG  292  10.884   2.665   9.711 -0.0476 -1.0211 -0.1427
   21PRO    HG1  293  10.934   2.575   9.746  0.4872  0.4615  3.0764
   21PRO    HG2  294  10.775   2.664   9.704 -0.1527  0.6879  0.8154
   21PRO     CB  295  10.919   2.797   9.777  0.4293 -0.1683 -0.4655
   21PRO    HB1  296  10.923   2.798   9.886 -0.9174 -0.3097 -0.4000
   21PRO    HB2  297  10.844   2.872   9.752 -1.5249 -1.4676  1.3020
   21PRO     CA  298  11.053   2.835   9.718 -0.3805 -0.3919 -0.2064
   21PRO     HA  299  11.058   2.944   9.709  0.6644 -0.5177 -1.2994
   21PRO      C  300  11.172   2.778   9.797  0.2396 -0.2848  0.5221
   21PRO      O  301  11.193   2.654   9.798 -0.1561 -0.4827 -0.5683
   22SER      N  302  11.254   2.863   9.866 -0.7167 -0.5132  0.6974
   22SER      H  303  11.231   2.962   9.863  1.0434 -0.1085 -0.3530
   22SER     CA  304  11.392   2.826   9.916 -0.3295  0.4208 -0.2851
   22SER     HA  305  11.435   2.751   9.850 -0.8935 -0.0467 -0.1237
   22SER     CB  306  11.496   2.940   9.929 -0.2647 -0.1708  0.2244
   22SER    HB1  307  11.586   2.899   9.974 -0.2941 -1.8961 -1.2379
   22SER    HB2  308  11.452   3.021   9.988  0.7519  0.8309 -0.3786
   22SER     OG  309  11.535   2.989   9.801 -0.1392  0.1191  0.0390
   22SER     HG  310  11.608   3.049   9.816 -0.4274  0.7523 -1.0168
   22SER      C  311  11.378   2.747  10.044 -0.0627 -0.4352 -0.2866
   22SER      O  312  11.298   2.785  10.131  0.6063  0.4085  0.7528
   23TYR      N  313  11.447   2.635  10.057 -0.0960  0.5799 -0.3223
   23TYR      H  314  11.506   2.596   9.985  0.4119  1.3450 -0.3288
   23TYR     CA  315  11.440   2.556  10.179 -0.7286 -0.3214 -0.3208
   23TYR     HA  316  11.511   2.476  10.158 -0.9258 -0.8366  0.9471
   23TYR     CB  317  11.505   2.633  10.293 -0.0865 -0.1119  0.6202
   23TYR    HB1  318  11.427   2.684  10.350  0.4342  2.8340 -1.1782
   23TYR    HB2  319  11.556   2.717  10.246 -0.1960 -0.9430 -1.0087
   23TYR     CG  320  11.591   2.549  10.387  0.1860  0.2079  0.2586
   23TYR    CD1  321  11.541   2.504  10.508 -0.5053 -0.1102  0.4605
   23TYR    HD1  322  11.441   2.525  10.542 -0.5671 -1.5041  1.1751
   23TYR    CE1  323  11.622   2.435  10.592 -0.0771 -0.4905 -0.4759
   23TYR    HE1  324  11.585   2.403  10.689  2.9744 -1.6577  0.3713
   23TYR     CZ  325  11.754   2.400  10.560 -0.1523  0.2205  0.1478
   23TYR     OH  326  11.833   2.340  10.656 -0.2935 -0.1281 -0.0212
   23TYR     HH  327  11.909   2.309  10.606 -0.9397 -1.1445 -0.3739
   23TYR    CE2  328  11.802   2.440  10.440  0.3993  0.0458  0.0541
   23TYR    HE2  329  11.906   2.421  10.417  0.1290  1.7911 -3.0314
   23TYR    CD2  330  11.719   2.514  10.352  0.2172 -0.1796 -0.2260
   23TYR    HD2  331  11.754   2.539  10.253  1.2369  1.8172  0.6034
   23TYR      C  332  11.313   2.482  10.216  0.4577 -0.2675  0.1041
   23TYR      O  333  11.316   2.400  10.310 -0.2723 -0.1383  0.3484
   24SER      N  334  11.199   2.510  10.151 -1.1007 -0.6573  0.3035
   24SER      H  335  11.205   2.589  10.088 -0.1983 -1.4538 -0.6382
   24SER     CA  336  11.070   2.444  10.185 -0.4264  0.0297 -0.4064
   24SER     HA  337  11.070   2.434  10.293  2.5028 -0.6489 -0.4373
   24SER     CB  338  10.958   2.529  10.131 -1.0018  0.3198 -0.5960
   24SER    HB1  339  10.862   2.496  10.172  0.5273 -2.8864  0.5740
   24SER    HB2  340  10.960   2.524  10.023 -2.0208  0.0940 -0.6111
   24SER     OG  341  10.960   2.659  10.173 -0.1864 -0.1739 -0.0721
   24SER     HG  342  10.962   2.666  10.268  3.5785  0.3135 -0.1202
   24SER      C  343  11.047   2.296  10.143 -0.1332  0.3929  0.6552
   24SER      O  344  10.979   2.222  10.218  0.5060  0.0012 -0.3320
   25PRO      N  345  11.098   2.248  10.030  0.2041  0.2005  0.2458
   25PRO     CD  346  11.149   2.328   9.917  0.0091  0.6133  0.2356
   25PRO    HD1  347  11.257   2.322   9.920  0.0911 -0.2289 -2.7567
   25PRO    HD2  348  11.114   2.431   9.917 -1.0613  0.2756  2.0504
   25PRO     CG  349  11.101   2.252   9.793 -0.4011  0.5265  0.7336
   25PRO    HG1  350  11.151   2.280   9.700  0.4761 -1.0229  0.7217
   25PRO    HG2  351  10.994   2.256   9.773  0.0112 -2.2918 -2.3802
   25PRO     CB  352  11.141   2.108   9.840  0.1034 -0.2535  0.4621
   25PRO    HB1  353  11.250   2.099   9.844  0.1653 -0.4521 -1.2404
   25PRO    HB2  354  11.098   2.021   9.790  2.5671 -0.3028 -1.6730
   25PRO     CA  355  11.082   2.106   9.976  0.2094  0.5842  0.4275
   25PRO     HA  356  10.979   2.071   9.978  1.1631 -2.3973 -0.3720
   25PRO      C  357  11.158   2.002  10.061  0.7925 -0.2487  0.2496
   25PRO      O  358  11.241   2.037  10.146 -0.7652 -0.5681 -0.1272
   26THR      N  359  11.136   1.872  10.044 -0.0094 -0.1266 -0.6154
   26THR      H  360  11.085   1.846   9.961  2.2969  0.5317 -2.2972
   26THR     CA  361  11.160   1.773  10.151  0.3454 -0.1167 -0.3658
   26THR     HA  362  11.124   1.810  10.247  0.6800 -1.2991  0.2197
   26THR     CB  363  11.089   1.634  10.133  0.3183 -0.4829  0.2225
   26THR     HB  364  11.132   1.566  10.206  0.5311  0.2655  0.8002
   26THR    CG2  365  10.932   1.643  10.143 -0.3490  0.8462 -0.8123
   26THR   HG21  366  10.902   1.723  10.075 -2.4467  2.0534  1.4525
   26THR   HG22  367  10.892   1.552  10.098  1.1293 -0.2101 -0.0572
   26THR   HG23  368  10.891   1.662  10.242 -0.5753 -0.3549 -0.6680
   26THR    OG1  369  11.109   1.592   9.998 -0.7167 -0.1127  0.4807
   26THR    HG1  370  11.104   1.497  10.013  2.6779 -0.2980  0.8367
   26THR      C  371  11.314   1.755  10.163  0.1132  0.1785 -0.0752
   26THR      O  372  11.388   1.768  10.065  0.6951 -0.4446 -0.0232
   27SER      N  373  11.362   1.720  10.285  0.2220 -0.1546 -0.3186
   27SER      H  374  11.299   1.692  10.358  0.6075 -0.0147  0.0664
   27SER     CA  375  11.508   1.707  10.320  0.6147  0.8776 -0.2378
   27SER     HA  376  11.512   1.706  10.429  0.7970  0.6588 -0.2457
   27SER     CB  377  11.557   1.572  10.274 -0.3389 -0.0197  0.5318
   27SER    HB1  378  11.660   1.561  10.309  0.2229 -0.8985 -1.3149
   27SER    HB2  379  11.565   1.574  10.165  4.5599 -0.5360  0.7426
   27SER     OG  380  11.479   1.458  10.314 -0.1000 -0.1089 -0.1598
   27SER     HG  381  11.524   1.378  10.286 -0.7811 -0.0505 -1.4517
   27SER      C  382  11.593   1.830  10.261  0.4499 -0.0184  0.2556
   27SER      O  383  11.681   1.810  10.176 -0.0376  0.2277 -0.1944
   28PRO      N  384  11.573   1.958  10.310 -0.0471  0.2444 -0.1196
   28PRO     CD  385  11.491   1.995  10.422  0.0914  0.0390  0.6680
   28PRO    HD1  386  11.540   1.948  10.507 -0.9966  1.2044  1.9660
   28PRO    HD2  387  11.385   1.969  10.424 -0.2079  1.0529 -0.5778
   28PRO     CG  388  11.502   2.146  10.427  0.0902  0.0449  0.3602
   28PRO    HG1  389  11.580   2.174  10.497 -0.4623  1.0749  0.5596
   28PRO    HG2  390  11.405   2.186  10.455  1.2321  1.3489  2.5939
   28PRO     CB  391  11.532   2.183  10.280  0.0609  0.5544  0.1224
   28PRO    HB1  392  11.571   2.285  10.274 -1.2875  1.1641  1.3760
   28PRO    HB2  393  11.447   2.169  10.213  0.5833  0.4609 -0.5262
   28PRO     CA  394  11.626   2.074  10.239  0.0216 -0.7050 -0.4790
   28PRO     HA  395  11.613   2.062  10.132 -3.2574  2.1309 -0.4925
   28PRO      C  396  11.769   2.115  10.278  0.5183 -0.3718 -0.4022
   28PRO      O  397  11.828   2.073  10.379  0.3553 -0.0625 -0.3537
   29SER      N  398  11.836   2.184  10.184 -0.6743  0.9102 -0.4525
   29SER      H  399  11.789   2.208  10.099 -2.6485 -0.7853  0.1265
   29SER     CA  400  11.977   2.237  10.200 -0.3768  0.3649  1.1131
   29SER     HA  401  12.010   2.226  10.303  1.9656 -0.8979  0.2517
   29SER     CB  402  12.078   2.153  10.125  0.3780 -0.6729 -0.0171
   29SER    HB1  403  12.046   2.161  10.021  0.9693  0.0280 -0.1489
   29SER    HB2  404  12.074   2.047  10.151  0.9184 -0.6683  0.0979
   29SER     OG  405  12.205   2.209  10.129  0.4894  0.2436 -0.2217
   29SER     HG  406  12.253   2.178  10.051  1.1968  3.3446 -1.0597
   29SER      C  407  11.984   2.387  10.157  0.8758 -0.3106 -0.1744
   29SER      O  408  11.903   2.430  10.076  0.1863 -0.3695 -0.1058
   30TYR      N  409  12.085   2.462  10.212 -0.0089  0.4163 -0.0047
   30TYR      H  410  12.148   2.408  10.271 -2.2609 -0.8014  1.3499
   30TYR     CA  411  12.106   2.603  10.194 -0.4217 -0.3000 -0.2285
   30TYR     HA  412  12.015   2.645  10.150  1.6929  0.1564 -4.4527
   30TYR     CB  413  12.132   2.673  10.325 -0.2954  0.8781  0.3054
   30TYR    HB1  414  12.202   2.615  10.385  1.8878  2.3146 -0.7677
   30TYR    HB2  415  12.048   2.664  10.393 -0.7516 -1.2855 -0.5274
   30TYR     CG  416  12.160   2.823  10.316 -0.0584  0.2872 -0.9916
   30TYR    CD1  417  12.058   2.908  10.286  0.5951 -0.2310  0.0850
   30TYR    HD1  418  11.958   2.881  10.257  0.5777  2.0291 -2.1569
   30TYR    CE1  419  12.081   3.049  10.285 -0.1561 -0.0100 -0.7915
   30TYR    HE1  420  11.998   3.116  10.265 -0.3058  0.7348  2.0460
   30TYR     CZ  421  12.210   3.097  10.320  0.3650  0.3221 -0.0368
   30TYR     OH  422  12.233   3.230  10.326  0.0346 -0.5194 -0.1802
   30TYR     HH  423  12.322   3.259  10.347 -0.5113  1.1747 -0.1985
   30TYR    CE2  424  12.309   3.007  10.362 -0.1376 -0.1683  0.4696
   30TYR    HE2  425  12.403   3.049  10.395 -0.5731 -0.3723  2.0277
   30TYR    CD2  426  12.284   2.869  10.362 -0.2547 -0.3378 -0.7368
   30TYR    HD2  427  12.353   2.805  10.414 -0.1692  1.1670  1.0345
   30TYR      C  428  12.222   2.638  10.104  0.8830 -0.6634 -0.3212
   30TYR      O  429  12.335   2.587  10.126 -0.0842 -0.3672 -0.1960
   31SER      N  430  12.198   2.736  10.020 -0.2218 -0.9346  0.7693
   31SER      H  431  12.104   2.770  10.007  0.4961  0.2792 -1.5421
   31SER     CA  432  12.293   2.830   9.959 -0.4491 -0.0539  0.8064
   31SER     HA  433  12.388   2.821  10.011  0.7473  0.7997 -1.1772
   31SER     CB  434  12.317   2.812   9.808 -0.3851 -0.2392 -0.0711
   31SER    HB1  435  12.399   2.876   9.776 -1.0864 -0.1280 -1.6533
   31SER    HB2  436  12.225   2.831   9.753 -1.1461 -1.2379  0.8074
   31SER     OG  437  12.350   2.680   9.774 -0.1468 -0.1107 -0.0020
   31SER     HG  438  12.375   2.677   9.682 -0.5362 -1.3496 -0.0760
   31SER      C  439  12.247   2.969   9.985 -0.4443 -0.5073 -0.0391
   31SER      O  440  12.134   3.002   9.966 -0.5439  0.3536 -0.1053
   32PRO      N  441  12.333   3.065  10.018 -0.0225 -0.4930 -0.2565
   32PRO     CD  442  12.476   3.052  10.071  0.3412 -0.5839  0.0455
   32PRO    HD1  443  12.536   3.021   9.985 -0.7886 -2.6918 -0.0217
   32PRO    HD2  444  12.485   2.982  10.154 -0.5871 -1.9927 -1.0266
   32PRO     CG  445  12.511   3.189  10.121  0.2500 -0.1218 -0.0575
   32PRO    HG1  446  12.618   3.209  10.125 -0.0199  1.5913 -0.9412
   32PRO    HG2  447  12.476   3.204  10.223 -0.0541 -0.1530 -0.1588
   32PRO     CB  448  12.433   3.286  10.030  0.8730  0.0242  0.5515
   32PRO    HB1  449  12.488   3.307   9.939  1.1819 -2.2542  0.1648
   32PRO    HB2  450  12.404   3.382  10.073 -0.0711  1.0600 -2.3025
   32PRO     CA  451  12.301   3.208  10.003  0.4035  0.0196 -0.1999
   32PRO     HA  452  12.232   3.233  10.084 -0.8627 -0.2939 -1.1712
   32PRO      C  453  12.244   3.251   9.866 -0.5484 -0.5511 -0.7490
   32PRO      O  454  12.286   3.194   9.765 -1.2400 -0.3930 -0.5688
   33THR      N  455  12.157   3.351   9.871 -0.1064 -0.3592 -0.8998
   33THR      H  456  12.140   3.399   9.958 -0.8863 -3.5356  0.7706
   33THR     CA  457  12.085   3.413   9.757 -0.2437  0.6165  0.0641
   33THR     HA  458  12.048   3.334   9.691  2.0848  0.2894 -0.9203
   33THR     CB  459  11.967   3.508   9.801 -0.2004 -0.0362  0.0865
   33THR     HB  460  11.999   3.604   9.842 -0.5763  0.8264 -1.5920
   33THR    CG2  461  11.882   3.547   9.680 -0.4548 -0.0470  0.7121
   33THR   HG21  462  11.847   3.456   9.629  2.3949 -0.5049 -0.5572
   33THR   HG22  463  11.797   3.608   9.710 -0.6267  0.2626 -0.3777
   33THR   HG23  464  11.950   3.600   9.613  0.6645 -0.6939  1.3287
   33THR    OG1  465  11.877   3.449   9.897  0.2792 -0.2858 -0.1245
   33THR    HG1  466  11.864   3.516   9.964 -3.6155 -0.4946 -0.5385
   33THR      C  467  12.189   3.485   9.671  0.2721 -0.1933 -0.3321
   33THR      O  468  12.275   3.558   9.723 -0.5638  0.2835  0.1265
   34SER      N  469  12.184   3.469   9.538 -0.1895 -0.0574  0.5708
   34SER      H  470  12.115   3.403   9.506 -1.5682 -0.0667  3.3998
   34SER     CA  471  12.272   3.535   9.440  0.6428 -0.4939 -0.3129
   34SER     HA  472  12.370   3.507   9.480  1.0905 -2.2795 -2.5346
   34SER     CB  473  12.252   3.470   9.301 -0.4050  0.0365  0.1276
   34SER    HB1  474  12.321   3.515   9.230  1.8586  1.8888  3.3676
   34SER    HB2  475  12.146   3.478   9.277 -0.7252  0.7609  1.6976
   34SER     OG  476  12.293   3.337   9.293  0.5155 -0.1787  0.5145
   34SER     HG  477  12.259   3.291   9.370  0.4779  0.9106  1.1606
   34SER      C  478  12.281   3.687   9.435 -0.0214 -0.8962  0.0994
   34SER      O  479  12.180   3.754   9.455 -0.0867  0.2458  0.0999
   35PRO      N  480  12.397   3.754   9.408 -0.0797 -0.5890  0.0234
   35PRO     CD  481  12.523   3.697   9.412 -0.3700  0.0879  0.5551
   35PRO    HD1  482  12.521   3.621   9.334 -1.0658  2.1101 -1.4693
   35PRO    HD2  483  12.551   3.652   9.507  0.2791 -1.0777 -0.1850
   35PRO     CG  484  12.633   3.797   9.383 -0.5607  0.1135  0.2458
   35PRO    HG1  485  12.709   3.752   9.319  0.3346 -0.2292  1.5258
   35PRO    HG2  486  12.677   3.837   9.474  1.3979 -0.0888 -0.5986
   35PRO     CB  487  12.558   3.914   9.316  0.1790 -0.3545 -0.9605
   35PRO    HB1  488  12.571   3.890   9.210  0.8985  1.3936 -1.2844
   35PRO    HB2  489  12.597   4.007   9.356 -1.2095 -0.5979  1.0475
   35PRO     CA  490  12.404   3.890   9.350  0.0765  0.4729  0.1878
   35PRO     HA  491  12.378   3.963   9.426  0.5885  2.3192 -1.3804
   35PRO      C  492  12.321   3.909   9.224 -0.6475 -0.4988 -0.4020
   35PRO      O  493  12.290   3.813   9.152  0.5889  0.0630 -0.4387
   36SER      N  494  12.282   4.033   9.202  0.8972  0.2555 -0.6165
   36SER      H  495  12.317   4.100   9.270 -2.2906  0.7410  0.6347
   36SER     CA  496  12.213   4.089   9.087 -0.4873 -0.2452 -0.2423
   36SER     HA  497  12.197   4.195   9.106  0.9497 -0.3704  1.8635
   36SER     CB  498  12.297   4.090   8.964 -0.3032 -0.3966 -0.0118
   36SER    HB1  499  12.241   4.127   8.878 -0.5159 -0.1929  0.2109
   36SER    HB2  500  12.335   3.989   8.953  0.3887 -0.0479 -0.8108
   36SER     OG  501  12.410   4.173   8.961 -0.0755 -0.1200  0.3499
   36SER     HG  502  12.478   4.124   8.915 -1.2407 -1.9030  0.4929
   36SER      C  503  12.078   4.021   9.061  0.5787  0.5514 -0.2354
   36SER      O  504  12.031   4.032   8.950  0.0952 -1.0891  0.2737
   37TYR      N  505  12.021   3.945   9.156 -0.1196 -0.3073 -0.0166
   37TYR      H  506  12.069   3.928   9.243  1.4823 -3.1110 -1.3739
   37TYR     CA  507  11.901   3.872   9.133 -0.2121 -0.3621  0.5835
   37TYR     HA  508  11.897   3.830   9.033  0.9922  1.6663 -0.3655
   37TYR     CB  509  11.905   3.759   9.227 -0.7707 -0.2212  1.1760
   37TYR    HB1  510  11.913   3.793   9.330  2.3477 -0.4334  1.0511
   37TYR    HB2  511  12.002   3.713   9.214  0.5490  3.0811 -1.3327
   37TYR     CG  512  11.792   3.654   9.228  0.2982 -0.0500  0.4333
   37TYR    CD1  513  11.718   3.622   9.341 -0.0745 -0.4416 -0.6405
   37TYR    HD1  514  11.734   3.682   9.430 -0.2384  2.1179 -2.2785
   37TYR    CE1  515  11.637   3.513   9.347 -0.1587 -0.7226 -0.6774
   37TYR    HE1  516  11.597   3.476   9.441 -1.3349  2.1201 -0.0289
   37TYR     CZ  517  11.604   3.438   9.231 -0.6203  0.3450  0.1946
   37TYR     OH  518  11.505   3.343   9.236  0.4946  0.3260  0.3459
   37TYR     HH  519  11.464   3.335   9.322  0.3402 -2.9050  0.0480
   37TYR    CE2  520  11.676   3.468   9.116 -0.3309 -0.7280 -0.0211
   37TYR    HE2  521  11.647   3.420   9.024 -0.6607  1.2975 -1.0142
   37TYR    CD2  522  11.767   3.576   9.114  0.1756 -0.2915  0.1524
   37TYR    HD2  523  11.824   3.585   9.023  1.5942 -0.0252  1.0642
   37TYR      C  524  11.781   3.963   9.163  0.3809 -0.3460  0.4932
   37TYR      O  525  11.783   4.037   9.258  0.3609  0.4296 -0.5080
   38SER      N  526  11.695   3.980   9.062 -0.2931 -0.4612  0.2723
   38SER      H  527  11.693   3.915   8.984 -0.9392 -0.9686  0.7034
   38SER     CA  528  11.591   4.088   9.060 -0.1965  0.2223 -0.1484
   38SER     HA  529  11.657   4.173   9.075  2.3399 -1.4397 -1.6003
   38SER     CB  530  11.528   4.089   8.923  0.0633  0.0193 -1.3799
   38SER    HB1  531  11.455   4.008   8.929 -1.0143  1.0496 -0.1340
   38SER    HB2  532  11.585   4.070   8.832  0.5368 -0.8563 -0.8990
   38SER     OG  533  11.453   4.198   8.883  0.3274 -0.2486 -0.3534
   38SER     HG  534  11.368   4.163   8.853 -0.0670  1.6641 -1.5853
   38SER      C  535  11.497   4.071   9.179  0.1728  0.0283 -0.1446
   38SER      O  536  11.470   4.178   9.238  0.4886 -0.1750  0.0063
   39PRO      N  537  11.466   3.947   9.223 -0.2503 -0.2976 -0.1387
   39PRO     CD  538  11.461   3.821   9.141  0.3258  0.0982  0.9607
   39PRO    HD1  539  11.553   3.762   9.131 -0.0047 -0.1431 -0.7193
   39PRO    HD2  540  11.423   3.848   9.043  4.6011 -0.5553 -1.0065
   39PRO     CG  541  11.361   3.732   9.200  0.6152  0.5750 -0.5156
   39PRO    HG1  542  11.384   3.628   9.179  1.2207  0.7616 -0.7784
   39PRO    HG2  543  11.264   3.763   9.163  0.4718  1.5756  0.6480
   39PRO     CB  544  11.357   3.767   9.346  0.4928 -0.0450  0.7238
   39PRO    HB1  545  11.437   3.725   9.407 -0.3859 -1.1079  1.1506
   39PRO    HB2  546  11.257   3.747   9.383  1.1313 -1.8638  1.5692
   39PRO     CA  547  11.393   3.919   9.347  0.0775 -0.6083  0.2899
   39PRO     HA  548  11.299   3.972   9.340  1.3059  1.9441  2.2629
   39PRO      C  549  11.460   3.974   9.474  0.5291  0.7012 -0.1551
   39PRO      O  550  11.403   3.981   9.576 -0.0209  0.0757 -0.1001
   40THR      N  551  11.585   4.013   9.470  0.0883  0.0525 -0.2886
   40THR      H  552  11.629   4.007   9.380 -1.1059  1.3567 -0.9814
   40THR     CA  553  11.655   4.084   9.576 -0.0210  0.3476 -0.6342
   40THR     HA  554  11.590   4.109   9.660  0.1452 -0.7184 -0.1850
   40THR     CB  555  11.767   3.990   9.636 -0.3152  0.1472 -0.4439
   40THR     HB  556  11.844   4.051   9.681  0.1677 -0.4602 -0.4442
   40THR    CG2  557  11.710   3.905   9.748 -0.5753 -0.3271 -0.2395
   40THR   HG21  558  11.669   3.964   9.829 -1.4749 -1.9991  0.5333
   40THR   HG22  559  11.635   3.836   9.708 -0.4134  0.1215 -1.3534
   40THR   HG23  560  11.794   3.853   9.794 -1.4266 -0.3918  1.2836
   40THR    OG1  561  11.837   3.911   9.541  0.4991  0.2669  0.1057
   40THR    HG1  562  11.874   3.972   9.477  1.6192 -0.7103 -0.1846
   40THR      C  563  11.712   4.221   9.536 -0.1007  0.4445 -0.1493
   40THR      O  564  11.808   4.271   9.598  0.5587 -0.1991 -0.1394
   41SER      N  565  11.662   4.291   9.435  0.5051 -1.0738  0.9460
   41SER      H  566  11.589   4.251   9.377  0.0852  2.1025 -0.8080
   41SER     CA  567  11.714   4.425   9.392  0.0565  0.3596  0.6186
   41SER     HA  568  11.784   4.472   9.461  1.8391 -1.7583  0.3151
   41SER     CB  569  11.788   4.416   9.258 -0.3885 -0.3030  0.5743
   41SER    HB1  570  11.807   4.513   9.212 -1.6788 -0.3351 -0.0546
   41SER    HB2  571  11.714   4.376   9.189  0.2302  0.1532 -0.3601
   41SER     OG  572  11.902   4.332   9.253  0.5553 -0.3673 -0.4626
   41SER     HG  573  11.868   4.245   9.273 -1.1628 -0.0160 -1.7104
   41SER      C  574  11.595   4.518   9.367  0.8578  0.6514  0.7793
   41SER      O  575  11.488   4.471   9.326  0.7691  0.2047  0.3594
   42PRO      N  576  11.611   4.649   9.378 -0.4358 -0.5771 -0.5629
   42PRO     CD  577  11.699   4.709   9.477  0.1916 -0.1355 -0.7122
   42PRO    HD1  578  11.802   4.705   9.440  0.6273 -1.4824  0.5872
   42PRO    HD2  579  11.686   4.654   9.570 -0.7202 -1.6356 -1.7002
   42PRO     CG  580  11.660   4.857   9.487  0.3519  0.1322 -0.2221
   42PRO    HG1  581  11.745   4.924   9.480  0.2977  0.0210 -2.4109
   42PRO    HG2  582  11.604   4.888   9.575 -0.6964  1.4227 -1.3160
   42PRO     CB  583  11.579   4.879   9.367 -0.5264  0.9070 -0.9776
   42PRO    HB1  584  11.644   4.915   9.287 -0.3197  0.2994 -1.0840
   42PRO    HB2  585  11.502   4.954   9.389 -0.1000  0.2795  2.9123
   42PRO     CA  586  11.515   4.747   9.327  0.4172 -0.3805 -0.2871
   42PRO     HA  587  11.427   4.734   9.390  0.7085 -0.7407  0.0470
   42PRO      C  588  11.479   4.736   9.181 -0.9176 -0.5446 -0.1153
   42PRO      O  589  11.565   4.725   9.095  0.0626  0.6246 -0.3601
   43ASN      N  590  11.361   4.782   9.146  1.0454 -0.0022  0.1233
   43ASN      H  591  11.294   4.809   9.218  0.4489  0.0479 -0.4481
   43ASN     CA  592  11.296   4.777   9.025 -0.2137 -0.1815 -0.3311
   43ASN     HA  593  11.301   4.676   8.985  1.1016  0.2329 -1.2627
   43ASN     CB  594  11.142   4.813   9.047 -0.4463  0.4077  0.3102
   43ASN    HB1  595  11.135   4.920   9.065  0.7478  0.5293  0.0907
   43ASN    HB2  596  11.107   4.751   9.129 -1.0328  0.1086 -0.1623
   43ASN     CG  597  11.050   4.786   8.934 -0.5086  0.3026  0.5436
   43ASN    OD1  598  11.040   4.672   8.887 -0.0885  0.2839 -0.0956
   43ASN    ND2  599  10.980   4.885   8.892 -0.0475 -0.0497 -0.3943
   43ASN   HD21  600  10.985   4.967   8.950  0.2279  0.1280 -0.6688
   43ASN   HD22  601  10.899   4.862   8.836 -0.1104  1.0646 -0.7776
   43ASN      C  602  11.363   4.873   8.918 -0.3695  0.3672 -0.1671
   43ASN      O  603  11.317   4.870   8.803 -0.2883  0.5881  0.0183
   44TYR      N  604  11.471   4.943   8.947  0.0235  0.5834 -0.0139
   44TYR      H  605  11.500   4.956   9.043  0.2963 -0.3370  0.0367
   44TYR     CA  606  11.544   5.028   8.852  0.1526  0.2907 -0.7151
   44TYR     HA  607  11.500   5.032   8.753 -1.9670  0.5984  0.2194
   44TYR     CB  608  11.537   5.173   8.899  0.0743 -0.6272  0.1656
   44TYR    HB1  609  11.438   5.213   8.875  0.6083  0.4154 -0.3366
   44TYR    HB2  610  11.608   5.230   8.840  1.7439  1.2089  3.7627
   44TYR     CG  611  11.559   5.195   9.048  0.4196 -0.8667 -0.2932
   44TYR    CD1  612  11.693   5.202   9.101 -0.2805 -0.3994  0.6371
   44TYR    HD1  613  11.780   5.188   9.037 -0.6535 -2.4837  0.5326
   44TYR    CE1  614  11.717   5.231   9.237 -0.4933 -0.1860  0.7956
   44TYR    HE1  615  11.816   5.254   9.273 -0.7500  1.0044  0.7468
   44TYR     CZ  616  11.607   5.253   9.320  0.3394  1.1283 -0.1384
   44TYR     OH  617  11.628   5.279   9.455 -0.4731  0.3668  0.3857
   44TYR     HH  618  11.722   5.273   9.473  0.0964 -0.2751 -2.5177
   44TYR    CE2  619  11.472   5.243   9.276 -0.2989  0.6281  0.2866
   44TYR    HE2  620  11.391   5.280   9.338 -1.3481 -0.0324 -0.6754
   44TYR    CD2  621  11.452   5.215   9.139  0.6568  0.2410  0.6546
   44TYR    HD2  622  11.350   5.215   9.104  1.5548 -0.7865 -2.0715
   44TYR      C  623  11.690   4.971   8.834  0.1836 -0.5644  0.7275
   44TYR      O  624  11.761   5.017   8.746 -0.3109 -0.0075 -0.0294
   45SER      N  625  11.736   4.880   8.924  1.0136  0.0074 -0.7668
   45SER      H  626  11.674   4.845   8.995  1.0134  1.1276 -0.2143
   45SER     CA  627  11.870   4.823   8.909 -0.1220  0.4584  0.0073
   45SER     HA  628  11.931   4.910   8.883 -1.6468  1.3366 -0.6556
   45SER     CB  629  11.919   4.754   9.035 -0.0035  0.0848 -0.6675
   45SER    HB1  630  12.025   4.726   9.034  0.1277  0.5194  0.8152
   45SER    HB2  631  11.858   4.669   9.065  1.2371  0.3017  2.6268
   45SER     OG  632  11.920   4.837   9.149  0.4773  0.8493 -0.3729
   45SER     HG  633  11.931   4.776   9.222 -1.0624  0.4204 -0.4848
   45SER      C  634  11.887   4.718   8.790  0.2440  0.9299 -0.8758
   45SER      O  635  11.798   4.635   8.772 -0.1117  0.1787  0.3523
   46PRO      N  636  12.001   4.718   8.717  0.7473  0.0195  0.1448
   46PRO     CD  637  12.112   4.808   8.736  0.2380 -0.1327  0.4218
   46PRO    HD1  638  12.133   4.822   8.842  1.4769 -0.0193  0.1736
   46PRO    HD2  639  12.093   4.903   8.685 -0.5582 -1.5828 -2.0580
   46PRO     CG  640  12.230   4.735   8.672  0.5956  0.4152  0.3452
   46PRO    HG1  641  12.276   4.661   8.738  1.2588  1.6360  1.2890
   46PRO    HG2  642  12.304   4.812   8.649  0.2034  0.6853 -0.0132
   46PRO     CB  643  12.179   4.654   8.553  0.1052  0.5637 -0.6534
   46PRO    HB1  644  12.243   4.570   8.527  0.3723  0.6555 -0.3034
   46PRO    HB2  645  12.137   4.713   8.471 -2.9248 -0.9073 -0.2265
   46PRO     CA  646  12.047   4.611   8.625 -0.2064  0.4400  0.2860
   46PRO     HA  647  11.974   4.585   8.549  1.7974  0.6043 -1.7558
   46PRO      C  648  12.068   4.484   8.703  0.4634  0.2153  0.3368
   46PRO      O  649  12.118   4.475   8.811 -0.6361  0.1063  0.5050
   47THR      N  650  12.020   4.371   8.640  0.4295  0.2824 -0.1829
   47THR      H  651  11.998   4.364   8.541  0.1463  1.2577 -0.1868
   47THR     CA  652  12.003   4.246   8.717 -0.0430 -0.0391  0.1203
   47THR     HA  653  12.076   4.233   8.797  2.4584 -0.1606 -2.0906
   47THR     CB  654  11.866   4.245   8.779 -0.2866  0.4008  0.3848
   47THR     HB  655  11.848   4.140   8.802  2.2525  0.1176  1.2841
   47THR    CG2  656  11.869   4.321   8.912  0.2155  0.2093 -0.1182
   47THR   HG21  657  11.959   4.303   8.970  0.2896  2.0833  0.3644
   47THR   HG22  658  11.846   4.427   8.908 -0.6215 -0.0163 -2.0088
   47THR   HG23  659  11.781   4.286   8.967 -0.6363  1.0294 -0.9428
   47THR    OG1  660  11.766   4.299   8.691  0.1569  0.1815  0.4844
   47THR    HG1  661  11.788   4.391   8.678 -0.3366  0.4136  1.2383
   47THR      C  662  12.018   4.129   8.613  0.2369  0.3306  0.2072
   47THR      O  663  11.998   4.146   8.488 -0.0443 -0.2532  0.2851
   48SER      N  664  12.060   4.009   8.658  0.2563 -0.2992  1.1090
   48SER      H  665  12.056   4.002   8.758  1.8911  1.3712  1.3170
   48SER     CA  666  12.059   3.887   8.589 -0.0727 -0.0426 -0.0018
   48SER     HA  667  12.125   3.901   8.504  2.6288 -2.4035  1.6130
   48SER     CB  668  12.112   3.771   8.671 -0.5950 -0.2740 -0.1156
   48SER    HB1  669  12.134   3.684   8.608  0.0312  0.1626 -0.5100
   48SER    HB2  670  12.040   3.732   8.743 -0.3884  1.6057  1.1225
   48SER     OG  671  12.231   3.807   8.741  0.0216 -0.0481 -1.2237
   48SER     HG  672  12.246   3.735   8.803 -4.8186  0.4449  0.7426
   48SER      C  673  11.920   3.845   8.541  0.7921  0.1501 -0.3476
   48SER      O  674  11.832   3.866   8.620  0.1822 -0.2390  0.7481
   49PRO      N  675  11.906   3.784   8.421  0.0158 -0.4467 -0.2465
   49PRO     CD  676  12.015   3.779   8.323 -0.3553 -0.0505 -0.1269
   49PRO    HD1  677  12.074   3.688   8.331 -0.9655 -0.4217  0.1192
   49PRO    HD2  678  12.078   3.868   8.325 -0.0564 -0.2731  2.0340
   49PRO     CG  679  11.952   3.772   8.184 -0.2844 -0.1437  0.0588
   49PRO    HG1  680  12.006   3.716   8.107 -1.6113 -1.7511  0.2747
   49PRO    HG2  681  11.935   3.871   8.142  1.1060 -1.2108 -3.1664
   49PRO     CB  682  11.814   3.715   8.206  0.5504  0.0077 -0.6064
   49PRO    HB1  683  11.820   3.608   8.188 -0.2312 -0.3345  1.1090
   49PRO    HB2  684  11.740   3.760   8.138 -2.2561 -1.2623  1.5370
   49PRO     CA  685  11.779   3.746   8.357 -0.1048 -0.2960 -0.0282
   49PRO     HA  686  11.713   3.832   8.369 -0.0863 -0.2294 -0.3860
   49PRO      C  687  11.712   3.623   8.408  0.5304  0.8853 -0.1925
   49PRO      O  688  11.615   3.574   8.346  0.0620  0.6507 -0.7546
   50SER      N  689  11.744   3.569   8.526  0.4158 -0.4143  0.4793
   50SER      H  690  11.808   3.620   8.585  0.8646  0.3539 -0.6375
   50SER     CA  691  11.698   3.442   8.575 -0.5412 -0.2716  0.4515
   50SER     HA  692  11.711   3.374   8.490 -2.7342 -1.6996  1.2013
   50SER     CB  693  11.791   3.382   8.682 -0.6045  0.0816 -0.2467
   50SER    HB1  694  11.879   3.330   8.642 -0.7350 -1.9921  2.0687
   50SER    HB2  695  11.734   3.315   8.746  0.7238 -1.0611 -0.2373
   50SER     OG  696  11.830   3.481   8.767  0.4708 -0.0780 -0.5912
   50SER     HG  697  11.877   3.440   8.840 -0.2748  0.0199 -0.0638
   50SER      C  698  11.546   3.433   8.614 -0.2277 -0.2016  0.2226
   50SER      O  699  11.498   3.317   8.624 -0.2658 -0.5589 -0.0613
   51TYR      N  700  11.468   3.543   8.632 -0.5940 -0.1788  0.0554
   51TYR      H  701  11.520   3.628   8.621 -1.3227  0.1670 -0.7404
   51TYR     CA  702  11.321   3.550   8.668 -1.4272  0.1253 -0.0401
   51TYR     HA  703  11.287   3.446   8.673  1.5602 -1.0128 -2.2071
   51TYR     CB  704  11.311   3.633   8.802 -0.0520 -0.1597  0.6097
   51TYR    HB1  705  11.277   3.732   8.774 -1.2982 -1.3913 -2.4114
   51TYR    HB2  706  11.399   3.623   8.866 -1.2323 -0.1837  2.2675
   51TYR     CG  707  11.202   3.569   8.887 -0.1642 -0.5647 -0.2497
   51TYR    CD1  708  11.243   3.482   8.989  0.9148  0.8304 -0.1223
   51TYR    HD1  709  11.347   3.456   9.004  0.5490  0.5877  2.0668
   51TYR    CE1  710  11.150   3.431   9.081  0.3742 -0.2900 -0.2339
   51TYR    HE1  711  11.186   3.353   9.147 -0.7088  0.5903  1.4347
   51TYR     CZ  712  11.009   3.465   9.068  0.0763 -0.2973  0.4140
   51TYR     OH  713  10.907   3.427   9.158 -0.3005 -0.0094  0.2581
   51TYR     HH  714  10.829   3.480   9.142 -0.1483  0.3698  0.7449
   51TYR    CE2  715  10.972   3.569   8.967 -0.1392  0.5546  0.5053
   51TYR    HE2  716  10.871   3.606   8.962 -0.3440 -0.1037 -0.3164
   51TYR    CD2  717  11.072   3.618   8.879  0.7820 -0.7297 -0.7888
   51TYR    HD2  718  11.049   3.699   8.812 -0.1487  0.0515  0.4473
   51TYR      C  719  11.240   3.608   8.551  0.2334 -0.4635 -0.4906
   51TYR      O  720  11.119   3.632   8.569 -0.1280  0.1472  0.4965
   52SER      N  721  11.301   3.625   8.434  0.5256 -0.1295  0.2675
   52SER      H  722  11.400   3.608   8.443  0.1342 -1.2036  2.9932
   52SER     CA  723  11.241   3.698   8.320  0.2544 -0.6950  0.3188
   52SER     HA  724  11.178   3.780   8.356  0.1841 -0.9407  0.7536
   52SER     CB  725  11.350   3.764   8.228  0.0649  0.2402 -0.3097
   52SER    HB1  726  11.306   3.834   8.157 -0.9097 -0.7894 -0.7360
   52SER    HB2  727  11.414   3.695   8.174  2.1554  1.2240  0.8470
   52SER     OG  728  11.425   3.858   8.314  0.1964  0.1232 -0.4978
   52SER     HG  729  11.468   3.917   8.252 -1.8591  2.2421  0.0352
   52SER      C  730  11.146   3.609   8.236  0.1017  0.1606  0.6429
   52SER      O  731  11.064   3.658   8.155 -0.4560 -0.0699  0.1631
   53PRO      N  732  11.132   3.475   8.247  0.2054  0.4727  0.0652
   53PRO     CD  733  11.239   3.382   8.283  0.4144  0.2566 -0.1336
   53PRO    HD1  734  11.238   3.373   8.391  2.5999  0.7391 -0.0631
   53PRO    HD2  735  11.335   3.423   8.252 -0.6116  0.3308 -3.4036
   53PRO     CG  736  11.203   3.264   8.205  0.3207  0.4495  0.6419
   53PRO    HG1  737  11.237   3.174   8.256  0.7775  1.3370  1.9458
   53PRO    HG2  738  11.229   3.265   8.099  1.7916 -0.5614  0.9809
   53PRO     CB  739  11.056   3.251   8.217 -0.8963  0.5201  0.8232
   53PRO    HB1  740  11.035   3.234   8.322  0.1353  2.3101  1.3527
   53PRO    HB2  741  11.003   3.186   8.148  0.1879  2.2678 -1.7501
   53PRO     CA  742  11.018   3.398   8.189  0.5665  0.0718  0.6700
   53PRO     HA  743  11.007   3.426   8.084 -0.6697 -2.5700  0.0592
   53PRO      C  744  10.880   3.418   8.249 -0.3219 -0.1290  0.2408
   53PRO      O  745  10.772   3.391   8.194 -0.1550  0.2503  0.0322
   54THR      N  746  10.881   3.474   8.372  0.0345 -0.2320 -0.7191
   54THR      H  747  10.971   3.483   8.415 -0.1379 -0.2900 -0.3405
   54THR     CA  748  10.763   3.497   8.453 -0.6101  0.2059 -0.0641
   54THR     HA  749  10.709   3.402   8.462  0.2975 -0.3766 -0.7138
   54THR     CB  750  10.816   3.545   8.594  0.0148 -0.3204  0.6018
   54THR     HB  751  10.875   3.635   8.584 -2.0559  0.9202 -0.8721
   54THR    CG2  752  10.711   3.575   8.703  0.5769  0.1321 -0.1246
   54THR   HG21  753  10.761   3.588   8.799 -1.7849 -3.7012  1.7580
   54THR   HG22  754  10.670   3.674   8.683  1.5492  0.3925 -0.9085
   54THR   HG23  755  10.634   3.500   8.716 -0.3342  1.3181  1.4068
   54THR    OG1  756  10.900   3.456   8.652 -0.5224 -0.4897 -0.6325
   54THR    HG1  757  10.925   3.506   8.731 -0.2304 -0.9989 -0.3988
   54THR      C  758  10.661   3.596   8.386 -0.3416 -0.1693  0.5215
   54THR      O  759  10.703   3.707   8.349  0.6244  0.0590  0.1768
   55SER      N  760  10.532   3.551   8.355  0.0428  0.3590 -0.4896
   55SER      H  761  10.507   3.459   8.387 -1.7989  1.3617  1.0610
   55SER     CA  762  10.433   3.628   8.276  0.1351  0.3010 -0.2104
   55SER     HA  763  10.484   3.680   8.195  3.4400  0.5052  1.8607
   55SER     CB  764  10.331   3.530   8.217 -0.4598 -0.4013 -0.6794
   55SER    HB1  765  10.246   3.581   8.172  0.3165  1.6124  0.0790
   55SER    HB2  766  10.299   3.475   8.305  1.7802 -2.0386 -0.8449
   55SER     OG  767  10.382   3.439   8.129 -0.2378  0.0293 -0.2165
   55SER     HG  768  10.309   3.381   8.105  0.0029 -0.0524 -0.7702
   55SER      C  769  10.360   3.738   8.352 -0.3691  0.0734  0.2982
   55SER      O  770  10.315   3.832   8.283  0.2985  0.7884 -0.7587
   56PRO      N  771  10.349   3.751   8.486  0.6985 -0.2450 -0.1153
   56PRO     CD  772  10.360   3.635   8.581  0.5589 -0.0404 -0.4156
   56PRO    HD1  773  10.459   3.621   8.625 -0.3208  0.2453  1.7242
   56PRO    HD2  774  10.316   3.546   8.538 -0.8211  0.4623 -0.0633
   56PRO     CG  775  10.264   3.668   8.700  0.4908  0.1294 -0.1035
   56PRO    HG1  776  10.327   3.673   8.789  0.7454 -0.2229 -0.2580
   56PRO    HG2  777  10.188   3.591   8.710 -0.0937  0.8906  1.4157
   56PRO     CB  778  10.189   3.797   8.665  0.0223  0.0949 -0.1567
   56PRO    HB1  779  10.186   3.861   8.753 -0.3748 -3.5620  2.5848
   56PRO    HB2  780  10.088   3.782   8.628 -0.6162  0.0540  1.5919
   56PRO     CA  781  10.276   3.854   8.559  0.1531 -0.5231 -0.1961
   56PRO     HA  782  10.218   3.922   8.497  1.1797 -0.6024 -1.2503
   56PRO      C  783  10.379   3.947   8.623 -0.0858  0.2498 -0.5111
   56PRO      O  784  10.489   3.910   8.659  0.1065 -0.3332 -0.2846
   57SER      N  785  10.345   4.073   8.643 -0.5428  0.5533 -0.7565
   57SER      H  786  10.258   4.108   8.606 -1.0729 -0.9480 -0.9688
   57SER     CA  787  10.448   4.175   8.693 -0.0164  0.2748 -0.0818
   57SER     HA  788  10.550   4.138   8.695 -0.0161  0.2478 -0.5995
   57SER     CB  789  10.437   4.294   8.595 -0.2656 -0.6318  0.1888
   57SER    HB1  790  10.514   4.367   8.619 -0.5111 -0.8680  1.7325
   57SER    HB2  791  10.345   4.352   8.590  0.0538 -0.1975 -0.7602
   57SER     OG  792  10.479   4.250   8.469 -0.2664 -0.0332 -0.0308
   57SER     HG  793  10.575   4.248   8.472 -0.1910  1.3540 -1.2580
   57SER      C  794  10.414   4.216   8.838  0.6915 -0.2533  0.5034
   57SER      O  795  10.431   4.332   8.882 -0.3384 -0.2697 -0.3497
   58TYR      N  796  10.364   4.121   8.921 -0.0151  0.1766 -0.2286
   58TYR      H  797  10.349   4.029   8.880  1.8632 -0.0150 -0.5379
   58TYR     CA  798  10.326   4.144   9.062  0.0678 -0.6139  0.2605
   58TYR     HA  799  10.369   4.234   9.107 -0.2250 -1.5157  2.4396
   58TYR     CB  800  10.173   4.168   9.052 -0.2753 -0.3411  0.1570
   58TYR    HB1  801  10.139   4.178   9.155 -0.2279  2.0927 -0.0351
   58TYR    HB2  802  10.123   4.080   9.010 -1.7334  0.7650 -0.4507
   58TYR     CG  803  10.134   4.294   8.975  0.1364 -0.5556  0.4874
   58TYR    CD1  804  10.162   4.424   9.023 -0.5818 -0.2541  0.0616
   58TYR    HD1  805  10.210   4.427   9.120 -2.1710  2.9612  0.7775
   58TYR    CE1  806  10.127   4.546   8.951 -0.4354 -0.5243  0.4292
   58TYR    HE1  807  10.145   4.643   8.995  1.1370 -0.6753  0.1294
   58TYR     CZ  808  10.076   4.530   8.821  0.7271 -1.4736 -0.0107
   58TYR     OH  809  10.033   4.647   8.758  0.2874 -0.6855  0.1643
   58TYR     HH  810   9.993   4.636   8.672 -0.4361  0.9234  0.2934
   58TYR    CE2  811  10.045   4.401   8.778  1.5815 -0.8786  0.4207
   58TYR    HE2  812   9.999   4.393   8.681  1.2857  1.8997  0.2724
   58TYR    CD2  813  10.069   4.282   8.845 -0.0085 -0.4522  0.3576
   58TYR    HD2  814  10.046   4.186   8.802  0.4058 -0.8103  0.9292
   58TYR      C  815  10.359   4.027   9.158  0.1161  0.3176 -0.7699
   58TYR      O  816  10.345   3.909   9.123 -0.0763  0.1742  0.4308
   59SER      N  817  10.413   4.060   9.283  0.1156  0.5712  0.4893
   59SER      H  818  10.423   4.160   9.293 -1.4151  0.7249  0.6078
   59SER     CA  819  10.463   3.957   9.376 -0.5380  0.3094 -0.5228
   59SER     HA  820  10.540   3.908   9.317  0.4252  1.5796 -0.3462
   59SER     CB  821  10.529   4.032   9.496  0.0122  0.1050  0.4686
   59SER    HB1  822  10.622   4.069   9.452  0.3127  0.5614  1.4844
   59SER    HB2  823  10.534   3.966   9.582  0.9917  0.0046  0.3306
   59SER     OG  824  10.454   4.148   9.531  0.1521 -0.6197  0.4328
   59SER     HG  825  10.497   4.190   9.605  0.0818 -0.1859  0.2269
   59SER      C  826  10.363   3.852   9.431  0.2992  0.2457  0.2529
   59SER      O  827  10.400   3.741   9.468  0.3067 -0.0391  0.1770
   60PRO      N  828  10.231   3.869   9.435 -0.0053  0.7576 -0.1346
   60PRO     CD  829  10.163   3.990   9.403  0.2559 -0.3349 -0.2322
   60PRO    HD1  830  10.147   3.996   9.296  1.2718 -1.9209 -0.4906
   60PRO    HD2  831  10.209   4.081   9.443 -2.2747  0.5726  0.6806
   60PRO     CG  832  10.034   3.981   9.473  0.3152 -0.1154 -0.4128
   60PRO    HG1  833   9.957   4.037   9.422  0.3180  1.0099  0.7860
   60PRO    HG2  834  10.049   4.021   9.574 -1.5402 -2.0475  0.6764
   60PRO     CB  835   9.995   3.836   9.473  0.0992 -0.1374 -0.4700
   60PRO    HB1  836   9.960   3.815   9.372 -0.5359 -1.5144  0.0196
   60PRO    HB2  837   9.925   3.815   9.554 -0.9491  1.6329 -0.8908
   60PRO     CA  838  10.136   3.782   9.499 -0.6461  0.2378 -0.1991
   60PRO     HA  839  10.154   3.789   9.606  0.6118  2.5761 -0.5238
   60PRO      C  840  10.136   3.629   9.458 -0.2878 -1.0285 -0.2296
   60PRO      O  841  10.112   3.543   9.548  0.3012  0.1986  0.0132
   61THR      N  842  10.174   3.597   9.334  0.8844  0.2597 -0.0641
   61THR      H  843  10.207   3.678   9.284  0.7020  1.0198  1.0275
   61THR     CA  844  10.193   3.465   9.285  0.3828 -0.2145  0.1490
   61THR     HA  845  10.139   3.399   9.352 -3.5937 -0.0714 -2.7747
   61THR     CB  846  10.140   3.459   9.141 -0.2949  0.0538 -0.2427
   61THR     HB  847  10.147   3.364   9.088  0.1143 -0.4065  0.6310
   61THR    CG2  848   9.989   3.492   9.130 -1.1503 -0.5136 -0.2771
   61THR   HG21  849   9.952   3.517   9.030 -1.8917  0.0174  0.1164
   61THR   HG22  850   9.939   3.403   9.169 -0.2104 -0.6882  0.5381
   61THR   HG23  851   9.960   3.567   9.203 -1.3027 -1.0614  0.2226
   61THR    OG1  852  10.219   3.542   9.056 -0.5573  0.6461  0.3343
   61THR    HG1  853  10.170   3.625   9.057  1.7125  2.0786 -1.4349
   61THR      C  854  10.324   3.400   9.286 -0.6786 -0.3981  0.0638
   61THR      O  855  10.350   3.290   9.231 -0.2152  0.0685 -0.1281
   62SER      N  856  10.421   3.468   9.349 -0.3707 -0.0765  0.0300
   62SER      H  857  10.398   3.559   9.385 -1.1377 -0.3033  0.1105
   62SER     CA  858  10.567   3.424   9.358 -0.1018 -0.7202 -0.4113
   62SER     HA  859  10.580   3.324   9.317  0.9353 -1.0099  0.5907
   62SER     CB  860  10.656   3.533   9.284  0.0299  0.3963  0.5523
   62SER    HB1  861  10.757   3.524   9.323  0.6201 -3.8053 -1.6762
   62SER    HB2  862  10.620   3.633   9.312 -0.4912  0.6771 -1.0766
   62SER     OG  863  10.646   3.526   9.144  0.0961 -0.1261 -0.0678
   62SER     HG  864  10.590   3.598   9.115  0.3514  0.1959  0.2266
   62SER      C  865  10.604   3.415   9.509  0.9776 -0.3791  1.1780
   62SER      O  866  10.542   3.494   9.582 -0.5178 -0.6709 -0.2099
   63PRO      N  867  10.700   3.334   9.550 -0.3526 -0.2095  0.2446
   63PRO     CD  868  10.768   3.234   9.459  0.3049  0.3150 -0.4283
   63PRO    HD1  869  10.805   3.279   9.367 -0.1538 -3.1047 -2.3707
   63PRO    HD2  870  10.693   3.158   9.438 -0.3799  1.2513 -1.4516
   63PRO     CG  871  10.887   3.173   9.534  0.5924  0.5157  0.3532
   63PRO    HG1  872  10.976   3.234   9.517  1.5491 -1.4607 -2.0662
   63PRO    HG2  873  10.916   3.073   9.503  2.8374  1.7634 -1.7424
   63PRO     CB  874  10.843   3.194   9.675  0.4098 -0.0702 -0.0092
   63PRO    HB1  875  10.926   3.185   9.746  0.4516  0.2816 -0.0116
   63PRO    HB2  876  10.775   3.115   9.705 -1.0728  1.3961  0.6072
   63PRO     CA  877  10.766   3.328   9.677  0.9169  0.0702  0.3133
   63PRO     HA  878  10.693   3.333   9.758 -1.1220 -1.3877 -1.3707
   63PRO      C  879  10.861   3.444   9.694 -0.5270 -0.0499  0.4601
   63PRO      O  880  10.873   3.532   9.607 -0.1157  0.3482  0.2502
   64SER      N  881  10.916   3.456   9.817 -0.6060 -0.3105  0.1062
   64SER      H  882  10.899   3.380   9.881  0.3884 -0.1184  0.6081
   64SER     CA  883  11.004   3.564   9.850 -0.0578  0.1099 -0.0297
   64SER     HA  884  11.009   3.629   9.763  0.9579 -0.4886 -0.4305
   64SER     CB  885  10.938   3.640   9.966  0.4717 -0.3073  0.0887
   64SER    HB1  886  10.986   3.595  10.052  0.4357 -0.8840 -0.1927
   64SER    HB2  887  10.829   3.629   9.966  0.5470 -1.1846 -1.0972
   64SER     OG  888  10.969   3.781   9.961 -0.6395  0.6691 -0.4895
   64SER     HG  889  11.034   3.790  10.031 -1.0065  0.7497 -0.1522
   64SER      C  890  11.146   3.519   9.880 -0.4159 -0.5635  0.7345
   64SER      O  891  11.174   3.444   9.969  0.1329 -0.6312 -0.1521
   65TYR      N  892  11.238   3.575   9.805 -0.1566  0.1142 -0.0347
   65TYR      H  893  11.210   3.654   9.748  0.7028  0.7320  0.3914
   65TYR     CA  894  11.379   3.559   9.832 -0.4915  0.2567 -0.5380
   65TYR     HA  895  11.386   3.464   9.884 -3.2510  0.1855 -0.2489
   65TYR     CB  896  11.451   3.543   9.692  0.3705  1.2981 -0.5192
   65TYR    HB1  897  11.557   3.522   9.702 -0.0163 -1.2231 -1.1265
   65TYR    HB2  898  11.437   3.637   9.638 -2.0782  0.6096 -1.1688
   65TYR     CG  899  11.384   3.431   9.614 -0.3440  0.2223  0.3564
   65TYR    CD1  900  11.424   3.299   9.630  1.1248 -0.0866  0.1030
   65TYR    HD1  901  11.501   3.268   9.698  1.0139 -2.1767 -0.6669
   65TYR    CE1  902  11.359   3.195   9.557 -0.2280 -0.0065  0.0617
   65TYR    HE1  903  11.384   3.091   9.573  0.4968  0.3582  1.4345
   65TYR     CZ  904  11.262   3.235   9.462  0.0472  0.3885  0.3749
   65TYR     OH  905  11.196   3.148   9.386  0.0401  0.0095 -0.4559
   65TYR     HH  906  11.205   3.062   9.428 -2.7061 -0.7471 -1.2801
   65TYR    CE2  907  11.222   3.368   9.453  0.3773 -0.0056  1.1925
   65TYR    HE2  908  11.146   3.397   9.382  1.1282 -0.9893 -0.0592
   65TYR    CD2  909  11.278   3.467   9.532 -1.0727 -0.1739 -0.6136
   65TYR    HD2  910  11.245   3.570   9.531  1.2660  0.6208  0.3789
   65TYR      C  911  11.433   3.679   9.910 -0.7559 -0.3836 -0.1576
   65TYR      O  912  11.396   3.795   9.880  0.5699 -0.3035  0.6284
   66SER      N  913  11.524   3.650  10.000  0.0842  0.2780 -0.5126
   66SER      H  914  11.552   3.553  10.008  2.6672  1.0764  0.6875
   66SER     CA  915  11.594   3.737  10.102 -0.5705 -0.1827  0.3135
   66SER     HA  916  11.539   3.831  10.107  0.7038  0.5413  0.8561
   66SER     CB  917  11.581   3.669  10.234  0.3749  0.1503 -0.7748
   66SER    HB1  918  11.615   3.733  10.315 -2.2830 -1.3574  1.6401
   66SER    HB2  919  11.650   3.585  10.242 -1.6817 -1.5512 -0.3108
   66SER     OG  920  11.451   3.634  10.254 -0.3534  0.4548  0.5303
   66SER     HG  921  11.404   3.713  10.281 -2.1051 -1.0837  2.1273
   66SER      C  922  11.737   3.763  10.068  0.0871 -0.1881 -0.5077
   66SER      O  923  11.799   3.670  10.012  0.3021 -0.1358  0.6539
   67PRO      N  924  11.797   3.879  10.109  1.2099  0.3810 -0.4960
   67PRO     CD  925  11.732   4.004  10.158  0.1345 -0.0573  0.1227
   67PRO    HD1  926  11.686   3.983  10.254 -0.0839 -1.3582 -0.2603
   67PRO    HD2  927  11.658   4.036  10.085 -0.7835 -0.8478  0.6889
   67PRO     CG  928  11.838   4.116  10.159  0.3102 -0.3836 -0.6058
   67PRO    HG1  929  11.890   4.107  10.254 -0.9752 -3.2818 -0.1390
   67PRO    HG2  930  11.805   4.219  10.142  1.4001  0.1097  0.1882
   67PRO     CB  931  11.936   4.067  10.050 -1.1028  0.3801 -0.2937
   67PRO    HB1  932  12.030   4.121  10.059 -2.0844  2.2661 -1.0158
   67PRO    HB2  933  11.893   4.086   9.952 -0.8785 -3.0077 -1.1021
   67PRO     CA  934  11.932   3.910  10.070 -0.4836  0.0909 -0.9937
   67PRO     HA  935  11.950   3.862   9.973 -2.7523 -0.8401 -1.0025
   67PRO      C  936  12.019   3.840  10.169 -1.2532  0.7386 -0.6869
   67PRO      O  937  11.998   3.855  10.287  0.0245  0.2316  0.0342
   68THR      N  938  12.111   3.754  10.114  0.0832 -1.1248 -0.7299
   68THR      H  939  12.098   3.745  10.014 -3.3963 -0.4046 -0.4024
   68THR     CA  940  12.198   3.671  10.197 -1.0373  0.6158 -0.5061
   68THR     HA  941  12.207   3.724  10.292 -2.4358  1.0548 -0.6050
   68THR     CB  942  12.135   3.531  10.237  0.9418  0.6750 -0.3884
   68THR     HB  943  12.222   3.469  10.263  1.7114  0.6182 -2.8934
   68THR    CG2  944  12.042   3.544  10.358  0.4782  0.1919  0.6794
   68THR   HG21  945  12.037   3.445  10.401 -0.5344  0.5214  1.3354
   68THR   HG22  946  12.096   3.609  10.427  2.3309  0.7955 -1.2979
   68THR   HG23  947  11.941   3.580  10.338 -0.1839 -1.4804  0.9441
   68THR    OG1  948  12.077   3.463  10.132  0.1114  0.1788 -0.3145
   68THR    HG1  949  12.004   3.413  10.169  1.6799 -0.1011  2.4918
   68THR      C  950  12.349   3.663  10.151  0.5352 -0.3397  0.2137
   68THR      O  951  12.434   3.609  10.222 -0.7026 -0.1111 -0.2835
   69SER      N  952  12.390   3.727  10.041  0.1628  0.4279  0.1224
   69SER      H  953  12.325   3.784   9.988 -0.1979 -0.1966 -0.1092
   69SER     CA  954  12.529   3.751  10.007 -0.4365  0.0942  0.0159
   69SER     HA  955  12.590   3.667  10.040  1.3535  1.3160 -0.0701
   69SER     CB  956  12.553   3.748   9.853  0.4605 -0.2724 -0.0564
   69SER    HB1  957  12.507   3.658   9.813  0.3712 -0.4501  0.4508
   69SER    HB2  958  12.660   3.743   9.830  0.5948  0.1222  0.4677
   69SER     OG  959  12.502   3.852   9.770  0.1039 -0.8762 -0.0962
   69SER     HG  960  12.407   3.860   9.779  0.1000 -1.3864  0.3013
   69SER      C  961  12.574   3.886  10.065 -0.2167 -0.6824  0.3824
   69SER      O  962  12.509   3.987  10.036  0.0723  0.4816  0.0834
   70PRO      N  963  12.676   3.902  10.147 -0.1707 -0.6167  0.8835
   70PRO     CD  964  12.759   3.788  10.199  0.6058  0.4388 -0.6481
   70PRO    HD1  965  12.813   3.733  10.122  1.2784 -0.3716  0.3959
   70PRO    HD2  966  12.687   3.722  10.248 -0.8017  1.1715 -1.6999
   70PRO     CG  967  12.844   3.855  10.300  0.2662 -0.0870  0.1381
   70PRO    HG1  968  12.943   3.884  10.263 -0.4135  1.1736 -0.7231
   70PRO    HG2  969  12.863   3.784  10.380  0.4451  0.7424  0.8322
   70PRO     CB  970  12.773   3.978  10.346 -0.1671 -0.0461 -0.2176
   70PRO    HB1  971  12.842   4.052  10.388 -2.0431  2.0817 -0.7687
   70PRO    HB2  972  12.701   3.950  10.423 -0.0849 -0.8712 -0.4438
   70PRO     CA  973  12.702   4.025  10.221 -0.5441  0.3085 -0.4160
   70PRO     HA  974  12.607   4.071  10.248 -0.3508  0.1263  0.6229
   70PRO      C  975  12.791   4.125  10.142  0.7551  0.0307  0.0905
   70PRO      O  976  12.843   4.094  10.033 -0.3925 -0.3498  0.0489
   71SER      N  977  12.825   4.240  10.203  0.1003 -0.0976  0.0623
   71SER      H  978  12.787   4.259  10.295 -1.5910  1.5328 -0.9433
   71SER     CA  979  12.901   4.353  10.142  0.3434  0.6146 -0.6236
   71SER     HA  980  12.860   4.384  10.046  1.1581 -1.1041 -1.5580
   71SER     CB  981  12.888   4.478  10.242  0.4852  0.7808 -0.2988
   71SER    HB1  982  12.951   4.561  10.210  1.0982  0.2084 -0.5974
   71SER    HB2  983  12.916   4.446  10.342  1.8123  0.0063 -0.9035
   71SER     OG  984  12.750   4.526  10.246 -0.4115 -0.5913  0.4097
   71SER     HG  985  12.753   4.604  10.302 -0.6773 -1.4643  1.6578
   71SER      C  986  13.053   4.329  10.131  0.9933  0.7414 -0.1339
   71SER      O  987  13.125   4.423  10.110 -0.0778  0.0680  0.3891
   72TYR      N  988  13.103   4.204  10.140 -0.1118 -0.6021  0.7304
   72TYR      H  989  13.040   4.130  10.165 -0.3984 -0.0151  1.7694
   72TYR     CA  990  13.246   4.165  10.137  0.7065 -0.0138  0.1633
   72TYR     HA  991  13.296   4.245  10.082 -0.2894  0.7460  0.3452
   72TYR     CB  992  13.304   4.159  10.284 -0.5742  0.0877  0.7123
   72TYR    HB1  993  13.300   4.261  10.324 -0.1762  0.2153  0.4227
   72TYR    HB2  994  13.408   4.129  10.285 -1.3323 -2.6352  0.8000
   72TYR     CG  995  13.234   4.081  10.389  0.7939  0.4576 -0.1824
   72TYR    CD1  996  13.134   4.136  10.471  0.1596 -0.0596  0.3983
   72TYR    HD1  997  13.111   4.242  10.479  1.8339  0.3483  0.1025
   72TYR    CE1  998  13.054   4.057  10.555 -0.4885 -0.5169  0.4289
   72TYR    HE1  999  12.967   4.089  10.611 -0.6579  0.7046 -0.5151
   72TYR     CZ 1000  13.076   3.918  10.562  0.4442  0.4246  0.3985
   72TYR     OH 1001  12.983   3.845  10.634  0.2861 -0.5517 -0.1067
   72TYR     HH 1002  12.993   3.753  10.607 -0.4558 -0.2218 -1.5886
   72TYR    CE2 1003  13.174   3.856  10.480 -0.1474  0.2240 -0.0847
   72TYR    HE2 1004  13.191   3.750  10.463  1.4126  0.2134  1.3896
   72TYR    CD2 1005  13.251   3.938  10.393  0.8435  0.0745  0.2251
   72TYR    HD2 1006  13.320   3.890  10.325  0.8695  0.0447  0.2711
   72TYR      C 1007  13.279   4.031  10.073 -0.2113 -0.5465  0.0674
   72TYR      O 1008  13.192   3.947  10.060  0.3181 -0.6972 -0.1126
   73SER      N 1009  13.408   4.005  10.038 -0.1127 -0.6092 -0.3680
   73SER      H 1010  13.481   4.070  10.066 -1.6039  0.2305  1.6455
   73SER     CA 1011  13.460   3.873   9.995  0.3483 -0.4020 -0.3249
   73SER     HA 1012  13.384   3.795   9.993  1.1480 -1.3607  3.4090
   73SER     CB 1013  13.527   3.877   9.861  0.7566  0.3782  0.2759
   73SER    HB1 1014  13.577   3.785   9.832  2.3309  1.0917  0.6738
   73SER    HB2 1015  13.601   3.956   9.878  0.7933  0.5184 -0.4986
   73SER     OG 1016  13.432   3.912   9.762  0.4288  0.8480 -0.2809
   73SER     HG 1017  13.478   3.948   9.686  0.1344  0.0025 -0.8557
   73SER      C 1018  13.556   3.827  10.102 -0.2649 -0.4207 -0.4308
   73SER      O 1019  13.652   3.900  10.120  0.1580  0.2775 -0.0805
   74PRO      N 1020  13.543   3.705  10.155 -0.1997 -0.1170 -0.6329
   74PRO     CD 1021  13.433   3.611  10.145  0.0441  0.9435 -0.1271
   74PRO    HD1 1022  13.397   3.608  10.042  0.1545 -2.1062 -0.1106
   74PRO    HD2 1023  13.347   3.641  10.204 -0.2986  1.2387 -0.7669
   74PRO     CG 1024  13.485   3.476  10.197  0.0070  0.0002  0.0848
   74PRO    HG1 1025  13.532   3.421  10.116  0.1008 -1.5576  1.1761
   74PRO    HG2 1026  13.404   3.419  10.243 -0.8733  0.3270 -1.0432
   74PRO     CB 1027  13.582   3.529  10.302 -0.4492 -0.1768  0.9696
   74PRO    HB1 1028  13.659   3.454  10.321  0.2847  0.4741  0.6100
   74PRO    HB2 1029  13.530   3.549  10.396 -1.5484 -1.1011  0.5548
   74PRO     CA 1030  13.646   3.650  10.237  0.5234 -0.1259 -0.2788
   74PRO     HA 1031  13.674   3.727  10.309 -1.8066 -0.8437  1.4331
   74PRO      C 1032  13.769   3.621  10.152  0.8146  0.2253 -0.1405
   74PRO      O 1033  13.765   3.610  10.029 -0.0145 -0.2055  0.4007
   75THR      N 1034  13.881   3.602  10.219 -0.0319  0.8873 -0.5369
   75THR      H 1035  13.881   3.576  10.317 -0.4077  0.5634 -0.6173
   75THR     CA 1036  14.009   3.582  10.147 -0.0393 -0.4301  0.2376
   75THR     HA 1037  14.002   3.532  10.051 -0.3967 -0.4298  0.2619
   75THR     CB 1038  14.079   3.718  10.113  0.0472  0.7801  0.3466
   75THR     HB 1039  14.179   3.694  10.076  0.9251  1.3167  2.2997
   75THR    CG2 1040  14.003   3.788   9.998 -0.5063  0.8358  0.0927
   75THR   HG21 1041  13.960   3.714   9.930  0.9825 -0.9121  0.9931
   75THR   HG22 1042  13.912   3.838  10.031 -0.7214  0.6905 -0.2672
   75THR   HG23 1043  14.079   3.853   9.955  1.1761 -0.9700  0.2483
   75THR    OG1 1044  14.074   3.810  10.222  0.3926 -0.3777 -0.0044
   75THR    HG1 1045  13.991   3.810  10.269 -1.7923  4.5218 -3.4559
   75THR      C 1046  14.113   3.503  10.226 -0.2304  0.7349  0.1231
   75THR      O 1047  14.121   3.512  10.348 -0.1646  0.6360 -0.2497
   76SER      N 1048  14.190   3.419  10.154  0.9020 -0.2213  0.5766
   76SER      H 1049  14.184   3.429  10.054 -1.9551  0.0522  0.7211
   76SER     CA 1050  14.292   3.326  10.218  0.3515 -0.1109 -0.3745
   76SER     HA 1051  14.237   3.270  10.294  3.0514 -2.5363 -0.1155
   76SER     CB 1052  14.328   3.216  10.116 -0.3106  0.5350 -0.1462
   76SER    HB1 1053  14.383   3.142  10.175  2.0058  3.1543  1.0904
   76SER    HB2 1054  14.391   3.256  10.037  0.5989 -2.1129 -0.8039
   76SER     OG 1055  14.217   3.155  10.049  0.5897 -0.0131 -0.4063
   76SER     HG 1056  14.236   3.119   9.963 -1.7816 -2.7802  0.1610
   76SER      C 1057  14.414   3.394  10.280  0.6699  0.3999  0.3071
   76SER      O 1058  14.462   3.493  10.223  0.1239 -0.2738  0.1130
   77PRO      N 1059  14.475   3.329  10.385 -0.3653  0.0520  1.6654
   77PRO     CD 1060  14.431   3.221  10.467  0.2137 -0.6337  0.4821
   77PRO    HD1 1061  14.418   3.125  10.417  0.4028 -0.1042 -0.5973
   77PRO    HD2 1062  14.346   3.245  10.530  0.3553  1.3248 -0.0674
   77PRO     CG 1063  14.538   3.185  10.566  0.8196  0.6353  0.6624
   77PRO    HG1 1064  14.579   3.089  10.534 -1.8228 -0.3182  0.0199
   77PRO    HG2 1065  14.494   3.178  10.665 -1.1398 -0.2929 -0.2488
   77PRO     CB 1066  14.645   3.297  10.561 -0.2121 -0.0382 -0.3335
   77PRO    HB1 1067  14.745   3.259  10.538  0.3883  0.6376  1.1651
   77PRO    HB2 1068  14.645   3.358  10.651  0.7296 -0.7005  0.1207
   77PRO     CA 1069  14.597   3.382  10.442  0.3574  0.9866  0.7158
   77PRO     HA 1070  14.587   3.488  10.466  3.3486  1.2317  0.9927
   77PRO      C 1071  14.710   3.384  10.337 -0.5851 -0.0949  0.1713
   77PRO      O 1072  14.714   3.296  10.249 -0.1134 -0.0883 -0.0060
   78SER      N 1073  14.813   3.463  10.350  0.0002 -0.4614 -0.2819
   78SER      H 1074  14.804   3.542  10.413 -3.3740 -0.3691 -0.8027
   78SER     CA 1075  14.927   3.469  10.256  0.7870 -0.4702 -0.5417
   78SER     HA 1076  14.891   3.458  10.154 -1.8229  0.2034  0.2498
   78SER     CB 1077  15.011   3.598  10.281 -0.1205 -0.1270  0.4218
   78SER    HB1 1078  15.099   3.594  10.217  0.6278  0.6344  1.3858
   78SER    HB2 1079  15.028   3.605  10.389  0.7440  1.1545  0.2090
   78SER     OG 1080  14.923   3.702  10.244 -0.2230 -0.4093  0.1364
   78SER     HG 1081  14.961   3.784  10.277 -1.1657  0.1112 -0.0428
   78SER      C 1082  15.017   3.352  10.254  0.1630 -0.1622 -0.2144
   78SER      O 1083  15.101   3.341  10.164  0.2326  0.4824 -0.1108
   79TYR      N 1084  15.012   3.266  10.355  0.4816 -0.5115  0.1861
   79TYR      H 1085  14.938   3.276  10.423 -1.6086 -0.6164 -1.9701
   79TYR     CA 1086  15.103   3.154  10.370 -0.0850 -0.5930 -0.2899
   79TYR     HA 1087  15.194   3.176  10.314  0.0672  1.9659  0.8804
   79TYR     CB 1088  15.151   3.157  10.518 -0.2449 -0.2512 -0.5404
   79TYR    HB1 1089  15.205   3.248  10.544 -1.5892  0.0999  1.0629
   79TYR    HB2 1090  15.223   3.077  10.533  0.0423 -0.2294 -1.7377
   79TYR     CG 1091  15.044   3.143  10.620  0.0958  0.1983  0.3844
   79TYR    CD1 1092  14.989   3.258  10.687  0.7329 -0.0398  0.3086
   79TYR    HD1 1093  15.022   3.358  10.665  0.7152 -0.0738  0.1177
   79TYR    CE1 1094  14.895   3.237  10.796  0.6736  0.5785 -0.3258
   79TYR    HE1 1095  14.862   3.323  10.854  0.1378  0.0266  0.1985
   79TYR     CZ 1096  14.849   3.108  10.821  1.2609 -0.1843 -0.7306
   79TYR     OH 1097  14.743   3.084  10.905 -0.0459  0.5894 -0.6596
   79TYR     HH 1098  14.716   3.166  10.949 -0.3803  0.1331 -0.0060
   79TYR    CE2 1099  14.896   2.995  10.753 -1.0915 -0.0876 -0.0239
   79TYR    HE2 1100  14.851   2.897  10.760 -1.6973  0.1168 -0.9307
   79TYR    CD2 1101  14.991   3.015  10.649  0.0781 -0.3981  0.0942
   79TYR    HD2 1102  15.020   2.926  10.595  3.7628  0.4621  0.5823
   79TYR      C 1103  15.050   3.017  10.321 -0.2875 -0.4367  0.2883
   79TYR      O 1104  14.931   2.993  10.309  0.7871 -0.7548 -0.3044
   80SER      N 1105  15.140   2.925  10.297  0.0072  0.4602  0.3914
   80SER      H 1106  15.237   2.937  10.319  0.5562 -0.2881 -1.4906
   80SER     CA 1107  15.098   2.787  10.259 -0.8314  0.0335 -0.1001
   80SER     HA 1108  14.999   2.793  10.214 -0.3738 -2.6499 -1.5378
   80SER     CB 1109  15.198   2.734  10.158 -0.0678 -0.1622 -0.3643
   80SER    HB1 1110  15.180   2.630  10.131  0.0472 -0.4800  0.7746
   80SER    HB2 1111  15.300   2.755  10.192 -0.3827 -2.2506  2.0024
   80SER     OG 1112  15.188   2.799  10.033 -0.0126 -0.4334  0.0145
   80SER     HG 1113  15.121   2.764   9.973 -1.5925 -0.6595  1.8482
   80SER      C 1114  15.102   2.685  10.375 -0.2768 -0.1663 -0.2503
   80SER      O 1115  15.153   2.721  10.482  0.0790  0.2567  0.3966
   81PRO      N 1116  15.054   2.559  10.354 -0.9042 -0.0491 -0.0844
   81PRO     CD 1117  14.961   2.517  10.247  0.1261 -0.0507  0.3251
   81PRO    HD1 1118  15.021   2.466  10.173  0.8879  1.3581 -0.0474
   81PRO    HD2 1119  14.912   2.607  10.208  0.2992 -0.7162 -1.4263
   81PRO     CG 1120  14.873   2.414  10.322 -0.7719 -0.5694  0.1163
   81PRO    HG1 1121  14.821   2.339  10.263  0.9173 -2.2881  0.7827
   81PRO    HG2 1122  14.803   2.464  10.389  0.6204 -1.1287  2.0176
   81PRO     CB 1123  14.973   2.349  10.417  0.0888  0.0885  0.1593
   81PRO    HB1 1124  15.030   2.276  10.360 -0.3198 -0.9369  1.0425
   81PRO    HB2 1125  14.932   2.301  10.506 -0.6719 -0.7714 -0.6423
   81PRO     CA 1126  15.067   2.456  10.459 -0.3695 -0.5820  0.7300
   81PRO     HA 1127  15.028   2.502  10.550  2.3826  2.0335  0.6812
   81PRO      C 1128  15.211   2.406  10.488 -0.1640 -0.2286  0.0672
   81PRO      O 1129  15.296   2.414  10.404  0.3230  0.4837 -0.0021
   82THR      N 1130  15.228   2.354  10.615 -1.0947  0.1445 -0.4320
   82THR      H 1131  15.152   2.353  10.681 -1.3977 -0.3750 -0.7889
   82THR     CA 1132  15.356   2.309  10.665 -0.0003 -0.1736  0.6903
   82THR     HA 1133  15.433   2.294  10.590  2.0865 -2.9172  3.2424
   82THR     CB 1134  15.407   2.410  10.766 -0.2491 -0.1138 -0.4113
   82THR     HB 1135  15.496   2.373  10.816  1.8436  2.0928 -2.3943
   82THR    CG2 1136  15.455   2.537  10.690 -1.1153  0.1936  1.1644
   82THR   HG21 1137  15.382   2.579  10.621 -0.1604 -0.0156  0.0198
   82THR   HG22 1138  15.476   2.614  10.764  2.5054  1.2290 -0.8500
   82THR   HG23 1139  15.553   2.519  10.646 -1.9597 -3.1480  0.5123
   82THR    OG1 1140  15.308   2.452  10.854  0.1831  0.4591  0.1900
   82THR    HG1 1141  15.267   2.521  10.802  2.7537  2.5450  0.8366
   82THR      C 1142  15.350   2.180  10.742  0.3783  0.4636 -0.1965
   82THR      O 1143  15.246   2.127  10.777 -0.0835  0.4876 -0.0038
   83SER      N 1144  15.469   2.123  10.758 -0.0456  0.2885 -0.2498
   83SER      H 1145  15.552   2.169  10.723  0.6492 -1.1232 -0.5075
   83SER     CA 1146  15.493   2.003  10.833 -1.2255 -0.3911  0.9662
   83SER     HA 1147  15.423   1.925  10.802 -2.7280  1.0614  0.5975
   83SER     CB 1148  15.633   1.953  10.799 -0.1659 -0.4262 -0.0490
   83SER    HB1 1149  15.646   1.846  10.812  0.0063 -0.6054 -1.5926
   83SER    HB2 1150  15.705   1.997  10.869 -0.5815 -0.4918  0.4213
   83SER     OG 1151  15.670   1.980  10.665 -0.3511  0.9519 -0.0438
   83SER     HG 1152  15.765   1.975  10.667 -0.4237 -0.4169  0.4028
   83SER      C 1153  15.486   2.008  10.982 -0.0946  0.0668  0.0035
   83SER      O 1154  15.560   2.090  11.042  0.0429 -0.1485  0.1707
   84PRO      N 1155  15.408   1.918  11.047  0.2891 -0.5067 -0.0230
   84PRO     CD 1156  15.310   1.825  10.984 -0.8823 -0.2056 -0.2406
   84PRO    HD1 1157  15.364   1.742  10.939 -0.2338  0.5669 -0.9093
   84PRO    HD2 1158  15.248   1.872  10.908 -1.3665  1.4397  1.1176
   84PRO     CG 1159  15.220   1.784  11.099  0.0361  0.2399  0.4454
   84PRO    HG1 1160  15.174   1.686  11.081  0.3985 -0.2679  2.1927
   84PRO    HG2 1161  15.142   1.859  11.109  0.8961  1.1551  0.3358
   84PRO     CB 1162  15.317   1.784  11.216  0.1099 -1.4439  1.1005
   84PRO    HB1 1163  15.377   1.693  11.211  2.1672  0.0131 -2.2285
   84PRO    HB2 1164  15.259   1.792  11.308 -3.3474 -2.8974 -0.8756
   84PRO     CA 1165  15.403   1.905  11.193 -0.3523 -0.1384  0.6822
   84PRO     HA 1166  15.343   1.987  11.234  0.7032  1.4786 -0.9238
   84PRO      C 1167  15.534   1.895  11.269 -0.3833  0.3031  0.8565
   84PRO      O 1168  15.635   1.850  11.212 -0.1020  0.0553  0.2549
   85SER      N 1169  15.539   1.952  11.390  0.2982  0.2775 -0.1177
   85SER      H 1170  15.460   2.006  11.424  0.0256 -0.0374 -0.2506
   85SER     CA 1171  15.668   1.967  11.464 -0.4938  0.6270  0.3151
   85SER     HA 1172  15.743   1.969  11.385 -1.4590  0.5312 -0.5997
   85SER     CB 1173  15.654   2.093  11.549 -0.0798  0.2346 -0.2762
   85SER    HB1 1174  15.735   2.114  11.618 -1.3137 -0.2994  1.3661
   85SER    HB2 1175  15.564   2.074  11.608 -0.1637  2.1508  0.2197
   85SER     OG 1176  15.619   2.201  11.473 -0.3443 -0.5772  0.3647
   85SER     HG 1177  15.604   2.275  11.532  2.0671 -0.6257  1.0612
   85SER      C 1178  15.696   1.845  11.558 -0.1782 -0.6774 -0.0577
   85SER      O 1179  15.606   1.794  11.629 -0.0157 -0.5313  0.0924
   86TYR      N 1180  15.825   1.800  11.565  0.4639 -0.8445  0.2492
   86TYR      H 1181  15.897   1.853  11.516  0.7346  0.1630  1.6934
   86TYR     CA 1182  15.877   1.693  11.647  0.2109  0.3138  0.3282
   86TYR     HA 1183  15.827   1.598  11.627  1.2864  0.2196 -2.0260
   86TYR     CB 1184  16.027   1.660  11.611 -0.3037 -0.2274  0.0658
   86TYR    HB1 1185  16.093   1.739  11.646 -0.3284  0.1409 -0.7091
   86TYR    HB2 1186  16.049   1.663  11.505  1.4898 -0.6944  0.4073
   86TYR     CG 1187  16.065   1.519  11.667 -0.6218 -0.1979  0.0570
   86TYR    CD1 1188  16.154   1.517  11.774  0.0089  0.4386 -0.8154
   86TYR    HD1 1189  16.198   1.606  11.815  0.4442 -0.4740  0.7571
   86TYR    CE1 1190  16.193   1.393  11.829 -0.4683 -0.3082  0.0517
   86TYR    HE1 1191  16.267   1.387  11.908 -1.1800 -1.6496  0.6301
   86TYR     CZ 1192  16.143   1.272  11.775  0.2124 -0.1526  0.2206
   86TYR     OH 1193  16.175   1.152  11.835 -0.4781  0.0923 -0.2706
   86TYR     HH 1194  16.241   1.167  11.904  1.3434 -2.1539 -1.4783
   86TYR    CE2 1195  16.059   1.280  11.661  0.3788  0.3444 -0.0861
   86TYR    HE2 1196  16.020   1.187  11.623  1.7692 -1.1521  2.0130
   86TYR    CD2 1197  16.019   1.401  11.609  0.7125  0.0114  0.6488
   86TYR    HD2 1198  15.960   1.398  11.518 -0.3189  1.3226  1.2397
   86TYR      C 1199  15.865   1.731  11.795  0.4385  1.0064  0.7539
   86TYR      O 1200  15.818   1.646  11.879 -0.5176  0.4748  0.0273
   87SER      N 1201  15.925   1.845  11.840  0.3030  0.6844  0.1314
   87SER      H 1202  15.973   1.906  11.776  0.6253 -1.4899 -1.7459
   87SER     CA 1203  15.955   1.856  11.981  0.5584  0.1399 -0.6439
   87SER     HA 1204  16.002   1.760  12.005 -1.4119 -0.2486  1.8425
   87SER     CB 1205  16.057   1.964  12.020  0.0213  0.0965 -0.1092
   87SER    HB1 1206  16.072   1.948  12.127 -0.1370  2.3882  0.2893
   87SER    HB2 1207  16.022   2.063  11.993 -2.0467 -1.8666 -5.2057
   87SER     OG 1208  16.171   1.939  11.945  0.0288  0.0546 -0.0802
   87SER     HG 1209  16.224   1.869  11.984  0.2616  0.6209  0.6276
   87SER      C 1210  15.832   1.878  12.072  0.5820 -0.2575  0.6510
   87SER      O 1211  15.842   1.845  12.190  0.4154  0.7583  0.6025
   88PRO      N 1212  15.719   1.932  12.026 -0.4148 -0.1514  0.0718
   88PRO     CD 1213  15.702   2.025  11.915  0.4583  0.4899  0.0868
   88PRO    HD1 1214  15.684   1.980  11.817  1.8899 -1.8183  0.8568
   88PRO    HD2 1215  15.796   2.077  11.897  1.8156 -1.1565  2.3154
   88PRO     CG 1216  15.583   2.107  11.948 -0.6708 -0.5523  0.3167
   88PRO    HG1 1217  15.536   2.164  11.867 -0.5615 -1.2709 -0.2605
   88PRO    HG2 1218  15.622   2.174  12.024 -1.9193  1.0035 -0.3512
   88PRO     CB 1219  15.493   2.014  12.028  0.1786 -0.9129 -0.5356
   88PRO    HB1 1220  15.439   1.944  11.965 -2.7540  1.8636 -1.2265
   88PRO    HB2 1221  15.426   2.069  12.094  0.6256 -0.8377 -0.1403
   88PRO     CA 1222  15.601   1.937  12.109  1.1520  0.1883  0.1663
   88PRO     HA 1223  15.637   2.008  12.182  1.0278  1.0824 -0.6365
   88PRO      C 1224  15.547   1.808  12.174  1.6118  0.3779  0.3747
   88PRO      O 1225  15.471   1.831  12.267  0.6376  0.9166 -1.1460
   89THR      N 1226  15.580   1.685  12.128  0.0186  1.1543 -0.0813
   89THR      H 1227  15.642   1.682  12.048 -0.2414  0.9266 -0.2726
   89THR     CA 1228  15.530   1.556  12.170 -0.0806  0.8845  0.2278
   89THR     HA 1229  15.476   1.583  12.261 -1.9060  1.3156 -0.9685
   89THR     CB 1230  15.432   1.511  12.065 -1.1778 -0.2656  0.4021
   89THR     HB 1231  15.418   1.405  12.083  2.5640 -1.3300 -2.2428
   89THR    CG2 1232  15.302   1.591  12.066 -0.3005  0.0621 -0.1688
   89THR   HG21 1233  15.224   1.546  12.005 -0.5413 -0.9905  0.8818
   89THR   HG22 1234  15.269   1.584  12.170 -0.9981 -2.0943 -0.4969
   89THR   HG23 1235  15.311   1.696  12.039 -2.8063  0.5375  0.7256
   89THR    OG1 1236  15.495   1.519  11.935  0.2151  0.1438 -0.0048
   89THR    HG1 1237  15.435   1.542  11.864 -1.5396 -3.2340  0.2560
   89THR      C 1238  15.644   1.454  12.196 -0.2505 -0.0623  0.2033
   89THR      O 1239  15.628   1.364  12.272 -0.0215  0.5745  0.4660
   90SER      N 1240  15.761   1.472  12.129 -0.0738  0.2204  0.1737
   90SER      H 1241  15.769   1.543  12.057 -0.0679 -0.6804 -0.7155
   90SER     CA 1242  15.873   1.388  12.154  0.5465 -0.0332  0.2121
   90SER     HA 1243  15.849   1.314  12.231  2.4346  0.1522  1.0108
   90SER     CB 1244  15.905   1.318  12.022  0.1064 -0.1158 -0.1772
   90SER    HB1 1245  15.995   1.260  12.044 -0.2978 -1.1440 -1.2091
   90SER    HB2 1246  15.928   1.386  11.941 -1.2773 -0.8146 -1.1833
   90SER     OG 1247  15.800   1.234  11.994 -0.0289  0.8594  0.6688
   90SER     HG 1248  15.759   1.280  11.921  0.3194  1.1049  0.6300
   90SER      C 1249  16.008   1.457  12.188 -0.1269 -0.1487  0.0142
   90SER      O 1250  16.033   1.563  12.133  0.3929  0.5704 -0.3417
   91PRO      N 1251  16.084   1.400  12.286 -0.3406 -0.0099 -0.3178
   91PRO     CD 1252  16.213   1.449  12.313  0.2237  0.0918  0.0195
   91PRO    HD1 1253  16.208   1.553  12.347  1.3000  0.0017  0.4793
   91PRO    HD2 1254  16.288   1.443  12.234 -1.6338 -0.8125 -1.7107
   91PRO     CG 1255  16.269   1.355  12.421 -0.4989  0.3988  0.0769
   91PRO    HG1 1256  16.262   1.412  12.514 -0.9411 -0.0963  0.3467
   91PRO    HG2 1257  16.372   1.332  12.392 -0.4235 -0.3501  0.8992
   91PRO     CB 1258  16.186   1.231  12.423  0.1509  0.1315 -0.1153
   91PRO    HB1 1259  16.180   1.196  12.526 -3.7103 -0.0652 -0.3598
   91PRO    HB2 1260  16.230   1.162  12.352  0.6151  0.8067 -0.4927
   91PRO     CA 1261  16.053   1.287  12.366  0.3886 -0.0557  0.1982
   91PRO     HA 1262  16.002   1.213  12.303 -1.6554  0.6696  0.9546
   91PRO      C 1263  15.961   1.318  12.480  0.0898  0.0172 -0.4143
   91PRO      O 1264  15.914   1.223  12.547 -0.5452 -0.1660  0.0469
   92SER      N 1265  15.922   1.445  12.503 -0.1558  0.0088  0.1799
   92SER      H 1266  15.950   1.512  12.433  1.2756 -0.5069  0.2380
   92SER     CA 1267  15.849   1.490  12.621 -0.5842  0.1504  0.7319
   92SER     HA 1268  15.788   1.406  12.653  0.0076 -0.0966  1.2114
   92SER     CB 1269  15.938   1.524  12.737  0.7873  0.0199 -0.3201
   92SER    HB1 1270  15.875   1.578  12.807 -0.1711 -2.2349  0.6135
   92SER    HB2 1271  16.017   1.586  12.695  0.8625 -0.9278 -1.5984
   92SER     OG 1272  15.987   1.409  12.804  0.5126  0.3124 -0.0880
   92SER     HG 1273  16.068   1.431  12.851 -0.7587 -1.5466  3.1068
   92SER      C 1274  15.758   1.610  12.590 -0.1164  0.4797 -0.3632
   92SER      O 1275  15.782   1.688  12.499  0.2981 -0.4050  1.1547
   93TYR      N 1276  15.642   1.619  12.657 -0.4052  0.3184 -0.2816
   93TYR      H 1277  15.627   1.548  12.727  0.0175  1.2036  0.7164
   93TYR     CA 1278  15.542   1.722  12.651  0.2690 -0.3502  0.2034
   93TYR     HA 1279  15.586   1.797  12.585 -0.0695 -1.1593 -0.9690
   93TYR     CB 1280  15.413   1.657  12.586  0.3071 -0.9111  0.1383
   93TYR    HB1 1281  15.433   1.660  12.479 -1.0799  0.9306 -0.0939
   93TYR    HB2 1282  15.326   1.721  12.601  0.6068 -0.4511 -0.0763
   93TYR     CG 1283  15.389   1.513  12.621  0.4251 -0.1977 -0.3849
   93TYR    CD1 1284  15.426   1.403  12.535 -0.1612 -0.6626  0.9799
   93TYR    HD1 1285  15.480   1.424  12.444  0.6658 -1.1772  1.3438
   93TYR    CE1 1286  15.392   1.270  12.572  0.2739  0.5283  0.0033
   93TYR    HE1 1287  15.433   1.182  12.525  2.3280  1.5387 -0.1903
   93TYR     CZ 1288  15.306   1.251  12.690 -0.0552 -0.3118  0.0301
   93TYR     OH 1289  15.289   1.122  12.744 -0.4089 -0.0574 -0.5681
   93TYR     HH 1290  15.242   1.110  12.826  2.8686  1.7547  1.6790
   93TYR    CE2 1291  15.261   1.363  12.766 -0.2457 -0.0467 -0.2329
   93TYR    HE2 1292  15.201   1.344  12.854 -0.4316  0.6275 -0.2095
   93TYR    CD2 1293  15.303   1.496  12.732  0.3178  1.0294 -0.6884
   93TYR    HD2 1294  15.266   1.577  12.794  1.4653 -0.1249  1.5267
   93TYR      C 1295  15.504   1.778  12.788  1.0170  0.0256 -0.1597
   93TYR      O 1296  15.530   1.717  12.889 -0.4728  0.4698 -0.4988
   94SER      N 1297  15.446   1.895  12.794 -0.4990 -0.3120 -0.5105
   94SER      H 1298  15.450   1.966  12.721  1.1925  1.1847  0.9831
   94SER     CA 1299  15.365   1.937  12.911 -0.4239 -0.6524 -0.2573
   94SER     HA 1300  15.438   1.929  12.991  0.6853  4.2368 -0.5778
   94SER     CB 1301  15.329   2.089  12.890 -0.1954 -0.1482  0.0199
   94SER    HB1 1302  15.282   2.127  12.981 -0.1088  0.2180 -0.0887
   94SER    HB2 1303  15.257   2.089  12.808  1.4831 -0.6960 -1.4720
   94SER     OG 1304  15.442   2.166  12.862  0.1540  0.5542  0.0337
   94SER     HG 1305  15.405   2.255  12.856  1.8625  1.2815 -0.1538
   94SER      C 1306  15.231   1.861  12.923  0.3765  0.2214  0.5665
   94SER      O 1307  15.176   1.814  12.825  0.2502  0.0625 -0.1600
   95PRO      N 1308  15.186   1.837  13.045  0.2133 -0.1442  0.0528
   95PRO     CD 1309  15.238   1.885  13.170 -0.1623  0.4610  0.4016
   95PRO    HD1 1310  15.254   1.992  13.161  0.2177  0.3040 -0.9263
   95PRO    HD2 1311  15.331   1.828  13.182  0.7457  1.4663 -1.6557
   95PRO     CG 1312  15.129   1.858  13.270  0.0361  0.1528  0.2090
   95PRO    HG1 1313  15.057   1.938  13.283 -0.1128  0.0054  0.2892
   95PRO    HG2 1314  15.161   1.835  13.372  1.2316  1.0231  0.0488
   95PRO     CB 1315  15.065   1.732  13.219 -0.8750  0.4751  0.5878
   95PRO    HB1 1316  14.959   1.729  13.242 -0.6865 -0.5497  1.3156
   95PRO    HB2 1317  15.115   1.644  13.258  0.0598  0.8442  0.2382
   95PRO     CA 1318  15.080   1.741  13.063 -0.4002  0.2688  0.1013
   95PRO     HA 1319  15.113   1.642  13.031 -1.1479 -0.2667  0.9437
   95PRO      C 1320  14.941   1.773  12.999 -0.4996 -0.0312 -0.9413
   95PRO      O 1321  14.854   1.687  13.011  0.1008  0.7107  0.3517
   96THR      N 1322  14.925   1.886  12.930 -0.0953 -0.0715 -0.5468
   96THR      H 1323  15.001   1.952  12.938  0.4344 -0.9061  1.4946
   96THR     CA 1324  14.804   1.922  12.852  0.4378 -0.8345  0.2358
   96THR     HA 1325  14.711   1.882  12.890 -1.2830  0.5435 -2.3905
   96THR     CB 1326  14.773   2.075  12.867 -0.9825  0.7202  0.1096
   96THR     HB 1327  14.683   2.103  12.812  0.7900  2.6574 -1.8991
   96THR    CG2 1328  14.762   2.113  13.016  0.1854  0.1687  0.2475
   96THR   HG21 1329  14.847   2.080  13.076  0.2720 -0.5839 -0.2868
   96THR   HG22 1330  14.754   2.222  13.022 -2.6392  0.0207 -0.4132
   96THR   HG23 1331  14.664   2.095  13.059 -0.1245 -0.9129 -0.8830
   96THR    OG1 1332  14.878   2.151  12.834 -0.7737  0.5084  0.0953
   96THR    HG1 1333  14.848   2.240  12.850 -0.3310  0.6076  0.3585
   96THR      C 1334  14.815   1.881  12.701  0.3494  0.3819 -0.1660
   96THR      O 1335  14.709   1.878  12.630  0.2068 -0.1914 -0.4625
   97SER      N 1336  14.928   1.836  12.644 -0.0974 -1.2340 -0.7359
   97SER      H 1337  15.017   1.838  12.693 -0.8692  2.4384  0.7060
   97SER     CA 1338  14.934   1.803  12.501  1.2156 -0.4257  0.8151
   97SER     HA 1339  14.887   1.885  12.446  0.4480 -1.1341  0.4199
   97SER     CB 1340  15.084   1.807  12.460 -0.4188 -0.1886  0.3893
   97SER    HB1 1341  15.096   1.802  12.352  1.6017 -0.1028  0.5847
   97SER    HB2 1342  15.141   1.729  12.512 -2.4860 -1.1290  1.3135
   97SER     OG 1343  15.140   1.938  12.498 -0.0833 -0.5060 -0.3465
   97SER     HG 1344  15.236   1.933  12.494 -0.1070 -0.1834 -1.5843
   97SER      C 1345  14.854   1.677  12.462 -0.7382 -0.3518 -0.4996
   97SER      O 1346  14.796   1.682  12.358 -0.2935  0.2053  0.5502
   98PRO      N 1347  14.836   1.572  12.543  0.1155 -0.3349  0.0886
   98PRO     CD 1348  14.926   1.543  12.661  0.2720  1.0696 -0.3921
   98PRO    HD1 1349  14.879   1.598  12.743  2.3121  1.3547  0.6033
   98PRO    HD2 1350  15.027   1.574  12.637  1.7215  0.4662  4.3908
   98PRO     CG 1351  14.922   1.391  12.677  0.1497 -0.5057  0.0445
   98PRO    HG1 1352  14.938   1.368  12.782 -0.2143 -0.1793  0.1712
   98PRO    HG2 1353  14.999   1.341  12.617  1.2834  1.1580  0.0969
   98PRO     CB 1354  14.777   1.353  12.626 -0.1054 -0.3555  0.6255
   98PRO    HB1 1355  14.706   1.376  12.706 -0.7176  0.1405 -0.0610
   98PRO    HB2 1356  14.778   1.249  12.595  0.5122 -0.2567  0.2858
   98PRO     CA 1357  14.763   1.454  12.503  0.2292 -0.0453  0.2112
   98PRO     HA 1358  14.810   1.422  12.410 -0.8372 -1.3423  0.1063
   98PRO      C 1359  14.613   1.487  12.478 -0.3469  0.6318 -0.3444
   98PRO      O 1360  14.545   1.404  12.415 -0.3043 -0.5030  0.0895
   99SER      N 1361  14.562   1.598  12.531 -0.5854  0.3837  0.2496
   99SER      H 1362  14.626   1.663  12.575  0.1529 -0.8033  0.9727
   99SER     CA 1363  14.424   1.638  12.550 -0.0154 -0.8622  0.2193
   99SER     HA 1364  14.349   1.559  12.550  1.1136 -1.9338  0.3737
   99SER     CB 1365  14.411   1.688  12.698  0.1030 -0.2261  0.2715
   99SER    HB1 1366  14.308   1.723  12.707  0.3795  0.8696 -0.7906
   99SER    HB2 1367  14.477   1.770  12.726  2.1335 -3.4952  6.0554
   99SER     OG 1368  14.430   1.578  12.785  0.1389 -0.3436 -0.0063
   99SER     HG 1369  14.434   1.617  12.873 -0.3954  0.0116 -0.1424
   99SER      C 1370  14.384   1.757  12.451 -0.8838 -0.3766  0.2352
   99SER      O 1371  14.460   1.794  12.362  0.3591 -0.7769  0.0231
  100TYR      N 1372  14.260   1.796  12.456  0.2304 -1.0043  0.3907
  100TYR      H 1373  14.201   1.753  12.525 -0.8230 -1.4874 -0.8085
  100TYR     CA 1374  14.188   1.909  12.386 -0.4501  0.3355 -0.2664
  100TYR     HA 1375  14.081   1.896  12.401 -0.1431 -1.1024  0.7426
  100TYR     CB 1376  14.237   2.035  12.457 -0.3663  0.0243 -0.2691
  100TYR    HB1 1377  14.179   2.123  12.431  1.4838  1.4548  0.2826
  100TYR    HB2 1378  14.335   2.063  12.417  0.4539 -1.7294  0.4849
  100TYR     CG 1379  14.229   2.022  12.610  0.2007  0.4503  0.0585
  100TYR    CD1 1380  14.351   2.021  12.674 -0.8020  0.5271 -0.0495
  100TYR    HD1 1381  14.438   2.043  12.613 -1.1536  1.7359 -0.1215
  100TYR    CE1 1382  14.350   2.023  12.813  0.0629  0.0821  0.9492
  100TYR    HE1 1383  14.448   2.031  12.858  0.7425 -1.2789 -0.2431
  100TYR     CZ 1384  14.233   1.996  12.886 -0.8703  0.4853  0.2647
  100TYR     OH 1385  14.239   1.985  13.021  0.5888  0.2400  0.7350
  100TYR     HH 1386  14.163   1.938  13.057 -0.1480 -1.2473 -2.5959
  100TYR    CE2 1387  14.111   1.981  12.821 -0.0179 -0.0587 -0.3890
  100TYR    HE2 1388  14.023   1.964  12.882  0.6007  0.4499  0.6573
  100TYR    CD2 1389  14.107   2.002  12.681 -0.1966 -0.2679 -0.4805
  100TYR    HD2 1390  14.016   1.994  12.623  0.9867  0.6733 -2.5144
  100TYR      C 1391  14.199   1.923  12.239 -0.2304 -0.2289  0.0400
  100TYR      O 1392  14.192   2.034  12.190 -0.0351  0.2708  0.1467
  101SER      N 1393  14.207   1.812  12.154  0.1504  0.0194 -0.2551
  101SER      H 1394  14.206   1.716  12.187 -0.2651 -0.4354 -1.5548
  101SER     CA 1395  14.198   1.819  12.009 -0.0136 -0.3091  0.3559
  101SER     HA 1396  14.270   1.895  11.977 -0.0117  0.1507  1.4364
  101SER     CB 1397  14.230   1.681  11.949 -0.4477 -0.6164  0.0560
  101SER    HB1 1398  14.233   1.665  11.841  0.2359 -2.4443  0.3272
  101SER    HB2 1399  14.147   1.623  11.988 -0.0694  0.8741  3.2637
  101SER     OG 1400  14.355   1.628  12.004 -0.1547 -0.1965 -0.1249
  101SER     HG 1401  14.432   1.656  11.954  1.0657  0.2314  1.8999
  101SER      C 1402  14.057   1.867  11.962  0.0015  0.2307 -0.9383
  101SER      O 1403  13.954   1.825  12.018  0.4826  1.3563 -0.2836
  102PRO      N 1404  14.045   1.937  11.848 -0.0893  0.3476 -0.2667
  102PRO     CD 1405  14.158   1.965  11.764 -0.0951 -0.2650 -0.1665
  102PRO    HD1 1406  14.212   1.877  11.727 -0.4978 -1.5637  2.2445
  102PRO    HD2 1407  14.217   2.042  11.813  1.1372 -1.3484  0.0735
  102PRO     CG 1408  14.096   2.050  11.648 -0.3612 -0.0603  0.0018
  102PRO    HG1 1409  14.072   1.983  11.564  0.6912 -0.3928 -0.0348
  102PRO    HG2 1410  14.159   2.134  11.621  0.6459  0.6821  4.4159
  102PRO     CB 1411  13.970   2.112  11.701 -0.4796 -0.5161 -0.4664
  102PRO    HB1 1412  13.888   2.138  11.633 -0.7816  0.9483  0.4256
  102PRO    HB2 1413  14.003   2.206  11.746 -3.1920  0.8998 -1.3089
  102PRO     CA 1414  13.923   2.006  11.802  0.1767 -0.1669  0.1555
  102PRO     HA 1415  13.877   2.046  11.892  0.9611  0.0863  0.4425
  102PRO      C 1416  13.822   1.916  11.739  0.6016 -0.0708  0.6470
  102PRO      O 1417  13.854   1.820  11.668  0.0139 -0.4820  0.1925
  103THR      N 1418  13.699   1.958  11.733 -0.2406  0.3804 -0.0942
  103THR      H 1419  13.675   2.042  11.783  1.5166  0.4108  0.7095
  103THR     CA 1420  13.592   1.875  11.666  0.1839  0.1768  0.2875
  103THR     HA 1421  13.600   1.774  11.707 -0.4412  0.3890  0.9310
  103THR     CB 1422  13.456   1.932  11.709  0.4344  0.0474  0.0100
  103THR     HB 1423  13.382   1.894  11.639  0.0713  0.2469  0.2874
  103THR    CG2 1424  13.437   1.920  11.859  0.3416 -0.0178  0.4919
  103THR   HG21 1425  13.462   1.821  11.896 -0.0460  0.1808  1.2986
  103THR   HG22 1426  13.508   1.989  11.905 -0.8669  1.4648  0.1812
  103THR   HG23 1427  13.336   1.940  11.896 -0.5655 -1.5645 -1.0840
  103THR    OG1 1428  13.448   2.074  11.696  0.1894  0.0640 -0.2342
  103THR    HG1 1429  13.374   2.106  11.747 -0.4611  0.1900 -1.2436
  103THR      C 1430  13.598   1.874  11.510 -0.2699  0.7676 -0.1044
  103THR      O 1431  13.538   1.784  11.452  0.3394 -0.5544  0.8457
  104SER      N 1432  13.662   1.972  11.459  0.8541  0.3461  0.3437
  104SER      H 1433  13.694   2.041  11.526 -0.5323  1.7193 -0.3582
  104SER     CA 1434  13.692   1.986  11.320 -0.3689  0.0617 -0.0994
  104SER     HA 1435  13.693   1.890  11.269 -1.9292 -0.3295  0.5802
  104SER     CB 1436  13.596   2.082  11.244  0.6499  0.0780  0.6696
  104SER    HB1 1437  13.625   2.094  11.139  3.5588  3.0572  1.7455
  104SER    HB2 1438  13.599   2.181  11.290 -0.8329  0.3367  0.2413
  104SER     OG 1439  13.462   2.036  11.252 -0.5026 -0.1146 -0.3712
  104SER     HG 1440  13.466   1.943  11.232 -0.5696 -0.2642  0.2762
  104SER      C 1441  13.838   2.031  11.293 -0.0235  0.0733 -0.2735
  104SER      O 1442  13.865   2.151  11.286  0.2501 -0.4815  0.8015
  105PRO      N 1443  13.931   1.935  11.295  0.1321 -0.0012  0.6007
  105PRO     CD 1444  13.908   1.794  11.320  0.2229  0.1205  0.0542
  105PRO    HD1 1445  13.876   1.747  11.228 -1.0509 -0.4098  0.7501
  105PRO    HD2 1446  13.841   1.776  11.404  1.1986  3.6372  1.6826
  105PRO     CG 1447  14.041   1.736  11.353 -0.6385 -0.1594 -0.0126
  105PRO    HG1 1448  14.048   1.639  11.303  0.1068 -0.7055  1.1340
  105PRO    HG2 1449  14.064   1.735  11.459  0.9508 -0.5725 -0.3335
  105PRO     CB 1450  14.145   1.825  11.278 -0.4183  1.4580 -0.8981
  105PRO    HB1 1451  14.158   1.769  11.185 -0.7797 -1.4475  0.7394
  105PRO    HB2 1452  14.231   1.838  11.343 -2.0688 -0.3028  1.7182
  105PRO     CA 1453  14.070   1.959  11.259 -0.2928  0.6606  0.6217
  105PRO     HA 1454  14.098   2.023  11.343 -2.6467  1.8807  0.4963
  105PRO      C 1455  14.086   2.030  11.125 -0.0066  0.1375 -0.2106
  105PRO      O 1456  14.034   1.995  11.019  0.3991  0.6571  0.4682
  106SER      N 1457  14.162   2.141  11.120 -0.3007  0.4723  0.4566
  106SER      H 1458  14.218   2.167  11.200  1.7351 -3.1895  0.3364
  106SER     CA 1459  14.179   2.233  10.998  0.1347 -0.4326  0.1408
  106SER     HA 1460  14.239   2.316  11.036 -0.5154 -0.4076  1.1363
  106SER     CB 1461  14.267   2.172  10.890 -0.3504 -0.5025  0.5664
  106SER    HB1 1462  14.273   2.244  10.809  1.1496  0.8031  1.8025
  106SER    HB2 1463  14.211   2.085  10.855 -0.2437  0.3096 -1.7230
  106SER     OG 1464  14.399   2.147  10.940  0.4779  0.2489  0.2385
  106SER     HG 1465  14.406   2.057  10.972 -0.2894  0.4841  1.1173
  106SER      C 1466  14.050   2.303  10.952  0.2433  0.9720 -0.3839
  106SER      O 1467  14.052   2.368  10.848 -0.4771  0.0707 -0.4291
  107TYR      N 1468  13.935   2.284  11.016  0.6312 -0.0011 -0.3985
  107TYR      H 1469  13.942   2.229  11.100 -0.6631  0.3270 -0.0659
  107TYR     CA 1470  13.799   2.310  10.979 -0.3520  0.4442  0.3116
  107TYR     HA 1471  13.740   2.276  11.064 -2.5546  0.7196 -1.0987
  107TYR     CB 1472  13.784   2.463  10.994 -0.0165  0.9718 -0.2590
  107TYR    HB1 1473  13.846   2.505  10.915 -1.4423  0.3910 -1.7246
  107TYR    HB2 1474  13.820   2.501  11.089 -0.8340 -0.4078  0.6154
  107TYR     CG 1475  13.636   2.501  10.993 -0.3732 -0.5989 -0.6162
  107TYR    CD1 1476  13.555   2.491  11.108  0.0849 -0.3247 -0.7541
  107TYR    HD1 1477  13.594   2.454  11.201 -0.9248 -0.5318 -0.4088
  107TYR    CE1 1478  13.422   2.532  11.119  1.1849 -0.3402  0.1744
  107TYR    HE1 1479  13.367   2.518  11.211  0.2433 -0.5138 -0.4073
  107TYR     CZ 1480  13.368   2.585  10.996  0.3694  1.0395  0.0673
  107TYR     OH 1481  13.240   2.624  10.993  0.2356 -0.0362  0.5530
  107TYR     HH 1482  13.193   2.619  11.077 -1.0305 -1.4482 -0.2244
  107TYR    CE2 1483  13.445   2.580  10.876 -0.3449 -0.1637  0.3425
  107TYR    HE2 1484  13.402   2.614  10.783 -1.0039  1.2826  1.1489
  107TYR    CD2 1485  13.578   2.543  10.872 -0.0643  1.2433  0.0789
  107TYR    HD2 1486  13.635   2.545  10.780 -1.5143  0.2974 -0.8510
  107TYR      C 1487  13.746   2.243  10.849  0.3067  0.0039 -0.1819
  107TYR      O 1488  13.639   2.183  10.844  0.2972 -0.3099 -0.0668
  108SER      N 1489  13.820   2.254  10.740 -0.2744 -0.4933  0.2289
  108SER      H 1490  13.907   2.304  10.755  0.2891 -1.5616  0.6040
  108SER     CA 1491  13.770   2.241  10.600  0.9130 -0.1824  0.3477
  108SER     HA 1492  13.666   2.210  10.607  0.6960  0.6003  0.6977
  108SER     CB 1493  13.756   2.386  10.530 -0.3203  0.5808 -0.4180
  108SER    HB1 1494  13.693   2.448  10.593 -2.3413 -0.1598 -1.6516
  108SER    HB2 1495  13.695   2.371  10.441  1.4871 -0.9864 -1.4371
  108SER     OG 1496  13.882   2.443  10.514 -0.3922  0.5855 -0.0883
  108SER     HG 1497  13.879   2.517  10.452  2.4417  0.0403 -0.9458
  108SER      C 1498  13.836   2.146  10.498  0.0420 -0.4428  0.9412
  108SER      O 1499  13.781   2.135  10.383  0.3310 -0.0772 -0.0810
  109PRO      N 1500  13.951   2.077  10.523 -0.3105  0.0309  1.0040
  109PRO     CD 1501  14.061   2.104  10.616  0.1235 -0.2400 -0.0659
  109PRO    HD1 1502  14.048   2.039  10.703  3.5060  1.3915  1.7521
  109PRO    HD2 1503  14.083   2.207  10.643  1.4499 -1.3367  3.2804
  109PRO     CG 1504  14.195   2.059  10.548  0.3591  0.1472 -0.4058
  109PRO    HG1 1505  14.271   2.027  10.619 -0.1508  2.6160  1.3335
  109PRO    HG2 1506  14.225   2.143  10.486 -1.6786 -0.2138 -1.9401
  109PRO     CB 1507  14.141   1.944  10.470 -0.3579  0.0779 -0.1675
  109PRO    HB1 1508  14.149   1.861  10.541 -0.7599  0.9020  0.8571
  109PRO    HB2 1509  14.201   1.911  10.385  1.7720 -0.0181  1.3034
  109PRO     CA 1510  14.000   1.980  10.424  0.0549 -0.1997 -0.1196
  109PRO     HA 1511  14.004   2.018  10.323  0.4538  1.0822  0.3683
  109PRO      C 1512  13.908   1.857  10.414 -0.0282 -0.5227 -0.2316
  109PRO      O 1513  13.922   1.765  10.490 -0.4177 -0.2787 -0.4849
  110THR      N 1514  13.804   1.867  10.334  0.3634  0.5250 -0.0401
  110THR      H 1515  13.795   1.944  10.270 -2.6617  1.2167  1.1189
  110THR     CA 1516  13.701   1.759  10.321 -0.2914 -0.2062  0.1674
  110THR     HA 1517  13.699   1.709  10.417 -2.0403 -0.8184 -0.1569
  110THR     CB 1518  13.565   1.831  10.285 -0.1078 -0.0813  0.2484
  110THR     HB 1519  13.498   1.754  10.245  0.9942 -0.5284 -0.7438
  110THR    CG2 1520  13.514   1.898  10.414  0.2494 -0.5010  0.2050
  110THR   HG21 1521  13.418   1.949  10.403  0.1316 -1.2927 -3.0734
  110THR   HG22 1522  13.532   1.841  10.505  2.3884  0.8775  0.6691
  110THR   HG23 1523  13.588   1.976  10.434  0.9406 -1.1656  0.2468
  110THR    OG1 1524  13.576   1.931  10.188 -0.1829 -0.1729 -0.4851
  110THR    HG1 1525  13.491   1.939  10.144 -1.0979 -1.0143  1.0598
  110THR      C 1526  13.738   1.648  10.219  0.6442 -0.8047  0.6681
  110THR      O 1527  13.840   1.654  10.149 -0.4549 -0.3030  0.4303
  111SER      N 1528  13.656   1.545  10.206 -0.0272 -0.6119  0.3974
  111SER      H 1529  13.591   1.540  10.282  1.0419  0.0632  1.3687
  111SER     CA 1530  13.667   1.428  10.124 -0.1296 -0.0183 -0.5301
  111SER     HA 1531  13.750   1.374  10.171  0.1418  1.4260  0.7012
  111SER     CB 1532  13.540   1.347  10.154  0.1774 -0.5452 -0.0210
  111SER    HB1 1533  13.544   1.312  10.257  0.1693 -0.9721 -0.1661
  111SER    HB2 1534  13.547   1.259  10.091 -2.2778 -0.7306 -0.0773
  111SER     OG 1535  13.420   1.412  10.129 -0.3396  0.3149  0.3878
  111SER     HG 1536  13.396   1.458  10.210  1.3896 -0.9082  1.6659
  111SER      C 1537  13.684   1.449   9.968 -0.4878  0.3534 -0.6130
  111SER      O 1538  13.757   1.364   9.898  0.1352  0.5764 -0.8024
  112PRO      N 1539  13.629   1.556   9.909  0.5565 -0.4126  0.3180
  112PRO     CD 1540  13.546   1.666   9.960 -0.4244 -0.1827 -0.6795
  112PRO    HD1 1541  13.612   1.749   9.985 -2.1381  0.9167  0.2799
  112PRO    HD2 1542  13.491   1.625  10.045  2.0654 -0.8099  0.7028
  112PRO     CG 1543  13.456   1.702   9.847  0.0982 -0.2501  0.3532
  112PRO    HG1 1544  13.409   1.800   9.846 -0.7092 -0.6472 -1.5336
  112PRO    HG2 1545  13.376   1.629   9.847 -1.9514  1.9087  2.2753
  112PRO     CB 1546  13.553   1.681   9.731 -0.7762 -0.3452  0.0907
  112PRO    HB1 1547  13.604   1.776   9.717 -0.3992 -0.2358  1.9590
  112PRO    HB2 1548  13.491   1.663   9.644 -0.6166  1.7870 -0.4816
  112PRO     CA 1549  13.637   1.564   9.764  0.0825 -0.2029  0.3997
  112PRO     HA 1550  13.594   1.473   9.723  1.6744 -0.5563 -0.5146
  112PRO      C 1551  13.782   1.587   9.713 -0.1370  0.0868  0.1897
  112PRO      O 1552  13.804   1.546   9.601  0.2589 -0.1315 -0.4708
  113SER      N 1553  13.876   1.631   9.798 -0.9605  0.0014 -0.3803
  113SER      H 1554  13.842   1.683   9.878  0.0701 -1.9198  1.3690
  113SER     CA 1555  14.019   1.657   9.766 -0.2590 -0.2030 -0.5198
  113SER     HA 1556  14.046   1.589   9.686  0.7307 -1.2291  0.6704
  113SER     CB 1557  14.044   1.803   9.710  0.1286  0.2448  0.3388
  113SER    HB1 1558  14.123   1.802   9.635 -1.5296 -1.6615 -1.4289
  113SER    HB2 1559  14.076   1.870   9.790 -1.2447  1.9917 -0.5649
  113SER     OG 1560  13.932   1.864   9.652 -0.5954 -0.0598  0.1617
  113SER     HG 1561  13.923   1.828   9.563  0.4197  1.0633 -0.4183
  113SER      C 1562  14.112   1.627   9.883 -0.0781  0.3078  0.2041
  113SER      O 1563  14.231   1.667   9.876  0.0378  0.0944 -0.1721
  114TYR      N 1564  14.073   1.550   9.984 -0.0126  0.1605  0.5998
  114TYR      H 1565  13.976   1.523   9.977 -0.3681  1.3085  0.9241
  114TYR     CA 1566  14.158   1.504  10.092  0.2923  1.0172 -0.0181
  114TYR     HA 1567  14.259   1.489  10.053 -0.3953 -1.6109 -0.8748
  114TYR     CB 1568  14.175   1.620  10.192 -0.4095  0.5791  0.3630
  114TYR    HB1 1569  14.078   1.641  10.238 -0.0746  0.0114  1.3515
  114TYR    HB2 1570  14.210   1.708  10.138 -0.2838 -0.4130 -1.1748
  114TYR     CG 1571  14.265   1.598  10.312 -0.4937  0.3647  0.1810
  114TYR    CD1 1572  14.406   1.583  10.292  0.4337  0.4566  0.1265
  114TYR    HD1 1573  14.452   1.587  10.195 -0.4707 -0.2599 -0.3358
  114TYR    CE1 1574  14.485   1.553  10.401  0.2337  0.1070  0.1996
  114TYR    HE1 1575  14.590   1.534  10.385 -0.2619 -1.6239 -1.2658
  114TYR     CZ 1576  14.434   1.535  10.529  0.3956  0.4778 -0.1604
  114TYR     OH 1577  14.526   1.520  10.634 -0.5787 -0.1528  0.1719
  114TYR     HH 1578  14.620   1.509  10.615 -0.4981 -0.0080  0.4930
  114TYR    CE2 1579  14.296   1.551  10.549 -0.3535 -0.6474 -0.1903
  114TYR    HE2 1580  14.250   1.541  10.646 -1.4471  1.7503 -0.4311
  114TYR    CD2 1581  14.213   1.568  10.439  0.5804  0.8161 -0.0152
  114TYR    HD2 1582  14.106   1.561  10.446  0.3773  1.9761 -1.5626
  114TYR      C 1583  14.102   1.377  10.159 -0.4165 -0.4626  0.1600
  114TYR      O 1584  13.998   1.322  10.120  0.0671  0.2847  0.3751
  115SER      N 1585  14.182   1.324  10.252 -0.5481 -0.0944  0.3315
  115SER      H 1586  14.274   1.362  10.267 -0.9851  0.7574  0.8894
  115SER     CA 1587  14.143   1.208  10.339  0.2637 -0.4014 -0.4817
  115SER     HA 1588  14.139   1.115  10.282  0.0092 -0.5236 -0.2665
  115SER     CB 1589  14.238   1.182  10.453 -0.3583 -0.0547  0.2292
  115SER    HB1 1590  14.203   1.101  10.517  0.8837 -0.5484  0.2994
  115SER    HB2 1591  14.247   1.271  10.516  1.4058 -0.2756  0.3176
  115SER     OG 1592  14.370   1.151  10.405 -0.1492  0.2190  0.0242
  115SER     HG 1593  14.427   1.181  10.477  0.4965 -0.8207 -0.0459
  115SER      C 1594  13.998   1.229  10.394 -0.1164  0.0924 -0.3616
  115SER      O 1595  13.956   1.348  10.413  0.0003 -0.1768 -0.2633
  116PRO      N 1596  13.914   1.126  10.432 -0.4433  0.3207 -0.6675
  116PRO     CD 1597  13.943   0.989  10.412  0.0445 -0.0491 -0.1025
  116PRO    HD1 1598  14.045   0.965  10.444  0.1035 -3.7439 -2.6732
  116PRO    HD2 1599  13.939   0.970  10.305  3.2521  1.9991 -0.6711
  116PRO     CG 1600  13.826   0.914  10.483  0.1182  0.1348  1.0416
  116PRO    HG1 1601  13.857   0.902  10.587  3.0395  1.0174  0.3107
  116PRO    HG2 1602  13.797   0.821  10.433 -2.3688  1.5844 -0.3175
  116PRO     CB 1603  13.709   1.021  10.478  0.3015  1.2398  0.3111
  116PRO    HB1 1604  13.627   0.998  10.547 -0.8295  0.1820 -1.3317
  116PRO    HB2 1605  13.663   1.019  10.379  1.3147 -1.8535 -0.1521
  116PRO     CA 1606  13.779   1.152  10.490  0.1770 -0.4911 -0.0454
  116PRO     HA 1607  13.727   1.225  10.427  0.2237  0.0129  0.4910
  116PRO      C 1608  13.784   1.193  10.635  0.2199  0.1493  0.1985
  116PRO      O 1609  13.683   1.235  10.691  0.0361 -0.4601  0.2392
  117THR      N 1610  13.899   1.196  10.696 -0.2878 -0.3571  0.3838
  117THR      H 1611  13.986   1.183  10.648 -0.8453  0.1707 -0.7889
  117THR     CA 1612  13.917   1.246  10.833 -0.6043 -0.2085 -0.2751
  117THR     HA 1613  13.838   1.317  10.858 -1.0555 -0.7792 -0.0658
  117THR     CB 1614  13.909   1.137  10.938 -0.5037  0.5538 -0.4589
  117THR     HB 1615  13.949   1.165  11.035 -1.5807 -2.5556  0.9818
  117THR    CG2 1616  13.778   1.079  10.977  0.0098  0.4365 -0.1343
  117THR   HG21 1617  13.730   1.036  10.889 -0.9684 -1.5859  1.3500
  117THR   HG22 1618  13.790   1.004  11.054 -0.2455 -1.9285 -2.3212
  117THR   HG23 1619  13.709   1.149  11.024 -1.7120 -1.3244  0.0245
  117THR    OG1 1620  13.982   1.028  10.893 -0.0533  0.8101  0.2347
  117THR    HG1 1621  13.928   0.951  10.872 -0.2655  0.7016  1.1611
  117THR      C 1622  14.048   1.327  10.844 -0.4022  0.7574  0.3160
  117THR      O 1623  14.133   1.294  10.762  0.5362  0.2123  0.2900
  118SER      N 1624  14.070   1.409  10.946  0.8710  0.3359 -0.5558
  118SER      H 1625  13.995   1.436  11.009  0.1114  3.0416 -2.5260
  118SER     CA 1626  14.181   1.503  10.952  0.5872  0.3074 -0.2356
  118SER     HA 1627  14.234   1.492  10.858  0.3825  1.0200 -0.4328
  118SER     CB 1628  14.117   1.638  10.951 -0.2693  0.2616  0.2680
  118SER    HB1 1629  14.182   1.710  11.000  1.0721  0.4540 -1.7325
  118SER    HB2 1630  14.025   1.641  11.011 -0.1567 -2.0441  0.5948
  118SER     OG 1631  14.095   1.672  10.816 -0.1192 -0.1827  0.0443
  118SER     HG 1632  14.024   1.623  10.775 -0.2629  0.0402  0.0273
  118SER      C 1633  14.260   1.474  11.079 -0.2770 -0.7402  0.3357
  118SER      O 1634  14.200   1.441  11.187 -0.4042 -0.3156 -0.3273
  119PRO      N 1635  14.395   1.476  11.068  0.2255  1.0360 -0.9537
  119PRO     CD 1636  14.469   1.490  10.946 -0.2119  0.3701  0.4052
  119PRO    HD1 1637  14.448   1.586  10.900  1.1296 -0.4286 -1.9414
  119PRO    HD2 1638  14.443   1.405  10.883 -1.0884  0.3401  0.8022
  119PRO     CG 1639  14.617   1.497  10.986 -0.7209  1.2349  0.1884
  119PRO    HG1 1640  14.648   1.602  10.993  1.5392  0.6507 -0.5676
  119PRO    HG2 1641  14.691   1.457  10.917  0.8785 -1.2570  3.1648
  119PRO     CB 1642  14.618   1.428  11.120 -0.3891  0.5093 -0.2620
  119PRO    HB1 1643  14.702   1.452  11.185  0.5660 -0.4193 -1.1256
  119PRO    HB2 1644  14.625   1.324  11.088  0.1331  0.7987 -1.1094
  119PRO     CA 1645  14.485   1.463  11.179 -0.1414  0.4574 -0.2690
  119PRO     HA 1646  14.453   1.392  11.255 -0.6853  0.8793 -0.0929
  119PRO      C 1647  14.481   1.599  11.250  1.3795  0.5376 -0.2859
  119PRO      O 1648  14.408   1.691  11.210 -0.0588 -0.4508 -0.0794
  120SER      N 1649  14.554   1.605  11.360 -0.2267 -0.2899  0.5005
  120SER      H 1650  14.598   1.519  11.387 -0.5694 -0.2298  1.2806
  120SER     CA 1651  14.531   1.701  11.461 -0.4179  0.3489 -0.3499
  120SER     HA 1652  14.447   1.761  11.425 -1.0211  0.5851  1.3873
  120SER     CB 1653  14.497   1.629  11.592  0.0536 -0.2747 -0.8676
  120SER    HB1 1654  14.416   1.557  11.600 -0.3915  0.5495  2.8201
  120SER    HB2 1655  14.465   1.712  11.654  1.1828 -1.4406  1.3250
  120SER     OG 1656  14.607   1.561  11.659  0.1225  0.2083 -0.3787
  120SER     HG 1657  14.651   1.619  11.722 -0.9558 -1.3769  1.8881
  120SER      C 1658  14.644   1.801  11.500  1.0574  0.1694  0.2586
  120SER      O 1659  14.613   1.903  11.557 -0.5460  0.1502 -0.5005
  121TYR      N 1660  14.770   1.783  11.458 -0.3273  0.2853 -0.4202
  121TYR      H 1661  14.794   1.703  11.401 -0.3811 -0.4765  0.6036
  121TYR     CA 1662  14.885   1.876  11.475  0.8627 -0.4622  0.2377
  121TYR     HA 1663  14.869   1.935  11.565  1.6312 -1.0134  0.7400
  121TYR     CB 1664  15.017   1.803  11.489  0.4078  0.0639  0.0305
  121TYR    HB1 1665  15.094   1.871  11.526  0.8746 -0.3115 -0.2499
  121TYR    HB2 1666  15.054   1.763  11.394 -1.1187 -1.9476  0.2690
  121TYR     CG 1667  15.016   1.681  11.583 -0.3936  0.4766 -0.4300
  121TYR    CD1 1668  14.956   1.689  11.712  0.1546  0.3913 -0.0609
  121TYR    HD1 1669  14.897   1.778  11.725  1.2950  1.3869 -1.4982
  121TYR    CE1 1670  14.964   1.583  11.802 -0.1856  0.7357 -0.5863
  121TYR    HE1 1671  14.927   1.601  11.901 -2.1786  0.2612 -1.2304
  121TYR     CZ 1672  15.033   1.461  11.765 -0.1419 -0.1237 -0.5062
  121TYR     OH 1673  15.054   1.364  11.859 -0.0052 -0.3747  0.0240
  121TYR     HH 1674  15.022   1.401  11.942  0.7197 -1.8811  0.9939
  121TYR    CE2 1675  15.081   1.449  11.633 -0.2027 -0.1144 -0.0030
  121TYR    HE2 1676  15.129   1.358  11.601  1.6866  0.6957  0.5133
  121TYR    CD2 1677  15.078   1.563  11.544 -0.0911 -0.3384  0.6049
  121TYR    HD2 1678  15.136   1.561  11.453 -1.7568  1.7456 -0.5518
  121TYR      C 1679  14.898   1.982  11.360 -0.0453  0.6290 -0.5713
  121TYR      O 1680  15.009   2.019  11.334 -0.3112 -0.6181  0.2871
  122SER      N 1681  14.791   2.020  11.293 -0.4113  0.0527 -0.4990
  122SER      H 1682  14.707   1.966  11.310 -0.6105  0.9637  1.6279
  122SER     CA 1683  14.782   2.120  11.182 -0.3020 -0.0530 -0.3820
  122SER     HA 1684  14.871   2.183  11.190 -0.3227 -0.2220  1.2480
  122SER     CB 1685  14.781   2.052  11.041  0.3982  0.4578  0.9092
  122SER    HB1 1686  14.779   2.137  10.973  0.5903 -0.5122 -0.3342
  122SER    HB2 1687  14.693   1.992  11.021 -1.7455  4.1550 -1.2161
  122SER     OG 1688  14.903   1.981  11.018  0.0573  0.1394  0.2473
  122SER     HG 1689  14.962   2.057  11.023  0.9169 -0.2501 -2.9583
  122SER      C 1690  14.657   2.205  11.202 -0.4279  0.1523  0.8251
  122SER      O 1691  14.557   2.149  11.245  0.3151 -0.2785  0.1812
  123PRO      N 1692  14.656   2.336  11.177  0.4530 -0.4678 -0.0105
  123PRO     CD 1693  14.538   2.420  11.196  0.1215  0.3091 -1.0313
  123PRO    HD1 1694  14.494   2.414  11.295  0.4216 -0.1618 -0.9210
  123PRO    HD2 1695  14.469   2.386  11.118 -0.0976  1.4369 -1.3411
  123PRO     CG 1696  14.584   2.564  11.168 -0.2215 -0.2735 -0.0868
  123PRO    HG1 1697  14.616   2.605  11.264 -0.6012  1.4506 -0.6791
  123PRO    HG2 1698  14.508   2.623  11.116 -1.0108  0.5325  1.8999
  123PRO     CB 1699  14.701   2.546  11.077 -0.0877  0.3241  0.0319
  123PRO    HB1 1700  14.763   2.635  11.090 -1.7531  1.3333  1.4690
  123PRO    HB2 1701  14.669   2.521  10.976  3.9084  0.3255 -1.3126
  123PRO     CA 1702  14.766   2.418  11.122 -0.3190  0.1281 -0.7201
  123PRO     HA 1703  14.813   2.374  11.034  0.8389  0.8450 -0.4715
  123PRO      C 1704  14.883   2.436  11.217  0.0765  0.4423  0.2276
  123PRO      O 1705  14.997   2.466  11.176 -0.3806  0.1700  0.1015
  124THR      N 1706  14.857   2.431  11.351  0.0355  0.0751 -0.0027
  124THR      H 1707  14.762   2.411  11.377  0.5969 -0.9460  1.3524
  124THR     CA 1708  14.959   2.447  11.450  0.3910 -0.0092 -0.5778
  124THR     HA 1709  15.056   2.463  11.403  0.7567 -1.6431 -0.3919
  124THR     CB 1710  14.927   2.559  11.557 -0.2650 -0.0181  0.0226
  124THR     HB 1711  15.016   2.566  11.620 -0.9747 -0.6832  1.1175
  124THR    CG2 1712  14.912   2.696  11.505 -0.8838 -0.3583 -0.0892
  124THR   HG21 1713  14.878   2.759  11.587  0.3629 -1.2976  1.1543
  124THR   HG22 1714  15.008   2.734  11.468 -0.8706  1.7028  1.9838
  124THR   HG23 1715  14.830   2.700  11.433 -1.2465  0.8799  0.3766
  124THR    OG1 1716  14.810   2.515  11.624 -0.8013 -0.2058  0.6546
  124THR    HG1 1717  14.803   2.561  11.709 -0.1160 -0.4433  0.8424
  124THR      C 1718  14.983   2.313  11.524  0.1398  0.2103  0.3816
  124THR      O 1719  14.893   2.231  11.535  0.0653 -0.2673 -0.0918
  125SER      N 1720  15.098   2.302  11.587  0.1683  0.6999 -0.9700
  125SER      H 1721  15.160   2.382  11.590 -1.2029  1.7972 -0.9327
  125SER     CA 1722  15.136   2.182  11.674 -0.4103 -0.3341  0.6369
  125SER     HA 1723  15.075   2.097  11.643  0.6587 -0.9859  0.2843
  125SER     CB 1724  15.290   2.152  11.662  0.2907  1.0308 -0.0428
  125SER    HB1 1725  15.320   2.093  11.749 -2.2286  1.3063  1.0631
  125SER    HB2 1726  15.352   2.241  11.670  1.6466  0.0937 -0.0438
  125SER     OG 1727  15.317   2.078  11.543  0.3760  0.4325 -0.3257
  125SER     HG 1728  15.289   2.131  11.468 -1.8402  0.0169  0.1622
  125SER      C 1729  15.120   2.211  11.823  0.7574 -0.2256 -0.1274
  125SER      O 1730  15.108   2.327  11.862 -0.1674  0.0856  0.0993
  126PRO      N 1731  15.109   2.103  11.906 -0.0562 -0.1012 -0.0149
  126PRO     CD 1732  15.132   1.967  11.880  0.1892  0.4134 -0.0804
  126PRO    HD1 1733  15.237   1.939  11.893  0.0966 -0.6258 -1.4446
  126PRO    HD2 1734  15.099   1.930  11.783  1.3264 -0.8193 -0.0217
  126PRO     CG 1735  15.069   1.887  11.994 -0.0256 -0.3717 -0.6128
  126PRO    HG1 1736  15.109   1.787  12.008  1.7613  0.3308 -0.5075
  126PRO    HG2 1737  14.961   1.882  11.984  0.0827 -1.0341 -1.4645
  126PRO     CB 1738  15.105   1.974  12.113 -0.0583 -0.0614  0.2401
  126PRO    HB1 1739  15.211   1.962  12.138 -0.0125  1.6605  0.9543
  126PRO    HB2 1740  15.041   1.958  12.200 -0.4009 -0.5656 -0.1009
  126PRO     CA 1741  15.079   2.118  12.051 -0.4135  0.3530 -0.1489
  126PRO     HA 1742  14.976   2.142  12.078 -0.4931  2.0412 -1.7995
  126PRO      C 1743  15.163   2.230  12.121 -0.7565  0.1795 -0.2542
  126PRO      O 1744  15.271   2.269  12.078  0.0646 -0.3885 -0.0916
  127SER      N 1745  15.132   2.271  12.249  0.1520 -0.8169  1.2358
  127SER      H 1746  15.043   2.243  12.287 -0.2386 -1.1225  0.0940
  127SER     CA 1747  15.204   2.369  12.334  0.2526  0.0643 -0.6404
  127SER     HA 1748  15.122   2.407  12.394  0.2060 -1.2895  0.1608
  127SER     CB 1749  15.311   2.291  12.414 -0.8385 -0.0995 -0.0050
  127SER    HB1 1750  15.257   2.227  12.483 -1.4591  0.8573  0.4072
  127SER    HB2 1751  15.358   2.370  12.473 -0.4434  1.1354 -1.8998
  127SER     OG 1752  15.419   2.227  12.339 -0.3824 -0.4808  0.1346
  127SER     HG 1753  15.404   2.239  12.245  1.8358  2.6954  0.1373
  127SER      C 1754  15.252   2.495  12.271 -0.0465  0.2420  0.2557
  127SER      O 1755  15.355   2.550  12.311 -0.7733 -0.3126  0.6729
  128TYR      N 1756  15.170   2.546  12.174  0.1897  0.0997  0.2630
  128TYR      H 1757  15.085   2.495  12.153  1.6227 -2.5088  0.6819
  128TYR     CA 1758  15.189   2.680  12.112 -0.3581  0.3484 -0.5996
  128TYR     HA 1759  15.259   2.737  12.173  0.2354 -2.2392  1.2120
  128TYR     CB 1760  15.253   2.656  11.973 -0.2244  0.9286  0.1192
  128TYR    HB1 1761  15.215   2.565  11.928 -2.3890  0.6401  2.3651
  128TYR    HB2 1762  15.360   2.645  11.990 -0.1052  0.2869 -1.0601
  128TYR     CG 1763  15.232   2.771  11.889 -0.2829  0.6023 -0.2762
  128TYR    CD1 1764  15.328   2.873  11.901 -0.0456  0.3708 -0.5587
  128TYR    HD1 1765  15.411   2.854  11.968 -1.3824 -0.4723  0.8819
  128TYR    CE1 1766  15.313   2.994  11.827  0.0064 -0.2502 -1.1767
  128TYR    HE1 1767  15.395   3.064  11.832  1.1162 -1.5724 -0.2859
  128TYR     CZ 1768  15.213   3.008  11.733 -0.2146 -0.1459 -0.1692
  128TYR     OH 1769  15.202   3.128  11.667  0.2020 -0.1901  0.1294
  128TYR     HH 1770  15.119   3.123  11.619 -0.1165  1.3959  0.4787
  128TYR    CE2 1771  15.109   2.904  11.725  0.3230 -0.2895  0.1811
  128TYR    HE2 1772  15.024   2.919  11.660  1.0172  0.1769 -0.6445
  128TYR    CD2 1773  15.116   2.788  11.804 -0.1740 -0.5322  0.1967
  128TYR    HD2 1774  15.033   2.719  11.798 -0.7226  0.2509 -2.0171
  128TYR      C 1775  15.059   2.765  12.109 -0.0138 -0.3289 -0.0270
  128TYR      O 1776  14.954   2.711  12.077 -0.0665  0.1584 -0.3054
  129SER      N 1777  15.069   2.899  12.126 -0.3971 -0.1045 -0.0092
  129SER      H 1778  15.162   2.935  12.142 -1.0950  0.8910  1.9538
  129SER     CA 1779  14.961   2.989  12.098  0.0336 -0.4514 -0.2992
  129SER     HA 1780  14.883   2.952  12.032 -1.6099  1.6597  0.4011
  129SER     CB 1781  14.890   3.042  12.225  0.2534 -0.3957  0.1424
  129SER    HB1 1782  14.807   3.107  12.197  0.6585 -0.7373 -1.9442
  129SER    HB2 1783  14.955   3.097  12.293 -0.3071  1.5930 -0.9070
  129SER     OG 1784  14.840   2.934  12.307 -0.7208 -0.6878  0.2853
  129SER     HG 1785  14.830   2.977  12.392  1.0993 -0.2730  0.3094
  129SER      C 1786  15.008   3.116  12.018  0.0409 -0.3078 -0.3269
  129SER      O 1787  15.117   3.163  12.041 -0.6275  0.1039 -0.1722
  130PRO      N 1788  14.918   3.180  11.945 -0.1662 -0.0371  0.3511
  130PRO     CD 1789  14.782   3.132  11.909 -0.3633 -0.0041  0.0049
  130PRO    HD1 1790  14.726   3.098  11.996  0.9927 -0.6628  0.6443
  130PRO    HD2 1791  14.788   3.061  11.826 -3.3584 -1.0868  0.6619
  130PRO     CG 1792  14.713   3.255  11.857  0.0734  0.5131 -0.2047
  130PRO    HG1 1793  14.665   3.319  11.931 -0.4629  0.6556 -0.6687
  130PRO    HG2 1794  14.633   3.232  11.787 -2.1107 -3.3655  3.3204
  130PRO     CB 1795  14.826   3.339  11.797 -0.1598 -0.7573  0.0308
  130PRO    HB1 1796  14.802   3.445  11.791 -0.0840 -0.6577  1.2859
  130PRO    HB2 1797  14.852   3.302  11.698 -1.9170 -2.0689  0.0388
  130PRO     CA 1798  14.944   3.309  11.890 -0.0512 -0.0857 -0.0843
  130PRO     HA 1799  15.038   3.308  11.835  0.4028  0.8580  0.6609
  130PRO      C 1800  14.962   3.414  12.006 -0.5814  0.0214 -0.0025
  130PRO      O 1801  14.912   3.401  12.120 -0.0822  0.1314 -0.8714
  131THR      N 1802  15.012   3.534  11.960  0.1925  0.6787 -0.1470
  131THR      H 1803  15.036   3.529  11.862  1.5838 -1.6263  0.2767
  131THR     CA 1804  15.030   3.657  12.037  0.2750  0.2582 -0.2204
  131THR     HA 1805  15.039   3.629  12.142 -0.2488  0.5759 -0.0897
  131THR     CB 1806  15.157   3.732  11.991  0.2134  0.2023  0.0783
  131THR     HB 1807  15.145   3.838  12.011  0.4483  0.1085  0.7381
  131THR    CG2 1808  15.277   3.687  12.067  0.2238 -0.1383  0.2724
  131THR   HG21 1809  15.254   3.696  12.174  1.6071  0.3161  0.5424
  131THR   HG22 1810  15.301   3.585  12.038  0.8847 -0.7603  2.8674
  131THR   HG23 1811  15.364   3.741  12.031 -0.7071  0.3356 -1.2914
  131THR    OG1 1812  15.179   3.719  11.854 -0.2566 -0.0845  0.2288
  131THR    HG1 1813  15.265   3.756  11.836  0.0230 -0.5042  0.7104
  131THR      C 1814  14.914   3.756  12.027 -0.6647 -0.5043 -0.4438
  131THR      O 1815  14.906   3.849  12.107 -0.1806 -0.3744  0.6605
  132SER      N 1816  14.821   3.738  11.933  0.2789  0.3383  0.2380
  132SER      H 1817  14.834   3.658  11.873  0.2116 -1.7026  2.8347
  132SER     CA 1818  14.692   3.808  11.936 -0.6799 -0.0784  0.6788
  132SER     HA 1819  14.659   3.827  12.038  0.0636  1.1279  0.7102
  132SER     CB 1820  14.720   3.946  11.874 -0.0961 -0.2344  0.1130
  132SER    HB1 1821  14.811   3.985  11.920  0.2064 -1.8570  0.9485
  132SER    HB2 1822  14.625   3.998  11.878 -0.8034 -1.1899 -2.9616
  132SER     OG 1823  14.734   3.935  11.736  0.0376 -0.0614  0.0716
  132SER     HG 1824  14.730   4.023  11.697  2.1942 -0.0036 -0.0566
  132SER      C 1825  14.591   3.724  11.849 -0.3561 -0.4172 -0.0568
  132SER      O 1826  14.628   3.638  11.772 -0.4858 -0.4395  0.0331
  133PRO      N 1827  14.463   3.737  11.879 -0.1082 -0.2732  0.5499
  133PRO     CD 1828  14.395   3.821  11.977  0.2265 -0.0080  0.5052
  133PRO    HD1 1829  14.364   3.916  11.932  0.9850 -0.3961 -0.8339
  133PRO    HD2 1830  14.465   3.850  12.055  0.0633  0.5721  0.4407
  133PRO     CG 1831  14.265   3.748  12.019  0.2472 -0.6448 -0.0174
  133PRO    HG1 1832  14.195   3.822  12.057  0.0334 -0.4836 -0.7154
  133PRO    HG2 1833  14.270   3.675  12.100 -2.0304  0.4752  1.1900
  133PRO     CB 1834  14.231   3.695  11.883 -0.1432 -0.1854 -0.2828
  133PRO    HB1 1835  14.187   3.776  11.824 -0.7877  0.1551  0.6506
  133PRO    HB2 1836  14.161   3.612  11.885 -0.8927  0.4699  1.3601
  133PRO     CA 1837  14.363   3.650  11.819  0.1863  0.4321 -1.0329
  133PRO     HA 1838  14.390   3.549  11.850  1.7364  0.4607 -2.2595
  133PRO      C 1839  14.342   3.665  11.667 -0.1576  0.1890 -0.6473
  133PRO      O 1840  14.356   3.781  11.617 -0.0294 -0.2303  0.0652
  134SER      N 1841  14.295   3.560  11.603 -0.2914 -0.0125  0.3826
  134SER      H 1842  14.293   3.476  11.659 -0.3204 -0.0586  0.3124
  134SER     CA 1843  14.275   3.536  11.454 -0.7630  0.3181 -0.2342
  134SER     HA 1844  14.274   3.635  11.407 -0.3148  1.0284  1.2122
  134SER     CB 1845  14.399   3.461  11.402 -0.1996 -0.2580  0.4884
  134SER    HB1 1846  14.487   3.520  11.427 -0.1247  0.3323 -1.1310
  134SER    HB2 1847  14.396   3.461  11.293 -1.0712 -0.2446  0.5149
  134SER     OG 1848  14.415   3.329  11.456  0.4855  0.2725 -0.3986
  134SER     HG 1849  14.503   3.302  11.426 -0.2070 -1.6727 -0.7733
  134SER      C 1850  14.148   3.473  11.418  0.0903  0.7299  0.2341
  134SER      O 1851  14.131   3.426  11.304 -0.1676  0.5049  0.5032
  135TYR      N 1852  14.043   3.469  11.503  0.2573 -0.0551 -0.4063
  135TYR      H 1853  14.047   3.519  11.591 -3.3400  0.8806 -0.6779
  135TYR     CA 1854  13.915   3.415  11.464  0.1440  0.3202 -0.2410
  135TYR     HA 1855  13.935   3.337  11.390  0.1514  0.5911 -0.5240
  135TYR     CB 1856  13.850   3.344  11.580  0.3138  0.3823 -0.5314
  135TYR    HB1 1857  13.926   3.277  11.619  0.2253 -2.4297 -4.8487
  135TYR    HB2 1858  13.771   3.288  11.530  2.0951 -2.3407 -0.3898
  135TYR     CG 1859  13.795   3.434  11.690  0.0518 -0.2258 -0.6923
  135TYR    CD1 1860  13.856   3.440  11.818  0.6654 -0.1968  0.0596
  135TYR    HD1 1861  13.937   3.374  11.847  0.3647 -0.5343  0.1460
  135TYR    CE1 1862  13.813   3.531  11.916 -0.1453 -0.0750 -0.3881
  135TYR    HE1 1863  13.849   3.530  12.018 -0.7604 -2.0871 -0.1539
  135TYR     CZ 1864  13.706   3.613  11.894  0.0257 -0.1041 -0.1313
  135TYR     OH 1865  13.658   3.688  11.993 -0.1611 -0.3604  0.0674
  135TYR     HH 1866  13.695   3.671  12.080 -2.6530  0.6867  1.3703
  135TYR    CE2 1867  13.641   3.605  11.773  0.0911  0.8296  0.5970
  135TYR    HE2 1868  13.548   3.660  11.768 -0.3111  0.2423  1.4463
  135TYR    CD2 1869  13.678   3.509  11.674  0.6416  0.6574 -0.1417
  135TYR    HD2 1870  13.615   3.502  11.586 -0.2857  0.4514  0.5271
  135TYR      C 1871  13.832   3.527  11.397  0.6321 -0.4737  0.2769
  135TYR      O 1872  13.835   3.642  11.436  0.1582 -0.3113 -0.0974
  136SER      N 1873  13.751   3.485  11.299 -0.2421 -0.1889 -0.4433
  136SER      H 1874  13.767   3.389  11.272  0.1624 -0.0506 -0.7028
  136SER     CA 1875  13.676   3.570  11.204 -0.1180  0.4336  0.4838
  136SER     HA 1876  13.705   3.674  11.223 -0.0185  0.6868 -0.9406
  136SER     CB 1877  13.726   3.555  11.063 -0.8850 -0.5127  0.2327
  136SER    HB1 1878  13.834   3.563  11.066 -1.0324  1.2096  1.8496
  136SER    HB2 1879  13.680   3.631  11.000 -1.9377 -0.5232  0.9726
  136SER     OG 1880  13.694   3.425  11.022  0.0276  0.5847 -0.5020
  136SER     HG 1881  13.711   3.404  10.930  3.5646  1.5975 -0.1569
  136SER      C 1882  13.525   3.550  11.210  0.2191  0.5541  0.2175
  136SER      O 1883  13.478   3.448  11.264 -0.1785 -0.2678  0.5585
  137PRO      N 1884  13.447   3.656  11.177 -0.1974 -0.0504  0.2036
  137PRO     CD 1885  13.491   3.791  11.144 -0.0285 -0.2136 -0.1677
  137PRO    HD1 1886  13.515   3.794  11.038  0.9154 -0.8874  0.0232
  137PRO    HD2 1887  13.577   3.821  11.204 -0.0368  0.1321 -0.3281
  137PRO     CG 1888  13.373   3.888  11.179 -0.0435  0.4682  0.4150
  137PRO    HG1 1889  13.346   3.961  11.103 -1.0373 -2.7858 -2.4807
  137PRO    HG2 1890  13.396   3.926  11.279  0.6692 -1.4952  1.0170
  137PRO     CB 1891  13.254   3.789  11.181  0.1949 -0.8394 -0.1243
  137PRO    HB1 1892  13.185   3.793  11.098  0.5949 -0.8274 -0.4579
  137PRO    HB2 1893  13.194   3.814  11.269  1.0485 -0.6944  0.4245
  137PRO     CA 1894  13.302   3.642  11.187 -0.4773  0.5100  0.6209
  137PRO     HA 1895  13.278   3.601  11.285  1.5379 -2.2434  0.0140
  137PRO      C 1896  13.238   3.548  11.083 -0.1038 -0.4097  0.2965
  137PRO      O 1897  13.286   3.536  10.968  0.3752  0.5305 -0.0651
  138THR      N 1898  13.131   3.477  11.123 -0.1090  0.2796  0.2455
  138THR      H 1899  13.107   3.482  11.221 -2.1310  1.9548 -0.2876
  138THR     CA 1900  13.044   3.408  11.027 -0.1294 -0.5628  0.0281
  138THR     HA 1901  13.090   3.354  10.944 -0.3863  1.3336 -1.3764
  138THR     CB 1902  12.953   3.316  11.115  0.1592  0.4072 -0.5145
  138THR     HB 1903  12.878   3.265  11.056 -0.1821  0.2483  0.0516
  138THR    CG2 1904  13.028   3.204  11.191  0.4189 -0.5622 -0.8384
  138THR   HG21 1905  13.087   3.252  11.270  0.5301 -1.6010 -0.2760
  138THR   HG22 1906  12.957   3.128  11.222  1.0582 -0.2133  1.6194
  138THR   HG23 1907  13.100   3.153  11.127  0.7251 -1.0531 -0.1239
  138THR    OG1 1908  12.883   3.394  11.212 -0.3026  0.0485  0.0405
  138THR    HG1 1909  12.821   3.335  11.256 -0.6485  0.9999  0.8319
  138THR      C 1910  12.957   3.508  10.944  0.6364  0.2444  0.2588
  138THR      O 1911  12.936   3.626  10.981 -0.2308  0.2619 -0.0504
  139SER      N 1912  12.891   3.451  10.845 -0.1416  0.3491  1.0108
  139SER      H 1913  12.891   3.350  10.835  0.5907  0.5380 -1.1455
  139SER     CA 1914  12.814   3.528  10.736 -0.7058 -0.0530 -0.8438
  139SER     HA 1915  12.833   3.633  10.759 -0.9925 -0.4499  1.4042
  139SER     CB 1916  12.884   3.494  10.599 -0.0527  0.3256 -0.1152
  139SER    HB1 1917  12.828   3.537  10.516 -0.5491  0.5324  0.3248
  139SER    HB2 1918  12.897   3.387  10.585  1.8780  0.5950 -0.5299
  139SER     OG 1919  13.007   3.562  10.581  0.3091 -0.0041 -0.7238
  139SER     HG 1920  13.051   3.528  10.503 -2.6681 -1.3046 -1.8981
  139SER      C 1921  12.666   3.490  10.749 -0.2040  0.2450  0.5635
  139SER      O 1922  12.627   3.395  10.817 -0.5229  0.4558 -0.0569
  140PRO      N 1923  12.570   3.565  10.687 -0.3144 -0.0416 -0.7641
  140PRO     CD 1924  12.599   3.677  10.601  0.1654 -0.5490  0.7903
  140PRO    HD1 1925  12.623   3.633  10.505  1.7567 -0.4433  1.1180
  140PRO    HD2 1926  12.680   3.741  10.638  0.7116 -2.2379  2.6013
  140PRO     CG 1927  12.472   3.754  10.577 -0.2810  0.4490  0.6081
  140PRO    HG1 1928  12.470   3.808  10.482  1.6306  0.0636  0.3415
  140PRO    HG2 1929  12.464   3.834  10.650  0.0176  1.2849 -0.2565
  140PRO     CB 1930  12.362   3.648  10.600 -0.1096 -0.4031 -0.0150
  140PRO    HB1 1931  12.333   3.603  10.505 -0.7256 -0.1552  0.0506
  140PRO    HB2 1932  12.279   3.702  10.646  0.0421 -0.4113  0.2632
  140PRO     CA 1933  12.425   3.549  10.699  0.7046  0.1631  0.2872
  140PRO     HA 1934  12.383   3.565  10.798 -1.0779  0.5069 -0.5062
  140PRO      C 1935  12.384   3.401  10.653  0.1926  0.1512  0.5064
  140PRO      O 1936  12.431   3.350  10.549  0.5536  0.6673  0.0901
  141SER      N 1937  12.306   3.327  10.739  0.3602  0.2460  0.7965
  141SER      H 1938  12.299   3.358  10.835 -0.6070 -5.7992  2.8759
  141SER     CA 1939  12.243   3.200  10.696 -0.1198  0.8275 -0.1718
  141SER     HA 1940  12.250   3.179  10.590 -2.4157  1.8505 -0.5715
  141SER     CB 1941  12.336   3.100  10.767  0.1097 -0.0625 -0.1841
  141SER    HB1 1942  12.322   3.094  10.875  0.6804 -1.1544 -0.1684
  141SER    HB2 1943  12.440   3.128  10.752  0.5041 -0.8124  1.1499
  141SER     OG 1944  12.313   2.972  10.715  0.1488 -0.2036 -0.1170
  141SER     HG 1945  12.389   2.917  10.735 -0.7168 -1.4705 -0.3190
  141SER      C 1946  12.097   3.169  10.757  0.3405  0.1985 -0.2611
  141SER      O 1947  12.053   3.232  10.845  0.1753 -0.3297  0.0388
  142TYR      N 1948  12.017   3.083  10.687 -0.1696 -0.4609  0.2942
  142TYR      H 1949  12.057   3.036  10.608  0.2884  0.4079 -0.0034
  142TYR     CA 1950  11.880   3.051  10.716 -0.0212 -1.1236  0.1761
  142TYR     HA 1951  11.822   3.141  10.695 -0.4766 -0.8837  2.3484
  142TYR     CB 1952  11.857   2.935  10.624  0.9487  0.1461 -0.2296
  142TYR    HB1 1953  11.921   2.855  10.661  0.8359 -0.0903 -0.5465
  142TYR    HB2 1954  11.874   2.965  10.520 -1.7738 -0.9200 -1.0064
  142TYR     CG 1955  11.709   2.888  10.625 -0.1473  0.3035 -0.7637
  142TYR    CD1 1956  11.608   2.954  10.552 -0.9924  0.1324  0.4349
  142TYR    HD1 1957  11.637   3.035  10.486 -1.4718 -1.1931 -1.4736
  142TYR    CE1 1958  11.474   2.919  10.562  0.4407 -0.5417 -0.4855
  142TYR    HE1 1959  11.405   2.972  10.499 -1.0840  0.1949  1.7422
  142TYR     CZ 1960  11.441   2.813  10.648 -1.1691  0.2163 -0.0222
  142TYR     OH 1961  11.306   2.793  10.663  0.3098  1.2957  0.0966
  142TYR     HH 1962  11.255   2.850  10.604 -1.2448 -0.0453  0.1107
  142TYR    CE2 1963  11.539   2.739  10.718 -0.3405  1.3651 -0.2095
  142TYR    HE2 1964  11.505   2.660  10.783 -0.0386  1.6699  0.3227
  142TYR    CD2 1965  11.671   2.779  10.705  0.1715  0.6527  0.3073
  142TYR    HD2 1966  11.749   2.730  10.760 -1.2451 -0.6701  1.1817
  142TYR      C 1967  11.861   3.006  10.865  0.2352 -0.3068 -0.2398
  142TYR      O 1968  11.952   2.956  10.936 -0.0728  0.1124 -0.3919
  143SER      N 1969  11.736   3.021  10.912  0.4074 -0.1226  0.5137
  143SER      H 1970  11.662   3.038  10.845 -0.4631  0.5903  1.6466
  143SER     CA 1971  11.694   2.983  11.045 -0.0297 -0.4478  1.0592
  143SER     HA 1972  11.781   2.947  11.099  0.6927 -0.8453 -0.3481
  143SER     CB 1973  11.651   3.109  11.121  0.0542 -0.3336 -0.2241
  143SER    HB1 1974  11.646   3.081  11.226  0.6945  0.6436  0.0803
  143SER    HB2 1975  11.558   3.145  11.077 -1.0348 -1.0069  1.4545
  143SER     OG 1976  11.754   3.206  11.105 -0.4142  0.1950  0.3368
  143SER     HG 1977  11.740   3.249  11.020 -1.1615  1.2413  0.9805
  143SER      C 1978  11.584   2.875  11.056 -0.7130  0.5126  0.8037
  143SER      O 1979  11.470   2.910  11.045 -0.1186 -0.4275 -0.1407
  144PRO      N 1980  11.625   2.747  11.069  0.2194  0.6580  0.5006
  144PRO     CD 1981  11.760   2.694  11.077 -0.3851 -0.4368 -0.7367
  144PRO    HD1 1982  11.821   2.736  11.157  3.0772 -1.7599 -2.5902
  144PRO    HD2 1983  11.811   2.738  10.991  1.0148 -0.0703  0.2722
  144PRO     CG 1984  11.759   2.541  11.070 -0.2341  0.2096  0.1479
  144PRO    HG1 1985  11.773   2.505  11.173 -2.3774  1.3014  0.8465
  144PRO    HG2 1986  11.836   2.523  10.995  3.0893  1.5864  3.0786
  144PRO     CB 1987  11.618   2.516  11.021  0.2477  0.4663 -0.1808
  144PRO    HB1 1988  11.586   2.420  11.061  0.4392  0.3891 -0.2105
  144PRO    HB2 1989  11.616   2.505  10.912 -1.7384 -1.7539  0.0447
  144PRO     CA 1990  11.532   2.631  11.077 -0.4724 -0.3607  0.4634
  144PRO     HA 1991  11.455   2.646  11.001 -0.0506  2.5205  0.5454
  144PRO      C 1992  11.473   2.614  11.218 -0.0008  1.1551  0.0826
  144PRO      O 1993  11.517   2.685  11.305 -0.7611  0.4133  0.5891
  145THR      N 1994  11.378   2.523  11.239  0.4475 -0.0938  0.0861
  145THR      H 1995  11.354   2.458  11.165  0.6968  0.6788 -0.6740
  145THR     CA 1996  11.312   2.511  11.372 -0.2718  0.3173 -0.8142
  145THR     HA 1997  11.367   2.562  11.451 -2.2846  1.7134 -0.2970
  145THR     CB 1998  11.168   2.562  11.370  0.3520 -0.1917 -0.6346
  145THR     HB 1999  11.123   2.551  11.469  0.0443 -0.1558 -0.7707
  145THR    CG2 2000  11.165   2.712  11.330 -0.3419 -0.5267 -0.3797
  145THR   HG21 2001  11.061   2.740  11.313  0.6423  2.3653 -1.8694
  145THR   HG22 2002  11.198   2.768  11.417 -1.7918  0.0654 -0.2045
  145THR   HG23 2003  11.231   2.736  11.246  0.9774 -0.6664  0.5941
  145THR    OG1 2004  11.092   2.484  11.279 -0.0179 -0.8847 -0.2426
  145THR    HG1 2005  11.136   2.496  11.194  0.0380  1.2547  0.0625
  145THR      C 2006  11.317   2.364  11.426 -0.1982 -0.0817 -0.1713
  145THR      O 2007  11.321   2.343  11.552 -0.2835  0.1894  0.5466
  146SER      N 2008  11.334   2.261  11.340  0.3840 -0.5963  0.4694
  146SER      H 2009  11.321   2.275  11.241  2.1568 -0.9053  0.1826
  146SER     CA 2010  11.366   2.119  11.382 -0.3079 -0.3398  0.0312
  146SER     HA 2011  11.418   2.128  11.477 -0.5183  0.2641  0.0892
  146SER     CB 2012  11.236   2.043  11.409 -0.4163  0.6596  0.5378
  146SER    HB1 2013  11.263   1.942  11.442 -1.9592  0.2252  0.5066
  146SER    HB2 2014  11.174   2.027  11.321  3.0483 -2.7165 -1.4913
  146SER     OG 2015  11.162   2.102  11.509 -0.0625 -0.5209  0.2797
  146SER     HG 2016  11.096   2.157  11.465  0.3840 -0.0195  0.2312
  146SER      C 2017  11.448   2.050  11.273  0.1572  0.8297  0.7480
  146SER      O 2018  11.392   2.000  11.172 -0.1543  0.0509 -0.2002
  147PRO      N 2019  11.583   2.062  11.280 -0.1490 -0.5938 -0.2356
  147PRO     CD 2020  11.671   2.021  11.174 -0.2421 -0.7210  0.3372
  147PRO    HD1 2021  11.626   2.056  11.082  1.9776 -0.6256 -0.7371
  147PRO    HD2 2022  11.680   1.912  11.170  0.6482 -0.6655  0.7512
  147PRO     CG 2023  11.805   2.086  11.208  0.3644 -0.2998 -0.6488
  147PRO    HG1 2024  11.800   2.191  11.177  0.1918 -0.4532 -1.1518
  147PRO    HG2 2025  11.889   2.035  11.162  0.6479  0.1481 -0.6377
  147PRO     CB 2026  11.805   2.076  11.362  0.1487 -0.8031  0.3211
  147PRO    HB1 2027  11.883   2.135  11.410 -0.3745 -1.5855  2.1548
  147PRO    HB2 2028  11.826   1.972  11.384  0.3959 -0.4941  1.5665
  147PRO     CA 2029  11.664   2.121  11.391  0.1000  0.1564 -0.4445
  147PRO     HA 2030  11.634   2.079  11.487 -0.9903 -0.0576 -0.8745
  147PRO      C 2031  11.648   2.275  11.410 -0.0308  0.1806 -0.3778
  147PRO      O 2032  11.615   2.348  11.315  0.2214 -0.0849 -0.0592
  148SER      N 2033  11.669   2.329  11.529 -0.3106 -0.5198  0.0064
  148SER      H 2034  11.682   2.266  11.607  2.3188 -1.4765 -1.1242
  148SER     CA 2035  11.672   2.472  11.548 -0.4476  0.9560  0.2705
  148SER     HA 2036  11.597   2.526  11.490  0.7936  0.7432 -1.5737
  148SER     CB 2037  11.651   2.498  11.696  0.1244 -0.4960 -0.6099
  148SER    HB1 2038  11.632   2.605  11.711 -0.1658 -0.8308  1.5875
  148SER    HB2 2039  11.738   2.466  11.753  1.2552  0.6052 -1.6659
  148SER     OG 2040  11.547   2.416  11.760  0.0932 -0.6770  0.7533
  148SER     HG 2041  11.462   2.421  11.714  0.1838 -1.9287  0.4253
  148SER      C 2042  11.798   2.557  11.511  0.6673 -0.0948 -0.0430
  148SER      O 2043  11.788   2.681  11.527  0.6385 -0.2316  0.2188
  149TYR      N 2044  11.909   2.502  11.466  0.1407 -0.1690 -0.7009
  149TYR      H 2045  11.911   2.402  11.457 -0.4260 -0.3382  0.9380
  149TYR     CA 2046  12.035   2.573  11.430  0.2788 -0.0393  0.1984
  149TYR     HA 2047  12.036   2.666  11.487 -0.3067  0.2785 -0.3024
  149TYR     CB 2048  12.151   2.488  11.481 -0.0557 -0.7312  0.1002
  149TYR    HB1 2049  12.169   2.393  11.430  0.3492 -0.1562 -0.8378
  149TYR    HB2 2050  12.123   2.468  11.584  0.4229 -2.0386 -0.0084
  149TYR     CG 2051  12.287   2.561  11.489 -0.4480  0.6935  0.0777
  149TYR    CD1 2052  12.309   2.650  11.599 -0.0532 -0.2259  0.6758
  149TYR    HD1 2053  12.231   2.674  11.669  0.0299  2.9887 -0.2672
  149TYR    CE1 2054  12.427   2.726  11.614 -0.0382 -0.3762 -0.1292
  149TYR    HE1 2055  12.429   2.791  11.701 -0.1714  0.0190 -0.4210
  149TYR     CZ 2056  12.519   2.724  11.509 -0.2082 -0.5844  0.2100
  149TYR     OH 2057  12.628   2.802  11.526 -0.3631  0.4166  1.3609
  149TYR     HH 2058  12.634   2.846  11.611 -0.5159  0.7514  1.2039
  149TYR    CE2 2059  12.502   2.642  11.392  0.2063  0.3831 -0.4723
  149TYR    HE2 2060  12.580   2.645  11.317 -0.8610 -1.6634 -1.7083
  149TYR    CD2 2061  12.385   2.551  11.385 -0.9850 -0.1413  0.2748
  149TYR    HD2 2062  12.370   2.480  11.306  1.0438  0.8039 -1.0147
  149TYR      C 2063  12.066   2.591  11.281 -1.1710 -1.0046  0.3264
  149TYR      O 2064  12.038   2.502  11.197  0.8074  0.0278  0.8627
  150SER      N 2065  12.127   2.707  11.242  0.5487 -0.4876  0.4654
  150SER      H 2066  12.137   2.785  11.306 -0.7437  0.5322 -0.5618
  150SER     CA 2067  12.141   2.751  11.105  0.3278  0.3663 -0.3413
  150SER     HA 2068  12.042   2.749  11.061  0.4948 -3.6691 -0.6677
  150SER     CB 2069  12.203   2.892  11.107  0.4975  0.1880 -0.2862
  150SER    HB1 2070  12.217   2.926  11.005 -0.9516  0.0455 -0.5526
  150SER    HB2 2071  12.290   2.886  11.172 -0.2681 -0.3975  0.6883
  150SER     OG 2072  12.101   2.982  11.162 -0.5807 -0.2928  0.0500
  150SER     HG 2073  12.034   2.988  11.093 -2.0758 -4.5878  0.9804
  150SER      C 2074  12.234   2.667  11.020 -0.8007 -0.1126  0.1462
  150SER      O 2075  12.330   2.606  11.068 -0.0316  0.1268 -0.6518
  151PRO      N 2076  12.208   2.644  10.890  0.1846 -0.2969  0.0744
  151PRO     CD 2077  12.093   2.705  10.818  0.7098 -0.4238 -0.6354
  151PRO    HD1 2078  12.100   2.813  10.834  0.7577 -0.6191  0.6661
  151PRO    HD2 2079  12.002   2.668  10.864  0.1355  0.3976 -1.0925
  151PRO     CG 2080  12.110   2.666  10.671 -0.4340 -0.1085  0.9816
  151PRO    HG1 2081  12.165   2.745  10.620 -0.9125 -0.2431  0.2435
  151PRO    HG2 2082  12.018   2.652  10.615  0.7474 -0.0397 -1.0372
  151PRO     CB 2083  12.198   2.536  10.678 -0.2706  0.3405 -0.4828
  151PRO    HB1 2084  12.248   2.509  10.586 -1.9441 -0.5843 -1.1471
  151PRO    HB2 2085  12.127   2.461  10.713 -0.1394 -0.0882 -1.1390
  151PRO     CA 2086  12.288   2.561  10.799  0.6011  0.5130 -0.7780
  151PRO     HA 2087  12.302   2.462  10.844  0.1194  0.4021 -0.8702
  151PRO      C 2088  12.426   2.629  10.763 -0.1138  0.4295  1.1793
  151PRO      O 2089  12.456   2.746  10.797  0.3673 -0.0319  0.4459
  152THR      N 2090  12.514   2.556  10.698 -0.1443  0.1905  0.0679
  152THR      H 2091  12.485   2.460  10.684 -1.5265  0.3700  1.5221
  152THR     CA 2092  12.647   2.597  10.663  0.1294 -0.0640  0.0252
  152THR     HA 2093  12.688   2.643  10.752  0.7701 -1.3923  0.4341
  152THR     CB 2094  12.740   2.479  10.624  0.1930 -0.1593  0.1593
  152THR     HB 2095  12.829   2.527  10.584  1.0300 -1.6165  0.2319
  152THR    CG2 2096  12.778   2.385  10.745  0.7572  0.2471  0.1431
  152THR   HG21 2097  12.771   2.281  10.714  1.4255  0.0244  0.7248
  152THR   HG22 2098  12.876   2.414  10.786  0.0336 -1.2661  3.0887
  152THR   HG23 2099  12.703   2.395  10.823  0.9139 -1.5391  0.5322
  152THR    OG1 2100  12.673   2.394  10.524  1.0715  0.6932  0.1498
  152THR    HG1 2101  12.703   2.421  10.437  0.1400 -0.9034 -0.6936
  152THR      C 2102  12.648   2.698  10.548 -0.3084 -0.4188  0.2248
  152THR      O 2103  12.563   2.695  10.457  0.3777 -0.2026  0.9818
  153SER      N 2104  12.738   2.793  10.549 -0.7798 -0.4484  0.8281
  153SER      H 2105  12.799   2.792  10.630  0.9646 -1.3624 -0.4649
  153SER     CA 2106  12.759   2.884  10.436 -0.5466 -0.5707 -0.9913
  153SER     HA 2107  12.660   2.930  10.429 -0.8117 -1.1079 -0.7781
  153SER     CB 2108  12.865   2.982  10.474  0.6910 -0.2326  0.1939
  153SER    HB1 2109  12.889   3.050  10.392  2.7831 -0.3973  0.6331
  153SER    HB2 2110  12.963   2.942  10.503  0.8931  0.0876 -0.0474
  153SER     OG 2111  12.817   3.060  10.576 -0.0624 -0.4173  0.0208
  153SER     HG 2112  12.763   3.129  10.537 -1.5008 -0.6056  1.5822
  153SER      C 2113  12.791   2.823  10.294  0.3596  0.0166 -0.0846
  153SER      O 2114  12.732   2.858  10.192 -0.0797 -0.1867  0.2587
  154PRO      N 2115  12.885   2.726  10.288  0.4207 -0.3339 -0.8940
  154PRO     CD 2116  12.993   2.701  10.387 -0.2831 -0.6109  0.1178
  154PRO    HD1 2117  12.951   2.691  10.487 -0.6837 -0.6163 -0.0502
  154PRO    HD2 2118  13.069   2.779  10.387  0.6644 -1.4670  2.9622
  154PRO     CG 2119  13.070   2.579  10.335  0.3129 -0.4583  0.0195
  154PRO    HG1 2120  13.028   2.484  10.369 -1.8659  0.1290 -0.9926
  154PRO    HG2 2121  13.175   2.593  10.361 -0.3627  2.0304  1.5404
  154PRO     CB 2122  13.051   2.600  10.183  0.5905  0.1357  0.0676
  154PRO    HB1 2123  13.067   2.508  10.126 -1.0822  0.0263 -0.2568
  154PRO    HB2 2124  13.122   2.668  10.136  1.4781 -0.2844  0.7898
  154PRO     CA 2125  12.905   2.643  10.173 -0.3369  0.3726  0.7324
  154PRO     HA 2126  12.895   2.698  10.079  0.5907 -0.6451  0.0232
  154PRO      C 2127  12.803   2.529  10.171  0.0843 -0.3821  0.1684
  154PRO      O 2128  12.722   2.511  10.265 -0.7982 -0.0397 -0.0888
  155ASN      N 2129  12.808   2.438  10.074 -0.3146 -0.3285  0.0152
  155ASN      H 2130  12.891   2.443  10.016 -0.2832  0.9374  0.1549
  155ASN     CA 2131  12.720   2.322  10.055  0.1385  0.7727  0.2284
  155ASN     HA 2132  12.626   2.338  10.107  0.0866 -0.5719  0.5818
  155ASN     CB 2133  12.676   2.307   9.910  0.2298  0.4896  0.0294
  155ASN    HB1 2134  12.616   2.218   9.891  0.7853 -0.0548  0.7952
  155ASN    HB2 2135  12.764   2.293   9.847 -1.2518  0.2758 -2.0775
  155ASN     CG 2136  12.602   2.425   9.844  0.3567 -0.0084  0.4188
  155ASN    OD1 2137  12.646   2.486   9.751 -0.4424  0.4240 -0.0692
  155ASN    ND2 2138  12.489   2.469   9.891 -0.1549 -0.6437  0.5827
  155ASN   HD21 2139  12.450   2.438   9.979 -0.8284 -1.9443 -0.1616
  155ASN   HD22 2140  12.442   2.545   9.843  2.6208  1.1973  0.6867
  155ASN      C 2141  12.774   2.187  10.114 -0.5341  0.5098 -0.1311
  155ASN      O 2142  12.730   2.074  10.070  0.1384 -0.1873  0.4557
  156TYR      N 2143  12.862   2.197  10.209 -0.3171 -0.3896 -0.5604
  156TYR      H 2144  12.901   2.283  10.245 -1.2074  0.5859 -1.9029
  156TYR     CA 2145  12.920   2.083  10.270 -0.7156  0.6290 -0.5815
  156TYR     HA 2146  12.852   1.999  10.277  1.8549 -1.4279  0.6130
  156TYR     CB 2147  13.043   2.033  10.203  0.2067 -0.8934  0.2929
  156TYR    HB1 2148  13.009   2.008  10.102  0.3509 -1.2226  0.3244
  156TYR    HB2 2149  13.079   1.945  10.257 -1.5476 -2.7362 -1.4304
  156TYR     CG 2150  13.155   2.141  10.205 -0.2040  0.8969  0.2697
  156TYR    CD1 2151  13.250   2.154  10.312  0.0609  0.2469  0.4338
  156TYR    HD1 2152  13.233   2.095  10.401  1.9321  0.8916  1.2644
  156TYR    CE1 2153  13.356   2.243  10.308 -0.2860 -0.4945  0.2654
  156TYR    HE1 2154  13.422   2.247  10.394  1.8723 -2.6865 -1.2260
  156TYR     CZ 2155  13.378   2.321  10.197  0.4334  0.7072  0.0744
  156TYR     OH 2156  13.464   2.422  10.195  0.0718  0.3815 -0.4987
  156TYR     HH 2157  13.461   2.481  10.119  2.0552 -0.1573 -1.0363
  156TYR    CE2 2158  13.290   2.304  10.083  0.3441  0.4699 -0.1337
  156TYR    HE2 2159  13.303   2.358   9.991  0.0539 -2.6181 -2.0599
  156TYR    CD2 2160  13.171   2.225  10.090  0.2282  0.0136  0.2991
  156TYR    HD2 2161  13.105   2.220  10.004  0.5866 -0.4537  0.0463
  156TYR      C 2162  12.958   2.124  10.418  0.8212 -0.7973 -0.1440
  156TYR      O 2163  12.960   2.245  10.448  0.3759  1.0861  0.4571
  157SER      N 2164  12.975   2.031  10.510 -0.1043  0.9489 -0.3259
  157SER      H 2165  12.974   1.937  10.472 -1.3956  0.5734  0.6067
  157SER     CA 2166  13.010   2.046  10.662 -0.4721 -0.1561 -0.0796
  157SER     HA 2167  12.978   2.144  10.698 -2.2022  0.5141 -3.2317
  157SER     CB 2168  12.927   1.944  10.741  0.0270  0.0622 -0.7174
  157SER    HB1 2169  12.824   1.960  10.711 -0.8035  0.4378  2.2198
  157SER    HB2 2170  12.945   1.960  10.847  2.4783  1.1869 -1.2778
  157SER     OG 2171  12.966   1.810  10.708 -0.1950  0.2142 -0.0486
  157SER     HG 2172  12.935   1.746  10.773  3.3565  0.3120  1.8668
  157SER      C 2173  13.160   2.036  10.697  0.0831 -0.4229  0.2730
  157SER      O 2174  13.238   1.979  10.621 -0.2863  0.2582  0.2137
  158PRO      N 2175  13.197   2.075  10.822  0.1133  0.0478 -0.1872
  158PRO     CD 2176  13.124   2.157  10.917 -0.0276  0.1884  0.3036
  158PRO    HD1 2177  13.089   2.087  10.994  1.6415  0.5840  1.4524
  158PRO    HD2 2178  13.052   2.220  10.866 -1.0913 -0.3349  1.1319
  158PRO     CG 2179  13.231   2.250  10.971  0.1462 -0.0423 -0.8476
  158PRO    HG1 2180  13.202   2.303  11.062 -0.2748 -1.1660 -0.3170
  158PRO    HG2 2181  13.253   2.322  10.892 -0.9339  0.7170 -0.4756
  158PRO     CB 2182  13.346   2.155  10.998  0.7354  0.4951 -0.3050
  158PRO    HB1 2183  13.314   2.081  11.071 -1.1831  1.5629 -0.0234
  158PRO    HB2 2184  13.438   2.211  11.015  2.4321 -2.5090  0.6534
  158PRO     CA 2185  13.338   2.073  10.869 -0.6633 -0.3055 -0.8180
  158PRO     HA 2186  13.396   2.130  10.796 -0.3655 -1.2978 -1.3701
  158PRO      C 2187  13.403   1.930  10.894 -0.1438  0.0476 -0.3501
  158PRO      O 2188  13.333   1.828  10.905  0.4635  0.0241  0.0123
  159THR      N 2189  13.535   1.912  10.888  0.5524  0.2293  0.2507
  159THR      H 2190  13.595   1.994  10.894  1.5910 -0.4361 -0.7176
  159THR     CA 2191  13.598   1.781  10.912  0.0208 -0.4144 -0.1834
  159THR     HA 2192  13.566   1.712  10.833 -0.5890 -0.5554  0.1849
  159THR     CB 2193  13.753   1.804  10.898 -0.6830  0.3967 -0.1429
  159THR     HB 2194  13.812   1.713  10.908 -1.2719 -0.0029 -0.2834
  159THR    CG2 2195  13.797   1.874  10.771 -0.4315 -0.1269 -0.1193
  159THR   HG21 2196  13.902   1.894  10.790 -1.0545  1.3579  1.8963
  159THR   HG22 2197  13.777   1.801  10.692 -0.4818 -0.5536  0.2819
  159THR   HG23 2198  13.746   1.970  10.760  0.0785  0.0364 -1.0700
  159THR    OG1 2199  13.774   1.892  11.002  0.0333 -0.0210 -0.3114
  159THR    HG1 2200  13.866   1.920  11.002  0.0397 -0.0415  0.9651
  159THR      C 2201  13.572   1.719  11.048  0.4356 -0.6065 -0.4067
  159THR      O 2202  13.507   1.781  11.136  0.2264  0.5852  0.1521
  160SER      N 2203  13.614   1.597  11.075 -0.1036  0.7599 -0.5314
  160SER      H 2204  13.660   1.543  11.003 -0.5630  0.2812 -0.4735
  160SER     CA 2205  13.628   1.541  11.210 -0.3791  0.1550 -0.1463
  160SER     HA 2206  13.629   1.621  11.284 -1.2791 -2.0878  2.3759
  160SER     CB 2207  13.504   1.460  11.235  0.5044  0.6203  0.9032
  160SER    HB1 2208  13.415   1.519  11.214  0.5665  0.0403 -1.0565
  160SER    HB2 2209  13.503   1.441  11.343  1.7848  0.2902  0.8689
  160SER     OG 2210  13.501   1.337  11.157 -0.6554 -0.1973 -0.2939
  160SER     HG 2211  13.525   1.349  11.065  0.1075 -0.5028 -0.1428
  160SER      C 2212  13.767   1.464  11.235 -0.1444 -0.1261 -0.0734
  160SER      O 2213  13.843   1.454  11.138  0.1027 -0.3081  0.6293
  161PRO      N 2214  13.808   1.416  11.356 -0.1169 -0.1798 -0.9186
  161PRO     CD 2215  13.744   1.454  11.480  0.0035  1.1635 -0.2110
  161PRO    HD1 2216  13.677   1.373  11.508  1.2297  0.6096  1.2014
  161PRO    HD2 2217  13.684   1.545  11.471 -0.2614  0.7518 -2.9617
  161PRO     CG 2218  13.855   1.469  11.592  0.1616  0.5760 -0.5715
  161PRO    HG1 2219  13.806   1.441  11.685  1.2935  0.2703 -0.0508
  161PRO    HG2 2220  13.903   1.567  11.589  0.3280  0.5854  1.5631
  161PRO     CB 2221  13.954   1.359  11.541  0.6218 -0.1414  0.4802
  161PRO    HB1 2222  13.919   1.260  11.571 -0.2076 -0.1246 -0.4120
  161PRO    HB2 2223  14.054   1.382  11.576  1.3267  2.2734 -2.8766
  161PRO     CA 2224  13.944   1.364  11.381  0.7215 -0.6453 -0.1771
  161PRO     HA 2225  14.018   1.430  11.337  0.7802 -0.8969 -0.4613
  161PRO      C 2226  13.959   1.223  11.319  0.6272 -0.4905  0.0696
  161PRO      O 2227  13.867   1.148  11.312 -0.1674  0.1472 -0.5609
  162ASN      N 2228  14.082   1.183  11.296 -0.3767  0.3541  0.4246
  162ASN      H 2229  14.160   1.248  11.299 -0.5846  0.5742  1.3293
  162ASN     CA 2230  14.122   1.055  11.242  0.3675 -0.4050 -0.4693
  162ASN     HA 2231  14.053   1.019  11.166  0.3021 -1.2114 -0.0333
  162ASN     CB 2232  14.250   1.071  11.167  0.4084 -0.7681  0.2058
  162ASN    HB1 2233  14.322   1.099  11.244 -0.2126 -0.3910  0.6543
  162ASN    HB2 2234  14.240   1.152  11.096 -2.6410 -0.1207  1.3014
  162ASN     CG 2235  14.297   0.947  11.099  0.2614 -0.3175 -0.1292
  162ASN    OD1 2236  14.380   0.880  11.154  0.0632 -0.0363  0.1947
  162ASN    ND2 2237  14.251   0.920  10.985  0.3003  0.3097  0.2863
  162ASN   HD21 2238  14.174   0.972  10.945  1.2565  1.1610 -0.4518
  162ASN   HD22 2239  14.265   0.825  10.952 -2.9338 -0.8729  2.1061
  162ASN      C 2240  14.134   0.954  11.357 -0.7650  0.0174 -0.8443
  162ASN      O 2241  14.101   0.838  11.341 -0.3523 -0.1304  0.1693
  163TYR      N 2242  14.177   0.996  11.479 -0.2895 -0.1917  0.3081
  163TYR      H 2243  14.194   1.095  11.489 -2.0391  0.0622  0.9959
  163TYR     CA 2244  14.194   0.907  11.595 -0.2236  0.3904 -0.0731
  163TYR     HA 2245  14.103   0.847  11.597  1.0266 -1.5308  1.6240
  163TYR     CB 2246  14.322   0.822  11.590  0.0374  0.4212 -0.0903
  163TYR    HB1 2247  14.322   0.762  11.499 -0.8951 -0.9515  0.7980
  163TYR    HB2 2248  14.311   0.747  11.668  1.0381 -0.6322 -0.9432
  163TYR     CG 2249  14.456   0.892  11.617  0.6523 -0.1244 -0.0448
  163TYR    CD1 2250  14.500   0.910  11.748  0.1347  0.1361  0.2557
  163TYR    HD1 2251  14.440   0.875  11.831  0.7877 -0.1187  0.6258
  163TYR    CE1 2252  14.605   0.999  11.780 -0.2108 -0.0631  0.5091
  163TYR    HE1 2253  14.624   1.032  11.882  1.2870 -1.8959  0.8382
  163TYR     CZ 2254  14.674   1.058  11.675  0.6266  0.8541 -0.2409
  163TYR     OH 2255  14.773   1.145  11.710 -0.2015 -0.1824 -0.8373
  163TYR     HH 2256  14.754   1.178  11.798  0.1151  0.6859 -1.0823
  163TYR    CE2 2257  14.644   1.018  11.537  0.0556 -0.9209 -0.1290
  163TYR    HE2 2258  14.701   1.065  11.458  2.6440 -3.2045  0.3230
  163TYR    CD2 2259  14.529   0.943  11.511 -0.3642 -0.0955 -0.4362
  163TYR    HD2 2260  14.484   0.938  11.413  2.6665  2.2022 -2.0643
  163TYR      C 2261  14.185   0.981  11.733  0.6860 -0.4673  0.4094
  163TYR      O 2262  14.144   0.924  11.826  0.4370 -0.0860 -0.3618
  164THR      N 2263  14.230   1.109  11.749  0.2205 -0.1829 -0.7438
  164THR      H 2264  14.263   1.159  11.668  0.2363  1.9692  0.5522
  164THR     CA 2265  14.220   1.189  11.868  0.3126 -0.0300 -0.6597
  164THR     HA 2266  14.265   1.139  11.953  2.1985  1.1358 -0.9468
  164THR     CB 2267  14.280   1.332  11.855 -0.6783 -0.3239 -1.0581
  164THR     HB 2268  14.261   1.383  11.950  1.6706 -0.6871 -0.3532
  164THR    CG2 2269  14.433   1.315  11.842 -0.3148 -0.5827 -0.2502
  164THR   HG21 2270  14.468   1.272  11.748 -1.4047 -0.9748 -0.4917
  164THR   HG22 2271  14.484   1.409  11.860  0.4748 -0.8602 -0.9864
  164THR   HG23 2272  14.470   1.249  11.920 -2.6340  0.9186  2.1806
  164THR    OG1 2273  14.237   1.408  11.744  0.3986 -0.5870 -0.1282
  164THR    HG1 2274  14.174   1.471  11.779  0.9374 -1.2086  2.0417
  164THR      C 2275  14.071   1.203  11.904  0.1322 -0.3043 -0.1266
  164THR      O 2276  13.983   1.230  11.821 -0.0213  0.4542 -0.3643
  165PRO      N 2277  14.032   1.194  12.033 -0.2242  0.0506 -0.8462
  165PRO     CD 2278  14.109   1.142  12.148  0.5179 -0.0629  0.9241
  165PRO    HD1 2279  14.176   1.221  12.181  2.7515 -0.3863 -2.5908
  165PRO    HD2 2280  14.163   1.053  12.118  0.5651 -0.1432  1.2458
  165PRO     CG 2281  14.008   1.109  12.260  0.9710  0.1300 -0.6667
  165PRO    HG1 2282  14.046   1.122  12.362 -1.7576  1.5948  0.2039
  165PRO    HG2 2283  13.968   1.008  12.253 -0.5355  0.5815  0.9622
  165PRO     CB 2284  13.898   1.214  12.233  0.0943 -0.2212 -0.0428
  165PRO    HB1 2285  13.920   1.315  12.269  1.9112 -0.1453 -1.3249
  165PRO    HB2 2286  13.804   1.193  12.284 -0.1478 -0.8809 -0.7623
  165PRO     CA 2287  13.890   1.221  12.079 -0.6823  0.1527  0.4968
  165PRO     HA 2288  13.819   1.141  12.058  0.0091 -0.0930 -0.9990
  165PRO      C 2289  13.839   1.366  12.045 -0.4533  0.2476 -0.1072
  165PRO      O 2290  13.922   1.460  12.038 -0.5097  0.4920 -0.1073
  166THR      N 2291  13.709   1.385  12.038  0.4638  0.3649  0.0224
  166THR      H 2292  13.648   1.305  12.035  0.7568  0.0797  1.2549
  166THR     CA 2293  13.638   1.506  12.000  0.0952 -0.6616 -0.2925
  166THR     HA 2294  13.707   1.555  11.931  0.6439 -1.5753 -0.3987
  166THR     CB 2295  13.512   1.469  11.917  0.1048 -0.6013 -0.3531
  166THR     HB 2296  13.458   1.564  11.906  1.2190  0.2406  1.1991
  166THR    CG2 2297  13.550   1.433  11.777 -0.2118  0.9432  0.6944
  166THR   HG21 2298  13.462   1.396  11.723 -0.2023  0.7845  0.7887
  166THR   HG22 2299  13.587   1.522  11.727  0.1720 -0.3886 -1.4593
  166THR   HG23 2300  13.616   1.346  11.777 -0.4545  0.7174 -1.9502
  166THR    OG1 2301  13.433   1.365  11.977 -0.4726 -0.3461  0.1217
  166THR    HG1 2302  13.404   1.396  12.063  1.7056  2.0955  0.0539
  166THR      C 2303  13.611   1.605  12.119  0.4033  0.1628 -0.1877
  166THR      O 2304  13.489   1.620  12.151  0.5468 -0.2768  0.2152
  167SER      N 2305  13.708   1.678  12.171  0.1443  0.0011 -0.4613
  167SER      H 2306  13.806   1.666  12.149  0.0815 -3.9835  1.0062
  167SER     CA 2307  13.678   1.776  12.282  0.0684 -0.5235 -0.1592
  167SER     HA 2308  13.613   1.734  12.359 -1.5005  4.9025  1.7080
  167SER     CB 2309  13.807   1.826  12.343  0.3148  0.3819  0.4540
  167SER    HB1 2310  13.795   1.903  12.420 -0.8805 -0.0141  0.6597
  167SER    HB2 2311  13.863   1.868  12.259  0.2771 -0.7967 -0.1727
  167SER     OG 2312  13.878   1.728  12.410  0.4715 -0.3036 -0.0181
  167SER     HG 2313  13.813   1.666  12.443  0.1679  0.0778  0.0949
  167SER      C 2314  13.600   1.895  12.212 -0.3002 -0.1665 -0.5976
  167SER      O 2315  13.628   1.918  12.097 -0.6882 -0.0241  0.1861
  168PRO      N 2316  13.492   1.954  12.274 -0.1709  0.1589 -0.5775
  168PRO     CD 2317  13.454   1.918  12.407  0.6081 -0.4924 -0.8783
  168PRO    HD1 2318  13.526   1.953  12.481 -0.3088 -0.5463  0.0509
  168PRO    HD2 2319  13.448   1.809  12.406  2.6902 -0.7053  2.0315
  168PRO     CG 2320  13.314   1.978  12.416  0.1298  0.5379  0.3326
  168PRO    HG1 2321  13.295   1.989  12.523  1.5498 -0.6042  0.7195
  168PRO    HG2 2322  13.242   1.917  12.362  1.9879 -0.3357 -1.2183
  168PRO     CB 2323  13.324   2.110  12.341  0.2975  0.0671  0.3614
  168PRO    HB1 2324  13.360   2.192  12.404  1.1737 -1.2896  1.6864
  168PRO    HB2 2325  13.232   2.142  12.292  2.7060 -0.4866 -4.9107
  168PRO     CA 2326  13.423   2.067  12.228 -0.0521  0.3381 -0.6484
  168PRO     HA 2327  13.361   2.032  12.145  0.5383  0.0041 -0.9541
  168PRO      C 2328  13.518   2.186  12.184  0.6922 -0.1805 -0.8187
  168PRO      O 2329  13.620   2.203  12.249  0.3791 -0.2276 -0.1566
  169SER      N 2330  13.482   2.270  12.085 -0.0280  0.7481  0.7051
  169SER      H 2331  13.386   2.250  12.061 -0.4048  1.6554  1.3868
  169SER     CA 2332  13.563   2.378  12.024 -0.0740  0.1868  0.3320
  169SER     HA 2333  13.657   2.393  12.076 -0.0403  2.9710 -0.4348
  169SER     CB 2334  13.609   2.335  11.886 -0.3966  0.8123 -0.2960
  169SER    HB1 2335  13.669   2.410  11.837 -0.1237  0.6532 -0.2019
  169SER    HB2 2336  13.525   2.303  11.824 -0.2211 -0.3565  0.0488
  169SER     OG 2337  13.696   2.221  11.911  0.4912  0.8737 -0.0253
  169SER     HG 2338  13.776   2.257  11.949  1.3215 -2.6284  1.7960
  169SER      C 2339  13.508   2.520  12.029  0.0365  0.9023  0.3255
  169SER      O 2340  13.386   2.537  12.001  0.1528 -0.2422 -0.2492
  170TYR      N 2341  13.596   2.611  12.070  0.8937 -0.3753  0.0467
  170TYR      H 2342  13.692   2.596  12.098  0.6164 -2.1209  0.1142
  170TYR     CA 2343  13.542   2.746  12.082 -0.5498 -0.4287  1.2194
  170TYR     HA 2344  13.459   2.759  12.012  1.8632  0.0265 -1.6711
  170TYR     CB 2345  13.485   2.751  12.217 -0.7461  0.9607 -0.3209
  170TYR    HB1 2346  13.564   2.759  12.293 -0.1539  0.6597 -0.8964
  170TYR    HB2 2347  13.428   2.661  12.241  0.2844  0.8314  1.7573
  170TYR     CG 2348  13.403   2.872  12.235 -0.2447  0.2604  0.8347
  170TYR    CD1 2349  13.453   2.979  12.312  0.7133  0.1463  0.1113
  170TYR    HD1 2350  13.553   2.974  12.353  0.7133 -0.2585  0.0602
  170TYR    CE1 2351  13.377   3.095  12.341  0.5733 -1.1227  0.5984
  170TYR    HE1 2352  13.408   3.189  12.384 -2.3806  0.9217 -1.5316
  170TYR     CZ 2353  13.250   3.097  12.280  0.1916 -0.1537 -0.3050
  170TYR     OH 2354  13.179   3.212  12.275  0.3406 -0.1529  0.2142
  170TYR     HH 2355  13.222   3.272  12.337 -1.4961  1.0808  0.3336
  170TYR    CE2 2356  13.204   2.996  12.198 -0.3214 -0.2675 -0.4964
  170TYR    HE2 2357  13.105   2.994  12.155 -1.1042 -0.3053  1.2607
  170TYR    CD2 2358  13.277   2.879  12.178  0.0649  0.0764  0.2632
  170TYR    HD2 2359  13.231   2.803  12.116 -3.2788  1.6864  0.6643
  170TYR      C 2360  13.649   2.850  12.050  0.0393 -0.7438  0.0571
  170TYR      O 2361  13.744   2.875  12.122 -0.6691  0.9761  0.2606
  171SER      N 2362  13.646   2.918  11.930 -0.6384  0.2043 -0.4534
  171SER      H 2363  13.569   2.900  11.868  0.9302  0.1646 -2.4144
  171SER     CA 2364  13.764   2.983  11.874  0.0608 -0.0013 -0.2413
  171SER     HA 2365  13.842   2.907  11.867  0.4216  0.3683 -0.2298
  171SER     CB 2366  13.733   3.028  11.733 -0.1308  0.2405 -0.7098
  171SER    HB1 2367  13.824   3.076  11.695  0.8179 -0.5051  0.5811
  171SER    HB2 2368  13.659   3.108  11.724  0.7320  1.2801  1.2027
  171SER     OG 2369  13.682   2.924  11.658  0.2728  0.1694 -0.8468
  171SER     HG 2370  13.658   2.965  11.574 -1.3571  2.7466  0.8121
  171SER      C 2371  13.827   3.100  11.958 -0.1093 -0.0629 -0.3509
  171SER      O 2372  13.951   3.115  11.950 -0.0932  0.2546  0.3013
  172PRO      N 2373  13.758   3.171  12.051 -0.8348  0.7528  0.4712
  172PRO     CD 2374  13.619   3.191  12.044  0.0681 -0.0379  0.0116
  172PRO    HD1 2375  13.578   3.120  12.116  1.0623 -1.9699 -1.2962
  172PRO    HD2 2376  13.581   3.177  11.942  0.9195 -0.0440 -0.3038
  172PRO     CG 2377  13.592   3.326  12.106 -0.5595 -1.2407  0.0185
  172PRO    HG1 2378  13.497   3.326  12.158 -0.3541  1.4758  0.4373
  172PRO    HG2 2379  13.609   3.401  12.029 -0.2552 -0.1908  1.1120
  172PRO     CB 2380  13.707   3.334  12.210 -0.7598 -0.3325 -1.0040
  172PRO    HB1 2381  13.683   3.286  12.305  0.9716  0.6205 -0.0639
  172PRO    HB2 2382  13.741   3.435  12.233 -0.1856 -1.1675  2.0919
  172PRO     CA 2383  13.823   3.257  12.147  0.2669  0.2124  0.0793
  172PRO     HA 2384  13.887   3.328  12.095 -0.2774  1.1024  0.6181
  172PRO      C 2385  13.903   3.190  12.258 -0.6764 -0.2007 -0.6719
  172PRO      O 2386  13.974   3.255  12.338 -0.7623 -0.0968  0.0108
  173THR      N 2387  13.892   3.060  12.284  0.5142 -0.0798 -0.1408
  173THR      H 2388  13.815   3.011  12.240  0.5367 -1.0183  0.8401
  173THR     CA 2389  13.977   2.982  12.372 -0.0383  0.6950 -0.8610
  173THR     HA 2390  14.054   3.043  12.419  1.2764 -1.1073 -0.6234
  173THR     CB 2391  13.890   2.911  12.474 -0.3304  0.1962 -0.2762
  173THR     HB 2392  13.953   2.844  12.532 -1.8281  0.9648  2.3162
  173THR    CG2 2393  13.832   3.000  12.578 -0.4765 -0.2805  0.5787
  173THR   HG21 2394  13.766   3.079  12.541 -0.3195 -1.3079 -1.9951
  173THR   HG22 2395  13.788   2.945  12.661 -1.1710 -0.7007 -0.0599
  173THR   HG23 2396  13.913   3.052  12.628  0.7276  0.6959 -2.2830
  173THR    OG1 2397  13.786   2.848  12.414 -0.4688 -0.4412  0.1687
  173THR    HG1 2398  13.726   2.835  12.489  1.5276  0.2799  1.9439
  173THR      C 2399  14.062   2.880  12.295  0.9367  0.4610  0.0930
  173THR      O 2400  14.162   2.833  12.351 -0.1842  0.3713  0.1340
  174SER      N 2401  14.044   2.858  12.166  0.2734 -0.4595 -0.6823
  174SER      H 2402  13.974   2.917  12.124  1.2808  1.5039  0.3350
  174SER     CA 2403  14.113   2.750  12.092 -0.1557  0.3347 -0.1492
  174SER     HA 2404  14.105   2.661  12.154 -3.3254  0.1515 -0.7378
  174SER     CB 2405  14.036   2.721  11.952 -0.4021 -0.2539 -0.5360
  174SER    HB1 2406  14.066   2.804  11.888  1.6267  0.5556  1.4189
  174SER    HB2 2407  13.928   2.724  11.966 -0.1970 -0.7909  1.2679
  174SER     OG 2408  14.085   2.599  11.909 -0.2502 -0.3509  0.3043
  174SER     HG 2409  14.028   2.568  11.838 -2.3359  2.7363  0.5940
  174SER      C 2410  14.256   2.784  12.063 -0.0427 -0.3738 -0.5234
  174SER      O 2411  14.276   2.890  11.998 -0.8878 -0.3081 -1.3038
  175PRO      N 2412  14.360   2.702  12.094  0.0671 -0.0837  0.5208
  175PRO     CD 2413  14.354   2.581  12.165  0.6757  0.1468  0.2813
  175PRO    HD1 2414  14.328   2.504  12.092  1.9110 -1.3137  1.3708
  175PRO    HD2 2415  14.285   2.587  12.249 -0.9285 -0.9000 -0.9164
  175PRO     CG 2416  14.496   2.554  12.215 -0.2113 -0.4390 -0.1543
  175PRO    HG1 2417  14.507   2.446  12.224 -1.6347 -0.4609  1.8274
  175PRO    HG2 2418  14.494   2.616  12.304  0.0881  1.4175 -1.4299
  175PRO     CB 2419  14.591   2.624  12.129 -0.3872  0.0304  0.1724
  175PRO    HB1 2420  14.627   2.565  12.044 -1.3886  1.1596 -1.0709
  175PRO    HB2 2421  14.672   2.671  12.185 -0.0491  0.1212 -0.3912
  175PRO     CA 2422  14.499   2.736  12.066  0.8654 -0.1216 -0.8666
  175PRO     HA 2423  14.516   2.827  12.124  0.1075  0.5143 -1.6333
  175PRO      C 2424  14.536   2.763  11.925  0.2026 -0.1801 -0.6345
  175PRO      O 2425  14.628   2.831  11.896  0.0867 -0.1313  0.4329
  176SER      N 2426  14.466   2.714  11.818  0.4946  0.0487  0.5284
  176SER      H 2427  14.389   2.649  11.829  0.7342 -0.0126  1.8697
  176SER     CA 2428  14.493   2.759  11.683  0.4322 -0.0891 -0.4435
  176SER     HA 2429  14.601   2.769  11.673  0.5956  0.6625  1.8331
  176SER     CB 2430  14.432   2.655  11.585  0.0036 -0.4101  0.1027
  176SER    HB1 2431  14.449   2.689  11.483 -2.6145 -0.8125 -0.4874
  176SER    HB2 2432  14.324   2.650  11.598 -0.0799 -0.4690 -0.6003
  176SER     OG 2433  14.487   2.526  11.611  0.2182 -0.1249 -0.4153
  176SER     HG 2434  14.467   2.496  11.701 -1.6177  1.6159 -0.2206
  176SER      C 2435  14.443   2.899  11.649 -0.6734  0.1795  0.7587
  176SER      O 2436  14.469   2.943  11.534 -0.4911 -0.1828 -0.3488
  177TYR      N 2437  14.365   2.964  11.734 -0.1753 -0.0788 -0.5355
  177TYR      H 2438  14.362   2.929  11.829 -0.3856  0.1708 -0.4503
  177TYR     CA 2439  14.287   3.085  11.701 -0.0319  0.2337  0.4162
  177TYR     HA 2440  14.319   3.124  11.604 -1.4362 -0.6180 -0.4168
  177TYR     CB 2441  14.145   3.032  11.693  0.4306 -0.4485  0.2878
  177TYR    HB1 2442  14.077   3.116  11.705  1.3129  0.3092  0.0127
  177TYR    HB2 2443  14.135   2.965  11.778  0.8541 -2.8844 -1.5127
  177TYR     CG 2444  14.107   2.955  11.564 -0.9224 -0.0823 -0.4668
  177TYR    CD1 2445  14.088   2.811  11.565 -0.4789 -0.8839  0.5208
  177TYR    HD1 2446  14.096   2.757  11.658  0.8729 -2.1484 -0.3097
  177TYR    CE1 2447  14.046   2.753  11.451  1.5296 -0.1056 -0.2144
  177TYR    HE1 2448  14.019   2.649  11.449  0.5762  0.0857  1.5457
  177TYR     CZ 2449  14.029   2.824  11.331  0.1687  0.1005 -0.4208
  177TYR     OH 2450  13.984   2.761  11.217  0.2391  0.1767 -0.3638
  177TYR     HH 2451  13.950   2.823  11.151 -1.7475  0.1232  0.5840
  177TYR    CE2 2452  14.047   2.963  11.325 -0.2549 -0.3755  0.1612
  177TYR    HE2 2453  14.036   3.015  11.231  1.3236  0.3941  0.3805
  177TYR    CD2 2454  14.093   3.026  11.445  0.9346 -0.7864  0.1364
  177TYR    HD2 2455  14.104   3.133  11.454 -1.8575 -0.4730  0.3575
  177TYR      C 2456  14.301   3.195  11.802  0.3916  0.6957  0.8154
  177TYR      O 2457  14.266   3.312  11.768  0.2235  0.1356 -0.5267
  178SER      N 2458  14.345   3.167  11.922 -0.4173  0.4608  0.2547
  178SER      H 2459  14.344   3.069  11.945 -0.2821  0.6026  0.8754
  178SER     CA 2460  14.357   3.259  12.033 -0.0638 -0.3487 -0.2742
  178SER     HA 2461  14.376   3.351  11.979  1.1965 -0.7561 -0.5347
  178SER     CB 2462  14.226   3.269  12.107 -0.2588  0.4874  0.2426
  178SER    HB1 2463  14.244   3.329  12.196 -0.8521  1.0843 -0.0303
  178SER    HB2 2464  14.203   3.168  12.140  1.0383 -1.2234 -3.7161
  178SER     OG 2465  14.122   3.335  12.033 -0.8247  0.1268 -0.2297
  178SER     HG 2466  14.081   3.274  11.971 -0.4356 -0.9268  0.5240
  178SER      C 2467  14.479   3.238  12.119  1.0859 -0.0539  0.3698
  178SER      O 2468  14.523   3.123  12.144 -0.1395  0.4015  0.2690
  179PRO      N 2469  14.532   3.346  12.178 -0.0020 -0.5897 -0.5855
  179PRO     CD 2470  14.500   3.486  12.151 -0.8927 -1.2092 -0.8592
  179PRO    HD1 2471  14.403   3.520  12.185  0.9367  3.3482  0.1163
  179PRO    HD2 2472  14.509   3.507  12.045 -0.6057  0.6417 -0.4733
  179PRO     CG 2473  14.606   3.576  12.206 -0.1174  0.3395  0.4467
  179PRO    HG1 2474  14.555   3.670  12.226 -4.1067 -1.2231 -1.8652
  179PRO    HG2 2475  14.678   3.584  12.124  0.9822  2.1245  1.5601
  179PRO     CB 2476  14.661   3.491  12.320  0.3071  0.6367  0.1598
  179PRO    HB1 2477  14.605   3.525  12.407 -1.4749  1.2767 -1.1993
  179PRO    HB2 2478  14.768   3.510  12.328 -0.0183  1.9065  1.7366
  179PRO     CA 2479  14.639   3.342  12.282  0.3740  0.3992 -0.0153
  179PRO     HA 2480  14.727   3.294  12.238  1.6248  0.5384  2.2248
  179PRO      C 2481  14.599   3.272  12.412 -0.0937  0.4035 -0.3335
  179PRO      O 2482  14.481   3.263  12.443  0.0471  0.1107 -0.2068
  180THR      N 2483  14.693   3.233  12.504 -0.1253 -0.5336 -0.7928
  180THR      H 2484  14.790   3.250  12.481  0.1732 -1.9111 -0.5908
  180THR     CA 2485  14.671   3.149  12.618 -0.8270 -0.3513 -0.2362
  180THR     HA 2486  14.616   3.061  12.586  1.7630 -2.5235  1.1075
  180THR     CB 2487  14.801   3.092  12.675 -0.3858  0.2464 -0.5842
  180THR     HB 2488  14.838   3.142  12.764  2.3641 -2.2205 -0.2718
  180THR    CG2 2489  14.796   2.940  12.696 -0.4467  0.8333 -0.2121
  180THR   HG21 2490  14.728   2.895  12.624  0.8705 -1.7702  0.1124
  180THR   HG22 2491  14.896   2.896  12.693 -1.2118 -0.9373 -0.8054
  180THR   HG23 2492  14.767   2.924  12.799 -0.7389  2.7773  0.0178
  180THR    OG1 2493  14.905   3.099  12.583 -0.3328 -0.1713 -0.7857
  180THR    HG1 2494  14.985   3.079  12.632  0.5510 -1.5100 -2.6793
  180THR      C 2495  14.598   3.215  12.730 -0.3672  0.7383  0.4313
  180THR      O 2496  14.544   3.145  12.820  0.8999  0.1567 -0.5362
  181SER      N 2497  14.573   3.345  12.720 -0.2263  0.5487 -0.2223
  181SER      H 2498  14.608   3.392  12.637  0.3176 -0.5463 -0.6302
  181SER     CA 2499  14.505   3.429  12.822  0.1578 -0.9207 -0.0365
  181SER     HA 2500  14.459   3.368  12.900 -0.7858  0.0338  0.1672
  181SER     CB 2501  14.605   3.506  12.913 -0.3666 -0.3960 -0.3443
  181SER    HB1 2502  14.549   3.563  12.988  0.6292  2.0726 -1.4173
  181SER    HB2 2503  14.669   3.575  12.858 -0.6943 -0.4076 -0.7468
  181SER     OG 2504  14.679   3.411  12.983 -0.0620  0.3558  0.2444
  181SER     HG 2505  14.772   3.436  12.987  0.4600 -1.4177 -0.2821
  181SER      C 2506  14.392   3.518  12.774  0.7460  0.6066  0.2446
  181SER      O 2507  14.400   3.579  12.669  0.3743  0.3557  0.5680
  182PRO      N 2508  14.284   3.532  12.852  0.2062 -0.3274 -0.0744
  182PRO     CD 2509  14.249   3.465  12.972  0.2686 -0.1581 -0.2936
  182PRO    HD1 2510  14.317   3.498  13.051 -0.8583  0.1609  0.5636
  182PRO    HD2 2511  14.246   3.356  12.968 -1.9504 -0.0958 -1.2473
  182PRO     CG 2512  14.112   3.513  13.013 -0.3679  0.3446 -0.0477
  182PRO    HG1 2513  14.121   3.605  13.071 -1.3280  1.9114 -2.3301
  182PRO    HG2 2514  14.055   3.435  13.063 -0.1100 -0.0562 -0.3836
  182PRO     CB 2515  14.051   3.560  12.878  0.2165  0.6436  0.3437
  182PRO    HB1 2516  13.973   3.636  12.885  2.1806  2.6394  0.7486
  182PRO    HB2 2517  14.018   3.472  12.822 -0.7284  1.1372  0.1091
  182PRO     CA 2518  14.176   3.626  12.817 -0.0922 -0.4000  0.5620
  182PRO     HA 2519  14.170   3.621  12.708  1.1446 -1.8557  0.5441
  182PRO      C 2520  14.202   3.770  12.876 -0.2656  0.9745 -1.0569
  182PRO      O 2521  14.301   3.793  12.944  0.3626  0.4175 -0.0576
  183ASN      N 2522  14.100   3.850  12.848 -0.3366  0.0388 -0.1506
  183ASN      H 2523  14.035   3.811  12.781 -1.2164 -1.3862  1.5096
  183ASN     CA 2524  14.116   4.007  12.855  0.0405 -0.1969  0.7275
  183ASN     HA 2525  14.222   4.021  12.837 -0.2573  1.2614  0.1112
  183ASN     CB 2526  14.053   4.070  12.729  0.1487  0.4525  0.1530
  183ASN    HB1 2527  13.945   4.064  12.741  0.1673  1.0796  0.6553
  183ASN    HB2 2528  14.077   4.000  12.648  2.0315  1.7334 -0.4355
  183ASN     CG 2529  14.103   4.206  12.697 -0.3454  0.0733  0.0425
  183ASN    OD1 2530  14.202   4.248  12.748 -0.4399 -0.0411 -0.4007
  183ASN    ND2 2531  14.031   4.282  12.619  0.0020  0.2572  0.2407
  183ASN   HD21 2532  13.948   4.242  12.577  1.0946  0.8476 -2.5022
  183ASN   HD22 2533  14.053   4.379  12.602  1.4680 -0.0251  0.4942
  183ASN      C 2534  14.093   4.080  12.987  0.7035 -0.4545  0.5132
  183ASN      O 2535  14.184   4.148  13.031  0.1729 -0.3243 -0.0996
  184TYR      N 2536  13.979   4.055  13.056 -0.0569 -0.4553 -0.2788
  184TYR      H 2537  13.905   4.017  12.999  0.5286 -0.6579 -0.9053
  184TYR     CA 2538  13.944   4.086  13.190  0.0669 -0.0527  0.8906
  184TYR     HA 2539  14.034   4.119  13.242  0.4907  1.1159 -0.5413
  184TYR     CB 2540  13.848   4.197  13.176  0.0115  0.3417  0.4997
  184TYR    HB1 2541  13.763   4.157  13.121  0.8309 -1.5765  0.5981
  184TYR    HB2 2542  13.896   4.276  13.117  1.0582 -1.4681 -1.1447
  184TYR     CG 2543  13.799   4.251  13.313 -0.8271 -0.3616  0.6828
  184TYR    CD1 2544  13.883   4.346  13.384 -0.0747  0.2195  0.0859
  184TYR    HD1 2545  13.978   4.363  13.335 -0.9243 -0.4536 -1.8350
  184TYR    CE1 2546  13.840   4.415  13.500 -0.3834  0.1284 -0.3964
  184TYR    HE1 2547  13.899   4.499  13.534 -2.0415  1.5376 -0.9096
  184TYR     CZ 2548  13.720   4.373  13.559 -0.0965  0.4614  0.0403
  184TYR     OH 2549  13.676   4.425  13.673 -0.0029 -0.4179  0.0342
  184TYR     HH 2550  13.587   4.402  13.700  0.0104 -0.2741  0.1985
  184TYR    CE2 2551  13.636   4.278  13.500  0.1577 -0.2050 -0.6755
  184TYR    HE2 2552  13.542   4.239  13.537 -0.3781  0.5040 -1.2763
  184TYR    CD2 2553  13.678   4.214  13.373 -0.1230 -0.3603  0.1038
  184TYR    HD2 2554  13.619   4.137  13.327 -1.5566 -1.3514  3.5097
  184TYR      C 2555  13.889   3.975  13.277 -0.3176  0.6893 -0.2885
  184TYR      O 2556  13.913   3.973  13.394 -0.4605 -0.3240  0.3061
  185THR      N 2557  13.831   3.872  13.215  0.3866 -0.4916  0.2541
  185THR      H 2558  13.830   3.881  13.114 -3.5352  1.9516  0.3956
  185THR     CA 2559  13.777   3.744  13.283 -0.5155 -0.9541 -0.1482
  185THR     HA 2560  13.843   3.728  13.368 -0.0586  0.5317 -0.2084
  185THR     CB 2561  13.635   3.778  13.339 -0.5845 -0.0650  0.0920
  185THR     HB 2562  13.642   3.845  13.425 -2.5842 -0.8006  0.8658
  185THR    CG2 2563  13.548   3.856  13.239  0.0656 -0.1256  1.2432
  185THR   HG21 2564  13.538   3.791  13.152  1.8412 -0.0454  0.9531
  185THR   HG22 2565  13.449   3.873  13.281  1.1127  1.2002  3.2375
  185THR   HG23 2566  13.598   3.950  13.213 -1.9386  1.3799  2.7039
  185THR    OG1 2567  13.572   3.655  13.379  0.1551  0.2969  0.8254
  185THR    HG1 2568  13.517   3.684  13.452 -0.8630  2.2484 -0.6460
  185THR      C 2569  13.773   3.626  13.186  0.1595  0.0405  0.5236
  185THR      O 2570  13.751   3.646  13.064 -0.2612 -0.7902 -0.1117
  186PRO      N 2571  13.796   3.502  13.241 -0.1874 -0.1263  0.0720
  186PRO     CD 2572  13.814   3.467  13.378  0.2406 -0.8480 -0.4446
  186PRO    HD1 2573  13.745   3.515  13.447  0.2792 -0.8067 -0.4353
  186PRO    HD2 2574  13.916   3.498  13.402 -0.7161  0.0857  2.6984
  186PRO     CG 2575  13.788   3.315  13.390 -0.6818 -0.2260 -0.0147
  186PRO    HG1 2576  13.684   3.293  13.413 -0.1076  0.0870  3.1927
  186PRO    HG2 2577  13.856   3.265  13.459  0.5717  0.2351 -0.8868
  186PRO     CB 2578  13.829   3.265  13.252  0.2371 -0.3452 -1.0221
  186PRO    HB1 2579  13.770   3.178  13.224 -1.7531  0.4240  0.6082
  186PRO    HB2 2580  13.936   3.251  13.241  0.7735  1.9166  0.9689
  186PRO     CA 2581  13.780   3.377  13.165  0.8581 -0.0477 -0.4281
  186PRO     HA 2582  13.843   3.379  13.077  1.7836 -0.9647  0.2016
  186PRO      C 2583  13.639   3.354  13.116  0.1862 -0.7079 -0.0563
  186PRO      O 2584  13.623   3.296  13.007 -0.0636  0.0922 -0.8307
  187THR      N 2585  13.535   3.420  13.186  0.4012 -0.8148  0.5546
  187THR      H 2586  13.556   3.493  13.253 -2.2785  0.9755 -0.4244
  187THR     CA 2587  13.390   3.400  13.159  0.0973  0.1659  0.0727
  187THR     HA 2588  13.369   3.301  13.119  0.8597  0.6251 -1.5206
  187THR     CB 2589  13.304   3.427  13.282  0.1235  0.9032  0.4398
  187THR     HB 2590  13.205   3.388  13.256  1.4811 -2.6667  0.3283
  187THR    CG2 2591  13.346   3.366  13.414 -0.2514 -0.2367 -0.6973
  187THR   HG21 2592  13.357   3.261  13.389  0.2607 -0.7519  1.6128
  187THR   HG22 2593  13.444   3.401  13.446 -0.6579 -0.6937  1.0524
  187THR   HG23 2594  13.270   3.387  13.489  1.4562 -0.4370  1.1226
  187THR    OG1 2595  13.303   3.559  13.304 -0.7778 -0.3480 -0.1151
  187THR    HG1 2596  13.389   3.590  13.333 -0.2170  0.1347 -2.1964
  187THR      C 2597  13.339   3.487  13.042  0.1435  0.4215  0.1793
  187THR      O 2598  13.238   3.459  12.977  0.1927 -0.3388  0.2567
  188SER      N 2599  13.417   3.592  13.006  0.0802  0.5202  0.3485
  188SER      H 2600  13.498   3.605  13.064  1.2272 -0.0073 -1.1237
  188SER     CA 2601  13.395   3.669  12.877 -0.2022 -0.9761 -0.3147
  188SER     HA 2602  13.333   3.620  12.803 -1.6561  2.1564 -1.2386
  188SER     CB 2603  13.316   3.797  12.903  0.2567  0.1022  0.6534
  188SER    HB1 2604  13.298   3.848  12.809 -2.1395 -0.6752  0.6557
  188SER    HB2 2605  13.374   3.858  12.973  0.6608  1.0437 -0.4885
  188SER     OG 2606  13.185   3.773  12.962  0.0049 -0.0507  0.0809
  188SER     HG 2607  13.182   3.812  13.050 -0.9696 -1.9388  0.9083
  188SER      C 2608  13.532   3.698  12.814 -0.2047  0.7906  0.4416
  188SER      O 2609  13.593   3.803  12.833 -0.9374  0.2862  0.2812
  189PRO      N 2610  13.595   3.599  12.745  0.7689 -0.2869 -0.3128
  189PRO     CD 2611  13.541   3.469  12.721  0.3815 -0.1706 -0.2059
  189PRO    HD1 2612  13.468   3.481  12.641 -0.3399  1.8377  0.7244
  189PRO    HD2 2613  13.480   3.436  12.805 -0.7473  0.6376 -0.6909
  189PRO     CG 2614  13.651   3.376  12.680 -0.0374 -0.1897  0.4031
  189PRO    HG1 2615  13.621   3.289  12.622  1.0210 -0.2618 -0.0384
  189PRO    HG2 2616  13.719   3.341  12.759 -1.8255 -1.7330  1.2858
  189PRO     CB 2617  13.744   3.471  12.609  0.5264  0.5627  0.2740
  189PRO    HB1 2618  13.708   3.498  12.510  0.9768 -0.8222 -0.2886
  189PRO    HB2 2619  13.848   3.437  12.608  1.2321  2.6235  0.6555
  189PRO     CA 2620  13.733   3.594  12.702 -1.1055  0.2702  0.4539
  189PRO     HA 2621  13.802   3.582  12.785  0.0531  0.3755 -0.4703
  189PRO      C 2622  13.791   3.716  12.629  0.9664 -0.1198  0.5036
  189PRO      O 2623  13.914   3.738  12.641 -0.1995  0.4310 -0.6280
  190ASN      N 2624  13.711   3.801  12.555 -0.2359 -0.1133 -0.1593
  190ASN      H 2625  13.618   3.776  12.524 -0.0339  0.5687 -1.3347
  190ASN     CA 2626  13.769   3.921  12.495 -0.5360 -0.3008 -0.3833
  190ASN     HA 2627  13.877   3.925  12.508 -0.4876  0.0393 -0.8805
  190ASN     CB 2628  13.754   3.919  12.342  0.6299 -0.1526 -1.0890
  190ASN    HB1 2629  13.809   3.998  12.292 -1.2293  1.5737 -0.5280
  190ASN    HB2 2630  13.651   3.927  12.307 -0.6587 -1.3001  2.2175
  190ASN     CG 2631  13.807   3.793  12.287 -0.5744  0.3968  0.3916
  190ASN    OD1 2632  13.731   3.699  12.272  0.2352  0.0070  0.1457
  190ASN    ND2 2633  13.928   3.775  12.236 -0.1994  0.3751 -0.4122
  190ASN   HD21 2634  13.987   3.856  12.220  1.0946 -0.1232  1.6877
  190ASN   HD22 2635  13.965   3.682  12.238 -0.1377  0.4112  0.0714
  190ASN      C 2636  13.723   4.053  12.561  0.4894 -0.1549  0.0087
  190ASN      O 2637  13.769   4.160  12.534  0.2828 -0.2145  0.1597
  191TYR      N 2638  13.631   4.038  12.657  0.3825 -0.3835  0.0537
  191TYR      H 2639  13.595   3.950  12.692  0.1140  0.0572  0.9142
  191TYR     CA 2640  13.578   4.156  12.727  0.6625 -0.3110 -0.2854
  191TYR     HA 2641  13.544   4.231  12.656  0.3350 -0.3749 -0.1998
  191TYR     CB 2642  13.458   4.106  12.799  0.0468  0.4256 -0.2371
  191TYR    HB1 2643  13.494   4.022  12.859 -0.9695  0.0327 -0.1590
  191TYR    HB2 2644  13.376   4.079  12.732 -2.6642  3.4724  1.6806
  191TYR     CG 2645  13.391   4.196  12.894 -0.0683 -0.1878  0.3483
  191TYR    CD1 2646  13.316   4.300  12.849  0.8832 -0.3677  0.0490
  191TYR    HD1 2647  13.305   4.316  12.742 -0.6677 -0.7836  0.1340
  191TYR    CE1 2648  13.250   4.385  12.938 -0.1893  0.2827  0.6271
  191TYR    HE1 2649  13.199   4.473  12.902 -0.0617  0.7768  1.6248
  191TYR     CZ 2650  13.260   4.365  13.078  0.0551  0.4810 -0.5419
  191TYR     OH 2651  13.194   4.446  13.165  0.2681 -0.3363 -0.3848
  191TYR     HH 2652  13.234   4.423  13.250 -0.4057  0.7906  0.2554
  191TYR    CE2 2653  13.332   4.255  13.125 -0.1350 -0.4626  0.4285
  191TYR    HE2 2654  13.335   4.236  13.232 -0.7302  2.8177  1.0747
  191TYR    CD2 2655  13.400   4.167  13.034 -0.0791 -0.6662  0.0362
  191TYR    HD2 2656  13.457   4.082  13.067 -2.0343 -2.0307  0.0036
  191TYR      C 2657  13.679   4.225  12.821  0.8024  0.4757 -0.7036
  191TYR      O 2658  13.754   4.149  12.882 -0.3445 -0.0191 -0.2698
  192SER      N 2659  13.659   4.358  12.841  0.1080 -0.1442 -0.2432
  192SER      H 2660  13.607   4.406  12.769 -2.6627  0.5832  2.1401
  192SER     CA 2661  13.724   4.444  12.944 -0.1570  0.1515  0.2338
  192SER     HA 2662  13.738   4.390  13.038  0.0111 -0.2974 -0.0467
  192SER     CB 2663  13.867   4.473  12.903 -0.4366 -0.6769 -0.5297
  192SER    HB1 2664  13.864   4.526  12.808  0.7470  0.0494 -0.1625
  192SER    HB2 2665  13.924   4.383  12.877 -1.6204 -1.2535 -1.1932
  192SER     OG 2666  13.935   4.560  12.992 -0.2471 -0.4403  0.8138
  192SER     HG 2667  14.027   4.567  12.968 -0.0492  0.9530  1.9456
  192SER      C 2668  13.652   4.576  12.961 -0.3924  0.0106  0.6220
  192SER      O 2669  13.639   4.650  12.863 -0.1361 -0.4031 -0.2648
  193PRO      N 2670  13.601   4.604  13.079 -0.2133  0.5981  0.0183
  193PRO     CD 2671  13.610   4.530  13.202 -0.3450  0.5052 -0.3673
  193PRO    HD1 2672  13.707   4.483  13.213 -1.2298 -1.1187  0.8243
  193PRO    HD2 2673  13.540   4.447  13.191  2.4518 -1.7140 -1.8592
  193PRO     CG 2674  13.570   4.619  13.316 -0.1619 -0.0897  0.0933
  193PRO    HG1 2675  13.651   4.673  13.363  0.4445  0.5265 -1.6293
  193PRO    HG2 2676  13.520   4.565  13.397 -0.7028  0.3424  0.0479
  193PRO     CB 2677  13.470   4.703  13.245 -0.0287  0.1979  0.1531
  193PRO    HB1 2678  13.455   4.790  13.309 -2.0541  0.4929 -0.6833
  193PRO    HB2 2679  13.383   4.639  13.234  0.6026 -0.4670 -1.2193
  193PRO     CA 2680  13.546   4.735  13.107 -0.0668 -0.1837  0.0563
  193PRO     HA 2681  13.479   4.748  13.022  0.7170  0.6075 -0.4550
  193PRO      C 2682  13.659   4.843  13.119 -0.0303 -0.2096 -0.2818
  193PRO      O 2683  13.769   4.828  13.167  0.8090  0.3393  0.0801
  194THR      N 2684  13.622   4.966  13.072  0.5651  0.2599 -0.7173
  194THR      H 2685  13.523   4.984  13.067  0.6366  1.1661  0.8150
  194THR     CA 2686  13.715   5.071  13.042  0.3327 -0.1371  0.4686
  194THR     HA 2687  13.799   5.023  12.991 -0.3214 -1.4933  0.6448
  194THR     CB 2688  13.644   5.173  12.958  0.2907  0.5839 -0.3719
  194THR     HB 2689  13.568   5.222  13.019 -0.1756  1.7955 -1.8685
  194THR    CG2 2690  13.745   5.273  12.895 -0.6537  0.3394 -0.1532
  194THR   HG21 2691  13.693   5.336  12.823 -0.0591  0.1928 -0.7136
  194THR   HG22 2692  13.785   5.331  12.978  0.9814  1.2939 -1.6010
  194THR   HG23 2693  13.830   5.220  12.853 -0.3923 -0.6765  1.5834
  194THR    OG1 2694  13.578   5.119  12.847  0.3613 -0.1016 -0.1255
  194THR    HG1 2695  13.562   5.191  12.786 -1.4184 -0.4410 -0.0967
  194THR      C 2696  13.783   5.133  13.153 -0.4429  0.2149 -0.3546
  194THR      O 2697  13.715   5.157  13.254  0.2330 -0.4971  0.3117
  195SER      N 2698  13.912   5.160  13.151 -0.2506 -0.0242  0.3892
  195SER      H 2699  13.969   5.114  13.082 -1.0754  1.7929 -1.5530
  195SER     CA 2700  13.986   5.218  13.259 -0.2923  0.5283 -0.3768
  195SER     HA 2701  13.958   5.182  13.358  0.2262  1.9893  0.3225
  195SER     CB 2702  14.138   5.191  13.247 -0.1724 -0.1468 -0.0816
  195SER    HB1 2703  14.181   5.246  13.330  2.7709  0.3528 -1.8576
  195SER    HB2 2704  14.171   5.236  13.153 -2.0213 -2.0048 -1.6710
  195SER     OG 2705  14.162   5.053  13.248 -0.4073  0.3693 -0.1849
  195SER     HG 2706  14.257   5.050  13.263 -0.5345 -0.1565  0.5252
  195SER      C 2707  13.970   5.371  13.269  0.5381 -0.0937 -0.6586
  195SER      O 2708  13.990   5.435  13.161  0.4902 -0.1698  0.4929
  196PRO      N 2709  13.957   5.436  13.386 -0.4388 -0.1717  0.5576
  196PRO     CD 2710  13.917   5.383  13.518 -0.3454 -0.0768  0.3170
  196PRO    HD1 2711  13.989   5.306  13.544 -1.7619 -1.2287  0.9502
  196PRO    HD2 2712  13.813   5.349  13.517 -1.1220  2.1048  2.2324
  196PRO     CG 2713  13.939   5.503  13.607  0.0681 -0.6223 -0.4428
  196PRO    HG1 2714  14.037   5.501  13.655  0.1484  2.1435 -0.3903
  196PRO    HG2 2715  13.864   5.501  13.686  0.9270 -0.6806  0.3810
  196PRO     CB 2716  13.933   5.629  13.523  0.2460  0.4584  0.1020
  196PRO    HB1 2717  13.993   5.713  13.556 -1.1096  1.4004  0.1926
  196PRO    HB2 2718  13.831   5.661  13.503  0.2674  1.3083  1.3252
  196PRO     CA 2719  13.991   5.576  13.392 -0.5639 -0.0485  0.3188
  196PRO     HA 2720  13.943   5.630  13.311  0.2269  0.3934  0.1322
  196PRO      C 2721  14.141   5.610  13.377 -0.0555 -0.2030 -0.0168
  196PRO      O 2722  14.228   5.517  13.387  0.1919 -0.3772  0.0088
  197SER      N 2723  14.171   5.744  13.364 -0.0713 -0.3668  0.1972
  197SER      H 2724  14.091   5.800  13.339  0.2377  0.6135  1.3722
  197SER     CA 2725  14.302   5.806  13.352  0.1950 -0.4079 -0.1922
  197SER     HA 2726  14.294   5.913  13.333 -0.6332 -0.7919 -2.1236
  197SER     CB 2727  14.382   5.792  13.487 -0.0007  0.3369  0.0141
  197SER    HB1 2728  14.487   5.808  13.464 -0.5204  0.9244 -2.0647
  197SER    HB2 2729  14.364   5.692  13.527  2.2991  0.1023  0.5489
  197SER     OG 2730  14.333   5.881  13.579  0.2671 -0.2551 -0.1477
  197SER     HG 2731  14.378   5.884  13.664 -1.0428  1.8190  0.4957
  197SER      C 2732  14.387   5.754  13.234  0.3918  0.1154 -0.3362
  197SER      O 2733  14.508   5.751  13.245  0.3538 -0.3370  0.2054
  198TYR      N 2734  14.324   5.699  13.131 -0.5538 -0.4994 -0.3100
  198TYR      H 2735  14.223   5.697  13.139 -0.4964  1.2795  1.1755
  198TYR     CA 2736  14.377   5.631  13.011 -0.1094 -0.3896 -0.4422
  198TYR     HA 2737  14.480   5.663  12.993 -0.2548  0.3298  0.0130
  198TYR     CB 2738  14.381   5.485  13.035  0.4035 -0.1214  1.1057
  198TYR    HB1 2739  14.289   5.444  13.076 -0.2255 -0.9497 -1.0592
  198TYR    HB2 2740  14.451   5.477  13.119  1.4057  0.7280  0.3731
  198TYR     CG 2741  14.425   5.394  12.923 -0.0046 -1.0545 -0.2663
  198TYR    CD1 2742  14.324   5.343  12.834  0.8577 -0.0629 -0.2235
  198TYR    HD1 2743  14.218   5.359  12.845  0.7643 -0.8041 -0.0264
  198TYR    CE1 2744  14.368   5.287  12.716 -0.3682 -0.1329  0.0413
  198TYR    HE1 2745  14.294   5.240  12.653 -0.3929 -0.9493  0.6610
  198TYR     CZ 2746  14.505   5.268  12.685  0.0464 -0.3805  0.2565
  198TYR     OH 2747  14.546   5.190  12.579 -0.5476 -0.1453 -0.3801
  198TYR     HH 2748  14.642   5.187  12.573 -0.5594 -1.6243 -0.1244
  198TYR    CE2 2749  14.606   5.309  12.777  0.8060  0.4813  0.3621
  198TYR    HE2 2750  14.713   5.299  12.764  1.1606  1.0756  2.6544
  198TYR    CD2 2751  14.562   5.379  12.896  0.3782  0.2721  0.4885
  198TYR    HD2 2752  14.633   5.416  12.968 -1.9293  1.7894  2.0327
  198TYR      C 2753  14.298   5.657  12.881 -0.8068  0.0934 -0.2449
  198TYR      O 2754  14.175   5.669  12.887 -0.0488 -0.6661 -0.1590
  199SER      N 2755  14.366   5.659  12.768  0.0028  0.1509  0.0085
  199SER      H 2756  14.466   5.651  12.771  0.1293  2.0517  1.8820
  199SER     CA 2757  14.312   5.668  12.636 -0.1871  0.6388 -0.1892
  199SER     HA 2758  14.214   5.621  12.636  1.6808 -3.4901  1.0519
  199SER     CB 2759  14.301   5.816  12.589  0.2744 -0.1859  0.2757
  199SER    HB1 2760  14.400   5.860  12.598  0.0345 -0.1603  3.1739
  199SER    HB2 2761  14.234   5.865  12.660  0.3589  0.2840  0.0352
  199SER     OG 2762  14.250   5.808  12.458  0.7126 -0.3508  0.3068
  199SER     HG 2763  14.227   5.897  12.432 -0.8482 -0.7783  0.1784
  199SER      C 2764  14.405   5.595  12.542  0.5886 -0.0780  0.1916
  199SER      O 2765  14.529   5.602  12.558 -0.3752 -1.1071 -0.2523
  200PRO      N 2766  14.356   5.523  12.437 -0.0396 -0.4837 -0.3359
  200PRO     CD 2767  14.229   5.451  12.424 -0.2190  0.4474  0.4825
  200PRO    HD1 2768  14.157   5.508  12.366 -0.9239 -0.5509  0.3545
  200PRO    HD2 2769  14.190   5.442  12.526  1.4597  0.0960  1.1169
  200PRO     CG 2770  14.264   5.316  12.349  0.2211 -0.0536 -0.5923
  200PRO    HG1 2771  14.174   5.258  12.325 -0.3831  0.1064  1.2223
  200PRO    HG2 2772  14.322   5.260  12.423  0.9208 -0.0107 -1.1042
  200PRO     CB 2773  14.362   5.358  12.250 -0.6746 -0.8284 -0.4691
  200PRO    HB1 2774  14.300   5.400  12.171  0.1795 -0.4089 -0.9177
  200PRO    HB2 2775  14.425   5.275  12.217 -1.5762 -1.0261 -1.7319
  200PRO     CA 2776  14.446   5.466  12.337  0.2573 -0.0267  0.2873
  200PRO     HA 2777  14.520   5.416  12.400 -1.0421 -2.3312  0.0392
  200PRO      C 2778  14.499   5.569  12.243 -0.1763  0.1475 -0.0890
  200PRO      O 2779  14.581   5.537  12.161 -0.4265 -0.0864 -0.6279
  201THR      N 2780  14.463   5.701  12.269  0.5529 -0.1142  0.2803
  201THR      H 2781  14.406   5.713  12.352 -0.4181  0.2147 -0.4241
  201THR     CA 2782  14.516   5.820  12.197 -0.4779 -0.1331 -0.3659
  201THR     HA 2783  14.592   5.788  12.125 -1.2020 -1.0301 -0.7417
  201THR     CB 2784  14.405   5.889  12.111 -0.7752  0.3017  0.1282
  201THR     HB 2785  14.440   5.983  12.070 -2.6265  0.7142 -0.5566
  201THR    CG2 2786  14.338   5.807  12.001 -0.0305 -0.1783 -0.1717
  201THR   HG21 2787  14.409   5.802  11.918 -0.6291 -1.1680 -0.6275
  201THR   HG22 2788  14.321   5.708  12.043  0.4946  0.5066  1.6883
  201THR   HG23 2789  14.249   5.855  11.960 -0.0501 -0.6816 -0.7156
  201THR    OG1 2790  14.299   5.934  12.195  0.0154  0.3663 -0.3903
  201THR    HG1 2791  14.336   5.993  12.262 -1.3100  1.4551 -0.6031
  201THR      C 2792  14.585   5.913  12.303  0.7169  0.3517  0.9897
  201THR      O 2793  14.535   5.926  12.417 -0.7759  0.2578 -0.3472
  202SER      N 2794  14.682   5.989  12.258 -0.2729  0.3413  0.7713
  202SER      H 2795  14.698   6.010  12.160 -1.2073  0.0074  0.5383
  202SER     CA 2796  14.766   6.072  12.345 -0.3889 -0.6742 -0.2530
  202SER     HA 2797  14.724   6.069  12.446 -2.2933  2.4965 -0.8954
  202SER     CB 2798  14.911   6.022  12.367 -0.4364  1.1900  1.0650
  202SER    HB1 2799  14.968   6.084  12.436  1.9614  1.8135 -1.4305
  202SER    HB2 2800  14.966   6.043  12.276 -0.4717  2.6161  1.3665
  202SER     OG 2801  14.924   5.880  12.393 -0.1448  0.1051  0.0172
  202SER     HG 2802  15.013   5.867  12.428 -0.4303  0.7558  1.0115
  202SER      C 2803  14.763   6.212  12.291 -0.1315 -0.6069 -0.0279
  202SER      O 2804  14.759   6.231  12.170  0.2544  0.0195 -0.0377
  203PRO      N 2805  14.770   6.317  12.385 -0.6930 -0.2418 -0.5509
  203PRO     CD 2806  14.771   6.300  12.533  0.0220  0.2523  0.0825
  203PRO    HD1 2807  14.848   6.227  12.558  1.0440  2.1421  2.6759
  203PRO    HD2 2808  14.669   6.272  12.560  0.3868 -1.6578 -0.4344
  203PRO     CG 2809  14.808   6.436  12.596  0.7455  0.1027 -0.6661
  203PRO    HG1 2810  14.914   6.437  12.623 -0.1833 -2.6338  3.5227
  203PRO    HG2 2811  14.747   6.470  12.679  1.3624 -0.6824  0.1140
  203PRO     CB 2812  14.775   6.539  12.488 -0.7015 -0.2153 -0.2316
  203PRO    HB1 2813  14.817   6.638  12.508 -2.3206  0.3611  0.4242
  203PRO    HB2 2814  14.672   6.571  12.473 -0.3000  1.5000  0.5132
  203PRO     CA 2815  14.802   6.461  12.356 -0.8315  0.2214 -0.1571
  203PRO     HA 2816  14.739   6.500  12.276 -1.9649  1.1102  1.1462
  203PRO      C 2817  14.953   6.481  12.316 -1.7894 -0.5118  0.7509
  203PRO      O 2818  15.024   6.382  12.315 -0.1696  0.6364 -0.1005
  204SER      N 2819  15.009   6.602  12.305 -0.2160  0.3327 -0.6525
  204SER      H 2820  14.952   6.683  12.325 -1.7701 -0.4372 -1.8727
  204SER     CA 2821  15.143   6.628  12.273  0.3840  0.2021 -0.2647
  204SER     HA 2822  15.178   6.551  12.203  0.7165 -0.1057  0.2361
  204SER     CB 2823  15.159   6.759  12.191 -0.0481  0.0608  0.1315
  204SER    HB1 2824  15.255   6.754  12.140 -0.3606  0.1838 -0.4724
  204SER    HB2 2825  15.147   6.836  12.268  0.2387 -1.6130  1.8924
  204SER     OG 2826  15.064   6.773  12.096 -0.3606  0.2633 -0.4156
  204SER     HG 2827  15.101   6.843  12.041 -0.5930  0.1042 -0.7807
  204SER      C 2828  15.235   6.619  12.394 -0.4264 -0.3988  0.1122
  204SER      O 2829  15.246   6.719  12.467 -0.1949 -0.3243  0.3135
  205TYR      N 2830  15.321   6.513  12.407  0.0500  0.1013  0.0005
  205TYR      H 2831  15.305   6.435  12.345 -0.5437 -0.8143  1.2805
  205TYR     CA 2832  15.425   6.495  12.503  0.5677  0.5244 -0.2156
  205TYR     HA 2833  15.485   6.585  12.518  1.1631  0.2085 -0.6758
  205TYR     CB 2834  15.360   6.458  12.634 -0.4917  0.2935  0.5623
  205TYR    HB1 2835  15.316   6.360  12.620 -1.8308  0.6688  1.9096
  205TYR    HB2 2836  15.275   6.524  12.650  0.2513  1.0570  1.4168
  205TYR     CG 2837  15.455   6.459  12.755 -0.7448 -0.1175  0.0609
  205TYR    CD1 2838  15.546   6.354  12.782 -0.7041  0.1463  0.5771
  205TYR    HD1 2839  15.551   6.274  12.709  1.3636 -0.1886  1.0500
  205TYR    CE1 2840  15.634   6.357  12.891 -0.4415 -0.4303  0.6300
  205TYR    HE1 2841  15.701   6.273  12.902  0.1957  0.0642  0.5496
  205TYR     CZ 2842  15.629   6.477  12.973  0.2564  0.0428  0.3632
  205TYR     OH 2843  15.708   6.484  13.085  0.2315  0.1195 -0.8832
  205TYR     HH 2844  15.765   6.407  13.094  2.1578  1.6850  0.8133
  205TYR    CE2 2845  15.535   6.574  12.961  0.4916  0.1154 -0.7994
  205TYR    HE2 2846  15.526   6.647  13.040 -2.4604 -1.9108  0.8537
  205TYR    CD2 2847  15.448   6.569  12.851 -0.5837 -0.0983  0.0429
  205TYR    HD2 2848  15.378   6.651  12.842  0.5724  0.9796  0.6641
  205TYR      C 2849  15.514   6.379  12.450 -0.4469 -0.1717  0.0051
  205TYR      O 2850  15.466   6.280  12.385 -0.2716  0.4323  0.4025
  206SER      N 2851  15.643   6.406  12.454 -0.1539 -0.1436  0.0030
  206SER      H 2852  15.677   6.481  12.512 -2.1881  0.3525  0.5909
  206SER     CA 2853  15.743   6.341  12.369  0.1682  0.2113  0.3664
  206SER     HA 2854  15.701   6.289  12.282  1.0486 -0.1745  0.1597
  206SER     CB 2855  15.844   6.440  12.317  0.4058 -0.1836 -0.0379
  206SER    HB1 2856  15.908   6.379  12.253  2.0886  1.8287 -0.3316
  206SER    HB2 2857  15.908   6.487  12.392  0.9999 -0.1363 -0.5663
  206SER     OG 2858  15.792   6.552  12.237  1.0235  0.6421  0.4815
  206SER     HG 2859  15.859   6.555  12.169  2.6890  0.0004  2.0503
  206SER      C 2860  15.829   6.237  12.449 -0.8835  0.3277  0.4072
  206SER      O 2861  15.861   6.269  12.567  0.3319  0.3478  0.6571
  207PRO      N 2862  15.884   6.130  12.384  0.6048 -0.6170 -0.6818
  207PRO     CD 2863  15.831   6.069  12.264  0.6414 -0.3014  0.7381
  207PRO    HD1 2864  15.887   6.109  12.179  0.2826  0.0767  0.6787
  207PRO    HD2 2865  15.726   6.099  12.255  0.4836 -1.1292 -0.3101
  207PRO     CG 2866  15.860   5.919  12.282 -0.1848  0.0144  0.3961
  207PRO    HG1 2867  15.850   5.862  12.190  0.0840 -0.9002  0.9291
  207PRO    HG2 2868  15.786   5.879  12.351 -0.1650 -1.3307 -0.3470
  207PRO     CB 2869  16.000   5.915  12.345  0.8594 -0.8247  0.1927
  207PRO    HB1 2870  16.067   5.925  12.259 -1.8592 -1.8419 -2.1404
  207PRO    HB2 2871  16.006   5.825  12.405 -0.0613  0.1645  1.7962
  207PRO     CA 2872  15.989   6.038  12.443  0.6847 -0.1092  0.5489
  207PRO     HA 2873  15.969   6.002  12.544 -2.6768 -1.2112 -0.4771
  207PRO      C 2874  16.127   6.107  12.450  0.3566 -0.0784  0.1784
  207PRO      O 2875  16.134   6.223  12.421  1.0034 -0.4317 -0.7786
  208THR      N 2876  16.228   6.037  12.491 -0.3255  0.2069 -0.0951
  208THR      H 2877  16.206   5.950  12.539  4.4270 -1.7770 -1.2642
  208THR     CA 2878  16.366   6.079  12.495 -0.4136 -0.1537 -0.4021
  208THR     HA 2879  16.370   6.186  12.518  2.0378 -0.5920  1.4220
  208THR     CB 2880  16.430   6.018  12.626 -0.3112  0.1631  0.4647
  208THR     HB 2881  16.425   5.910  12.631  0.3165  0.1451  0.7687
  208THR    CG2 2882  16.577   6.055  12.639  0.0358 -0.3976 -0.7454
  208THR   HG21 2883  16.644   5.984  12.591  1.5335 -0.1330  0.9189
  208THR   HG22 2884  16.605   6.150  12.592  0.3505  1.1119  2.3810
  208THR   HG23 2885  16.612   6.046  12.741 -1.6520 -1.3046 -0.2233
  208THR    OG1 2886  16.370   6.079  12.734 -0.3053  0.0527 -0.1364
  208THR    HG1 2887  16.394   6.172  12.728 -0.2520  0.1142  0.9693
  208THR      C 2888  16.456   6.040  12.376  0.1862 -0.2468 -0.3516
  208THR      O 2889  16.440   5.933  12.323 -0.3753 -0.0994  0.5182
  209SER      N 2890  16.547   6.132  12.338 -0.2424  0.4390  0.0652
  209SER      H 2891  16.548   6.226  12.375  0.5273  0.6370 -0.4494
  209SER     CA 2892  16.646   6.094  12.235 -0.1206  0.0701  0.2889
  209SER     HA 2893  16.641   5.986  12.217 -0.1666 -0.1972  1.8474
  209SER     CB 2894  16.605   6.157  12.098  0.2850 -0.5980 -0.2888
  209SER    HB1 2895  16.509   6.122  12.061 -0.4173  0.8035  0.1958
  209SER    HB2 2896  16.678   6.127  12.022  1.4034  0.8839  0.1853
  209SER     OG 2897  16.606   6.293  12.110 -0.5357  0.0236  0.2028
  209SER     HG 2898  16.618   6.327  12.021  0.0833 -1.9885 -0.4905
  209SER      C 2899  16.787   6.135  12.273  0.9126 -0.4300  0.0269
  209SER      O 2900  16.811   6.234  12.343 -0.3389 -0.8860  0.0912
  210PRO      N 2901  16.892   6.066  12.220 -0.2610 -0.6606 -0.3061
  210PRO     CD 2902  16.894   5.950  12.132  0.9493 -1.0374  0.0389
  210PRO    HD1 2903  16.895   5.971  12.025 -0.2708  0.4795  0.2991
  210PRO    HD2 2904  16.813   5.882  12.155  0.4482 -0.1306  1.0403
  210PRO     CG 2905  17.030   5.890  12.149  0.2818 -0.1337  0.6073
  210PRO    HG1 2906  17.063   5.850  12.053  0.1580  0.4243  0.3290
  210PRO    HG2 2907  17.024   5.822  12.234 -2.8537 -1.1275 -0.3262
  210PRO     CB 2908  17.124   6.007  12.188 -0.3167  0.0781 -0.2622
  210PRO    HB1 2909  17.165   6.046  12.095 -0.6201  1.2508  0.0906
  210PRO    HB2 2910  17.206   5.969  12.249 -0.2699  0.0114 -0.3699
  210PRO     CA 2911  17.028   6.110  12.246  0.0203  0.9154 -0.6753
  210PRO     HA 2912  17.040   6.110  12.354 -0.6826  0.3324 -0.5927
  210PRO      C 2913  17.052   6.257  12.194 -0.3362  0.4036  0.8296
  210PRO      O 2914  16.978   6.294  12.097  0.1292  0.0307 -0.3925
  211SER      N 2915  17.140   6.335  12.251 -0.2761 -0.4481  0.0335
  211SER      H 2916  17.175   6.302  12.340  1.1344 -2.5053 -1.2463
  211SER     CA 2917  17.182   6.470  12.207  0.4730  0.3310 -0.4583
  211SER     HA 2918  17.090   6.521  12.178 -0.3874 -0.7717  0.2784
  211SER     CB 2919  17.244   6.545  12.328 -0.1380 -0.3126 -0.1341
  211SER    HB1 2920  17.288   6.639  12.294 -0.2433 -1.3312 -3.2825
  211SER    HB2 2921  17.322   6.486  12.375 -0.2631 -0.7681 -0.5026
  211SER     OG 2922  17.142   6.563  12.415  0.1400  0.1075 -0.4965
  211SER     HG 2923  17.182   6.581  12.500  0.1765  0.7615 -0.6474
  211SER      C 2924  17.269   6.467  12.080  0.0246 -0.1557 -0.4331
  211SER      O 2925  17.342   6.377  12.040 -0.0901 -0.3540 -0.0691
  212TYR      N 2926  17.266   6.583  12.015  0.1999  0.4378  0.0950
  212TYR      H 2927  17.211   6.657  12.057 -0.7766 -1.8954  3.1670
  212TYR     CA 2928  17.340   6.607  11.891 -0.5823 -0.1495  0.1961
  212TYR     HA 2929  17.391   6.517  11.859 -1.3053 -0.6568  0.4634
  212TYR     CB 2930  17.240   6.656  11.785  0.2609  0.0321  0.0880
  212TYR    HB1 2931  17.176   6.572  11.757  0.0297 -0.2270  1.3664
  212TYR    HB2 2932  17.306   6.662  11.698 -0.3105 -0.1621 -0.3587
  212TYR     CG 2933  17.155   6.777  11.811  0.0010 -0.7893  0.0266
  212TYR    CD1 2934  17.180   6.903  11.742 -0.3920 -0.2240  0.7842
  212TYR    HD1 2935  17.263   6.904  11.672 -1.1014 -0.6021 -0.0794
  212TYR    CE1 2936  17.093   7.017  11.762  0.5001  0.0394  0.3507
  212TYR    HE1 2937  17.116   7.103  11.699 -2.1855  1.0224  0.6591
  212TYR     CZ 2938  16.973   7.004  11.835  0.5410  0.7772 -0.3555
  212TYR     OH 2939  16.880   7.104  11.842  0.1697 -0.4297 -0.1102
  212TYR     HH 2940  16.798   7.074  11.883  1.1396 -1.9784  0.7819
  212TYR    CE2 2941  16.950   6.877  11.902 -0.3644 -0.0002  0.4869
  212TYR    HE2 2942  16.860   6.857  11.958 -0.2391 -0.2751  0.5952
  212TYR    CD2 2943  17.039   6.770  11.884  0.5758  0.6622  0.7228
  212TYR    HD2 2944  17.004   6.673  11.917  2.1299 -0.7454 -1.6801
  212TYR      C 2945  17.444   6.721  11.914 -0.8005  0.8152  0.7817
  212TYR      O 2946  17.529   6.745  11.829 -0.8858 -0.0459  0.2648
  213SER      N 2947  17.437   6.794  12.024 -0.4617 -0.0157  0.1088
  213SER      H 2948  17.352   6.786  12.077  0.2836 -0.4113  1.2745
  213SER     CA 2949  17.534   6.890  12.071  0.6708  0.1575  0.2356
  213SER     HA 2950  17.611   6.894  11.994  0.4245 -0.0840 -0.0247
  213SER     CB 2951  17.462   7.027  12.072  0.2987  0.8890  0.5009
  213SER    HB1 2952  17.506   7.102  12.139 -2.2945  2.0969  0.9348
  213SER    HB2 2953  17.361   7.006  12.107  0.8148 -3.9172 -0.6501
  213SER     OG 2954  17.444   7.080  11.939  0.6350 -0.2311  0.4454
  213SER     HG 2955  17.361   7.129  11.940  0.2571 -0.7033 -2.6871
  213SER      C 2956  17.589   6.871  12.220  0.4861  0.0949  0.0025
  213SER      O 2957  17.534   6.787  12.291 -0.0329  0.8477 -0.4193
  214PRO      N 2958  17.696   6.935  12.256 -0.0633 -0.3681  0.6458
  214PRO     CD 2959  17.790   7.006  12.162  0.1928  0.5079  0.4881
  214PRO    HD1 2960  17.742   7.065  12.084  0.4251 -0.9234 -0.7710
  214PRO    HD2 2961  17.857   6.934  12.116 -0.1457  1.6311 -1.8223
  214PRO     CG 2962  17.862   7.096  12.262 -0.3224  0.2970 -0.2829
  214PRO    HG1 2963  17.793   7.174  12.294 -1.9981 -2.0545  2.0291
  214PRO    HG2 2964  17.961   7.129  12.229 -0.4269 -0.3961 -1.3051
  214PRO     CB 2965  17.882   7.006  12.378 -0.1685 -0.1282 -0.1325
  214PRO    HB1 2966  17.906   7.061  12.469 -0.0648 -0.1149 -0.1691
  214PRO    HB2 2967  17.962   6.935  12.358  0.2505 -0.1511  1.5199
  214PRO     CA 2968  17.746   6.938  12.392 -0.7174  0.0928  0.7482
  214PRO     HA 2969  17.754   6.835  12.426  3.1538  0.2904  0.6200
  214PRO      C 2970  17.654   7.008  12.486  0.1249  0.4132  0.2022
  214PRO      O 2971  17.573   7.096  12.462 -0.1286  0.2095  0.5465
  215SER      N 2972  17.675   6.966  12.612  0.5207  0.1772  0.5526
  215SER      H 2973  17.733   6.886  12.633 -0.7982 -1.0967 -0.5536
  215SER     CA 2974  17.602   7.027  12.725  0.4369 -0.4131  0.2656
  215SER     HA 2975  17.533   7.106  12.695  3.0081  1.5697 -0.6637
  215SER     CB 2976  17.510   6.920  12.786  0.4243 -0.5193  0.5365
  215SER    HB1 2977  17.472   6.954  12.882 -2.3000 -2.7959  0.3011
  215SER    HB2 2978  17.568   6.829  12.799 -0.0682 -0.7320  1.2308
  215SER     OG 2979  17.400   6.901  12.702  0.1703  0.0834 -0.0292
  215SER     HG 2980  17.423   6.824  12.650  1.7250 -0.0344  0.7875
  215SER      C 2981  17.696   7.085  12.834 -0.8460  0.0142 -0.1599
  215SER      O 2982  17.650   7.128  12.935  0.3077  0.2396 -0.6218
  216SER      N 2983  17.830   7.081  12.808  0.3903  0.5214  0.1616
  216SER      H 2984  17.860   7.055  12.715 -0.3829  3.6668 -1.0197
  216SER     CA 2985  17.937   7.117  12.899 -1.0435  0.3744 -0.3143
  216SER     HA 2986  17.892   7.150  12.993  2.2689 -0.9464  1.8048
  216SER     CB 2987  18.027   6.994  12.929 -0.4899  0.8623  0.0326
  216SER    HB1 2988  17.960   6.915  12.963  1.4850 -0.9812 -0.2476
  216SER    HB2 2989  18.085   7.002  13.020  0.2776 -1.7169 -0.1954
  216SER     OG 2990  18.113   6.951  12.821  0.1828 -0.0691  0.2890
  216SER     HG 2991  18.194   6.995  12.844 -0.2902  0.0608  1.7585
  216SER      C 2992  18.029   7.229  12.833  0.4325  1.1735  0.0155
  216SER      O 2993  18.024   7.242  12.710  0.0248  0.0650  0.0776
  217PRO      N 2994  18.111   7.301  12.919  0.4594  0.5469 -0.3480
  217PRO     CD 2995  18.108   7.291  13.063 -0.4789 -0.3026 -0.6001
  217PRO    HD1 2996  18.192   7.228  13.092 -0.5478  0.0723  0.4601
  217PRO    HD2 2997  18.015   7.256  13.107 -1.2437  3.4403  0.9423
  217PRO     CG 2998  18.143   7.434  13.108 -0.6358  0.2509 -0.7021
  217PRO    HG1 2999  18.194   7.426  13.204 -2.1996 -0.9862  0.0576
  217PRO    HG2 3000  18.045   7.479  13.120  0.2296  2.4421 -1.6292
  217PRO     CB 3001  18.223   7.487  12.990  0.0687 -0.6666  0.3955
  217PRO    HB1 3002  18.329   7.466  13.008  0.4757  0.9417  0.0117
  217PRO    HB2 3003  18.198   7.593  12.980 -0.3560 -0.7364  0.6998
  217PRO     CA 3004  18.175   7.413  12.866 -0.5036 -0.3070  0.0596
  217PRO     HA 3005  18.111   7.466  12.795  3.1407  2.2925 -1.4428
  217PRO      C 3006  18.292   7.376  12.772  0.0639  0.5082  0.1497
  217PRO      O 3007  18.350   7.268  12.774 -0.0112  0.4362  0.8129
  218ARG      N 3008  18.340   7.472  12.695 -0.1938 -0.0742 -0.3803
  218ARG      H 3009  18.285   7.554  12.678 -0.0807 -0.3295 -2.0561
  218ARG     CA 3010  18.450   7.458  12.601 -0.1269  0.2877  0.4329
  218ARG     HA 3011  18.415   7.382  12.532  0.8483  2.7425 -2.9035
  218ARG     CB 3012  18.471   7.585  12.510  0.0389  0.0477 -0.2886
  218ARG    HB1 3013  18.387   7.595  12.443  1.3530  1.2668 -1.7822
  218ARG    HB2 3014  18.561   7.561  12.454  2.7421  0.7629  3.5186
  218ARG     CG 3015  18.486   7.717  12.583 -0.1759  0.2001  0.0296
  218ARG    HG1 3016  18.564   7.713  12.659 -0.5461 -2.5764  0.3314
  218ARG    HG2 3017  18.394   7.754  12.627 -0.6504 -0.0122 -0.7790
  218ARG     CD 3018  18.523   7.829  12.489  0.5682 -0.4123 -0.0285
  218ARG    HD1 3019  18.453   7.844  12.407  0.0250 -1.8324  0.1635
  218ARG    HD2 3020  18.606   7.795  12.427 -0.0654 -0.0564 -1.1039
  218ARG     NE 3021  18.563   7.948  12.558 -0.3838  0.4616 -0.1827
  218ARG     HE 3022  18.661   7.946  12.582 -0.1255  1.3718 -1.1544
  218ARG     CZ 3023  18.486   8.052  12.604 -0.3614 -0.0768  0.1931
  218ARG    NH1 3024  18.353   8.062  12.590 -0.3339 -0.1054 -0.9021
  218ARG   HH11 3025  18.300   7.987  12.548 -0.1729 -0.5480 -0.3201
  218ARG   HH12 3026  18.310   8.141  12.637  0.7959  0.1105 -0.2141
  218ARG    NH2 3027  18.536   8.153  12.665 -0.0416 -0.7607 -0.6128
  218ARG   HH21 3028  18.631   8.151  12.698 -0.9818 -1.5547  2.1256
  218ARG   HH22 3029  18.479   8.230  12.698 -1.1089 -0.5079 -2.9532
  218ARG      C 3030  18.576   7.412  12.672  0.6117  0.6409 -0.7051
  218ARG      O 3031  18.599   7.429  12.791 -0.1808  0.3255 -0.6432
  219TYR      N 3032  18.656   7.342  12.591  0.0586 -0.0704 -0.0456
  219TYR      H 3033  18.626   7.323  12.496 -0.8997 -1.2102  0.4639
  219TYR     CA 3034  18.777   7.263  12.635 -0.2831 -0.3936  0.0813
  219TYR     HA 3035  18.793   7.206  12.543 -4.1442  0.2441 -1.0658
  219TYR     CB 3036  18.895   7.363  12.670  0.4387  0.4600  0.2461
  219TYR    HB1 3037  18.984   7.300  12.680  1.0659  1.2095 -0.5694
  219TYR    HB2 3038  18.891   7.385  12.777  0.3558 -0.7197  0.4941
  219TYR     CG 3039  18.919   7.476  12.578  0.0974  0.0315  0.4212
  219TYR    CD1 3040  18.934   7.602  12.637 -1.4718 -0.1002  0.2848
  219TYR    HD1 3041  18.915   7.622  12.741  1.5805 -0.0257  0.8750
  219TYR    CE1 3042  18.977   7.707  12.554  0.2371  0.5048 -1.1310
  219TYR    HE1 3043  18.986   7.804  12.601 -3.1754  0.1358  0.4644
  219TYR     CZ 3044  18.984   7.685  12.415  0.2406  0.7162  1.2029
  219TYR     OH 3045  19.000   7.800  12.342  0.5651  0.6166  0.6578
  219TYR     HH 3046  18.993   7.784  12.247  0.9958  1.3247  0.5067
  219TYR    CE2 3047  18.985   7.556  12.354  0.0038 -0.3396 -0.2202
  219TYR    HE2 3048  19.009   7.536  12.251  1.7938 -0.4993  0.1992
  219TYR    CD2 3049  18.941   7.453  12.438 -0.6449  0.4862  0.2166
  219TYR    HD2 3050  18.919   7.362  12.384  0.9718 -1.4830  2.7807
  219TYR      C 3051  18.761   7.158  12.742  0.1758  0.0917  0.0899
  219TYR      O 3052  18.860   7.096  12.784 -0.5874  0.5994  0.0933
  220THR      N 3053  18.641   7.137  12.798 -0.0670 -0.1026 -0.2287
  220THR      H 3054  18.566   7.198  12.768 -0.5353 -0.3103  0.5135
  220THR     CA 3055  18.616   7.021  12.889  0.1406 -0.3961 -0.8326
  220THR     HA 3056  18.704   7.007  12.952  0.1354 -2.6331 -1.2956
  220THR     CB 3057  18.498   7.046  12.980 -0.3781 -0.4946 -0.1656
  220THR     HB 3058  18.502   6.967  13.055  1.2535 -0.3591 -0.0820
  220THR    CG2 3059  18.526   7.191  13.041  1.1596  0.4382  0.3751
  220THR   HG21 3060  18.458   7.205  13.125 -0.8113  0.2150 -1.1547
  220THR   HG22 3061  18.629   7.200  13.077  0.1663 -1.1888  3.8345
  220THR   HG23 3062  18.509   7.270  12.968 -0.5698 -1.3189 -1.1842
  220THR    OG1 3063  18.374   7.048  12.903  0.1616  0.5793  0.0531
  220THR    HG1 3064  18.366   7.128  12.851 -4.2802 -0.3701 -0.9157
  220THR      C 3065  18.610   6.891  12.801  0.0866  0.5533 -0.9436
  220THR      O 3066  18.573   6.904  12.688  0.0858  0.2109  0.1819
  221PRO      N 3067  18.617   6.770  12.863  0.5321  0.3085 -0.0946
  221PRO     CD 3068  18.663   6.740  12.995  0.1558  0.1109  0.2948
  221PRO    HD1 3069  18.593   6.780  13.068 -0.2424  0.6088 -0.3473
  221PRO    HD2 3070  18.755   6.793  13.018 -1.3772  2.5767  0.8300
  221PRO     CG 3071  18.679   6.586  12.999 -0.2009 -0.4126  0.2434
  221PRO    HG1 3072  18.591   6.529  13.030 -0.2188 -0.2703  0.4623
  221PRO    HG2 3073  18.757   6.551  13.066 -1.1481 -2.1068  0.5011
  221PRO     CB 3074  18.716   6.557  12.856 -0.8150  0.2219  0.1323
  221PRO    HB1 3075  18.693   6.451  12.845 -0.2723  0.1097  0.0305
  221PRO    HB2 3076  18.818   6.582  12.826 -0.3999 -0.1975  1.1945
  221PRO     CA 3077  18.624   6.653  12.777 -0.5015  0.2154  0.0188
  221PRO     HA 3078  18.677   6.683  12.686 -0.5459  0.3135  0.0266
  221PRO      C 3079  18.484   6.598  12.736 -0.5173  0.3731  0.2892
  221PRO      O 3080  18.383   6.627  12.802 -0.4839 -0.3913 -0.0833
  222GLN      N 3081  18.488   6.518  12.631  0.4572 -0.0760 -0.3216
  222GLN      H 3082  18.581   6.486  12.607 -0.4060 -2.0283 -1.1247
  222GLN     CA 3083  18.376   6.452  12.567  0.5092  0.1945 -0.1110
  222GLN     HA 3084  18.283   6.468  12.621 -0.8724  1.2878 -2.7644
  222GLN     CB 3085  18.353   6.510  12.429 -0.2308  0.2710  0.5429
  222GLN    HB1 3086  18.274   6.459  12.373  1.9337  0.6617 -2.9479
  222GLN    HB2 3087  18.443   6.503  12.369 -1.4352  1.0990 -1.3934
  222GLN     CG 3088  18.325   6.663  12.428 -0.4274  1.0272  0.0434
  222GLN    HG1 3089  18.317   6.698  12.325 -0.6243 -0.9768 -0.6594
  222GLN    HG2 3090  18.409   6.712  12.476  1.2344 -0.0171 -1.7106
  222GLN     CD 3091  18.199   6.711  12.503  0.2848 -0.0301  0.6046
  222GLN    OE1 3092  18.090   6.660  12.486  0.3304  0.2546  0.3028
  222GLN    NE2 3093  18.212   6.805  12.592 -0.3427  0.0221  0.6488
  222GLN   HE21 3094  18.304   6.845  12.606 -0.1735  0.6998 -1.9622
  222GLN   HE22 3095  18.139   6.837  12.654 -0.3966  1.2174 -0.0195
  222GLN      C 3096  18.416   6.300  12.556  0.5011  0.2806 -0.1175
  222GLN      O 3097  18.532   6.259  12.562 -0.7863 -0.4015 -0.0362
  223SER      N 3098  18.314   6.213  12.548 -0.3204  0.1260  0.2205
  223SER      H 3099  18.217   6.242  12.546 -0.5477 -0.6631 -0.2404
  223SER     CA 3100  18.336   6.066  12.522 -0.3374 -0.1981 -0.0776
  223SER     HA 3101  18.435   6.042  12.484 -0.3596 -0.1758 -0.1519
  223SER     CB 3102  18.313   5.980  12.653 -0.0073 -0.7249 -0.2517
  223SER    HB1 3103  18.329   5.877  12.622 -3.5526 -1.3106 -0.3745
  223SER    HB2 3104  18.208   5.987  12.680  0.5293  0.5730  1.5724
  223SER     OG 3105  18.404   6.017  12.756  0.6736 -0.3898  0.1862
  223SER     HG 3106  18.394   5.951  12.825 -0.8072 -1.0710 -0.6550
  223SER      C 3107  18.240   6.028  12.414  0.1060  0.2533 -0.1321
  223SER      O 3108  18.130   6.088  12.409 -0.2021  0.1266 -0.3211
  224PRO      N 3109  18.268   5.920  12.334 -0.1105 -0.2247  0.9466
  224PRO     CD 3110  18.387   5.832  12.351  0.6734  0.3652 -0.1900
  224PRO    HD1 3111  18.376   5.791  12.451  1.0542 -0.3715 -0.4470
  224PRO    HD2 3112  18.483   5.883  12.344  0.8219  0.0691 -0.3001
  224PRO     CG 3113  18.369   5.716  12.252 -0.7608 -0.2601  0.0495
  224PRO    HG1 3114  18.415   5.623  12.284 -1.1105 -0.2615  0.5417
  224PRO    HG2 3115  18.414   5.747  12.157 -0.2656 -0.7035  0.1364
  224PRO     CB 3116  18.221   5.723  12.222  0.8888 -0.1046 -0.1893
  224PRO    HB1 3117  18.159   5.664  12.289  1.1767 -0.1927  0.0018
  224PRO    HB2 3118  18.197   5.696  12.119  0.5882 -1.1607  0.1544
  224PRO     CA 3119  18.181   5.872  12.235  0.1075 -0.0193 -0.0371
  224PRO     HA 3120  18.197   5.917  12.137  2.8526 -0.2889  0.2508
  224PRO      C 3121  18.029   5.863  12.277 -0.9822 -0.0210 -0.2947
  224PRO      O 3122  17.991   5.836  12.389 -0.1849  0.2365 -0.2096
  225THR      N 3123  17.949   5.882  12.176  0.6193 -0.0650 -0.2156
  225THR      H 3124  17.991   5.899  12.086 -1.5879  0.1291 -1.2531
  225THR     CA 3125  17.803   5.906  12.183  0.8437  0.6186  0.4129
  225THR     HA 3126  17.789   5.997  12.241  0.1893  1.9036 -1.7060
  225THR     CB 3127  17.737   5.938  12.048  0.1271 -0.4514  0.0554
  225THR     HB 3128  17.628   5.939  12.053  0.0693  2.0645 -0.7445
  225THR    CG2 3129  17.805   6.056  11.972  0.1148 -0.1583  0.0682
  225THR   HG21 3130  17.753   6.095  11.884 -0.6442  2.9314  1.8040
  225THR   HG22 3131  17.808   6.140  12.041  0.8063 -0.7953  0.8200
  225THR   HG23 3132  17.905   6.023  11.945 -1.1843 -3.3351 -1.0774
  225THR    OG1 3133  17.763   5.831  11.962 -0.2912  0.4893 -0.5029
  225THR    HG1 3134  17.853   5.825  11.929 -0.4821 -0.1965 -0.8905
  225THR      C 3135  17.722   5.787  12.247  0.5309 -0.4767  0.1508
  225THR      O 3136  17.606   5.804  12.287 -0.3435  0.4730  0.5583
  226TYR      N 3137  17.784   5.669  12.258  0.0422  0.1152 -0.1615
  226TYR      H 3138  17.884   5.665  12.248  0.0887 -0.1361  0.3996
  226TYR     CA 3139  17.725   5.545  12.313 -0.1953  0.7773 -0.0667
  226TYR     HA 3140  17.617   5.550  12.315 -0.2834 -0.8988 -0.0868
  226TYR     CB 3141  17.757   5.423  12.225 -0.3142  0.9198  0.4310
  226TYR    HB1 3142  17.691   5.418  12.138 -0.1211 -1.2758  0.3919
  226TYR    HB2 3143  17.728   5.334  12.279  1.6720  0.4067  0.6701
  226TYR     CG 3144  17.904   5.409  12.198  0.0656  0.0264 -0.1994
  226TYR    CD1 3145  17.954   5.454  12.073 -0.4717  0.0751  0.1356
  226TYR    HD1 3146  17.884   5.484  11.996 -1.5925 -1.9415  0.3489
  226TYR    CE1 3147  18.095   5.465  12.054 -0.1526  0.9865 -0.8082
  226TYR    HE1 3148  18.133   5.500  11.959  0.7917 -4.0459 -2.4197
  226TYR     CZ 3149  18.176   5.415  12.159  0.1420 -0.5490 -0.2198
  226TYR     OH 3150  18.308   5.406  12.147 -0.2068  0.2087 -0.0527
  226TYR     HH 3151  18.341   5.419  12.058 -1.2768 -3.0021 -0.9813
  226TYR    CE2 3152  18.122   5.353  12.274 -0.9201  0.3313  0.1226
  226TYR    HE2 3153  18.185   5.302  12.345  2.1980  0.7624 -2.1936
  226TYR    CD2 3154  17.985   5.359  12.295 -0.0794  0.2992  0.7571
  226TYR    HD2 3155  17.939   5.326  12.387 -2.0460 -0.1874 -0.3787
  226TYR      C 3156  17.767   5.524  12.466  0.1686 -0.6873  0.4050
  226TYR      O 3157  17.699   5.444  12.533 -0.2352 -0.8026  0.1768
  227THR      N 3158  17.871   5.587  12.513  0.3046  0.0525 -0.3765
  227THR      H 3159  17.919   5.651  12.451  2.4105  0.4549  1.5937
  227THR     CA 3160  17.933   5.579  12.646  0.0064  0.0876 -0.2531
  227THR     HA 3161  17.940   5.478  12.686  0.3700  0.6639  1.1806
  227THR     CB 3162  18.072   5.650  12.633  0.1449 -0.5541  0.0131
  227THR     HB 3163  18.058   5.757  12.617 -1.4652 -0.7079  0.2976
  227THR    CG2 3164  18.155   5.623  12.758  0.3218 -0.5082 -0.0765
  227THR   HG21 3165  18.094   5.630  12.849 -0.7435 -0.2773 -0.7989
  227THR   HG22 3166  18.197   5.523  12.755 -0.8702 -1.1500  2.5998
  227THR   HG23 3167  18.234   5.698  12.766  0.9932 -1.4257  2.5145
  227THR    OG1 3168  18.137   5.591  12.523 -0.1391  0.5143 -0.3244
  227THR    HG1 3169  18.119   5.496  12.528 -0.0708  0.4673 -0.9297
  227THR      C 3170  17.857   5.660  12.755 -0.4607  0.0748 -0.5146
  227THR      O 3171  17.823   5.779  12.731  0.2535 -0.1196  0.3645
  228PRO      N 3172  17.815   5.609  12.880 -0.1779 -0.2640 -0.0783
  228PRO     CD 3173  17.854   5.480  12.936  0.6406  0.2595 -0.0162
  228PRO    HD1 3174  17.960   5.485  12.961  1.3868 -0.6768 -2.8974
  228PRO    HD2 3175  17.827   5.404  12.863 -1.2761  0.5365  0.3875
  228PRO     CG 3176  17.767   5.465  13.057  0.5483  0.4802 -0.4704
  228PRO    HG1 3177  17.807   5.400  13.135 -0.5348  0.3518 -0.0082
  228PRO    HG2 3178  17.675   5.422  13.017  1.6543 -2.1420 -0.3091
  228PRO     CB 3179  17.729   5.611  13.109 -0.4076 -0.2190  0.3060
  228PRO    HB1 3180  17.802   5.637  13.185 -1.2388 -1.7392  1.6607
  228PRO    HB2 3181  17.629   5.606  13.152 -0.4446  2.1866  0.5336
  228PRO     CA 3182  17.735   5.689  12.975  0.3286  0.5194  0.3288
  228PRO     HA 3183  17.633   5.701  12.939  0.1952  1.1397  0.9052
  228PRO      C 3184  17.783   5.831  13.014 -0.1847  0.0509  0.3320
  228PRO      O 3185  17.904   5.863  13.016  0.1153  0.6094 -0.5516
  229SER      N 3186  17.691   5.929  13.020 -0.3100 -0.1366  0.9401
  229SER      H 3187  17.594   5.905  13.008  0.3116 -1.6603 -1.4817
  229SER     CA 3188  17.714   6.069  13.021 -0.1252 -0.5305  0.6115
  229SER     HA 3189  17.778   6.098  12.937 -1.2700  0.4375  0.0560
  229SER     CB 3190  17.581   6.153  13.003  0.4195 -0.6504  0.2501
  229SER    HB1 3191  17.599   6.259  13.019 -1.3988 -0.3994  0.7093
  229SER    HB2 3192  17.511   6.131  13.083  0.6563 -1.3159  0.2791
  229SER     OG 3193  17.510   6.135  12.880 -0.1080 -0.4135 -0.2828
  229SER     HG 3194  17.565   6.132  12.802  0.5336  0.3286  0.1304
  229SER      C 3195  17.776   6.119  13.157 -0.1931  0.4137  0.0503
  229SER      O 3196  17.753   6.056  13.261 -0.2027  0.4738  0.0192
  230SER      N 3197  17.859   6.223  13.152 -0.4124 -0.1872 -0.0760
  230SER      H 3198  17.879   6.266  13.063  0.5986 -0.7700 -0.1367
  230SER     CA 3199  17.912   6.289  13.283  0.3650  0.1407  0.9697
  230SER     HA 3200  17.933   6.217  13.363  0.7029  1.1503  1.8045
  230SER     CB 3201  18.047   6.358  13.250 -0.3699  0.5782 -0.1620
  230SER    HB1 3202  18.125   6.282  13.243 -0.2464  0.6511  0.4263
  230SER    HB2 3203  18.064   6.439  13.321  0.5270 -1.0968  1.5881
  230SER     OG 3204  18.041   6.415  13.123 -0.4668  0.0737 -0.3391
  230SER     HG 3205  18.076   6.362  13.050 -0.8734 -0.4580 -0.1524
  230SER      C 3206  17.809   6.391  13.333  0.2393  0.3942  0.6359
  230SER      O 3207  17.707   6.414  13.275  0.2365 -0.3723 -0.2117
  231PRO      N 3208  17.828   6.459  13.446  0.1649  0.1034  0.0452
  231PRO     CD 3209  17.917   6.414  13.551  0.2544 -0.1871  0.6126
  231PRO    HD1 3210  18.010   6.467  13.530 -0.2267  1.2592  2.1017
  231PRO    HD2 3211  17.935   6.307  13.540 -3.4948 -0.9179  1.0231
  231PRO     CG 3212  17.848   6.444  13.688  0.0662  1.1290  0.6140
  231PRO    HG1 3213  17.916   6.469  13.769  0.2275 -0.4855  0.9922
  231PRO    HG2 3214  17.791   6.360  13.727  1.5484 -1.8834 -3.3968
  231PRO     CB 3215  17.766   6.565  13.657  0.8223 -0.1900  0.3840
  231PRO    HB1 3216  17.837   6.647  13.655  0.8165 -0.1823 -2.2105
  231PRO    HB2 3217  17.690   6.592  13.730  2.1192 -2.3134  2.5791
  231PRO     CA 3218  17.712   6.536  13.514 -0.5054  0.8032 -0.4081
  231PRO     HA 3219  17.623   6.477  13.534 -1.3689  1.1736 -2.9371
  231PRO      C 3220  17.668   6.661  13.436  0.2264 -0.1850 -0.5173
  231PRO      O 3221  17.560   6.717  13.456  0.5136 -0.3594 -0.3834
  232SER      N 3222  17.756   6.724  13.357 -0.4736 -0.0899  0.2458
  232SER      H 3223  17.851   6.690  13.370  0.1874  1.5328 -0.2664
  232SER     CA 3224  17.731   6.825  13.257 -0.1020  0.0073 -0.2291
  232SER     HA 3225  17.667   6.900  13.301  1.3366  0.5667  0.9528
  232SER     CB 3226  17.864   6.891  13.218  0.3997  0.0747  0.0550
  232SER    HB1 3227  17.844   6.959  13.135  1.1293  0.6758  0.3760
  232SER    HB2 3228  17.929   6.812  13.179  0.6132  1.6355 -2.8996
  232SER     OG 3229  17.916   6.956  13.326 -0.5899 -0.0346  0.5065
  232SER     HG 3230  17.912   6.891  13.397  0.5204  1.1436  1.6864
  232SER      C 3231  17.665   6.769  13.137  0.3116 -0.9638  0.5542
  232SER      O 3232  17.719   6.772  13.025 -0.4392  1.0176 -0.2738
  233TYR      N 3233  17.535   6.730  13.160  0.3655  0.0139  0.4672
  233TYR      H 3234  17.495   6.733  13.252 -2.7680  0.1688 -0.8479
  233TYR     CA 3235  17.449   6.671  13.056  0.1268 -0.5465  0.4474
  233TYR     HA 3236  17.482   6.699  12.956 -1.0466  0.0075  0.1990
  233TYR     CB 3237  17.447   6.521  13.053 -0.4627  0.2190  1.2901
  233TYR    HB1 3238  17.399   6.486  13.144 -2.2991  1.6644  0.9189
  233TYR    HB2 3239  17.550   6.487  13.047 -0.4951  0.3268 -0.1969
  233TYR     CG 3240  17.388   6.458  12.930  0.0933  0.6982  1.0793
  233TYR    CD1 3241  17.261   6.391  12.937 -0.1672  0.7945 -0.0328
  233TYR    HD1 3242  17.212   6.379  13.033 -0.0184  1.6342  0.1539
  233TYR    CE1 3243  17.203   6.336  12.824 -0.2742 -0.0179 -0.5554
  233TYR    HE1 3244  17.111   6.279  12.828 -1.2938  1.6139  0.2381
  233TYR     CZ 3245  17.268   6.355  12.700  0.4778 -0.5880  0.2263
  233TYR     OH 3246  17.215   6.304  12.584 -0.8481  0.0230 -0.2690
  233TYR     HH 3247  17.133   6.256  12.599 -1.0149  0.6680  0.9147
  233TYR    CE2 3248  17.401   6.417  12.691 -0.2069 -0.0232  0.2475
  233TYR    HE2 3249  17.447   6.424  12.594  0.5323 -2.3662  0.3971
  233TYR    CD2 3250  17.459   6.465  12.811 -0.1810  0.1640 -0.0916
  233TYR    HD2 3251  17.559   6.505  12.810 -0.2983  0.5239  1.3324
  233TYR      C 3252  17.306   6.722  13.059 -0.1184  0.2744  0.9755
  233TYR      O 3253  17.261   6.766  13.166  0.1630  0.4714  0.5388
  234SER      N 3254  17.244   6.711  12.943  0.8888  0.0959  0.3395
  234SER      H 3255  17.292   6.672  12.863 -1.7903 -2.0753 -0.2960
  234SER     CA 3256  17.104   6.746  12.907  0.6560  0.5864  0.4167
  234SER     HA 3257  17.045   6.728  12.997  0.2662  2.1899  0.4988
  234SER     CB 3258  17.078   6.885  12.844 -0.3251 -0.3093  0.3637
  234SER    HB1 3259  16.971   6.903  12.834 -0.2477  0.7415  1.2832
  234SER    HB2 3260  17.142   6.911  12.760  1.6403  0.6530  2.1261
  234SER     OG 3261  17.113   6.976  12.943  0.2732  0.0702  0.1719
  234SER     HG 3262  17.070   6.955  13.026 -0.8084 -3.8291 -1.2696
  234SER      C 3263  17.059   6.648  12.799  0.3894  0.3644 -0.7203
  234SER      O 3264  17.128   6.639  12.695  0.2537 -0.0149 -0.0358
  235PRO      N 3265  16.945   6.577  12.812 -0.3861 -0.3243 -0.4355
  235PRO     CD 3266  16.853   6.583  12.923 -0.6614 -1.5133 -0.0064
  235PRO    HD1 3267  16.808   6.682  12.928 -1.4196 -1.9349  2.0477
  235PRO    HD2 3268  16.906   6.560  13.016  2.3103  2.5159 -0.5505
  235PRO     CG 3269  16.743   6.480  12.891 -0.3487 -1.1685  0.0835
  235PRO    HG1 3270  16.668   6.545  12.846  2.5041  0.2828 -2.6795
  235PRO    HG2 3271  16.722   6.423  12.982  1.6901  0.2170  1.4447
  235PRO     CB 3272  16.802   6.396  12.777 -0.4573 -0.2091 -0.3076
  235PRO    HB1 3273  16.719   6.357  12.719 -0.5898  1.6292 -1.3597
  235PRO    HB2 3274  16.864   6.317  12.821  0.6323  0.2743 -0.9718
  235PRO     CA 3275  16.898   6.489  12.707  0.0895 -0.1695  0.1350
  235PRO     HA 3276  16.986   6.432  12.677  1.1344  1.9238 -0.8466
  235PRO      C 3277  16.823   6.568  12.598  0.2634  0.3058  0.1179
  235PRO      O 3278  16.789   6.689  12.604 -0.6699  0.2254  0.4014
  236SER      N 3279  16.785   6.496  12.492  0.1154 -0.2064  0.0689
  236SER      H 3280  16.813   6.399  12.495  0.4069 -0.1592 -0.9509
  236SER     CA 3281  16.708   6.547  12.381  0.1524 -0.5304 -0.2437
  236SER     HA 3282  16.695   6.654  12.395  0.6756 -0.1908 -2.3009
  236SER     CB 3283  16.805   6.545  12.256 -0.3302  0.2986 -0.1754
  236SER    HB1 3284  16.757   6.568  12.162 -0.7711 -1.3892 -0.3806
  236SER    HB2 3285  16.847   6.445  12.245 -0.9089  0.1359 -0.9092
  236SER     OG 3286  16.901   6.646  12.271  0.5150  0.1616  0.6815
  236SER     HG 3287  16.953   6.608  12.342 -1.1848 -0.8298  1.4414
  236SER      C 3288  16.571   6.486  12.359 -0.1095 -0.4196 -0.2241
  236SER      O 3289  16.528   6.404  12.445 -0.0613 -0.4150  0.4019
  237SER      N 3290  16.490   6.531  12.257  0.4742 -0.2687 -0.4488
  237SER      H 3291  16.509   6.620  12.213 -0.2400 -1.4042 -3.1404
  237SER     CA 3292  16.359   6.471  12.233 -0.0439  0.2067  0.1733
  237SER     HA 3293  16.364   6.371  12.276  0.4149 -0.7825 -2.1184
  237SER     CB 3294  16.248   6.560  12.298  0.2424  0.0761  0.3378
  237SER    HB1 3295  16.276   6.596  12.396 -0.3100  0.8410  0.2184
  237SER    HB2 3296  16.157   6.499  12.301  1.2250 -1.4092  0.3604
  237SER     OG 3297  16.220   6.681  12.223 -0.8882  0.7746 -0.2136
  237SER     HG 3298  16.141   6.721  12.260 -0.2834  0.7334  1.1878
  237SER      C 3299  16.332   6.458  12.077 -0.4937  0.1921  0.6505
  237SER      O 3300  16.350   6.556  12.009 -0.2310  0.5826  0.0222
  238PRO      N 3301  16.272   6.347  12.034  0.6627 -0.9746 -0.6150
  238PRO     CD 3302  16.234   6.239  12.116 -0.7939 -0.5240 -1.0132
  238PRO    HD1 3303  16.158   6.274  12.185  1.5494  0.9233  0.9139
  238PRO    HD2 3304  16.320   6.191  12.164 -2.3897 -1.5034  0.9420
  238PRO     CG 3305  16.175   6.127  12.020  0.1131 -0.0507  0.1863
  238PRO    HG1 3306  16.067   6.128  12.007  0.0338  1.0659  0.8801
  238PRO    HG2 3307  16.206   6.028  12.052  2.7005 -0.1584 -2.4126
  238PRO     CB 3308  16.242   6.170  11.885 -0.1348  0.1706 -0.1369
  238PRO    HB1 3309  16.185   6.135  11.798 -0.3303  0.2531 -0.0441
  238PRO    HB2 3310  16.342   6.126  11.883 -0.5194 -0.6899 -1.3037
  238PRO     CA 3311  16.250   6.318  11.891 -0.6061  0.0920 -0.2693
  238PRO     HA 3312  16.339   6.347  11.836 -0.7947 -0.5662 -0.9284
  238PRO      C 3313  16.124   6.391  11.842  0.2873 -1.1665 -0.9834
  238PRO      O 3314  16.035   6.419  11.926  0.0240  0.4177  0.7209
  239SER      N 3315  16.108   6.431  11.718 -0.2031  0.2132  0.4508
  239SER      H 3316  16.182   6.412  11.653 -0.6427 -0.3975  0.1309
  239SER     CA 3317  15.986   6.503  11.670  0.2396  0.2426  0.1527
  239SER     HA 3318  15.969   6.597  11.723  0.7545  0.8571 -0.7696
  239SER     CB 3319  16.007   6.530  11.518  0.1983 -0.3300 -0.3210
  239SER    HB1 3320  15.921   6.586  11.483  0.0130 -1.6816 -2.1066
  239SER    HB2 3321  15.996   6.433  11.470 -1.0997 -0.8625  1.0049
  239SER     OG 3322  16.128   6.597  11.476 -0.2382  0.2056  0.3978
  239SER     HG 3323  16.116   6.610  11.382 -2.6884 -2.4052  0.2718
  239SER      C 3324  15.858   6.420  11.692 -0.0665 -0.3332 -0.2185
  239SER      O 3325  15.855   6.299  11.653  0.2197 -0.8041  0.1594
  240TYR      N 3326  15.759   6.476  11.753 -0.1773  0.4823  0.2865
  240TYR      H 3327  15.772   6.565  11.799  1.2986  0.5797 -0.2751
  240TYR     CA 3328  15.644   6.396  11.800 -0.0663 -0.5695 -0.6792
  240TYR     HA 3329  15.647   6.303  11.744  0.5800  0.1042 -1.7849
  240TYR     CB 3330  15.657   6.363  11.951  0.4778 -0.5412 -0.0095
  240TYR    HB1 3331  15.649   6.463  11.994  0.9780 -0.0451 -1.0475
  240TYR    HB2 3332  15.756   6.324  11.975  0.0776  0.1353  2.9824
  240TYR     CG 3333  15.547   6.274  12.014  0.3192  0.2489  0.2326
  240TYR    CD1 3334  15.439   6.340  12.076 -0.4290  0.4510 -0.1448
  240TYR    HD1 3335  15.425   6.444  12.102  1.0175  0.4736  0.5701
  240TYR    CE1 3336  15.326   6.259  12.112 -0.2818 -0.4540  0.6256
  240TYR    HE1 3337  15.247   6.319  12.153  1.1817  2.2011 -0.3523
  240TYR     CZ 3338  15.319   6.119  12.081 -0.7034 -0.4460 -0.1736
  240TYR     OH 3339  15.209   6.043  12.119  0.0392  0.1056 -0.0921
  240TYR     HH 3340  15.225   5.948  12.127  1.6254  0.3318 -0.4551
  240TYR    CE2 3341  15.431   6.058  12.027  0.5048 -0.1499  0.7042
  240TYR    HE2 3342  15.434   5.951  12.007  2.0985 -0.1497  0.8996
  240TYR    CD2 3343  15.538   6.138  11.982  0.5528  0.3656  0.3376
  240TYR    HD2 3344  15.618   6.094  11.924 -0.0181 -1.0287  0.5883
  240TYR      C 3345  15.517   6.461  11.754 -0.5045 -0.1486  0.2849
  240TYR      O 3346  15.517   6.585  11.749 -0.5760  0.1967  0.3082
  241SER      N 3347  15.408   6.388  11.735 -0.0297 -0.0569 -0.1198
  241SER      H 3348  15.416   6.289  11.751  0.9065 -0.0246 -0.3334
  241SER     CA 3349  15.278   6.440  11.702 -0.3023  0.1030  0.0693
  241SER     HA 3350  15.282   6.548  11.719  1.2928 -0.1508  1.3745
  241SER     CB 3351  15.242   6.414  11.552 -0.4120  0.4347  0.1417
  241SER    HB1 3352  15.159   6.479  11.524  0.5887  1.2614 -0.9455
  241SER    HB2 3353  15.218   6.308  11.550  0.1328  0.3164 -0.3587
  241SER     OG 3354  15.348   6.459  11.467 -0.4631  0.3873  0.1935
  241SER     HG 3355  15.356   6.553  11.485 -0.9446  0.4558  0.0619
  241SER      C 3356  15.163   6.379  11.784 -0.3985  0.3301 -1.1439
  241SER      O 3357  15.171   6.257  11.814  0.2098  0.0451 -0.2714
  242PRO      N 3358  15.058   6.457  11.819  1.0169 -0.0517 -0.3563
  242PRO     CD 3359  15.036   6.596  11.796 -0.3249  0.8819  0.8970
  242PRO    HD1 3360  15.053   6.622  11.692  1.8449 -1.4352  0.6170
  242PRO    HD2 3361  15.113   6.647  11.855  0.7023 -0.6066  0.8554
  242PRO     CG 3362  14.895   6.630  11.848 -0.5092  0.3843 -0.1508
  242PRO    HG1 3363  14.822   6.616  11.769 -0.7887 -0.9920  0.3355
  242PRO    HG2 3364  14.895   6.733  11.885  2.0887  0.2692  0.2781
  242PRO     CB 3365  14.875   6.532  11.964  0.2400  0.7989  0.3541
  242PRO    HB1 3366  14.768   6.527  11.983  0.3396 -0.8171  0.5664
  242PRO    HB2 3367  14.929   6.558  12.055 -1.7857 -0.1449  1.8605
  242PRO     CA 3368  14.938   6.411  11.892  0.1081 -0.2467 -0.7308
  242PRO     HA 3369  14.970   6.347  11.974  0.2253  2.1773  1.1823
  242PRO      C 3370  14.844   6.321  11.804  0.2726 -0.0036 -0.4787
  242PRO      O 3371  14.848   6.335  11.687 -0.3169 -0.5590 -0.1258
  243THR      N 3372  14.755   6.253  11.874  0.3663  0.3853 -0.8275
  243THR      H 3373  14.779   6.236  11.971  2.4271 -0.4017 -1.4454
  243THR     CA 3374  14.647   6.169  11.821 -0.2243  0.2773 -0.0784
  243THR     HA 3375  14.645   6.216  11.722  0.7329  1.2263  0.3348
  243THR     CB 3376  14.697   6.024  11.821  0.0198 -0.2666 -0.2987
  243THR     HB 3377  14.617   5.957  11.791 -1.2975  0.1851  2.0903
  243THR    CG2 3378  14.814   6.008  11.734 -0.5925 -0.1272 -0.5803
  243THR   HG21 3379  14.838   5.902  11.727  0.3203 -0.0393  1.0208
  243THR   HG22 3380  14.801   6.049  11.634  2.3820 -0.5394 -1.1808
  243THR   HG23 3381  14.901   6.059  11.775  0.8598 -1.1306 -2.3888
  243THR    OG1 3382  14.735   5.983  11.952 -0.5608 -0.1006 -0.0705
  243THR    HG1 3383  14.811   5.928  11.933 -0.3447  0.4433 -0.7978
  243THR      C 3384  14.508   6.184  11.885 -0.1703  0.0132 -0.0795
  243THR      O 3385  14.409   6.137  11.823 -0.4270  0.0300 -0.5364
  244SER      N 3386  14.502   6.248  11.998  0.8005 -0.7884 -0.5486
  244SER      H 3387  14.586   6.289  12.036 -1.4958  0.9779  2.9050
  244SER     CA 3388  14.376   6.273  12.073  0.3354  0.2496  0.6664
  244SER     HA 3389  14.350   6.175  12.112  3.8765 -1.9586 -2.1252
  244SER     CB 3390  14.414   6.359  12.203  0.0034  1.1478  0.0193
  244SER    HB1 3391  14.327   6.415  12.239  1.4076  2.2554  1.7797
  244SER    HB2 3392  14.497   6.420  12.166  1.9344  0.1688  2.6303
  244SER     OG 3393  14.464   6.267  12.299  0.5741 -0.0845  0.2950
  244SER     HG 3394  14.392   6.240  12.355  0.9964  0.5408  1.1477
  244SER      C 3395  14.273   6.348  11.991 -0.5761  0.6130  0.7224
  244SER      O 3396  14.309   6.435  11.908 -0.8254  0.1435  0.2486
  245PRO      N 3397  14.146   6.324  12.018 -0.1308 -0.4767  0.1523
  245PRO     CD 3398  14.086   6.216  12.096  0.4817  0.1312 -0.6698
  245PRO    HD1 3399  14.129   6.222  12.196 -0.1296 -1.0211 -0.3238
  245PRO    HD2 3400  14.113   6.118  12.058  2.4661 -0.1633  1.3934
  245PRO     CG 3401  13.938   6.246  12.091 -0.4939  0.1615  0.3782
  245PRO    HG1 3402  13.899   6.303  12.175 -3.8390  1.7497 -2.1494
  245PRO    HG2 3403  13.881   6.153  12.097  0.3884 -0.7837 -3.8681
  245PRO     CB 3404  13.912   6.313  11.954 -0.8729 -0.1478 -0.6189
  245PRO    HB1 3405  13.818   6.368  11.948 -0.6666  0.0485 -2.3569
  245PRO    HB2 3406  13.908   6.243  11.871 -0.5265 -0.1539 -0.6308
  245PRO     CA 3407  14.035   6.400  11.951  0.4402  0.6097  0.5068
  245PRO     HA 3408  14.060   6.424  11.848  1.6051 -0.0835  0.6234
  245PRO      C 3409  14.018   6.539  12.020 -0.4290 -0.8055 -0.6152
  245PRO      O 3410  14.036   6.546  12.139  0.0630  0.2834  1.1986
  246LYS      N 3411  13.980   6.650  11.955  0.2886  0.6861  0.1838
  246LYS      H 3412  13.968   6.642  11.855  0.8213 -1.4308  0.2611
  246LYS     CA 3413  13.982   6.786  12.010 -0.3935  0.5456 -0.5554
  246LYS     HA 3414  14.087   6.811  12.027 -0.6296 -0.1367  2.1153
  246LYS     CB 3415  13.917   6.887  11.913 -0.5161  0.0668  0.4664
  246LYS    HB1 3416  13.815   6.849  11.909 -0.6818  0.7584 -2.4882
  246LYS    HB2 3417  13.954   6.881  11.811 -0.2398 -0.1786  0.5790
  246LYS     CG 3418  13.939   7.038  11.948 -0.3634  0.5548 -0.1004
  246LYS    HG1 3419  14.047   7.053  11.951 -0.2533  0.0700 -1.4047
  246LYS    HG2 3420  13.907   7.073  12.046 -0.5282  2.4202 -0.7956
  246LYS     CD 3421  13.883   7.136  11.843  0.1758  1.2612  0.1329
  246LYS    HD1 3422  13.780   7.101  11.833  0.4045  0.5052  0.3816
  246LYS    HD2 3423  13.936   7.126  11.748  0.6486  2.9442  0.2056
  246LYS     CE 3424  13.876   7.285  11.889 -0.2785 -0.8425  0.5128
  246LYS    HE1 3425  13.841   7.282  11.993  0.3745  0.3217  0.7693
  246LYS    HE2 3426  13.801   7.336  11.828 -0.7931 -3.4411 -1.1261
  246LYS     NZ 3427  14.004   7.354  11.877  0.2216  0.2599 -0.3119
  246LYS    HZ1 3428  14.070   7.321  11.946  1.2290  0.3439 -1.2218
  246LYS    HZ2 3429  14.055   7.328  11.794  0.3054  0.9247 -0.4746
  246LYS    HZ3 3430  13.993   7.455  11.874 -0.9941  0.1899  0.9958
  246LYS      C 3431  13.910   6.803  12.150  0.7857  0.2935  0.4813
  246LYS      O 3432  13.797   6.763  12.170  0.1987 -0.7362  0.6232
  247TYR      N 3433  13.981   6.858  12.246  0.4574  0.2591  0.0761
  247TYR      H 3434  14.077   6.884  12.228  0.7865  0.5837  2.1645
  247TYR     CA 3435  13.934   6.878  12.385  0.3083 -0.4371 -0.1292
  247TYR     HA 3436  13.835   6.833  12.385 -0.7461  1.8410 -1.1116
  247TYR     CB 3437  14.009   6.791  12.483 -0.5045 -0.0013  0.2844
  247TYR    HB1 3438  13.980   6.688  12.461 -1.2705  0.0783  0.8885
  247TYR    HB2 3439  13.981   6.812  12.586 -0.9865 -1.6207  0.5080
  247TYR     CG 3440  14.161   6.814  12.466 -0.5453 -0.4224  1.1088
  247TYR    CD1 3441  14.242   6.739  12.380  0.3575  0.3725 -0.0865
  247TYR    HD1 3442  14.206   6.650  12.331 -1.3595 -0.1205  1.9594
  247TYR    CE1 3443  14.382   6.766  12.365  0.0852  0.7766  0.7755
  247TYR    HE1 3444  14.451   6.710  12.303 -1.2200  0.1795 -0.1392
  247TYR     CZ 3445  14.444   6.871  12.434  0.2159  0.5082 -0.8714
  247TYR     OH 3446  14.575   6.907  12.416  0.5609 -0.4862  0.2714
  247TYR     HH 3447  14.622   6.869  12.341 -1.0173 -0.1654 -0.9114
  247TYR    CE2 3448  14.365   6.946  12.520  0.3741 -0.4198 -0.4583
  247TYR    HE2 3449  14.397   7.041  12.561 -0.9400  0.0904 -0.5807
  247TYR    CD2 3450  14.226   6.925  12.525 -0.0468 -0.5272 -0.8705
  247TYR    HD2 3451  14.167   6.997  12.579 -0.5421 -1.6538  0.1250
  247TYR      C 3452  13.926   7.026  12.416  0.4266 -0.0980  0.1811
  247TYR      O 3453  13.963   7.117  12.337 -0.0558 -0.0020 -0.4358
  248THR      N 3454  13.857   7.053  12.526 -0.1428 -0.8403  0.3299
  248THR      H 3455  13.813   6.976  12.574 -0.5028  0.2419  1.7886
  248THR     CA 3456  13.819   7.191  12.574  0.9023  0.8518  0.4845
  248THR     HA 3457  13.838   7.261  12.492  4.7643  0.0074  0.5911
  248THR     CB 3458  13.666   7.201  12.601  0.0188 -0.2753 -0.0946
  248THR     HB 3459  13.647   7.307  12.619 -0.2935 -0.5383  1.1920
  248THR    CG2 3460  13.577   7.146  12.489 -0.0663  0.3080  0.0297
  248THR   HG21 3461  13.475   7.157  12.524  0.5331 -0.8654  2.2173
  248THR   HG22 3462  13.586   7.204  12.397  0.3712  0.2677  0.0434
  248THR   HG23 3463  13.603   7.040  12.480  0.6727  0.4153  0.7949
  248THR    OG1 3464  13.627   7.122  12.707 -0.0084  0.1077  0.2162
  248THR    HG1 3465  13.532   7.109  12.703  0.2639 -1.6768 -1.1271
  248THR      C 3466  13.905   7.251  12.684  0.2557  0.0727 -1.0440
  248THR      O 3467  13.933   7.372  12.676  0.1010 -0.4724  0.1290
  249PRO      N 3468  13.962   7.182  12.781 -0.7146  0.2933 -0.1774
  249PRO     CD 3469  13.922   7.047  12.822 -0.4750 -0.7385  0.2101
  249PRO    HD1 3470  13.916   6.984  12.733 -2.2670  0.2282 -0.3714
  249PRO    HD2 3471  13.822   7.051  12.864 -0.2106  1.7426  0.6634
  249PRO     CG 3472  14.021   6.987  12.926  1.2286 -0.9740  0.5992
  249PRO    HG1 3473  14.101   6.939  12.870 -0.0071 -0.4742 -1.6617
  249PRO    HG2 3474  13.969   6.920  12.994  0.1963 -0.5814  0.2144
  249PRO     CB 3475  14.074   7.121  12.981 -0.4016 -0.4290 -0.7796
  249PRO    HB1 3476  14.176   7.111  13.019 -0.1790  3.4104 -0.1003
  249PRO    HB2 3477  14.013   7.162  13.061 -0.1537 -0.2996 -0.6544
  249PRO     CA 3478  14.068   7.231  12.866 -0.3810  0.5397  0.3655
  249PRO     HA 3479  14.051   7.323  12.922  2.4950  1.4081 -0.1265
  249PRO      C 3480  14.208   7.244  12.797  0.5499 -0.8602  0.2963
  249PRO      O 3481  14.221   7.218  12.679  0.5745 -0.1246 -0.0831
  250THR      N 3482  14.320   7.276  12.866 -0.2191 -0.3791 -0.6865
  250THR      H 3483  14.304   7.294  12.964  0.3933  1.3867 -0.8821
  250THR     CA 3484  14.455   7.286  12.807 -0.9651 -0.1329 -0.2130
  250THR     HA 3485  14.447   7.334  12.710 -0.2287  0.2227 -0.1061
  250THR     CB 3486  14.535   7.398  12.887 -0.5207 -0.2360 -0.4240
  250THR     HB 3487  14.514   7.372  12.990 -2.6391 -2.2503 -1.3194
  250THR    CG2 3488  14.684   7.405  12.845  0.6831 -0.6060 -0.5747
  250THR   HG21 3489  14.697   7.411  12.737  1.6013 -0.8730 -0.4901
  250THR   HG22 3490  14.720   7.495  12.895  2.3884 -0.8790 -1.2415
  250THR   HG23 3491  14.742   7.322  12.886  0.0643 -0.2236  1.1020
  250THR    OG1 3492  14.490   7.524  12.843  0.6376  0.0400 -0.1311
  250THR    HG1 3493  14.543   7.593  12.884  0.0229 -0.0969  0.9087
  250THR      C 3494  14.529   7.155  12.782 -0.7697  0.0855 -0.5604
  250THR      O 3495  14.594   7.152  12.676 -0.0090 -0.1681 -0.0352
  251SER      N 3496  14.512   7.059  12.873 -0.3963  0.1253 -0.0394
  251SER      H 3497  14.455   7.086  12.952  0.7953 -0.4502  1.0174
  251SER     CA 3498  14.547   6.916  12.857 -0.5237 -0.0568  0.5627
  251SER     HA 3499  14.559   6.900  12.750  2.7432 -0.1235  0.8744
  251SER     CB 3500  14.682   6.894  12.933 -0.5669 -0.4007 -0.0850
  251SER    HB1 3501  14.761   6.943  12.877 -0.6012 -0.5360 -0.2512
  251SER    HB2 3502  14.707   6.790  12.949 -0.1203 -0.1438  0.9185
  251SER     OG 3503  14.680   6.945  13.063 -0.4410 -0.1470  0.1507
  251SER     HG 3504  14.652   7.036  13.051 -0.9571 -0.5348 -1.7802
  251SER      C 3505  14.436   6.818  12.913  0.4793 -0.3171 -0.4287
  251SER      O 3506  14.366   6.849  13.012 -0.1651  0.2918  0.2486
  252PRO      N 3507  14.412   6.706  12.846 -0.2923  0.0801 -0.7130
  252PRO     CD 3508  14.480   6.652  12.735 -0.1136 -0.3843 -0.1845
  252PRO    HD1 3509  14.581   6.621  12.761 -0.2347 -0.2415  0.4691
  252PRO    HD2 3510  14.486   6.723  12.653  0.7167 -0.5690 -0.2870
  252PRO     CG 3511  14.388   6.538  12.688 -0.5257 -0.5395 -0.3028
  252PRO    HG1 3512  14.431   6.442  12.717  0.7627 -0.8088 -3.0347
  252PRO    HG2 3513  14.376   6.546  12.580 -2.3366 -0.8207 -0.1370
  252PRO     CB 3514  14.262   6.549  12.766 -0.1058  0.6056 -0.1835
  252PRO    HB1 3515  14.208   6.455  12.783  0.4125  0.7135  2.2807
  252PRO    HB2 3516  14.204   6.616  12.704  0.1760  0.8463 -0.1891
  252PRO     CA 3517  14.307   6.617  12.896  0.2501 -0.2961 -0.2546
  252PRO     HA 3518  14.229   6.682  12.935  0.9162  0.6855 -0.5397
  252PRO      C 3519  14.353   6.514  13.002  0.1501 -0.1884  0.4406
  252PRO      O 3520  14.457   6.453  12.984  0.0511 -0.2540  0.4402
  253SER      N 3521  14.268   6.490  13.099 -0.0864 -0.1760  0.6724
  253SER      H 3522  14.174   6.529  13.093 -0.6280 -1.4690  0.5444
  253SER     CA 3523  14.291   6.415  13.223 -0.5552 -0.2998 -0.0476
  253SER     HA 3524  14.382   6.454  13.271  0.5571 -1.9717 -0.7480
  253SER     CB 3525  14.167   6.439  13.311  0.4215 -0.5704 -0.2073
  253SER    HB1 3526  14.155   6.547  13.314 -0.1804 -0.6685  1.3053
  253SER    HB2 3527  14.188   6.395  13.408 -2.0102  0.5514  0.8638
  253SER     OG 3528  14.055   6.375  13.254  0.0078  0.5162 -0.0935
  253SER     HG 3529  13.985   6.375  13.320 -0.2155  0.2745 -0.3291
  253SER      C 3530  14.322   6.262  13.219  0.4508 -0.9640  0.5296
  253SER      O 3531  14.335   6.196  13.323  0.4721 -0.0193  0.1796
  254TYR      N 3532  14.331   6.210  13.096  0.4796  0.1747  0.3283
  254TYR      H 3533  14.322   6.268  13.014  2.9269 -1.0934 -0.8650
  254TYR     CA 3534  14.378   6.075  13.068 -0.3493 -0.2607 -0.3199
  254TYR     HA 3535  14.371   6.024  13.164  2.0410  0.2709  0.1520
  254TYR     CB 3536  14.298   6.010  12.958  0.4859  0.3749  1.0505
  254TYR    HB1 3537  14.208   5.979  13.011  0.0508 -0.5530 -0.1936
  254TYR    HB2 3538  14.345   5.917  12.926  0.5374  0.1030  1.9053
  254TYR     CG 3539  14.280   6.091  12.830 -0.0359  0.7547  0.0576
  254TYR    CD1 3540  14.390   6.118  12.744  0.1333  0.3133 -0.4114
  254TYR    HD1 3541  14.490   6.083  12.768 -1.2254 -3.6820 -0.2093
  254TYR    CE1 3542  14.374   6.165  12.618 -0.0377 -0.0724  0.3338
  254TYR    HE1 3543  14.462   6.175  12.556 -0.2019 -0.5682  0.0168
  254TYR     CZ 3544  14.249   6.210  12.585  0.4605  0.1240  0.5844
  254TYR     OH 3545  14.233   6.272  12.462  0.1099  0.0339 -0.8083
  254TYR     HH 3546  14.144   6.308  12.458 -1.0941 -2.5519  0.8313
  254TYR    CE2 3547  14.141   6.188  12.670 -1.3043 -0.8793  0.4904
  254TYR    HE2 3548  14.044   6.222  12.635 -0.9751 -2.7585 -2.3790
  254TYR    CD2 3549  14.152   6.123  12.787  0.2997  0.3084  0.0949
  254TYR    HD2 3550  14.061   6.121  12.846 -1.2227  1.0783 -2.1566
  254TYR      C 3551  14.529   6.068  13.038 -1.1234  0.4087  0.7316
  254TYR      O 3552  14.576   5.958  13.017 -0.1498 -0.1779  0.0804
  255SER      N 3553  14.597   6.186  13.035 -0.4469  0.2837  0.0492
  255SER      H 3554  14.545   6.267  13.064 -0.1105  0.7479 -0.6335
  255SER     CA 3555  14.737   6.201  13.016 -0.6082  0.0136  0.3113
  255SER     HA 3556  14.777   6.110  12.972 -0.5973 -0.7054  1.7479
  255SER     CB 3557  14.770   6.311  12.914  0.2568 -0.2077 -0.3154
  255SER    HB1 3558  14.721   6.274  12.824 -0.7588 -1.3000  0.6680
  255SER    HB2 3559  14.876   6.310  12.885  0.6837  1.3973  1.1451
  255SER     OG 3560  14.733   6.441  12.935 -0.1103  0.1414 -0.0673
  255SER     HG 3561  14.638   6.439  12.952 -0.3333  0.0857 -1.2910
  255SER      C 3562  14.808   6.233  13.148  0.3682  0.0949  0.4210
  255SER      O 3563  14.766   6.336  13.202 -0.8083 -0.2110  0.1783
  256PRO      N 3564  14.907   6.156  13.198 -0.0861  0.3025  0.4319
  256PRO     CD 3565  14.942   6.028  13.147  0.9588 -0.0278 -0.0533
  256PRO    HD1 3566  15.000   6.045  13.056  1.1552  0.9806  0.2552
  256PRO    HD2 3567  14.851   5.973  13.126  2.6187 -2.0723 -2.1341
  256PRO     CG 3568  15.018   5.954  13.253  0.1514  0.2870  0.3507
  256PRO    HG1 3569  15.101   5.900  13.207  0.7392 -0.5393  2.3452
  256PRO    HG2 3570  14.952   5.888  13.308 -0.3759 -0.3011 -0.9807
  256PRO     CB 3571  15.083   6.061  13.341 -0.0153  0.4610  0.7309
  256PRO    HB1 3572  15.177   6.094  13.296 -1.0156  1.6666 -0.5348
  256PRO    HB2 3573  15.091   6.032  13.446 -0.0807  0.2066  0.6670
  256PRO     CA 3574  14.974   6.170  13.331  1.0682 -0.8555 -0.7695
  256PRO     HA 3575  14.898   6.158  13.408  0.5389  2.8760 -0.6104
  256PRO      C 3576  15.048   6.306  13.352 -0.0185 -0.3954  0.3399
  256PRO      O 3577  15.081   6.331  13.471  0.2662 -0.1743 -0.2762
  257SER      N 3578  15.069   6.381  13.247  0.1818 -0.4585  0.1284
  257SER      H 3579  15.034   6.358  13.155  0.0627  1.3758 -0.3062
  257SER     CA 3580  15.115   6.518  13.255  0.3004 -0.2052  0.3561
  257SER     HA 3581  15.194   6.521  13.329 -0.6450  2.9102  1.3070
  257SER     CB 3582  15.189   6.555  13.121 -0.4953  1.0856  0.5792
  257SER    HB1 3583  15.287   6.509  13.126 -0.8551  0.3451  0.7930
  257SER    HB2 3584  15.224   6.659  13.123  2.1425  0.2112  1.0441
  257SER     OG 3585  15.127   6.539  12.994  0.9517  0.0780 -0.5312
  257SER     HG 3586  15.144   6.450  12.964 -2.2365 -1.0415  0.7491
  257SER      C 3587  15.017   6.626  13.292  0.5088 -0.5136  0.0518
  257SER      O 3588  15.057   6.739  13.322 -0.0545 -0.3676  0.0237
  258SER      N 3589  14.882   6.597  13.296 -0.2236  0.4083  0.5799
  258SER      H 3590  14.852   6.504  13.272  0.8533  0.8630 -2.8118
  258SER     CA 3591  14.774   6.687  13.320  0.0251 -0.2138 -0.5153
  258SER     HA 3592  14.785   6.773  13.254 -2.3993  0.7237  0.2673
  258SER     CB 3593  14.648   6.618  13.284 -0.6705 -0.2049 -0.3820
  258SER    HB1 3594  14.631   6.527  13.342 -0.1209 -0.0335  0.0545
  258SER    HB2 3595  14.653   6.595  13.178  1.5608 -1.0359 -0.1306
  258SER     OG 3596  14.537   6.697  13.300 -0.2812  0.3728 -0.5397
  258SER     HG 3597  14.529   6.756  13.225  1.1969  1.0826 -0.1543
  258SER      C 3598  14.766   6.738  13.467 -0.1314  0.8384  0.1872
  258SER      O 3599  14.767   6.655  13.555 -0.3781  0.5542 -0.2133
  259PRO      N 3600  14.730   6.866  13.491  0.0618 -0.0543 -0.9592
  259PRO     CD 3601  14.708   6.969  13.392 -0.0872 -0.2344  0.5151
  259PRO    HD1 3602  14.606   6.969  13.352  0.5932 -0.9035 -1.2753
  259PRO    HD2 3603  14.789   6.967  13.320 -0.9639 -0.3854 -0.4749
  259PRO     CG 3604  14.726   7.098  13.469  0.1456  0.0077  0.0882
  259PRO    HG1 3605  14.677   7.183  13.421  0.0646 -0.2429 -0.2744
  259PRO    HG2 3606  14.830   7.127  13.483 -0.5269  1.4249  2.2899
  259PRO     CB 3607  14.663   7.063  13.599  0.4498  1.2371 -0.3381
  259PRO    HB1 3608  14.555   7.065  13.589  0.3388 -3.0336 -0.9976
  259PRO    HB2 3609  14.701   7.121  13.683  0.6744  0.8950 -0.1970
  259PRO     CA 3610  14.705   6.919  13.628 -0.4275  0.2237 -0.7223
  259PRO     HA 3611  14.792   6.909  13.692 -0.7887 -0.1227 -0.2925
  259PRO      C 3612  14.587   6.844  13.695 -0.3057  0.9693 -0.3224
  259PRO      O 3613  14.578   6.833  13.820  0.4535 -0.1967 -0.2218
  260GLU      N 3614  14.495   6.788  13.607  0.0222 -0.1802 -0.3174
  260GLU      H 3615  14.501   6.811  13.508 -1.8910  1.8982  0.0157
  260GLU     CA 3616  14.373   6.725  13.656  0.1911 -0.1119 -0.1189
  260GLU     HA 3617  14.356   6.772  13.753 -0.7377 -0.5475 -0.0746
  260GLU     CB 3618  14.252   6.758  13.558  0.4346  0.5598  0.5483
  260GLU    HB1 3619  14.163   6.709  13.597  0.2608  1.1585  0.9129
  260GLU    HB2 3620  14.268   6.719  13.458 -3.8095 -1.5351  0.5574
  260GLU     CG 3621  14.230   6.906  13.548  0.7835 -0.6260  0.8953
  260GLU    HG1 3622  14.172   6.920  13.457  2.3611 -2.2406 -0.4273
  260GLU    HG2 3623  14.324   6.959  13.531 -0.8181  1.8073 -0.5303
  260GLU     CD 3624  14.164   6.958  13.677 -0.2626  0.3148  0.2666
  260GLU    OE1 3625  14.220   7.036  13.757 -0.2993  0.0227  0.6369
  260GLU    OE2 3626  14.048   6.912  13.702  0.3905 -0.4421  0.7288
  260GLU      C 3627  14.372   6.575  13.666  0.2567  0.0050 -0.7097
  260GLU      O 3628  14.274   6.520  13.718  0.4813  0.1966 -0.4838
  261TYR      N 3629  14.479   6.509  13.619 -0.6908 -0.1634 -0.0751
  261TYR      H 3630  14.557   6.567  13.590 -1.5817  1.3232  0.4118
  261TYR     CA 3631  14.503   6.365  13.641  0.1517  0.0849 -0.1416
  261TYR     HA 3632  14.422   6.317  13.586  1.1112  0.2499 -1.7147
  261TYR     CB 3633  14.643   6.337  13.584 -0.5974  0.2817 -0.4715
  261TYR    HB1 3634  14.723   6.366  13.651 -0.4036 -1.1965 -0.0405
  261TYR    HB2 3635  14.651   6.383  13.485 -4.2101 -0.2437 -1.0830
  261TYR     CG 3636  14.666   6.190  13.555  0.3021 -0.1641 -0.4791
  261TYR    CD1 3637  14.746   6.114  13.650 -0.3290  0.6368 -0.1185
  261TYR    HD1 3638  14.786   6.163  13.737 -0.4797 -0.8115  0.7854
  261TYR    CE1 3639  14.767   5.978  13.638 -0.7391  0.6530  0.8487
  261TYR    HE1 3640  14.824   5.919  13.709 -0.1674 -0.7308 -0.7250
  261TYR     CZ 3641  14.719   5.915  13.522 -0.6037 -0.6962 -0.6886
  261TYR     OH 3642  14.737   5.782  13.502 -0.3590  0.4459 -0.3686
  261TYR     HH 3643  14.735   5.767  13.407 -2.7812 -1.2225 -0.0925
  261TYR    CE2 3644  14.653   5.997  13.419  0.7802 -0.2445 -0.5583
  261TYR    HE2 3645  14.635   5.953  13.323  1.7555 -0.3587 -0.6940
  261TYR    CD2 3646  14.620   6.136  13.435 -0.0258  0.1934  0.3591
  261TYR    HD2 3647  14.574   6.193  13.356 -1.1306 -0.2722  0.6605
  261TYR      C 3648  14.500   6.311  13.783  0.2030 -0.1924  0.4980
  261TYR      O 3649  14.548   6.381  13.876  0.2371  0.3389 -0.0644
  262THR      N 3650  14.465   6.186  13.796 -0.4502  0.9480 -0.1871
  262THR      H 3651  14.449   6.135  13.711  0.4838 -0.1042  0.2637
  262THR     CA 3652  14.480   6.109  13.919  0.2088  0.2015  0.1160
  262THR     HA 3653  14.555   6.158  13.981  3.7651 -0.5925 -3.3422
  262THR     CB 3654  14.346   6.093  13.991  0.1251  0.5867  0.9963
  262THR     HB 3655  14.285   6.010  13.954  0.9666 -0.2479  1.4385
  262THR    CG2 3656  14.375   6.056  14.143 -0.1777  0.5944 -0.2184
  262THR   HG21 3657  14.282   6.053  14.200  1.0678 -3.8661  1.8259
  262THR   HG22 3658  14.422   5.958  14.152 -0.5070  0.7433  3.6421
  262THR   HG23 3659  14.442   6.130  14.186  1.1759 -0.2017 -0.9326
  262THR    OG1 3660  14.268   6.211  14.003  0.0925  0.8945  0.1932
  262THR    HG1 3661  14.232   6.235  13.917  0.1908 -1.2669 -0.4708
  262THR      C 3662  14.537   5.968  13.879 -0.4838 -0.5481 -0.5660
  262THR      O 3663  14.484   5.909  13.784  0.2810  0.1461 -1.1378
  263PRO      N 3664  14.635   5.913  13.952  0.0269  0.0107 -0.1039
  263PRO     CD 3665  14.713   5.971  14.065  0.2616  0.1940  0.1643
  263PRO    HD1 3666  14.640   6.021  14.128 -0.0253 -1.7523  1.4307
  263PRO    HD2 3667  14.790   6.040  14.031  1.8854 -2.4878 -1.8147
  263PRO     CG 3668  14.772   5.852  14.147  0.4243 -0.5315  0.4630
  263PRO    HG1 3669  14.700   5.823  14.222 -0.2739  0.2405  0.1097
  263PRO    HG2 3670  14.867   5.889  14.184  0.0738  3.2247 -2.0498
  263PRO     CB 3671  14.798   5.757  14.026  0.0416  0.0359 -0.8639
  263PRO    HB1 3672  14.820   5.657  14.063 -3.4223 -0.2952  0.5164
  263PRO    HB2 3673  14.886   5.783  13.967 -1.4739  1.9099 -2.3880
  263PRO     CA 3674  14.672   5.764  13.943  0.1975  0.1647 -0.8549
  263PRO     HA 3675  14.698   5.742  13.840 -1.1874  0.8145 -1.3489
  263PRO      C 3676  14.559   5.669  13.985 -0.0083 -0.5957 -0.0987
  263PRO      O 3677  14.464   5.714  14.045  0.6068  0.2506 -0.5953
  264THR      N 3678  14.569   5.541  13.940 -0.7805 -0.1748  0.0244
  264THR      H 3679  14.658   5.510  13.904  0.0979  0.8116  1.3233
  264THR     CA 3680  14.458   5.443  13.952 -0.1130 -0.1535  0.0192
  264THR     HA 3681  14.392   5.479  14.030  0.8956  1.7937  0.0044
  264THR     CB 3682  14.381   5.445  13.816 -0.1683 -0.1100  0.5763
  264THR     HB 3683  14.309   5.365  13.836 -1.6305  1.0240 -0.1330
  264THR    CG2 3684  14.310   5.581  13.807 -0.1558  0.5044  0.7991
  264THR   HG21 3685  14.240   5.581  13.723  0.7913  0.7073  0.0099
  264THR   HG22 3686  14.250   5.599  13.896  0.1337  0.0411  1.0836
  264THR   HG23 3687  14.386   5.655  13.782 -0.9711  0.3905 -2.2635
  264THR    OG1 3688  14.452   5.408  13.699 -0.3608 -0.2063 -0.1481
  264THR    HG1 3689  14.528   5.466  13.691 -1.7597  1.5716 -0.8514
  264THR      C 3690  14.508   5.302  13.979  0.2686 -0.1733  0.4610
  264THR      O 3691  14.580   5.242  13.903  0.2967 -0.6652 -0.0772
  265SER      N 3692  14.468   5.243  14.089  0.1650  0.3388 -0.1616
  265SER      H 3693  14.402   5.288  14.151  0.1172  0.4432 -0.2872
  265SER     CA 3694  14.495   5.107  14.130  0.5567  0.4380 -0.6049
  265SER     HA 3695  14.598   5.096  14.162  1.5994 -1.2771 -4.3266
  265SER     CB 3696  14.401   5.080  14.248 -0.2882  0.1875  0.2181
  265SER    HB1 3697  14.401   4.972  14.267  1.9760  0.2304  0.5253
  265SER    HB2 3698  14.296   5.110  14.238 -1.3828 -3.0465  1.1826
  265SER     OG 3699  14.459   5.145  14.361 -0.1504 -0.6060  0.4495
  265SER     HG 3700  14.401   5.147  14.438  0.2329  1.4739  0.7225
  265SER      C 3701  14.452   5.015  14.014  0.6768 -0.2995  0.4268
  265SER      O 3702  14.360   5.041  13.938  0.2482  0.5195 -0.3416
  266PRO      N 3703  14.523   4.902  13.993 -0.2914 -0.2113  0.2372
  266PRO     CD 3704  14.638   4.857  14.071 -0.6236  0.3262  0.3427
  266PRO    HD1 3705  14.623   4.849  14.179  0.1191 -2.2550  0.2812
  266PRO    HD2 3706  14.722   4.927  14.066  1.0370 -1.7096 -0.9681
  266PRO     CG 3707  14.680   4.719  14.016  0.4268  0.1004  0.0263
  266PRO    HG1 3708  14.624   4.649  14.079 -0.3569  1.8287  1.3017
  266PRO    HG2 3709  14.787   4.704  14.013  0.4714  0.4145  0.0183
  266PRO     CB 3710  14.625   4.713  13.870 -0.5448 -0.3305 -0.9248
  266PRO    HB1 3711  14.609   4.611  13.834  0.6623 -0.7773 -0.2124
  266PRO    HB2 3712  14.695   4.762  13.802 -0.7167 -1.8343 -2.2230
  266PRO     CA 3713  14.497   4.801  13.890  0.7948  0.5652  0.1001
  266PRO     HA 3714  14.482   4.849  13.794 -0.0706 -1.2863 -0.7209
  266PRO      C 3715  14.373   4.723  13.923 -0.7362  0.1880 -0.4215
  266PRO      O 3716  14.384   4.600  13.938  0.2166 -0.6590  0.2041
  267LYS      N 3717  14.259   4.787  13.945  0.5186 -0.3440 -0.7271
  267LYS      H 3718  14.260   4.888  13.936 -1.0949 -0.2859 -0.4043
  267LYS     CA 3719  14.123   4.727  13.968  0.8608 -0.0450 -0.5139
  267LYS     HA 3720  14.117   4.629  13.919  1.6005 -0.2848 -0.1370
  267LYS     CB 3721  14.082   4.724  14.117 -0.4035 -0.0710  0.3760
  267LYS    HB1 3722  13.974   4.710  14.120 -0.3277 -0.6663  0.2585
  267LYS    HB2 3723  14.107   4.814  14.174  1.7826 -1.4317  1.6450
  267LYS     CG 3724  14.156   4.609  14.182 -0.2174 -0.7700 -0.5874
  267LYS    HG1 3725  14.261   4.633  14.194 -0.4014 -0.5480  0.6814
  267LYS    HG2 3726  14.145   4.511  14.135 -0.5918 -0.7349 -0.5799
  267LYS     CD 3727  14.117   4.586  14.335 -0.4247 -0.2277 -0.2146
  267LYS    HD1 3728  14.012   4.556  14.337 -0.1680 -1.0714  0.8402
  267LYS    HD2 3729  14.124   4.681  14.389 -2.0559 -0.0841 -0.2298
  267LYS     CE 3730  14.203   4.489  14.416 -0.4854 -0.1760 -0.8365
  267LYS    HE1 3731  14.306   4.527  14.415 -0.5793  0.1054 -3.1905
  267LYS    HE2 3732  14.196   4.395  14.361 -1.4830 -0.8551  0.4396
  267LYS     NZ 3733  14.147   4.479  14.547  0.4870  0.6381  0.1320
  267LYS    HZ1 3734  14.214   4.441  14.612  0.7147 -0.2961 -0.6331
  267LYS    HZ2 3735  14.129   4.569  14.589  1.2536  1.7274 -1.7627
  267LYS    HZ3 3736  14.067   4.418  14.538  0.0695  1.1643  0.2450
  267LYS      C 3737  14.022   4.817  13.896  0.2612  0.0428  0.1038
  267LYS      O 3738  14.041   4.935  13.880 -0.9722  0.0791  0.4331
  268TYR      N 3739  13.907   4.756  13.869  0.0050  0.1074  0.0632
  268TYR      H 3740  13.894   4.659  13.895 -0.2426 -0.1917 -1.1375
  268TYR     CA 3741  13.790   4.824  13.825  0.6448 -0.5700 -0.7357
  268TYR     HA 3742  13.831   4.901  13.759  1.3887 -0.7732 -0.5094
  268TYR     CB 3743  13.695   4.728  13.743 -0.1201  0.1106 -0.5944
  268TYR    HB1 3744  13.644   4.656  13.808 -0.5876  1.3924  0.5002
  268TYR    HB2 3745  13.758   4.678  13.670 -0.5793  1.0383 -1.6439
  268TYR     CG 3746  13.601   4.812  13.657 -0.3199 -0.0067 -0.2176
  268TYR    CD1 3747  13.650   4.910  13.566  0.8421  0.5037  0.4770
  268TYR    HD1 3748  13.755   4.923  13.546  0.7271  0.9011  0.1008
  268TYR    CE1 3749  13.566   5.002  13.504 -0.7140 -0.7955 -0.2800
  268TYR    HE1 3750  13.602   5.078  13.437  1.2492 -0.9309  0.5914
  268TYR     CZ 3751  13.431   4.991  13.525  0.2046  0.5441 -0.4560
  268TYR     OH 3752  13.346   5.073  13.458 -0.4152  0.5572 -0.0615
  268TYR     HH 3753  13.383   5.142  13.402  0.6177  0.5945  0.6407
  268TYR    CE2 3754  13.379   4.891  13.606  0.8243  0.7923  0.9196
  268TYR    HE2 3755  13.273   4.874  13.617 -0.0109  2.2254 -3.8306
  268TYR    CD2 3756  13.460   4.802  13.678  0.1964  0.0019 -0.0647
  268TYR    HD2 3757  13.404   4.733  13.739  1.7701  0.9039  2.4904
  268TYR      C 3758  13.715   4.890  13.946  0.2342 -0.7492 -0.2402
  268TYR      O 3759  13.737   4.873  14.062  0.9661  0.6336  0.9014
  269SER      N 3760  13.633   4.990  13.911 -0.1878  0.3478 -0.4960
  269SER      H 3761  13.626   5.020  13.815 -0.2636 -1.0175 -0.9208
  269SER     CA 3762  13.566   5.078  14.010 -0.3481  0.3248  0.3341
  269SER     HA 3763  13.650   5.110  14.072 -0.1217  3.5299 -1.5779
  269SER     CB 3764  13.513   5.202  13.936  0.8206  0.7758 -0.0507
  269SER    HB1 3765  13.422   5.182  13.879  1.9568  0.6074 -1.8464
  269SER    HB2 3766  13.589   5.247  13.872  1.2569 -0.7928 -0.6521
  269SER     OG 3767  13.484   5.308  14.021  0.8653  0.6685  0.3740
  269SER     HG 3768  13.439   5.379  13.974  0.9321  0.7013  0.3608
  269SER      C 3769  13.451   5.006  14.083  0.4275  0.0192 -0.2505
  269SER      O 3770  13.366   4.944  14.017 -0.0693  0.0315  0.3214
  270PRO      N 3771  13.432   5.029  14.213  0.7532 -0.6441  0.4929
  270PRO     CD 3772  13.533   5.066  14.300  0.2205 -0.3210 -0.8737
  270PRO    HD1 3773  13.544   5.174  14.298 -0.9513 -0.1656 -0.0771
  270PRO    HD2 3774  13.626   5.017  14.271 -0.1396 -3.0336  2.2183
  270PRO     CG 3775  13.486   5.014  14.439 -0.8812  0.1798 -0.3965
  270PRO    HG1 3776  13.517   5.083  14.518  3.4435  0.4037 -2.1361
  270PRO    HG2 3777  13.542   4.923  14.460 -0.9273  0.6566  1.9229
  270PRO     CB 3778  13.339   4.998  14.440  0.3293  0.2509 -0.0661
  270PRO    HB1 3779  13.291   5.090  14.474 -1.2590 -1.2089  1.7863
  270PRO    HB2 3780  13.301   4.910  14.493 -0.4002  1.8088  2.0532
  270PRO     CA 3781  13.309   4.989  14.287 -0.6489  0.0490 -0.8366
  270PRO     HA 3782  13.286   4.883  14.271  0.5410 -0.0903 -1.6755
  270PRO      C 3783  13.175   5.072  14.254  0.2156 -0.1825 -0.0260
  270PRO      O 3784  13.185   5.176  14.189  0.0043 -0.7436  0.1274
  271THR      N 3785  13.067   5.031  14.310 -0.0409 -0.3630  0.2538
  271THR      H 3786  13.082   4.957  14.378  0.6608  0.4223  0.9675
  271THR     CA 3787  12.939   5.103  14.294 -0.6642  0.3114  0.9893
  271THR     HA 3788  12.950   5.192  14.231 -0.8595 -0.4731 -0.1607
  271THR     CB 3789  12.827   5.013  14.230 -0.9215  0.0851  0.5559
  271THR     HB 3790  12.731   5.062  14.246 -2.3147 -2.2010 -0.5244
  271THR    CG2 3791  12.832   4.984  14.081  0.1845 -0.3527  0.4982
  271THR   HG21 3792  12.840   5.078  14.026 -1.1070 -0.2670  0.4334
  271THR   HG22 3793  12.900   4.904  14.053 -2.3377 -2.4116  0.0857
  271THR   HG23 3794  12.737   4.937  14.058 -0.1936  0.1191  1.0727
  271THR    OG1 3795  12.816   4.886  14.293  0.2525  0.2383 -0.4461
  271THR    HG1 3796  12.825   4.824  14.220  2.0361  1.8069 -1.6037
  271THR      C 3797  12.886   5.149  14.430 -0.9583 -0.0167  0.0153
  271THR      O 3798  12.935   5.104  14.536  0.5606 -0.0643 -1.0972
  272SER      N 3799  12.775   5.225  14.435 -0.1026 -0.4348 -0.3181
  272SER      H 3800  12.753   5.258  14.342  1.1372  0.1831 -0.4078
  272SER     CA 3801  12.704   5.287  14.544  0.7078 -0.3292 -0.1663
  272SER     HA 3802  12.781   5.323  14.611 -0.0478 -0.8982  1.0368
  272SER     CB 3803  12.606   5.393  14.504 -0.5304 -0.6713  0.1464
  272SER    HB1 3804  12.544   5.412  14.592 -1.9916 -0.3830 -0.9171
  272SER    HB2 3805  12.532   5.358  14.433 -1.2369 -0.9481  1.0098
  272SER     OG 3806  12.665   5.512  14.463 -0.3286  0.2131 -0.0275
  272SER     HG 3807  12.595   5.571  14.433  0.2253  0.1652 -1.4103
  272SER      C 3808  12.624   5.190  14.633  0.5360  0.5644  0.4784
  272SER      O 3809  12.565   5.091  14.586 -0.3428 -0.0391 -0.2303
  273PRO      N 3810  12.609   5.225  14.762 -0.0126 -0.5642 -0.0791
  273PRO     CD 3811  12.674   5.329  14.831 -0.7005 -0.0236 -0.7842
  273PRO    HD1 3812  12.619   5.423  14.821  1.2960  1.3319  0.7531
  273PRO    HD2 3813  12.776   5.345  14.798 -0.9295  1.2603 -0.9085
  273PRO     CG 3814  12.666   5.281  14.976  0.3799 -0.0367  0.6657
  273PRO    HG1 3815  12.670   5.360  15.051 -1.2368  2.1621 -1.4989
  273PRO    HG2 3816  12.738   5.203  15.001  0.1525 -0.7324 -0.8111
  273PRO     CB 3817  12.538   5.207  14.980 -0.9286  0.0925  0.1517
  273PRO    HB1 3818  12.463   5.283  15.002 -0.0020  0.9815  0.2624
  273PRO    HB2 3819  12.532   5.127  15.054 -1.9550 -0.5370 -0.6037
  273PRO     CA 3820  12.511   5.155  14.843  0.0634 -0.5705  0.0971
  273PRO     HA 3821  12.550   5.053  14.845  0.7863 -0.2950  3.0488
  273PRO      C 3822  12.370   5.155  14.783 -0.4573  0.5590 -1.3187
  273PRO      O 3823  12.327   5.248  14.715 -0.1189 -0.5017 -0.5398
  274LYS      N 3824  12.296   5.058  14.833  0.3559  0.3509  0.2218
  274LYS      H 3825  12.329   5.002  14.911  0.1991  0.7730  0.5914
  274LYS     CA 3826  12.155   5.039  14.790 -0.0887  0.5314  0.0789
  274LYS     HA 3827  12.128   5.059  14.686 -1.9543  2.7446  0.9301
  274LYS     CB 3828  12.116   4.892  14.810 -0.2516 -0.3602 -0.1468
  274LYS    HB1 3829  12.098   4.885  14.918  0.9247  4.9735  0.5102
  274LYS    HB2 3830  12.191   4.831  14.761 -0.1270 -0.0553 -0.3378
  274LYS     CG 3831  11.979   4.859  14.742 -1.2799  0.3449  0.2703
  274LYS    HG1 3832  11.983   4.913  14.648 -2.3830 -1.5447 -0.8972
  274LYS    HG2 3833  11.896   4.899  14.801  0.1249  0.1654  2.4456
  274LYS     CD 3834  11.945   4.711  14.720 -0.2452 -0.7184  0.3990
  274LYS    HD1 3835  11.929   4.661  14.816 -0.3972 -1.4765 -0.0177
  274LYS    HD2 3836  12.030   4.661  14.673  0.7776  2.0275 -0.8039
  274LYS     CE 3837  11.815   4.679  14.638  0.9031 -0.1157 -0.0154
  274LYS    HE1 3838  11.735   4.744  14.674  0.1656 -1.2270  0.3678
  274LYS    HE2 3839  11.781   4.577  14.654  0.4598  0.0936  0.3839
  274LYS     NZ 3840  11.830   4.702  14.494 -0.2823  0.3822  0.2375
  274LYS    HZ1 3841  11.734   4.714  14.465 -0.1954  0.5113  0.0073
  274LYS    HZ2 3842  11.882   4.788  14.481  0.2787  0.0300  0.1135
  274LYS    HZ3 3843  11.875   4.627  14.443 -1.2170 -0.2901  0.3919
  274LYS      C 3844  12.063   5.133  14.862 -0.3504 -0.4063  0.4782
  274LYS      O 3845  11.940   5.134  14.834 -0.2387  0.0453  0.3444
  275TYR      N 3846  12.114   5.221  14.946 -0.9876 -0.1358  0.1969
  275TYR      H 3847  12.203   5.203  14.989 -0.4256 -0.6667 -1.1681
  275TYR     CA 3848  12.023   5.313  15.022  0.3357 -0.3067  0.3639
  275TYR     HA 3849  11.931   5.334  14.967  0.2594 -0.9680  0.2254
  275TYR     CB 3850  11.979   5.241  15.150 -0.3513 -0.4805 -0.0362
  275TYR    HB1 3851  12.062   5.243  15.221 -0.3750 -0.3531 -0.0114
  275TYR    HB2 3852  11.947   5.141  15.124  0.3150 -0.2362 -1.8835
  275TYR     CG 3853  11.871   5.313  15.230  0.0217  1.0661  0.4396
  275TYR    CD1 3854  11.905   5.365  15.358  0.0135 -0.6141  0.3819
  275TYR    HD1 3855  12.005   5.347  15.394 -0.2732 -0.6213  1.1914
  275TYR    CE1 3856  11.809   5.439  15.430  0.2096  0.4020 -0.1228
  275TYR    HE1 3857  11.833   5.484  15.526 -1.6925 -3.1327  2.1224
  275TYR     CZ 3858  11.680   5.460  15.380  0.0914  0.6240  0.6051
  275TYR     OH 3859  11.584   5.522  15.454  0.1934  0.1466  0.6665
  275TYR     HH 3860  11.624   5.567  15.529 -1.6372  0.4088  1.5072
  275TYR    CE2 3861  11.642   5.403  15.259  0.0191  0.2742  0.2927
  275TYR    HE2 3862  11.549   5.420  15.206  0.4694  2.8358  0.2487
  275TYR    CD2 3863  11.738   5.325  15.188  0.4019  0.2495 -0.5429
  275TYR    HD2 3864  11.697   5.275  15.101 -3.2332  2.2411 -0.0706
  275TYR      C 3865  12.089   5.450  15.045  0.5108 -0.1859  0.1799
  275TYR      O 3866  12.210   5.473  15.029 -0.8845  0.2026 -0.3843
  276SER      N 3867  12.009   5.551  15.083 -0.3369  0.7025  0.5978
  276SER      H 3868  11.914   5.521  15.099  0.3839 -1.3936  1.1154
  276SER     CA 3869  12.047   5.692  15.107 -0.0952 -0.1120  0.5193
  276SER     HA 3870  12.068   5.739  15.011 -0.5556  0.9498  0.9405
  276SER     CB 3871  11.929   5.776  15.160 -0.3447  0.1855  0.2727
  276SER    HB1 3872  11.854   5.794  15.083  0.7165  2.8866 -0.2246
  276SER    HB2 3873  11.957   5.877  15.191 -0.0550 -0.0975  0.9439
  276SER     OG 3874  11.870   5.700  15.262 -0.0227 -0.0368 -0.3780
  276SER     HG 3875  11.934   5.663  15.323 -0.6654 -1.7295 -0.7264
  276SER      C 3876  12.159   5.707  15.204 -1.1538  0.8593 -0.0851
  276SER      O 3877  12.155   5.639  15.307 -0.4199  0.1499  0.1968
  277PRO      N 3878  12.246   5.810  15.180  0.1950  0.5218 -0.3810
  277PRO     CD 3879  12.250   5.896  15.065  0.0942 -0.5420 -0.0563
  277PRO    HD1 3880  12.155   5.939  15.034  0.1924 -1.6419 -2.0141
  277PRO    HD2 3881  12.290   5.839  14.981  1.1750  4.0072 -2.7842
  277PRO     CG 3882  12.358   5.995  15.099  0.3232  0.7369 -0.1352
  277PRO    HG1 3883  12.314   6.080  15.152 -0.4990  0.2719 -0.0683
  277PRO    HG2 3884  12.402   6.035  15.008 -0.6308  0.3051 -0.7988
  277PRO     CB 3885  12.462   5.933  15.195 -0.1530 -0.0516 -0.2758
  277PRO    HB1 3886  12.501   6.018  15.251  0.1133 -0.7167  0.5619
  277PRO    HB2 3887  12.540   5.890  15.132 -0.5034  2.4909 -2.5144
  277PRO     CA 3888  12.362   5.842  15.270 -0.3250 -0.8459  0.2616
  277PRO     HA 3889  12.402   5.744  15.299  2.6272  0.5674  1.1285
  277PRO      C 3890  12.305   5.910  15.397  0.0803 -0.1149  0.1730
  277PRO      O 3891  12.192   5.955  15.408  0.4091 -0.4045 -0.5552
  278THR      N 3892  12.390   5.907  15.498 -0.3576  0.3043  0.3334
  278THR      H 3893  12.480   5.863  15.484 -0.4912  0.8883 -2.7300
  278THR     CA 3894  12.368   5.971  15.626  0.4517 -0.3451 -0.2443
  278THR     HA 3895  12.269   5.945  15.665 -0.3753 -0.7872 -2.5203
  278THR     CB 3896  12.471   5.941  15.732 -0.0218  0.6889 -0.0867
  278THR     HB 3897  12.475   6.018  15.809  0.5980 -0.5188  1.1214
  278THR    CG2 3898  12.474   5.801  15.798 -0.1899  0.2343  0.7955
  278THR   HG21 3899  12.571   5.785  15.845 -0.1373 -0.8492  0.3286
  278THR   HG22 3900  12.394   5.801  15.871 -1.4879  0.0139 -0.5945
  278THR   HG23 3901  12.463   5.727  15.719 -0.0765  0.2585  0.7559
  278THR    OG1 3902  12.599   5.947  15.681 -0.4187  0.0413  0.0766
  278THR    HG1 3903  12.642   5.999  15.750 -0.4679 -3.2202  2.7151
  278THR      C 3904  12.362   6.118  15.601  0.2151 -0.1166  0.0625
  278THR      O 3905  12.405   6.172  15.497 -0.5923  0.2742 -0.8212
  279SER      N 3906  12.294   6.181  15.697 -0.6136 -0.0772 -0.1913
  279SER      H 3907  12.266   6.133  15.781  2.1944 -1.3702  0.0623
  279SER     CA 3908  12.249   6.325  15.689  0.5124 -0.9460 -0.0678
  279SER     HA 3909  12.331   6.375  15.637 -0.9021  0.1935 -1.2733
  279SER     CB 3910  12.125   6.343  15.602  0.4319 -0.6509  0.2701
  279SER    HB1 3911  12.035   6.285  15.623 -0.7012  2.0359  3.2472
  279SER    HB2 3912  12.161   6.331  15.500  1.7341  2.3407  0.3289
  279SER     OG 3913  12.102   6.482  15.601 -0.8886  0.0866 -0.2985
  279SER     HG 3914  12.030   6.500  15.540 -1.1236 -1.2912 -0.4345
  279SER      C 3915  12.239   6.385  15.828  0.4125 -0.2985 -0.9618
  279SER      O 3916  12.176   6.318  15.923 -0.0752 -0.6175  0.0994
  280PRO      N 3917  12.290   6.508  15.854  0.5702 -0.1864  0.0503
  280PRO     CD 3918  12.382   6.581  15.771  0.0342  0.1057  0.7004
  280PRO    HD1 3919  12.347   6.594  15.669 -0.3978 -0.3975  0.7860
  280PRO    HD2 3920  12.479   6.532  15.777  0.0967  0.1844  0.3191
  280PRO     CG 3921  12.403   6.719  15.824  0.1356  0.4708 -0.0473
  280PRO    HG1 3922  12.336   6.783  15.766 -1.2602 -2.2540 -1.5579
  280PRO    HG2 3923  12.506   6.754  15.816  0.6606 -1.0722 -0.1057
  280PRO     CB 3924  12.359   6.704  15.974 -0.3775 -0.6059  0.1452
  280PRO    HB1 3925  12.331   6.796  16.024  1.9212 -0.2288  0.7751
  280PRO    HB2 3926  12.446   6.675  16.033  1.3732  0.5287 -1.8135
  280PRO     CA 3927  12.263   6.588  15.978  0.0755 -0.2324  0.4403
  280PRO     HA 3928  12.279   6.522  16.064 -2.6627 -0.6205  0.6787
  280PRO      C 3929  12.111   6.622  15.986  0.4787  0.6813  0.7803
  280PRO      O 3930  12.064   6.657  16.093  0.0227 -0.0687  0.7370
  281LYS      N 3931  12.039   6.612  15.874 -0.3937  0.1193 -0.7961
  281LYS      H 3932  12.087   6.610  15.785 -1.5022  1.7896 -1.4571
  281LYS     CA 3933  11.886   6.642  15.872 -0.0856 -0.7797 -0.5784
  281LYS     HA 3934  11.854   6.654  15.975 -0.0551 -0.1775 -0.6375
  281LYS     CB 3935  11.864   6.780  15.803 -0.9003 -0.5670  0.2845
  281LYS    HB1 3936  11.757   6.796  15.794 -1.0143 -1.7010 -0.5054
  281LYS    HB2 3937  11.890   6.778  15.697  2.5403  2.0841  0.9794
  281LYS     CG 3938  11.915   6.902  15.874 -0.2168 -0.5271 -0.1592
  281LYS    HG1 3939  12.022   6.916  15.858 -0.5575  1.7028 -0.5243
  281LYS    HG2 3940  11.890   6.894  15.980 -1.0371  0.5813 -0.2627
  281LYS     CD 3941  11.854   7.029  15.819 -0.1318  0.0131 -0.7239
  281LYS    HD1 3942  11.745   7.024  15.822 -0.0784 -1.0294 -0.1305
  281LYS    HD2 3943  11.883   7.035  15.714  0.6920 -1.6374 -0.6150
  281LYS     CE 3944  11.916   7.142  15.905  0.2952  0.4391 -0.2062
  281LYS    HE1 3945  12.020   7.156  15.873  0.4328 -0.7237 -0.3052
  281LYS    HE2 3946  11.936   7.113  16.008  3.3722  3.9991  0.2938
  281LYS     NZ 3947  11.836   7.267  15.906 -0.2900  0.1682 -0.1876
  281LYS    HZ1 3948  11.881   7.337  15.964  0.0354  1.0925 -1.5414
  281LYS    HZ2 3949  11.836   7.319  15.820 -0.3563  1.2014  0.4215
  281LYS    HZ3 3950  11.747   7.249  15.949 -1.3675 -1.3407 -2.9329
  281LYS      C 3951  11.806   6.527  15.797 -0.3045 -0.0039  0.0119
  281LYS      O 3952  11.740   6.546  15.697 -0.8207 -0.5523 -0.0221
  282TYR      N 3953  11.818   6.404  15.853  0.7112  0.1251 -0.1139
  282TYR      H 3954  11.869   6.399  15.939  0.0632  1.3321  0.3539
  282TYR     CA 3955  11.790   6.273  15.791  0.1469  0.6551  0.1040
  282TYR     HA 3956  11.810   6.279  15.684 -0.1741  2.1428  0.1162
  282TYR     CB 3957  11.866   6.154  15.853 -0.0219 -0.0036  0.6761
  282TYR    HB1 3958  11.857   6.159  15.962 -0.5614  0.0323  0.6272
  282TYR    HB2 3959  11.973   6.165  15.834 -0.4096  0.6547 -1.2153
  282TYR     CG 3960  11.813   6.021  15.801  0.2287 -0.1348  0.1145
  282TYR    CD1 3961  11.863   5.965  15.678 -0.1344 -0.0398  0.8775
  282TYR    HD1 3962  11.937   6.012  15.616  0.6056  0.0422  1.8132
  282TYR    CE1 3963  11.821   5.837  15.638 -0.0752 -0.4674  0.8623
  282TYR    HE1 3964  11.862   5.794  15.548  0.3627  0.0590  0.8122
  282TYR     CZ 3965  11.742   5.761  15.727 -1.0079 -0.1589 -0.3196
  282TYR     OH 3966  11.709   5.632  15.695 -0.3014 -0.2379  0.2131
  282TYR     HH 3967  11.636   5.599  15.747 -0.7725 -2.1904 -1.6149
  282TYR    CE2 3968  11.674   5.822  15.835 -0.5722  0.2075 -0.4684
  282TYR    HE2 3969  11.595   5.771  15.888 -1.0813  0.3201 -1.1272
  282TYR    CD2 3970  11.715   5.950  15.871 -0.4325 -0.2725  0.3194
  282TYR    HD2 3971  11.677   5.989  15.963  0.7273 -2.1316  1.6287
  282TYR      C 3972  11.630   6.251  15.780 -0.2886 -0.2558  0.4054
  282TYR      O 3973  11.554   6.283  15.873  0.7121 -0.3506  0.0741
  283SER      N 3974  11.581   6.189  15.674 -0.3167 -0.0890 -0.3788
  283SER      H 3975  11.632   6.189  15.586 -0.3309 -2.1360 -0.4219
  283SER     CA 3976  11.454   6.123  15.665  0.6105  0.0965  0.2142
  283SER     HA 3977  11.423   6.097  15.766 -1.5237  0.2477 -0.3813
  283SER     CB 3978  11.356   6.227  15.610  0.2611 -0.0547  0.2124
  283SER    HB1 3979  11.264   6.182  15.573 -0.3823 -0.7738  2.5795
  283SER    HB2 3980  11.400   6.277  15.524 -1.9743 -1.6087 -1.9044
  283SER     OG 3981  11.325   6.330  15.706 -0.0382  0.8687 -0.3760
  283SER     HG 3982  11.374   6.304  15.784  0.7471  0.2700 -1.0611
  283SER      C 3983  11.460   5.999  15.568 -0.3390 -0.4401  0.3286
  283SER      O 3984  11.544   6.003  15.478  0.5719 -0.0199  0.0107
  284PRO      N 3985  11.390   5.889  15.591 -0.2842 -0.4184  0.6609
  284PRO     CD 3986  11.303   5.858  15.707  0.5983 -0.2736 -0.1414
  284PRO    HD1 3987  11.240   5.943  15.735  1.6795  0.0522  1.3878
  284PRO    HD2 3988  11.362   5.825  15.793  1.3009 -1.0342 -0.9147
  284PRO     CG 3989  11.211   5.744  15.662  0.1647  0.4217 -0.1069
  284PRO    HG1 3990  11.120   5.787  15.619 -0.7743 -1.1062  0.3139
  284PRO    HG2 3991  11.182   5.684  15.749 -0.1064 -1.0193 -1.1665
  284PRO     CB 3992  11.297   5.667  15.558 -0.0373  0.4785 -0.0681
  284PRO    HB1 3993  11.237   5.623  15.479 -0.2538  1.9380 -0.7441
  284PRO    HB2 3994  11.355   5.589  15.609 -0.3550 -0.7621 -1.5744
  284PRO     CA 3995  11.390   5.778  15.500 -0.2891  0.1494  0.1956
  284PRO     HA 3996  11.490   5.735  15.505 -1.2248 -2.2755 -0.9581
  284PRO      C 3997  11.351   5.813  15.352  0.6852 -0.1713 -0.1796
  284PRO      O 3998  11.301   5.920  15.326 -0.4496  0.4529  0.3444
  285THR      N 3999  11.378   5.720  15.260 -0.6920  0.5489 -0.0727
  285THR      H 4000  11.412   5.636  15.304 -1.8088  1.4971  2.7019
  285THR     CA 4001  11.379   5.747  15.115 -0.1532 -0.7827 -0.4647
  285THR     HA 4002  11.316   5.834  15.099  1.4024  1.0690  3.0864
  285THR     CB 4003  11.527   5.784  15.069  0.2538  0.5264  0.0098
  285THR     HB 4004  11.524   5.813  14.964  1.7305  0.1220 -0.1544
  285THR    CG2 4005  11.589   5.906  15.130  0.7107  0.1930  0.1078
  285THR   HG21 4006  11.688   5.910  15.085  0.5840  1.8579 -0.0291
  285THR   HG22 4007  11.533   5.999  15.126 -2.0387 -1.4408 -1.3676
  285THR   HG23 4008  11.612   5.897  15.236  3.0665 -2.6698 -0.5553
  285THR    OG1 4009  11.617   5.672  15.079 -0.1073  0.3141 -0.5198
  285THR    HG1 4010  11.694   5.703  15.128  2.4220  0.2616 -4.2224
  285THR      C 4011  11.317   5.632  15.030  0.6620  0.2533 -0.6249
  285THR      O 4012  11.319   5.513  15.067 -0.0879  0.3692 -0.1007
  286SER      N 4013  11.269   5.659  14.908  0.7772  0.4713 -0.5610
  286SER      H 4014  11.249   5.756  14.887 -1.1978 -0.3375 -2.6643
  286SER     CA 4015  11.231   5.564  14.803  0.1048  0.3831  0.6992
  286SER     HA 4016  11.173   5.483  14.846 -0.0066 -0.6153 -1.2620
  286SER     CB 4017  11.149   5.638  14.700  1.1816  0.8681 -0.8714
  286SER    HB1 4018  11.115   5.563  14.628 -1.9983  1.6140 -0.2124
  286SER    HB2 4019  11.204   5.724  14.663  0.8335  2.1784  1.6257
  286SER     OG 4020  11.028   5.680  14.765 -0.2043  0.3056 -0.8479
  286SER     HG 4021  10.977   5.734  14.703  1.6769  1.1486 -1.6963
  286SER      C 4022  11.359   5.511  14.730 -0.7192 -0.1973 -0.5487
  286SER      O 4023  11.460   5.587  14.721  0.4682  0.3894  0.3660
  287PRO      N 4024  11.360   5.389  14.671  0.1529  0.1747 -0.0360
  287PRO     CD 4025  11.246   5.303  14.649 -0.1040 -0.3676 -0.1331
  287PRO    HD1 4026  11.193   5.321  14.556  0.5592 -0.1113 -0.4684
  287PRO    HD2 4027  11.173   5.302  14.730 -0.1608  2.0873 -0.1102
  287PRO     CG 4028  11.313   5.167  14.644  0.3634 -0.2656 -0.4927
  287PRO    HG1 4029  11.249   5.108  14.578 -0.1207 -1.0141  0.6415
  287PRO    HG2 4030  11.332   5.127  14.743  0.9334  0.5183 -0.2809
  287PRO     CB 4031  11.453   5.181  14.584  0.0186  0.7441 -0.0603
  287PRO    HB1 4032  11.435   5.157  14.480 -3.9150  0.0699  0.6985
  287PRO    HB2 4033  11.528   5.112  14.624 -1.0917 -0.9954 -0.9423
  287PRO     CA 4034  11.487   5.329  14.611 -0.7359  0.4088 -0.2240
  287PRO     HA 4035  11.562   5.324  14.690 -3.3226 -1.1263  2.2119
  287PRO      C 4036  11.539   5.406  14.490 -0.5515  0.1033 -0.2688
  287PRO      O 4037  11.473   5.473  14.409  0.0623 -0.6676 -0.4030
  288THR      N 4038  11.673   5.399  14.483  0.2626  0.1431  0.4968
  288THR      H 4039  11.720   5.339  14.550  0.4193  0.3739  0.5932
  288THR     CA 4040  11.753   5.460  14.377  0.4476 -0.2158 -0.2628
  288THR     HA 4041  11.690   5.538  14.333 -0.2389 -0.6760 -0.1013
  288THR     CB 4042  11.887   5.522  14.430  0.2724  0.1622  0.4727
  288THR     HB 4043  11.942   5.553  14.342 -3.6488  0.8840 -1.8495
  288THR    CG2 4044  11.860   5.645  14.522 -0.3367  0.0509  0.1894
  288THR   HG21 4045  11.800   5.720  14.471 -0.0976 -0.2209 -0.4856
  288THR   HG22 4046  11.803   5.618  14.611 -1.1092  1.1398  0.0392
  288THR   HG23 4047  11.958   5.686  14.549  0.3317 -2.1197  1.1669
  288THR    OG1 4048  11.962   5.428  14.505  0.3298 -0.1302 -0.1887
  288THR    HG1 4049  11.910   5.409  14.583  1.5427 -0.6378  0.5130
  288THR      C 4050  11.777   5.357  14.262 -0.1547  0.2570  0.0101
  288THR      O 4051  11.788   5.235  14.286 -0.0705 -0.2929  0.0515
  289TYR      N 4052  11.798   5.399  14.135 -0.1292 -0.1883 -0.2136
  289TYR      H 4053  11.783   5.497  14.117  0.2392 -0.0693  0.1206
  289TYR     CA 4054  11.809   5.321  14.003  0.5004 -0.1066  0.1291
  289TYR     HA 4055  11.860   5.227  14.026 -1.1193 -0.8723  0.6199
  289TYR     CB 4056  11.671   5.300  13.937 -0.0404  0.0628  0.9147
  289TYR    HB1 4057  11.688   5.240  13.848 -1.4672  2.2956 -0.9065
  289TYR    HB2 4058  11.629   5.394  13.900  1.2295 -0.3188 -1.5837
  289TYR     CG 4059  11.554   5.240  14.020 -0.2990  0.0783  0.0143
  289TYR    CD1 4060  11.543   5.102  14.025  0.0141  0.3953  0.4052
  289TYR    HD1 4061  11.614   5.046  13.966  1.4517 -0.0181  2.4761
  289TYR    CE1 4062  11.432   5.042  14.081 -0.2103  0.8792 -0.8311
  289TYR    HE1 4063  11.421   4.934  14.077  0.9719  0.7191 -0.2093
  289TYR     CZ 4064  11.356   5.123  14.172 -0.8153 -0.0201  0.1455
  289TYR     OH 4065  11.252   5.064  14.238 -0.8412  0.7083  0.1468
  289TYR     HH 4066  11.246   4.969  14.226  0.7019  0.8099 -1.7614
  289TYR    CE2 4067  11.379   5.261  14.179  0.2705  0.6390 -0.3052
  289TYR    HE2 4068  11.304   5.319  14.231 -1.2044  0.9406 -2.7056
  289TYR    CD2 4069  11.474   5.326  14.103 -0.0555  0.1139  0.3307
  289TYR    HD2 4070  11.481   5.434  14.103  1.5065  0.0360 -0.3033
  289TYR      C 4071  11.891   5.399  13.904  0.1049 -1.3030 -0.6574
  289TYR      O 4072  11.922   5.516  13.925 -0.6196 -0.4261  0.2761
  290SER      N 4073  11.932   5.338  13.791  0.1267  0.0248  0.0713
  290SER      H 4074  11.905   5.240  13.788  1.4540 -0.4165  1.4940
  290SER     CA 4075  12.013   5.390  13.677  0.0827  0.0434  0.1221
  290SER     HA 4076  12.048   5.308  13.616 -0.9612 -0.0718 -0.3318
  290SER     CB 4077  11.910   5.462  13.585 -0.1203 -0.0628 -0.5166
  290SER    HB1 4078  11.954   5.465  13.485 -0.0655  0.0841 -0.4879
  290SER    HB2 4079  11.892   5.558  13.632 -2.1690 -0.8704  0.4357
  290SER     OG 4080  11.780   5.399  13.575  0.1298  0.1249 -0.2839
  290SER     HG 4081  11.789   5.336  13.503  0.3725  0.6894 -0.7563
  290SER      C 4082  12.130   5.479  13.713  0.1341  0.3110  1.0634
  290SER      O 4083  12.120   5.600  13.714 -0.3270  0.4777 -0.0439
  291PRO      N 4084  12.243   5.420  13.754  0.2178 -0.5662  0.1027
  291PRO     CD 4085  12.279   5.277  13.759  0.2582  0.5688 -0.8072
  291PRO    HD1 4086  12.249   5.229  13.665  0.7067  0.9532 -1.1478
  291PRO    HD2 4087  12.238   5.216  13.839  1.3118  1.3001  0.2874
  291PRO     CG 4088  12.427   5.269  13.776 -0.4172  0.1610  0.3389
  291PRO    HG1 4089  12.469   5.287  13.676  0.1801 -0.7727  0.4135
  291PRO    HG2 4090  12.466   5.178  13.821  0.4265 -0.5819 -1.8045
  291PRO     CB 4091  12.457   5.383  13.869  0.1942 -0.5049  0.0347
  291PRO    HB1 4092  12.561   5.415  13.872  0.4962 -1.4344 -0.4142
  291PRO    HB2 4093  12.427   5.354  13.970  1.0154 -0.5405  0.2696
  291PRO     CA 4094  12.361   5.488  13.813 -0.4262  0.7369 -0.6872
  291PRO     HA 4095  12.322   5.557  13.888 -0.9637 -2.7376  2.4162
  291PRO      C 4096  12.431   5.579  13.706 -0.4781 -0.6979 -0.1432
  291PRO      O 4097  12.426   5.548  13.582  0.3263  0.3422  0.2468
  292THR      N 4098  12.504   5.685  13.749 -0.0437  0.0284  0.2617
  292THR      H 4099  12.487   5.707  13.846 -2.4990  1.5524 -0.4725
  292THR     CA 4100  12.595   5.765  13.672  0.0645  0.3846  0.1596
  292THR     HA 4101  12.630   5.704  13.588 -2.3433  1.7406 -1.8890
  292THR     CB 4102  12.531   5.895  13.624  1.0546  0.0740  0.4056
  292THR     HB 4103  12.614   5.956  13.589  0.6528 -0.7316 -2.0467
  292THR    CG2 4104  12.419   5.876  13.520 -0.6357 -0.3895 -0.7357
  292THR   HG21 4105  12.458   5.803  13.449  0.2306 -0.5112 -0.1282
  292THR   HG22 4106  12.331   5.824  13.557  0.0418 -0.5340  0.7024
  292THR   HG23 4107  12.402   5.973  13.472  4.1598  1.4700  1.0517
  292THR    OG1 4108  12.461   5.961  13.726  0.2929  0.0292  0.0264
  292THR    HG1 4109  12.454   6.054  13.704 -1.7929 -0.0822  0.1901
  292THR      C 4110  12.724   5.814  13.753  0.3766  1.0400 -0.1120
  292THR      O 4111  12.736   5.809  13.876  0.3084  0.3031  0.0183
  293THR      N 4112  12.827   5.843  13.678 -0.6094 -0.1633  0.6464
  293THR      H 4113  12.837   5.825  13.579 -0.7472  0.4055  0.5277
  293THR     CA 4114  12.950   5.902  13.730  0.1542  0.3183 -0.0840
  293THR     HA 4115  12.942   5.937  13.833  0.5829  1.8150 -0.5466
  293THR     CB 4116  13.071   5.803  13.714  0.0372 -0.4262  0.5120
  293THR     HB 4117  13.161   5.852  13.751 -1.4446  1.4932  1.6466
  293THR    CG2 4118  13.041   5.674  13.796  0.5513 -0.7488  0.0523
  293THR   HG21 4119  12.957   5.621  13.750  1.1092 -0.0572 -1.8157
  293THR   HG22 4120  13.133   5.615  13.789  0.8296 -0.4028  0.7351
  293THR   HG23 4121  13.021   5.694  13.901  0.3765  1.0038 -0.3010
  293THR    OG1 4122  13.086   5.756  13.585  0.1669 -0.1590 -0.1318
  293THR    HG1 4123  13.177   5.727  13.576 -0.0873 -0.1682 -3.5703
  293THR      C 4124  12.978   6.034  13.660  0.1937  0.4173 -0.0033
  293THR      O 4125  13.077   6.033  13.577  0.2448 -0.8268  0.3731
  294PRO      N 4126  12.901   6.140  13.680 -0.0760  0.0166 -0.0485
  294PRO     CD 4127  12.773   6.150  13.754  0.1732 -0.1071  0.0808
  294PRO    HD1 4128  12.777   6.102  13.852 -1.5994  1.2052  0.8280
  294PRO    HD2 4129  12.698   6.103  13.690 -0.4802  1.8257 -0.6030
  294PRO     CG 4130  12.738   6.298  13.762  0.3260  0.0715  0.0696
  294PRO    HG1 4131  12.767   6.350  13.853  0.5373  0.6085 -0.2971
  294PRO    HG2 4132  12.631   6.308  13.749  0.3811 -0.1158 -0.5563
  294PRO     CB 4133  12.817   6.352  13.638 -0.1120  0.5227  0.2023
  294PRO    HB1 4134  12.847   6.456  13.649  0.8704  0.1510  1.0904
  294PRO    HB2 4135  12.758   6.338  13.547  0.1203 -0.1692  0.1530
  294PRO     CA 4136  12.940   6.267  13.617  0.7452  1.1241  0.0921
  294PRO     HA 4137  12.968   6.263  13.512 -1.2305 -1.1835 -0.3883
  294PRO      C 4138  13.058   6.323  13.692 -0.1394 -0.2916 -0.8534
  294PRO      O 4139  13.087   6.290  13.810  0.8069  0.1658  0.2217
  295LYS      N 4140  13.129   6.412  13.618  1.0992  0.1697 -0.5786
  295LYS      H 4141  13.087   6.440  13.531  2.2497  0.5966 -1.0038
  295LYS     CA 4142  13.263   6.469  13.651  0.7044 -0.6386  0.0362
  295LYS     HA 4143  13.316   6.412  13.727 -3.3607 -1.9033  2.0638
  295LYS     CB 4144  13.358   6.479  13.529 -0.1174  0.5139  0.4290
  295LYS    HB1 4145  13.450   6.533  13.554  0.5946 -0.1500 -0.7136
  295LYS    HB2 4146  13.308   6.535  13.450  1.2535 -0.1695 -0.9549
  295LYS     CG 4147  13.395   6.338  13.478  0.2145  0.3635 -0.5954
  295LYS    HG1 4148  13.306   6.281  13.452  0.3059 -0.3894  0.7130
  295LYS    HG2 4149  13.446   6.278  13.554  0.3074 -0.1265 -1.0491
  295LYS     CD 4150  13.486   6.354  13.359 -0.3934  0.5122  0.6088
  295LYS    HD1 4151  13.580   6.398  13.393  0.0839  2.7161 -3.1758
  295LYS    HD2 4152  13.455   6.417  13.275  0.8193 -0.1605 -0.3661
  295LYS     CE 4153  13.521   6.216  13.306  0.2641  0.5025  0.0554
  295LYS    HE1 4154  13.435   6.150  13.315 -0.4098  1.4138  0.3759
  295LYS    HE2 4155  13.598   6.164  13.364 -1.2177 -1.9881 -0.1302
  295LYS     NZ 4156  13.570   6.223  13.170  0.4126  0.2937  0.3292
  295LYS    HZ1 4157  13.598   6.130  13.142 -0.6003 -0.4700  1.7383
  295LYS    HZ2 4158  13.498   6.246  13.104  2.0159 -1.2770 -2.0216
  295LYS    HZ3 4159  13.649   6.286  13.165  0.5615  0.0316 -0.6227
  295LYS      C 4160  13.252   6.607  13.716  0.0049 -0.1945  0.4548
  295LYS      O 4161  13.326   6.637  13.808  0.0372 -0.4701  0.2840
  296TYR      N 4162  13.142   6.679  13.678  0.5203  0.0219  0.3720
  296TYR      H 4163  13.081   6.642  13.606 -1.7136  1.5046  1.4589
  296TYR     CA 4164  13.102   6.801  13.724  0.3670 -0.6923  0.2535
  296TYR     HA 4165  13.129   6.815  13.829 -0.1261  1.3298  0.1342
  296TYR     CB 4166  13.168   6.925  13.654 -0.0531  0.4392  0.3086
  296TYR    HB1 4167  13.275   6.910  13.664 -0.5650 -2.5040  1.9179
  296TYR    HB2 4168  13.141   7.015  13.708  0.2631  0.2685  0.7485
  296TYR     CG 4169  13.133   6.939  13.504  0.3842  0.5937 -0.1793
  296TYR    CD1 4170  13.043   7.037  13.449  0.0964 -0.3368 -0.6923
  296TYR    HD1 4171  13.004   7.109  13.520 -0.4842 -3.7258  2.6173
  296TYR    CE1 4172  13.008   7.036  13.318 -0.0778 -0.0704  0.1250
  296TYR    HE1 4173  12.939   7.114  13.290 -0.4782 -0.4001  0.1869
  296TYR     CZ 4174  13.067   6.940  13.230 -0.0663  0.0761 -0.5108
  296TYR     OH 4175  13.024   6.935  13.098  0.4252 -0.1829 -0.7113
  296TYR     HH 4176  12.988   7.017  13.065 -0.8634  0.7004  2.6358
  296TYR    CE2 4177  13.167   6.859  13.278 -0.1009 -0.2905  0.0413
  296TYR    HE2 4178  13.220   6.788  13.218 -2.3456 -0.6037 -1.6403
  296TYR    CD2 4179  13.201   6.862  13.414  0.3399 -0.7351  0.1326
  296TYR    HD2 4180  13.273   6.791  13.450  0.9412 -0.0983  0.2033
  296TYR      C 4181  12.951   6.807  13.722  1.0997 -0.0344 -0.4161
  296TYR      O 4182  12.878   6.760  13.634  0.2394  0.4378 -0.5788
  297SER      N 4183  12.898   6.880  13.822  0.2285 -0.3982 -0.4957
  297SER      H 4184  12.952   6.886  13.906  0.3713 -0.8682 -0.5526
  297SER     CA 4185  12.763   6.931  13.829  0.8645 -0.3023  0.1766
  297SER     HA 4186  12.691   6.850  13.839  0.5222  0.1930  2.0006
  297SER     CB 4187  12.741   7.025  13.953  0.2240  0.3861  0.0752
  297SER    HB1 4188  12.640   7.064  13.947 -1.7623 -4.3970  0.0832
  297SER    HB2 4189  12.817   7.103  13.955  0.0761  0.5372 -0.2063
  297SER     OG 4190  12.744   6.949  14.075 -0.4965  0.3221 -0.0098
  297SER     HG 4191  12.656   6.910  14.071  0.5608 -2.2446  1.1122
  297SER      C 4192  12.725   7.009  13.703  0.3285  0.8965  0.0724
  297SER      O 4193  12.769   7.118  13.689 -0.6267 -0.4399 -0.7387
  298PRO      N 4194  12.637   6.957  13.611 -0.1058 -0.3885 -0.3618
  298PRO     CD 4195  12.529   6.866  13.652 -0.1624 -0.0069 -0.3042
  298PRO    HD1 4196  12.477   6.911  13.737 -1.8050  0.8625 -1.7224
  298PRO    HD2 4197  12.565   6.766  13.675  0.0512 -0.0029 -0.6164
  298PRO     CG 4198  12.430   6.860  13.535  0.0385  0.0898  0.4879
  298PRO    HG1 4199  12.365   6.947  13.538 -1.4266 -1.0021  1.4315
  298PRO    HG2 4200  12.381   6.763  13.538  0.1270 -0.0621 -2.2005
  298PRO     CB 4201  12.524   6.880  13.421 -0.1564 -0.7001 -0.0198
  298PRO    HB1 4202  12.471   6.909  13.330 -3.2493  1.5721  2.4150
  298PRO    HB2 4203  12.570   6.783  13.397 -0.0326 -0.4237 -0.9260
  298PRO     CA 4204  12.626   6.986  13.468  0.0726  0.2372  0.1103
  298PRO     HA 4205  12.721   6.969  13.418 -1.0175  1.2378 -2.3764
  298PRO      C 4206  12.576   7.131  13.438  0.7116  0.0857 -0.4279
  298PRO      O 4207  12.574   7.160  13.315  0.9102  0.1849  0.5525
  299THR      N 4208  12.533   7.215  13.533  0.2117 -0.0808  0.0364
  299THR      H 4209  12.546   7.185  13.629  0.8039  1.7982  0.5639
  299THR     CA 4210  12.501   7.361  13.517  0.1816 -0.0927 -0.2387
  299THR     HA 4211  12.500   7.388  13.411 -2.7797 -3.6875 -1.2284
  299THR     CB 4212  12.366   7.404  13.579  0.8230 -0.7857 -0.0915
  299THR     HB 4213  12.359   7.513  13.586 -0.4173 -0.9518  1.4146
  299THR    CG2 4214  12.253   7.368  13.493 -0.6842 -0.5262 -0.3732
  299THR   HG21 4215  12.258   7.421  13.397  2.6608  1.3433  0.7529
  299THR   HG22 4216  12.264   7.263  13.466 -0.0846 -0.1109 -1.7881
  299THR   HG23 4217  12.160   7.381  13.549 -2.1257  0.3711 -2.8804
  299THR    OG1 4218  12.336   7.344  13.705 -0.0685 -0.1123  0.1091
  299THR    HG1 4219  12.250   7.376  13.731  0.8746  0.5839  2.5389
  299THR      C 4220  12.616   7.448  13.569  0.2898  0.6922 -0.0035
  299THR      O 4221  12.618   7.560  13.538 -0.1724 -0.3687 -0.2700
  300SER      N 4222  12.707   7.394  13.645  0.0121  0.4962  0.7138
  300SER      H 4223  12.703   7.297  13.673  1.3909  0.5864  1.2488
  300SER     CA 4224  12.824   7.477  13.674 -0.3901  0.4990 -0.1280
  300SER     HA 4225  12.794   7.580  13.692  0.2846  0.7177 -0.2174
  300SER     CB 4226  12.878   7.427  13.812 -0.0393  0.3225 -0.1056
  300SER    HB1 4227  12.787   7.412  13.869  1.5714 -3.0078  1.7215
  300SER    HB2 4228  12.938   7.504  13.859  2.5557  0.0304 -2.7742
  300SER     OG 4229  12.949   7.303  13.812  0.2657 -0.1038 -0.2511
  300SER     HG 4230  12.922   7.241  13.744  1.1878  0.7580 -1.4281
  300SER      C 4231  12.934   7.471  13.565  1.0352  0.1257 -0.1109
  300SER      O 4232  12.912   7.398  13.460 -0.0643  0.4285 -0.0423
  301PRO      N 4233  13.055   7.531  13.584  0.1123  0.2303 -0.1493
  301PRO     CD 4234  13.068   7.644  13.673 -0.2558  0.4035 -0.1670
  301PRO    HD1 4235  13.102   7.606  13.769  0.0053 -1.7282 -1.0654
  301PRO    HD2 4236  12.982   7.710  13.677 -1.2274 -0.7232 -1.6770
  301PRO     CG 4237  13.184   7.719  13.613  0.0333 -1.3273  0.0611
  301PRO    HG1 4238  13.240   7.787  13.677  2.7738 -2.8986 -0.5293
  301PRO    HG2 4239  13.153   7.784  13.531  1.5648  0.9190  1.2069
  301PRO     CB 4240  13.274   7.604  13.561  0.3889  0.1820  0.6154
  301PRO    HB1 4241  13.326   7.562  13.647  0.9758  1.4576  0.8924
  301PRO    HB2 4242  13.350   7.636  13.490  0.8830  0.5067  1.2844
  301PRO     CA 4243  13.167   7.515  13.497 -0.1023 -0.1965  0.0247
  301PRO     HA 4244  13.142   7.553  13.397  2.7693 -0.1908 -0.7516
  301PRO      C 4245  13.218   7.372  13.482 -0.3976 -0.4644 -0.2124
  301PRO      O 4246  13.198   7.294  13.568  0.8867  0.2005 -0.3214
  302THR      N 4247  13.293   7.349  13.372 -0.2324  0.5204 -0.0283
  302THR      H 4248  13.296   7.423  13.304  1.7398  0.8089  0.3425
  302THR     CA 4249  13.358   7.225  13.326  0.6261  0.0326  0.7245
  302THR     HA 4250  13.286   7.144  13.318  0.3550  0.5512 -3.1590
  302THR     CB 4251  13.405   7.246  13.184  0.0506  0.3289 -0.4902
  302THR     HB 4252  13.458   7.156  13.152  1.2828 -0.6686  4.0101
  302THR    CG2 4253  13.289   7.263  13.082  0.0431  0.1313  0.2518
  302THR   HG21 4254  13.332   7.252  12.983 -0.2507  1.7623 -0.0704
  302THR   HG22 4255  13.222   7.179  13.099 -0.9206  0.9799  0.7242
  302THR   HG23 4256  13.239   7.359  13.091 -0.1443  0.0174  0.4347
  302THR    OG1 4257  13.503   7.349  13.161  0.1026 -0.4047  0.1610
  302THR    HG1 4258  13.557   7.331  13.084  2.5209 -0.1972  1.7466
  302THR      C 4259  13.477   7.183  13.411 -0.3978 -0.0615  0.3890
  302THR      O 4260  13.584   7.148  13.361  0.0304  0.1303 -0.1881
  303TYR      N 4261  13.461   7.183  13.542 -0.8468 -0.5871 -0.3635
  303TYR      H 4262  13.378   7.225  13.583 -0.3795 -1.4485  1.5383
  303TYR     CA 4263  13.564   7.155  13.648  0.0745  0.2659  0.2906
  303TYR     HA 4264  13.623   7.068  13.620 -0.8078 -0.1414 -0.3361
  303TYR     CB 4265  13.643   7.282  13.675  0.4779  0.0952 -0.5162
  303TYR    HB1 4266  13.575   7.366  13.686 -1.4291 -1.7463  2.3117
  303TYR    HB2 4267  13.708   7.287  13.587 -0.2494  1.2613 -1.0020
  303TYR     CG 4268  13.728   7.270  13.794 -0.1569  0.2119  0.0867
  303TYR    CD1 4269  13.850   7.203  13.782 -0.2959  0.2554  0.2068
  303TYR    HD1 4270  13.875   7.150  13.691  0.8898  0.1919  0.5572
  303TYR    CE1 4271  13.937   7.194  13.896  0.2249  0.3836 -0.2689
  303TYR    HE1 4272  14.029   7.138  13.891  1.5889  2.4188  1.2066
  303TYR     CZ 4273  13.904   7.261  14.009  0.2628  0.1499 -0.3493
  303TYR     OH 4274  13.983   7.260  14.120 -0.1698  0.3842 -0.4483
  303TYR     HH 4275  13.943   7.304  14.195  2.2238  0.8638  0.5666
  303TYR    CE2 4276  13.786   7.336  14.017 -0.1876 -0.6492  0.3928
  303TYR    HE2 4277  13.756   7.368  14.116 -1.7791  2.3932 -0.9999
  303TYR    CD2 4278  13.692   7.349  13.907 -0.0468 -0.6718  0.2765
  303TYR    HD2 4279  13.601   7.404  13.925 -0.1354 -1.3167  1.9094
  303TYR      C 4280  13.487   7.110  13.779 -0.1878  0.0819 -0.0078
  303TYR      O 4281  13.373   7.148  13.795  0.6439  0.2001  0.3404
  304SER      N 4282  13.547   7.026  13.871 -0.1895  0.5182 -0.3616
  304SER      H 4283  13.636   6.987  13.844 -0.0429  0.9208 -0.4541
  304SER     CA 4284  13.507   7.007  14.011 -0.0746  0.3085 -0.2168
  304SER     HA 4285  13.443   6.919  14.015 -2.1599  1.8342  3.5845
  304SER     CB 4286  13.626   6.959  14.096  0.2636 -0.3836  0.0601
  304SER    HB1 4287  13.598   6.945  14.200 -0.3642  0.7742  0.0485
  304SER    HB2 4288  13.712   7.026  14.083 -0.1703  0.1554 -0.0368
  304SER     OG 4289  13.660   6.827  14.053 -0.1447 -0.2723 -0.3719
  304SER     HG 4290  13.682   6.833  13.960  0.8707  1.6036 -0.0422
  304SER      C 4291  13.441   7.129  14.076 -0.8563 -0.1123 -0.4882
  304SER      O 4292  13.515   7.222  14.120  0.4193  0.1517  0.1098
  305PRO      N 4293  13.312   7.125  14.100  0.5173 -0.0399 -0.7174
  305PRO     CD 4294  13.216   7.021  14.049  0.6353 -0.6822  0.5517
  305PRO    HD1 4295  13.230   6.929  14.107  2.3048 -1.8181 -1.5736
  305PRO    HD2 4296  13.242   6.995  13.946  1.6792 -4.6687  1.7145
  305PRO     CG 4297  13.076   7.082  14.069 -0.3228 -0.2474  0.5847
  305PRO    HG1 4298  13.025   7.000  14.120 -0.4659  0.8199  2.2185
  305PRO    HG2 4299  13.031   7.123  13.979  3.1116 -1.5535 -1.7935
  305PRO     CB 4300  13.091   7.197  14.173  0.2954 -0.0946  0.2733
  305PRO    HB1 4301  13.067   7.157  14.271 -0.1948 -0.8383 -0.1421
  305PRO    HB2 4302  13.037   7.287  14.144 -2.4493 -1.4623  0.9170
  305PRO     CA 4303  13.234   7.240  14.156 -0.8504  0.5268 -0.6548
  305PRO     HA 4304  13.238   7.326  14.089 -1.2062  1.2294  0.2022
  305PRO      C 4305  13.299   7.297  14.288  0.3986 -0.3209 -0.1254
  305PRO      O 4306  13.313   7.225  14.387  0.2282 -0.4376  0.1079
  306THR      N 4307  13.323   7.424  14.285 -0.2311 -0.6359 -0.0309
  306THR      H 4308  13.286   7.477  14.207 -0.7853  0.3622  0.9139
  306THR     CA 4309  13.394   7.504  14.380 -0.5027  0.5368 -0.0275
  306THR     HA 4310  13.391   7.453  14.476  0.2015  3.1340  1.4320
  306THR     CB 4311  13.544   7.528  14.337  0.4294  0.1317 -0.2041
  306THR     HB 4312  13.546   7.579  14.241  1.1495  0.4103 -0.0484
  306THR    CG2 4313  13.621   7.618  14.430 -0.6250  0.0834  0.0773
  306THR   HG21 4314  13.601   7.725  14.428 -3.7778 -0.4607  1.0201
  306THR   HG22 4315  13.618   7.595  14.536  1.4663 -1.0197 -0.0724
  306THR   HG23 4316  13.724   7.598  14.401  0.3852  2.0848  2.1180
  306THR    OG1 4317  13.611   7.413  14.328 -0.0620  0.0592  0.5128
  306THR    HG1 4318  13.557   7.353  14.277  0.4610  0.6042 -0.7130
  306THR      C 4319  13.337   7.647  14.390 -0.8051 -0.1123  0.2175
  306THR      O 4320  13.293   7.709  14.294 -0.0467  0.7055 -0.7813
  307SER      N 4321  13.336   7.695  14.517 -0.8991  0.4214 -0.6275
  307SER      H 4322  13.360   7.634  14.594  0.1167  0.7554 -0.6648
  307SER     CA 4323  13.270   7.816  14.556 -0.6888 -0.2863 -0.1657
  307SER     HA 4324  13.189   7.829  14.484 -1.8310  0.0389  1.1593
  307SER     CB 4325  13.222   7.806  14.703 -0.3237 -0.6362  0.2926
  307SER    HB1 4326  13.177   7.897  14.743  0.5857  1.1322 -2.5583
  307SER    HB2 4327  13.303   7.786  14.774 -0.0448  0.6294  0.3415
  307SER     OG 4328  13.118   7.711  14.705 -0.2019  0.0559 -0.0803
  307SER     HG 4329  13.068   7.712  14.787 -1.7010  1.0423 -0.9830
  307SER      C 4330  13.371   7.941  14.553  0.2246 -0.0542  0.2259
  307SER      O 4331  13.489   7.921  14.583  0.3903  0.1836 -0.1360
  308PRO      N 4332  13.327   8.064  14.522 -0.2024 -0.4733 -0.0364
  308PRO     CD 4333  13.187   8.099  14.493 -0.8029 -0.2530 -0.3123
  308PRO    HD1 4334  13.125   8.088  14.582 -1.1087 -0.1572 -0.5120
  308PRO    HD2 4335  13.145   8.031  14.418 -0.6442  0.7768 -1.3538
  308PRO     CG 4336  13.188   8.240  14.449 -0.5552 -0.2681 -0.0986
  308PRO    HG1 4337  13.111   8.300  14.498  0.5669 -0.1422  1.5529
  308PRO    HG2 4338  13.178   8.248  14.341  0.3096  1.2644 -0.0878
  308PRO     CB 4339  13.322   8.302  14.485 -0.4815  0.3987  0.2142
  308PRO    HB1 4340  13.301   8.363  14.573 -0.1737 -1.1269  1.3791
  308PRO    HB2 4341  13.370   8.362  14.408  1.1524  2.0963  2.4805
  308PRO     CA 4342  13.411   8.184  14.521 -0.3263  0.4240 -0.1566
  308PRO     HA 4343  13.480   8.179  14.437  0.3817 -1.1857  0.5091
  308PRO      C 4344  13.495   8.212  14.644  0.1351  0.0843  0.8542
  308PRO      O 4345  13.451   8.173  14.751 -0.0871  0.5428  0.4051
  309VAL      N 4346  13.606   8.284  14.637  0.3462  0.5121  0.0197
  309VAL      H 4347  13.646   8.318  14.551  0.7660 -0.3139 -0.1120
  309VAL     CA 4348  13.700   8.310  14.753  0.2986 -0.3399  0.3939
  309VAL     HA 4349  13.700   8.229  14.826  0.0106 -0.0547  0.7201
  309VAL     CB 4350  13.844   8.328  14.718  0.4739  0.0743 -0.0078
  309VAL     HB 4351  13.900   8.344  14.811  0.0671 -2.3678  0.6783
  309VAL    CG1 4352  13.903   8.209  14.650 -0.4215 -0.0353 -0.2753
  309VAL   HG11 4353  13.914   8.123  14.716  3.2840 -1.4785 -2.6299
  309VAL   HG12 4354  13.837   8.188  14.567  1.2014 -0.3761 -1.5092
  309VAL   HG13 4355  14.002   8.237  14.615 -1.1967  1.0875 -1.6118
  309VAL    CG2 4356  13.877   8.445  14.618  0.7154 -0.4191 -0.1874
  309VAL   HG21 4357  13.842   8.433  14.515 -2.8344  0.4095  0.8536
  309VAL   HG22 4358  13.835   8.538  14.657 -2.4437 -0.3145 -3.4665
  309VAL   HG23 4359  13.984   8.450  14.602  0.1572 -0.2407 -4.7996
  309VAL      C 4360  13.656   8.435  14.831  0.4411  0.0266  0.0220
  309VAL      O 4361  13.612   8.536  14.784 -0.0786  0.0929  0.4572
  310TYR      N 4362  13.669   8.425  14.961 -0.0653  0.2793  0.3379
  310TYR      H 4363  13.713   8.341  14.997  0.1214  0.5747  0.8006
  310TYR     CA 4364  13.624   8.514  15.074  0.1972 -0.4455 -0.1203
  310TYR     HA 4365  13.531   8.570  15.059  0.0005 -0.0834  2.2443
  310TYR     CB 4366  13.597   8.440  15.210 -0.1846  0.0160 -0.4154
  310TYR    HB1 4367  13.565   8.510  15.287  3.1090  2.0251 -0.7907
  310TYR    HB2 4368  13.685   8.389  15.248 -0.7335 -1.8628 -1.5804
  310TYR     CG 4369  13.492   8.331  15.191 -0.4067 -0.1054 -0.6174
  310TYR    CD1 4370  13.533   8.200  15.160 -0.4255  0.5717  0.0177
  310TYR    HD1 4371  13.639   8.179  15.152 -0.8842 -1.3400 -1.4669
  310TYR    CE1 4372  13.448   8.088  15.164 -0.0548 -0.3970  0.1775
  310TYR    HE1 4373  13.484   7.991  15.133 -1.1675  0.0637 -2.6803
  310TYR     CZ 4374  13.307   8.112  15.178  0.7901 -0.0891  0.0237
  310TYR     OH 4375  13.203   8.025  15.152 -0.2831  0.4031 -0.4407
  310TYR     HH 4376  13.214   7.932  15.129 -0.2845  0.4157 -0.4913
  310TYR    CE2 4377  13.269   8.246  15.210 -0.4553  0.0762 -0.6363
  310TYR    HE2 4378  13.163   8.260  15.227  0.1253  1.5649  2.0655
  310TYR    CD2 4379  13.360   8.354  15.219  0.5634 -0.2034 -0.5218
  310TYR    HD2 4380  13.313   8.448  15.245 -1.9714 -1.2295 -1.1740
  310TYR      C 4381  13.724   8.633  15.093  0.1065 -0.1543 -0.1831
  310TYR      O 4382  13.740   8.696  15.194  0.9054 -0.2835  0.8420
  311THR      N 4383  13.796   8.659  14.985 -0.0657  0.2127 -0.4259
  311THR      H 4384  13.766   8.625  14.895  1.2909  1.2674 -1.3136
  311THR     CA 4385  13.905   8.757  14.985  0.0624  0.1221  0.3924
  311THR     HA 4386  13.892   8.817  15.075  1.5510  0.2732  0.5319
  311THR     CB 4387  14.053   8.698  14.988  0.4906  0.2752 -0.3874
  311THR     HB 4388  14.119   8.781  14.964 -0.8974  1.5107  0.0076
  311THR    CG2 4389  14.064   8.644  15.131 -0.0686  0.1224  0.0648
  311THR   HG21 4390  14.059   8.724  15.205  2.0512  0.9450 -0.6456
  311THR   HG22 4391  13.993   8.563  15.149  0.5959 -0.1216  1.6617
  311THR   HG23 4392  14.164   8.613  15.162 -0.1286 -0.8857 -0.7242
  311THR    OG1 4393  14.068   8.596  14.889  0.2223  0.0914 -0.1793
  311THR    HG1 4394  14.088   8.634  14.803  2.2005  1.5638  0.8980
  311THR      C 4395  13.893   8.850  14.866 -0.0592 -0.3335  0.7373
  311THR      O 4396  13.858   8.812  14.753  0.5177  0.2589 -0.7916
  312PRO      N 4397  13.952   8.971  14.882  0.4469 -0.3648  0.1557
  312PRO     CD 4398  14.006   9.032  15.002  0.2803 -0.0591  0.3508
  312PRO    HD1 4399  14.056   8.960  15.066 -0.6206 -0.2372  0.8571
  312PRO    HD2 4400  13.918   9.069  15.055 -0.7528  1.7786 -2.4944
  312PRO     CG 4401  14.101   9.147  14.965  0.7618 -0.7064  0.4290
  312PRO    HG1 4402  14.194   9.108  14.925  0.2515 -1.4072 -0.0723
  312PRO    HG2 4403  14.114   9.216  15.048  2.0956 -1.0752  0.5257
  312PRO     CB 4404  14.020   9.202  14.841 -0.6890  0.3214 -0.1271
  312PRO    HB1 4405  14.088   9.267  14.786 -0.5885 -0.8498 -1.4067
  312PRO    HB2 4406  13.933   9.261  14.870 -0.4355  0.4609  0.3687
  312PRO     CA 4407  13.971   9.075  14.771 -0.5251 -0.0409 -0.3560
  312PRO     HA 4408  13.873   9.095  14.728  0.5979  0.8267 -2.6312
  312PRO      C 4409  14.066   9.019  14.665  0.1190 -0.1378 -0.1190
  312PRO      O 4410  14.138   8.922  14.680 -0.4299  0.3625 -0.6135
  313THR      N 4411  14.062   9.079  14.548  0.5660  0.5462 -0.0881
  313THR      H 4412  13.985   9.144  14.541 -0.6363 -0.8188  0.2010
  313THR     CA 4413  14.147   9.044  14.429 -0.0271 -0.3425 -0.3239
  313THR     HA 4414  14.156   8.936  14.438 -3.0319 -0.5190  1.4063
  313THR     CB 4415  14.068   9.070  14.304 -0.2251  0.6056  0.1100
  313THR     HB 4416  14.136   9.050  14.221  0.3668 -2.4970  1.2800
  313THR    CG2 4417  13.949   8.991  14.274 -0.1112  0.2628  0.7075
  313THR   HG21 4418  13.868   9.011  14.344 -0.5099  0.2398  0.2480
  313THR   HG22 4419  13.920   9.033  14.178  2.3399 -0.5318 -0.4199
  313THR   HG23 4420  13.969   8.884  14.269 -0.2238  0.2917 -0.3004
  313THR    OG1 4421  14.038   9.207  14.296 -0.5191  0.4196 -0.2723
  313THR    HG1 4422  14.124   9.244  14.276 -1.1142  2.3133  0.5350
  313THR      C 4423  14.286   9.110  14.430  0.6254  0.5849  0.4476
  313THR      O 4424  14.304   9.215  14.482 -0.6424  0.1220 -0.5459
  314SER      N 4425  14.389   9.040  14.372 -0.1268 -0.1507  0.3222
  314SER      H 4426  14.359   8.954  14.328 -0.4170 -0.0879  0.3925
  314SER     CA 4427  14.518   9.101  14.336 -0.3158 -0.3046 -0.3434
  314SER     HA 4428  14.510   9.207  14.361  0.1383  0.1007 -1.8899
  314SER     CB 4429  14.632   9.058  14.435 -0.1841 -1.0267 -0.1712
  314SER    HB1 4430  14.733   9.086  14.405  0.2681 -0.0170  2.1672
  314SER    HB2 4431  14.627   8.950  14.448  3.4550 -0.9490  2.4181
  314SER     OG 4432  14.603   9.118  14.557 -0.5960 -0.4425 -0.1536
  314SER     HG 4433  14.541   9.056  14.596 -0.9193 -0.9529 -1.4713
  314SER      C 4434  14.574   9.090  14.193 -0.7477 -0.2534  1.0653
  314SER      O 4435  14.555   8.989  14.128  0.2636 -0.1645  0.3442
  315PRO      N 4436  14.633   9.199  14.139 -0.4782 -0.8326  0.2102
  315PRO     CD 4437  14.686   9.208  13.995  0.0890  0.4832 -0.0319
  315PRO    HD1 4438  14.598   9.218  13.932 -0.5258 -0.0136  0.7354
  315PRO    HD2 4439  14.751   9.123  13.977 -0.3466  0.7928 -3.2812
  315PRO     CG 4440  14.776   9.323  13.990 -0.0650 -0.4344  0.6703
  315PRO    HG1 4441  14.731   9.412  13.945  0.7782 -0.6107 -0.5244
  315PRO    HG2 4442  14.860   9.293  13.929  1.3648  0.4861  2.1481
  315PRO     CB 4443  14.813   9.350  14.137  0.2138 -0.2990  0.8935
  315PRO    HB1 4444  14.844   9.451  14.166  0.1407 -0.1004  0.2806
  315PRO    HB2 4445  14.890   9.278  14.162  1.3465 -0.1993 -2.1753
  315PRO     CA 4446  14.695   9.301  14.220  0.4196 -0.9741  0.8834
  315PRO     HA 4447  14.743   9.251  14.304  0.2089 -2.0121  0.3949
  315PRO      C 4448  14.601   9.410  14.271  0.0959  0.1289 -0.6842
  315PRO      O 4449  14.638   9.482  14.363 -0.2828  0.7424  0.4217
  316LYS      N 4450  14.483   9.429  14.207 -0.4101  0.3059 -0.4426
  316LYS      H 4451  14.461   9.377  14.123 -0.4508 -0.6955  0.1840
  316LYS     CA 4452  14.389   9.542  14.239  0.4530  0.1461  0.0109
  316LYS     HA 4453  14.433   9.595  14.323  1.9795  0.2886 -0.8626
  316LYS     CB 4454  14.383   9.640  14.116 -0.2272  0.0534  0.0916
  316LYS    HB1 4455  14.305   9.714  14.132 -0.1050  0.2650 -0.2852
  316LYS    HB2 4456  14.359   9.577  14.031 -0.7300 -2.1131  1.7806
  316LYS     CG 4457  14.515   9.715  14.090  0.4428  0.4954 -0.3517
  316LYS    HG1 4458  14.520   9.752  13.988 -0.4014  3.4060  0.5870
  316LYS    HG2 4459  14.602   9.651  14.099 -0.3717 -0.5306  0.4031
  316LYS     CD 4460  14.530   9.829  14.191  0.2379  0.0787 -0.7856
  316LYS    HD1 4461  14.509   9.786  14.289 -0.2843  0.1734 -0.8546
  316LYS    HD2 4462  14.455   9.905  14.169 -1.7353 -1.7440 -0.5793
  316LYS     CE 4463  14.659   9.898  14.182  0.1116  0.0510  0.4773
  316LYS    HE1 4464  14.662   9.941  14.081 -0.8221  0.2864  0.5370
  316LYS    HE2 4465  14.739   9.827  14.200  0.8182  0.5725 -0.5317
  316LYS     NZ 4466  14.672  10.015  14.275  0.1002  0.5241 -0.4650
  316LYS    HZ1 4467  14.645  10.104  14.234 -0.4689 -0.2756 -1.8773
  316LYS    HZ2 4468  14.618   9.995  14.358  1.5777 -1.3053  0.0839
  316LYS    HZ3 4469  14.767  10.034  14.301 -0.3358  0.3576  1.3128
  316LYS      C 4470  14.251   9.492  14.269  0.2319 -0.0920  0.6344
  316LYS      O 4471  14.203   9.394  14.212  0.9878  0.2211  0.3916
  317TYR      N 4472  14.189   9.554  14.369 -0.5996 -0.4904  0.2302
  317TYR      H 4473  14.246   9.611  14.429 -1.1829 -0.1292  0.4443
  317TYR     CA 4474  14.047   9.526  14.411 -0.1778  0.4077  0.0599
  317TYR     HA 4475  14.000   9.462  14.336 -1.3120 -0.3141  1.3418
  317TYR     CB 4476  14.061   9.457  14.546 -0.2031 -0.1430  0.2713
  317TYR    HB1 4477  14.137   9.508  14.604  1.3025 -0.6206 -1.2396
  317TYR    HB2 4478  14.101   9.355  14.543 -0.8379 -0.4085 -4.8482
  317TYR     CG 4479  13.927   9.449  14.617  0.5093 -0.3889  0.4849
  317TYR    CD1 4480  13.896   9.536  14.718 -0.7857  0.3048  0.6903
  317TYR    HD1 4481  13.973   9.605  14.750 -2.3732  2.3754  0.1601
  317TYR    CE1 4482  13.769   9.527  14.779 -0.2890  0.2211 -0.4640
  317TYR    HE1 4483  13.744   9.580  14.870 -0.4130  1.4504 -1.2031
  317TYR     CZ 4484  13.677   9.427  14.738  0.1128 -0.1273 -0.3691
  317TYR     OH 4485  13.555   9.411  14.800 -0.5454 -0.5396  0.2206
  317TYR     HH 4486  13.491   9.359  14.750 -0.2440 -0.6071 -0.0970
  317TYR    CE2 4487  13.708   9.349  14.626  0.1934  0.1387 -0.3004
  317TYR    HE2 4488  13.635   9.280  14.588  0.8199 -1.6088  1.6005
  317TYR    CD2 4489  13.829   9.361  14.563 -0.3303 -0.2187 -0.5667
  317TYR    HD2 4490  13.854   9.291  14.484  0.6952 -0.9984  0.4417
  317TYR      C 4491  13.957   9.648  14.428  0.1638 -0.5548 -0.1989
  317TYR      O 4492  13.995   9.737  14.509 -0.0321  0.2389  0.6065
  318SER      N 4493  13.836   9.650  14.368  0.0546 -0.1855 -0.1193
  318SER      H 4494  13.817   9.570  14.311  1.2382 -0.0236 -0.7595
  318SER     CA 4495  13.732   9.757  14.376 -0.0405 -0.0397 -0.0301
  318SER     HA 4496  13.792   9.848  14.364  1.7271 -0.4145  4.8269
  318SER     CB 4497  13.637   9.741  14.253  0.0335  0.2254 -0.0501
  318SER    HB1 4498  13.557   9.814  14.268  0.5008  0.5096  1.1865
  318SER    HB2 4499  13.603   9.638  14.244 -1.8277  0.7235  1.0527
  318SER     OG 4500  13.722   9.775  14.143  0.4237  0.4030 -0.2619
  318SER     HG 4501  13.703   9.724  14.063 -1.0220  0.0085  0.3194
  318SER      C 4502  13.647   9.763  14.505 -0.3886  0.7891  0.7223
  318SER      O 4503  13.557   9.678  14.517  0.0853 -0.1907  0.4447
  319PRO      N 4504  13.671   9.856  14.600 -0.2939 -0.3131  0.1658
  319PRO     CD 4505  13.767   9.966  14.597 -0.1317 -0.0064  0.2362
  319PRO    HD1 4506  13.775  10.015  14.500 -1.5650 -0.2082  0.0124
  319PRO    HD2 4507  13.865   9.924  14.619  0.2727  0.7507 -0.0890
  319PRO     CG 4508  13.720  10.059  14.707 -0.6337 -0.2520 -0.2697
  319PRO    HG1 4509  13.637  10.119  14.671 -1.0833 -0.5203  0.3146
  319PRO    HG2 4510  13.803  10.121  14.743 -0.3170  0.8159 -2.7298
  319PRO     CB 4511  13.670   9.962  14.810  0.3817 -0.1513  0.4353
  319PRO    HB1 4512  13.617  10.018  14.887  0.8125  0.1044  0.5476
  319PRO    HB2 4513  13.754   9.921  14.865  0.4068  1.1123  1.3813
  319PRO     CA 4514  13.594   9.851  14.733  0.0787 -0.1197  0.5507
  319PRO     HA 4515  13.617   9.750  14.767 -0.1757  0.4448  2.4368
  319PRO      C 4516  13.444   9.880  14.717 -0.1169  0.5644  0.6767
  319PRO      O 4517  13.403   9.962  14.638  0.2055  0.3906  0.5025
  320THR      N 4518  13.373   9.829  14.818 -0.2205 -0.1253 -0.0741
  320THR      H 4519  13.420   9.756  14.871  0.9588  1.4771  1.1322
  320THR     CA 4520  13.227   9.846  14.839 -0.0343 -0.3969 -0.1934
  320THR     HA 4521  13.186   9.878  14.743 -0.8773 -0.1027  0.2667
  320THR     CB 4522  13.155   9.715  14.881 -0.2473 -0.7201  0.4136
  320THR     HB 4523  13.054   9.737  14.916 -0.7000  0.6919 -1.6898
  320THR    CG2 4524  13.161   9.602  14.773  0.5969  0.0038  0.5956
  320THR   HG21 4525  13.082   9.617  14.699  1.5583 -0.4632 -0.5302
  320THR   HG22 4526  13.256   9.591  14.720 -0.1520 -0.1115 -0.7331
  320THR   HG23 4527  13.136   9.507  14.820 -1.2025  0.3440  0.3730
  320THR    OG1 4528  13.225   9.678  14.997  0.4309 -0.2597 -0.5382
  320THR    HG1 4529  13.166   9.687  15.072 -0.7414 -4.0360 -0.9202
  320THR      C 4530  13.180   9.961  14.928  0.1805 -0.2214  0.1639
  320THR      O 4531  13.073  10.018  14.908 -0.4009 -0.0512 -0.8959
  321SER      N 4532  13.277  10.003  15.013  0.5064  0.6373 -0.3164
  321SER      H 4533  13.365   9.957  14.997  0.1589 -0.7498  1.5421
  321SER     CA 4534  13.270  10.105  15.117  0.3231  0.2554 -0.2472
  321SER     HA 4535  13.180  10.166  15.113  0.8284  1.1557  1.8259
  321SER     CB 4536  13.283  10.041  15.254  0.3716 -0.5490  0.1723
  321SER    HB1 4537  13.285  10.122  15.327 -3.7524 -1.3017  1.2292
  321SER    HB2 4538  13.374   9.982  15.261  0.1681 -0.8672  0.1549
  321SER     OG 4539  13.173   9.966  15.288 -0.1664  0.1778 -0.0230
  321SER     HG 4540  13.131  10.006  15.364  0.0747 -2.3524  1.4858
  321SER      C 4541  13.388  10.198  15.091  0.0403 -0.2455  0.6528
  321SER      O 4542  13.502  10.153  15.088 -0.1386 -0.4902 -0.4308
  322PRO      N 4543  13.366  10.333  15.068 -0.0186 -0.0843  0.4581
  322PRO     CD 4544  13.232  10.402  15.070  0.1648 -0.0128  0.2195
  322PRO    HD1 4545  13.192  10.401  15.171  1.0209  1.7089  0.6161
  322PRO    HD2 4546  13.164  10.357  14.998  0.5505  0.5816 -0.5268
  322PRO     CG 4547  13.264  10.552  15.029  0.4698 -0.1365 -0.0497
  322PRO    HG1 4548  13.266  10.610  15.121 -1.2184 -2.5307  1.5753
  322PRO    HG2 4549  13.192  10.584  14.954 -0.7028  0.3327  1.2469
  322PRO     CB 4550  13.398  10.546  14.954 -0.5551 -0.1209 -0.0063
  322PRO    HB1 4551  13.454  10.638  14.969 -0.4522 -0.5644  2.4422
  322PRO    HB2 4552  13.374  10.522  14.850  1.8302 -1.1330 -0.3454
  322PRO     CA 4553  13.472  10.430  15.018 -0.3894 -0.4375 -0.5981
  322PRO     HA 4554  13.537  10.378  14.947  1.4869  1.2542 -0.1670
  322PRO      C 4555  13.555  10.469  15.139 -0.3559 -0.5312 -0.1060
  322PRO      O 4556  13.519  10.458  15.256  0.1778 -0.0002  0.0349
  323THR      N 4557  13.673  10.525  15.117 -0.4986  0.4304 -0.0609
  323THR      H 4558  13.709  10.511  15.024 -0.8193 -3.5900  0.3168
  323THR     CA 4559  13.750  10.598  15.219  0.4061  0.2091  1.0750
  323THR     HA 4560  13.775  10.533  15.303 -0.2179  1.5765  2.3598
  323THR     CB 4561  13.886  10.651  15.167 -0.7638  0.8007  0.2377
  323THR     HB 4562  13.870  10.698  15.070  1.7065  0.6937 -0.2480
  323THR    CG2 4563  13.948  10.753  15.263  0.1940 -0.4265  0.2403
  323THR   HG21 4564  13.890  10.845  15.259 -0.6659 -0.9377  0.5573
  323THR   HG22 4565  13.948  10.716  15.366 -1.6284 -0.6174  0.1893
  323THR   HG23 4566  14.051  10.772  15.235  1.0422 -5.1092 -0.2101
  323THR    OG1 4567  13.975  10.551  15.132  0.9745  0.0693 -0.2712
  323THR    HG1 4568  14.055  10.604  15.135  0.1082  1.3216  1.7214
  323THR      C 4569  13.660  10.721  15.265  0.1873  0.0497 -0.1174
  323THR      O 4570  13.643  10.820  15.192  0.0434 -0.2269 -0.1256
  324TYR      N 4571  13.608  10.721  15.390 -0.2847  0.0980 -0.3785
  324TYR      H 4572  13.635  10.643  15.448 -1.9517 -0.0958  0.1566
  324TYR     CA 4573  13.511  10.824  15.440  0.1953  0.1245 -0.5600
  324TYR     HA 4574  13.530  10.923  15.398  1.4380  0.3085  0.4047
  324TYR     CB 4575  13.369  10.776  15.399 -0.7649 -0.2436 -0.1420
  324TYR    HB1 4576  13.360  10.667  15.401  1.7239 -0.4956 -1.4421
  324TYR    HB2 4577  13.356  10.809  15.296  0.7278 -1.2292 -0.6578
  324TYR     CG 4578  13.258  10.825  15.494  0.9514 -0.3241  0.2459
  324TYR    CD1 4579  13.194  10.737  15.582 -0.3919 -0.0966 -1.3804
  324TYR    HD1 4580  13.234  10.637  15.595  1.7432  0.9216  0.2665
  324TYR    CE1 4581  13.077  10.770  15.648  0.2817 -0.5279 -0.2126
  324TYR    HE1 4582  13.030  10.698  15.712 -0.2142 -0.2449 -0.2578
  324TYR     CZ 4583  13.019  10.892  15.627 -0.1171  0.2752  0.0619
  324TYR     OH 4584  12.901  10.922  15.687 -0.4725 -0.5102 -0.1929
  324TYR     HH 4585  12.885  11.016  15.681  0.7285 -0.0963  2.5494
  324TYR    CE2 4586  13.086  10.982  15.541  0.4501  0.4589 -0.6387
  324TYR    HE2 4587  13.039  11.079  15.532  1.4761  0.8852 -1.4666
  324TYR    CD2 4588  13.203  10.948  15.470  0.1189 -1.0725  0.0011
  324TYR    HD2 4589  13.240  11.014  15.393 -1.5443  0.0418  0.1260
  324TYR      C 4590  13.523  10.833  15.590  0.4048 -0.0336 -0.3021
  324TYR      O 4591  13.550  10.735  15.656 -0.0598  0.6173 -0.4440
  325SER      N 4592  13.488  10.947  15.648 -0.3561  0.3083  0.1698
  325SER      H 4593  13.482  11.029  15.590 -0.4513 -0.4430 -0.9025
  325SER     CA 4594  13.428  10.951  15.783 -0.0803  0.3421 -0.9837
  325SER     HA 4595  13.367  10.863  15.800  1.2469 -0.1280  1.5229
  325SER     CB 4596  13.544  10.957  15.889 -0.1185 -0.5053 -0.5500
  325SER    HB1 4597  13.505  10.971  15.990  0.6440 -1.4252 -0.1242
  325SER    HB2 4598  13.599  11.048  15.865 -0.9071  1.1129  3.3955
  325SER     OG 4599  13.632  10.853  15.885  0.4012 -0.3281 -0.0421
  325SER     HG 4600  13.652  10.830  15.794 -0.4071  2.8594 -1.0762
  325SER      C 4601  13.341  11.075  15.802 -0.4743 -0.4854 -0.1355
  325SER      O 4602  13.359  11.175  15.736 -0.0263 -0.0051  0.7775
  326PRO      N 4603  13.244  11.074  15.896 -0.4756 -0.3092  0.4000
  326PRO     CD 4604  13.189  10.957  15.958 -0.3346 -0.2250  0.1598
  326PRO    HD1 4605  13.264  10.920  16.027 -2.2569 -1.1674  1.7785
  326PRO    HD2 4606  13.154  10.882  15.887  0.2092 -0.6171  0.3028
  326PRO     CG 4607  13.070  10.999  16.054  0.4985 -0.2838  0.3569
  326PRO    HG1 4608  13.108  11.009  16.155  0.7375  1.6053  0.1075
  326PRO    HG2 4609  12.989  10.926  16.049  0.9269 -0.6854 -1.0143
  326PRO     CB 4610  13.035  11.138  16.007  0.4518  0.1809  0.5585
  326PRO    HB1 4611  13.005  11.201  16.091 -0.1476 -0.0989  0.5588
  326PRO    HB2 4612  12.950  11.130  15.940 -0.4006  3.0427  1.2332
  326PRO     CA 4613  13.168  11.191  15.948  0.5087  0.7189  0.1102
  326PRO     HA 4614  13.143  11.247  15.858  3.0317  1.8483  0.0786
  326PRO      C 4615  13.247  11.284  16.045 -0.7649  0.4482 -0.0762
  326PRO      O 4616  13.358  11.254  16.095 -0.4159 -0.5052 -0.3934
  327THR      N 4617  13.186  11.403  16.069 -0.6445  0.4069  0.0380
  327THR      H 4618  13.094  11.427  16.037 -0.5097  0.9035  0.0275
  327THR     CA 4619  13.238  11.484  16.174  0.1031 -0.0755  0.1415
  327THR     HA 4620  13.339  11.510  16.141 -0.0667  1.1614  0.5517
  327THR     CB 4621  13.159  11.613  16.178 -0.1583 -0.0052  0.7428
  327THR     HB 4622  13.191  11.670  16.265 -0.5226 -2.4466  2.5536
  327THR    CG2 4623  13.176  11.704  16.058  0.6151 -1.0103  0.3368
  327THR   HG21 4624  13.140  11.805  16.076  3.5492  0.1182  0.2586
  327THR   HG22 4625  13.283  11.724  16.044  0.8141 -1.4973  1.1508
  327THR   HG23 4626  13.129  11.661  15.970  0.2370 -0.7949  0.4352
  327THR    OG1 4627  13.020  11.580  16.200 -0.4421 -0.6960 -0.3945
  327THR    HG1 4628  12.975  11.664  16.215  4.8245  1.9057  2.3536
  327THR      C 4629  13.243  11.433  16.318  0.1955  0.4848 -0.7047
  327THR      O 4630  13.324  11.481  16.395 -0.6587  0.6906 -0.4311
  328SER      N 4631  13.161  11.327  16.353 -0.6592  0.3559  0.0607
  328SER      H 4632  13.117  11.282  16.275  1.0120 -1.1110 -0.0531
  328SER     CA 4633  13.146  11.264  16.490  0.2696  0.3487  0.1539
  328SER     HA 4634  13.154  11.352  16.554  1.1935  1.4796 -1.4692
  328SER     CB 4635  13.018  11.191  16.519 -0.5884  0.7367  0.0922
  328SER    HB1 4636  13.016  11.097  16.465  1.7389  0.1904  0.8766
  328SER    HB2 4637  12.932  11.252  16.494  1.2924  3.3271 -0.2645
  328SER     OG 4638  13.015  11.186  16.661  0.6478  0.1383  0.0638
  328SER     HG 4639  12.923  11.180  16.688  0.4810  1.4371 -0.1401
  328SER      C 4640  13.259  11.161  16.528  0.9803 -0.5685  0.4997
  328SER      O 4641  13.270  11.062  16.457 -0.1611  0.0285  0.1603
  329PRO      N 4642  13.334  11.182  16.633 -0.0857 -0.1456 -0.0493
  329PRO     CD 4643  13.334  11.298  16.725  0.1870  0.0668  0.5587
  329PRO    HD1 4644  13.229  11.326  16.738 -0.1726 -1.1539  0.4085
  329PRO    HD2 4645  13.378  11.387  16.680  0.3592  0.5767  1.7313
  329PRO     CG 4646  13.405  11.258  16.851 -0.4414  0.2471  0.1226
  329PRO    HG1 4647  13.333  11.227  16.925 -0.1337 -0.5262  0.1016
  329PRO    HG2 4648  13.459  11.345  16.889 -0.3450  1.3552 -2.4495
  329PRO     CB 4649  13.500  11.149  16.803  0.1790  0.3778 -0.0020
  329PRO    HB1 4650  13.526  11.070  16.874  0.1517 -1.2723 -1.8063
  329PRO    HB2 4651  13.595  11.197  16.780 -0.0605  1.0893  0.4767
  329PRO     CA 4652  13.430  11.085  16.680  0.0546 -0.4627  0.4197
  329PRO     HA 4653  13.505  11.072  16.602  0.4102 -0.7228  0.7992
  329PRO      C 4654  13.361  10.951  16.713 -0.0889 -0.2196 -0.5258
  329PRO      O 4655  13.427  10.846  16.713 -0.7054  0.4920 -0.6947
  330LYS      N 4656  13.230  10.953  16.744 -0.7703  0.2951 -0.5826
  330LYS      H 4657  13.188  11.043  16.759  1.4922  1.3076 -0.1602
  330LYS     CA 4658  13.152  10.829  16.770 -1.0289 -0.4593 -0.2195
  330LYS     HA 4659  13.195  10.776  16.855 -1.4237 -2.3811 -1.1878
  330LYS     CB 4660  13.013  10.874  16.813  0.4997 -0.2450  0.2490
  330LYS    HB1 4661  12.961  10.903  16.722 -0.4167 -2.0843  0.1497
  330LYS    HB2 4662  13.010  10.962  16.877  0.8606  0.3410 -0.5327
  330LYS     CG 4663  12.936  10.764  16.888  0.1422 -0.2504  0.1622
  330LYS    HG1 4664  12.995  10.724  16.970  0.2620  0.3272  0.3669
  330LYS    HG2 4665  12.910  10.688  16.814  0.7678 -0.9622  0.6762
  330LYS     CD 4666  12.807  10.825  16.930 -0.2206  1.2954  0.6740
  330LYS    HD1 4667  12.781  10.898  16.853 -0.4291  0.0855 -0.4132
  330LYS    HD2 4668  12.823  10.877  17.025  0.1258  2.0800  0.1916
  330LYS     CE 4669  12.695  10.717  16.944  0.5545 -0.2488  0.2316
  330LYS    HE1 4670  12.735  10.636  17.004 -0.6056 -0.8247  0.2479
  330LYS    HE2 4671  12.668  10.681  16.845 -1.4009 -1.0164  1.0210
  330LYS     NZ 4672  12.581  10.779  17.013 -0.3014  0.1423 -0.1788
  330LYS    HZ1 4673  12.594  10.803  17.110  1.3670 -1.8354  0.1162
  330LYS    HZ2 4674  12.545  10.852  16.953 -1.6722 -1.2987 -1.1443
  330LYS    HZ3 4675  12.505  10.714  17.027  0.7339 -0.9894  0.2476
  330LYS      C 4676  13.147  10.729  16.659 -0.3704  0.9142  0.0400
  330LYS      O 4677  13.115  10.613  16.686  0.1064 -0.0696  0.3170
  331TYR      N 4678  13.172  10.765  16.530  0.2170 -0.4524  0.1400
  331TYR      H 4679  13.204  10.860  16.520  1.0557 -1.0515 -3.2439
  331TYR     CA 4680  13.172  10.679  16.408  0.3188 -0.6686 -1.0653
  331TYR     HA 4681  13.071  10.638  16.398  0.3626 -0.9736 -0.3252
  331TYR     CB 4682  13.190  10.769  16.284  0.9674 -0.0832 -0.0872
  331TYR    HB1 4683  13.274  10.839  16.292  0.0850  0.9078  0.6526
  331TYR    HB2 4684  13.095  10.820  16.270  0.3234 -1.0009  0.8954
  331TYR     CG 4685  13.208  10.684  16.162 -0.5026  0.3065  0.0470
  331TYR    CD1 4686  13.095  10.628  16.101 -0.0635 -0.7717 -0.5811
  331TYR    HD1 4687  12.997  10.642  16.144  0.3979  2.0920 -0.3925
  331TYR    CE1 4688  13.112  10.557  15.982 -0.9135  0.2752  0.5038
  331TYR    HE1 4689  13.027  10.511  15.934  1.3394 -1.8228 -1.6334
  331TYR     CZ 4690  13.235  10.543  15.919  0.4469 -0.7224  0.3612
  331TYR     OH 4691  13.238  10.463  15.808 -0.2772  0.2692  0.4994
  331TYR     HH 4692  13.329  10.461  15.778  0.5344 -1.7937  3.0417
  331TYR    CE2 4693  13.346  10.613  15.976  0.7253  0.9283 -0.6749
  331TYR    HE2 4694  13.444  10.604  15.932  0.8319  0.0399 -0.2528
  331TYR    CD2 4695  13.330  10.686  16.096 -0.2341  0.0152  0.2847
  331TYR    HD2 4696  13.416  10.731  16.143 -0.5196  1.4703 -0.5529
  331TYR      C 4697  13.278  10.565  16.428  0.3227 -0.0883  0.5005
  331TYR      O 4698  13.380  10.573  16.496  0.0177  0.1200 -0.3794
  332SER      N 4699  13.252  10.456  16.343 -0.6350  0.2639  0.1745
  332SER      H 4700  13.162  10.452  16.299 -1.4711 -3.5346  2.0383
  332SER     CA 4701  13.349  10.346  16.322 -0.3607 -0.2065  0.4000
  332SER     HA 4702  13.450  10.385  16.332  0.2679 -2.0006  1.1382
  332SER     CB 4703  13.330  10.247  16.437 -0.1156 -0.1478  0.2651
  332SER    HB1 4704  13.331  10.298  16.533  0.6257 -2.6101  1.6010
  332SER    HB2 4705  13.405  10.170  16.452  0.3530  0.4583  1.0888
  332SER     OG 4706  13.207  10.190  16.427 -0.2372 -0.3844 -0.3512
  332SER     HG 4707  13.135  10.251  16.443 -0.8712 -1.2041 -0.0493
  332SER      C 4708  13.326  10.287  16.180  1.0643  0.6178 -0.1271
  332SER      O 4709  13.219  10.305  16.120 -0.1761  0.0638  0.1228
  333PRO      N 4710  13.430  10.219  16.125 -0.0586  0.3842 -0.1800
  333PRO     CD 4711  13.550  10.165  16.181 -1.1103  0.6529  0.2148
  333PRO    HD1 4712  13.531  10.116  16.276  1.4658 -0.9685 -0.0593
  333PRO    HD2 4713  13.619  10.248  16.195  0.9347 -0.7555 -1.2538
  333PRO     CG 4714  13.597  10.060  16.081 -0.0337  0.8135  1.0687
  333PRO    HG1 4715  13.539   9.969  16.092  0.2938  0.6105  1.1233
  333PRO    HG2 4716  13.704  10.040  16.091  0.3427  0.2593 -2.9753
  333PRO     CB 4717  13.561  10.124  15.951 -0.2177  0.1355  0.0693
  333PRO    HB1 4718  13.572  10.061  15.863  1.4150 -1.1558  1.1851
  333PRO    HB2 4719  13.640  10.198  15.938 -0.8263  0.5198 -1.6525
  333PRO     CA 4720  13.422  10.185  15.981  0.3472 -0.4891 -0.1344
  333PRO     HA 4721  13.404  10.274  15.920 -1.1154 -1.8678 -1.7631
  333PRO      C 4722  13.311  10.081  15.948  0.1422 -0.2894  0.4588
  333PRO      O 4723  13.263  10.016  16.042  0.0086 -0.3491 -0.0848
  334THR      N 4724  13.286  10.051  15.825  0.4375  0.4039  0.4189
  334THR      H 4725  13.344  10.082  15.749  1.4378 -3.0593 -0.3326
  334THR     CA 4726  13.184   9.954  15.783 -0.1527 -0.2039  0.2056
  334THR     HA 4727  13.089   9.984  15.829 -0.6940 -1.0529 -0.3454
  334THR     CB 4728  13.159   9.945  15.631 -0.0380 -0.2130  0.1441
  334THR     HB 4729  13.229   9.890  15.569  0.7959  0.7847  0.1850
  334THR    CG2 4730  13.019   9.889  15.593 -1.2943  0.5626 -1.3253
  334THR   HG21 4731  13.008   9.781  15.605  0.5939  0.2802 -1.8931
  334THR   HG22 4732  12.944   9.937  15.656 -0.1325  0.7221 -0.0212
  334THR   HG23 4733  12.987   9.905  15.490  0.3332 -0.0425 -1.9416
  334THR    OG1 4734  13.146  10.081  15.578 -0.4064 -0.3390 -0.0829
  334THR    HG1 4735  13.234  10.118  15.562 -1.0314  0.2530 -2.3104
  334THR      C 4736  13.221   9.807  15.834 -0.0511 -0.0850 -0.6107
  334THR      O 4737  13.336   9.779  15.861 -0.2770  0.6441 -0.3120
  335SER      N 4738  13.126   9.714  15.838  0.5292  0.1498  0.4495
  335SER      H 4739  13.033   9.747  15.818  0.6638  1.2344  1.5753
  335SER     CA 4740  13.153   9.567  15.869  0.6962 -0.5967  0.0421
  335SER     HA 4741  13.216   9.555  15.957  0.5469 -0.9063  0.1060
  335SER     CB 4742  13.013   9.508  15.915  0.1988 -0.1726  0.2647
  335SER    HB1 4743  13.029   9.407  15.952 -0.7026 -0.6000 -0.4873
  335SER    HB2 4744  12.944   9.514  15.831  1.2719 -0.4612 -0.6710
  335SER     OG 4745  12.973   9.585  16.027 -0.4699  0.3088 -0.0029
  335SER     HG 4746  13.054   9.623  16.062 -1.0632  1.7707 -0.1796
  335SER      C 4747  13.206   9.494  15.749  0.5194 -0.5771  0.2046
  335SER      O 4748  13.203   9.549  15.640  0.0263  0.1075 -0.3904
  336PRO      N 4749  13.277   9.382  15.767 -0.4714 -1.1060  0.8253
  336PRO     CD 4750  13.292   9.316  15.892  0.3421 -0.0095 -0.3715
  336PRO    HD1 4751  13.200   9.270  15.928 -0.9391  2.7296 -0.0439
  336PRO    HD2 4752  13.323   9.383  15.972 -3.4989  0.4573  0.8256
  336PRO     CG 4753  13.396   9.209  15.871  0.1053 -0.9114 -0.5344
  336PRO    HG1 4754  13.379   9.116  15.927 -1.5937 -0.5425 -0.4162
  336PRO    HG2 4755  13.489   9.256  15.902 -1.1888  1.6467 -0.4260
  336PRO     CB 4756  13.383   9.181  15.717 -0.1526 -0.5196 -0.1005
  336PRO    HB1 4757  13.306   9.105  15.705  0.2023 -0.8644 -0.2054
  336PRO    HB2 4758  13.482   9.140  15.694 -0.5712 -1.4418 -0.2542
  336PRO     CA 4759  13.351   9.314  15.659 -0.3383  0.4877  0.2958
  336PRO     HA 4760  13.446   9.367  15.654 -0.3920  0.4323 -1.5913
  336PRO      C 4761  13.265   9.288  15.529  0.1472  0.4202 -0.1486
  336PRO      O 4762  13.145   9.284  15.526 -0.4905 -0.1623 -0.0471
  337THR      N 4763  13.333   9.280  15.414 -0.3265  0.0408 -0.2295
  337THR      H 4764  13.433   9.288  15.418 -0.3985  0.7896  0.2206
  337THR     CA 4765  13.269   9.275  15.282  0.0209 -0.1512  0.1542
  337THR     HA 4766  13.179   9.336  15.288 -0.2003 -0.2553 -1.7595
  337THR     CB 4767  13.359   9.331  15.171 -0.3398 -0.4650  0.0362
  337THR     HB 4768  13.447   9.269  15.154 -0.2425  0.0617 -1.4090
  337THR    CG2 4769  13.269   9.343  15.048  0.5554  0.0941 -0.6978
  337THR   HG21 4770  13.244   9.243  15.014  3.6602 -1.1093  0.3545
  337THR   HG22 4771  13.181   9.405  15.067  1.7069  1.6776 -0.4082
  337THR   HG23 4772  13.314   9.380  14.956  1.5988  0.8991  0.1286
  337THR    OG1 4773  13.406   9.459  15.200 -0.3117  0.2514 -0.4324
  337THR    HG1 4774  13.432   9.504  15.120  0.2942 -1.8268 -1.4388
  337THR      C 4775  13.229   9.127  15.259 -0.2670  0.4245  0.5714
  337THR      O 4776  13.127   9.102  15.192 -0.2195 -0.1503  0.7172
  338TYR      N 4777  13.316   9.032  15.296 -0.0648 -0.5076  0.4065
  338TYR      H 4778  13.393   9.061  15.355 -0.8722  2.5248  0.0865
  338TYR     CA 4779  13.293   8.893  15.278  0.4766  0.0970 -0.3937
  338TYR     HA 4780  13.200   8.878  15.224  0.0301  0.1540  0.3559
  338TYR     CB 4781  13.423   8.835  15.215 -0.3113  0.3919  0.6271
  338TYR    HB1 4782  13.417   8.727  15.200 -0.9960  0.6450 -1.0534
  338TYR    HB2 4783  13.506   8.857  15.282  0.7187 -2.5096  0.3693
  338TYR     CG 4784  13.451   8.894  15.080 -0.4351  0.2186  0.1242
  338TYR    CD1 4785  13.378   8.864  14.968  0.7791 -0.1646 -0.0115
  338TYR    HD1 4786  13.288   8.804  14.977  1.5636 -1.1544  1.6034
  338TYR    CE1 4787  13.417   8.914  14.843  0.2013  0.2520 -0.2550
  338TYR    HE1 4788  13.359   8.894  14.755 -0.4601 -1.0166  0.4566
  338TYR     CZ 4789  13.527   9.009  14.841  0.5312  0.7591  0.0643
  338TYR     OH 4790  13.560   9.058  14.716 -0.3883  0.3917  0.8082
  338TYR     HH 4791  13.499   9.026  14.650 -0.3130  0.5228  0.6721
  338TYR    CE2 4792  13.592   9.048  14.954 -0.7286  0.2866  0.2746
  338TYR    HE2 4793  13.674   9.116  14.938 -0.6866  0.1954  0.0978
  338TYR    CD2 4794  13.559   8.984  15.069 -1.4280 -0.0319 -0.0819
  338TYR    HD2 4795  13.625   9.004  15.152 -0.6932  1.0113 -0.8994
  338TYR      C 4796  13.275   8.823  15.412 -0.5660 -0.8346  0.4082
  338TYR      O 4797  13.294   8.887  15.518  0.0275  0.9183  0.1559
  339SER      N 4798  13.227   8.695  15.410 -0.5053 -0.4349 -0.0336
  339SER      H 4799  13.199   8.652  15.323 -0.7617  0.8046 -0.5790
  339SER     CA 4800  13.206   8.610  15.535 -0.4029 -0.2661  0.6365
  339SER     HA 4801  13.158   8.676  15.608  1.3200 -0.5086  2.0146
  339SER     CB 4802  13.107   8.498  15.510  0.7007 -0.1742  0.2951
  339SER    HB1 4803  13.097   8.442  15.602  1.9395  3.7430  2.9594
  339SER    HB2 4804  13.158   8.438  15.435  0.2429  0.4474 -0.5382
  339SER     OG 4805  12.985   8.533  15.448 -0.6271  0.3189  0.7867
  339SER     HG 4806  12.936   8.451  15.436 -0.1045  0.3312 -1.8944
  339SER      C 4807  13.339   8.557  15.586 -0.1746 -0.1962 -0.4150
  339SER      O 4808  13.441   8.563  15.508  0.5385  0.0412 -0.2294
  340PRO      N 4809  13.352   8.504  15.707  0.2618  0.3421 -0.7025
  340PRO     CD 4810  13.252   8.524  15.809 -0.0369  0.2987  0.2695
  340PRO    HD1 4811  13.169   8.455  15.792 -0.3264  0.3645  1.3882
  340PRO    HD2 4812  13.211   8.623  15.823  0.1065  0.3485  0.3357
  340PRO     CG 4813  13.322   8.485  15.941  0.0710  0.7322  0.8014
  340PRO    HG1 4814  13.270   8.397  15.977 -0.3768  0.2159 -1.0621
  340PRO    HG2 4815  13.317   8.566  16.013  2.7487 -1.3583  3.4788
  340PRO     CB 4816  13.469   8.464  15.910  0.2961  0.3079 -0.0029
  340PRO    HB1 4817  13.510   8.378  15.963 -0.0243  1.3722  2.0206
  340PRO    HB2 4818  13.517   8.559  15.934 -1.2326  1.4297 -1.2960
  340PRO     CA 4819  13.476   8.448  15.757 -0.4120  0.2477  0.9828
  340PRO     HA 4820  13.569   8.491  15.719 -0.9023  1.7815  1.4875
  340PRO      C 4821  13.476   8.302  15.731  0.1822 -0.4088 -0.3903
  340PRO      O 4822  13.373   8.239  15.741 -0.1252  0.5973  0.0687
  341THR      N 4823  13.596   8.246  15.714 -0.3656  0.9225 -0.1410
  341THR      H 4824  13.684   8.294  15.725 -1.0696  1.7265  2.0900
  341THR     CA 4825  13.612   8.098  15.694 -0.0067 -0.0980 -0.2084
  341THR     HA 4826  13.525   8.058  15.641  0.1905 -1.0680  0.1891
  341THR     CB 4827  13.736   8.075  15.616  0.2501 -0.3448 -0.5036
  341THR     HB 4828  13.759   7.968  15.613 -0.4604 -0.4794 -1.5494
  341THR    CG2 4829  13.712   8.109  15.472  0.3632 -0.0352 -0.4389
  341THR   HG21 4830  13.775   8.042  15.413  0.0575  0.5557 -1.4447
  341THR   HG22 4831  13.607   8.098  15.444  0.0164  0.1290  0.8026
  341THR   HG23 4832  13.744   8.210  15.446 -0.0894  0.9963  2.8319
  341THR    OG1 4833  13.847   8.142  15.672 -0.5649  0.1107 -0.1912
  341THR    HG1 4834  13.921   8.113  15.618  0.4410 -0.1044  1.2705
  341THR      C 4835  13.600   8.029  15.826 -0.2575 -0.2814  0.4424
  341THR      O 4836  13.575   8.101  15.926  0.3765 -0.1619 -0.0581
  342SER      N 4837  13.612   7.894  15.838 -1.3675  0.0520 -0.4506
  342SER      H 4838  13.632   7.842  15.754  3.7192  0.8511  0.1196
  342SER     CA 4839  13.625   7.827  15.970  0.3367  0.6144 -0.6232
  342SER     HA 4840  13.564   7.873  16.049  0.4209 -1.3229  0.5942
  342SER     CB 4841  13.575   7.686  15.956 -0.4325 -0.3123  0.6318
  342SER    HB1 4842  13.635   7.632  15.882 -3.3009  1.7087 -3.3660
  342SER    HB2 4843  13.477   7.694  15.909  0.8420 -2.2032 -2.4739
  342SER     OG 4844  13.584   7.624  16.086 -0.2540  0.6503  0.3358
  342SER     HG 4845  13.496   7.622  16.124  0.0758 -1.7736  1.0872
  342SER      C 4846  13.774   7.842  16.015  0.5055  0.5453 -0.1155
  342SER      O 4847  13.869   7.836  15.936  0.9096 -0.1859 -0.8805
  343PRO      N 4848  13.798   7.854  16.147  0.1108  0.3506  0.0727
  343PRO     CD 4849  13.713   7.919  16.243 -0.0583 -0.0136  0.0345
  343PRO    HD1 4850  13.651   7.843  16.290 -0.4148  0.8968  1.0378
  343PRO    HD2 4851  13.648   7.990  16.192 -0.2944 -0.4645 -0.3072
  343PRO     CG 4852  13.798   7.981  16.354 -0.8882  0.3999  0.0553
  343PRO    HG1 4853  13.746   7.982  16.451 -1.5412  0.4706 -0.2920
  343PRO    HG2 4854  13.830   8.081  16.325  1.3855 -0.9177 -2.1319
  343PRO     CB 4855  13.925   7.899  16.349  0.2201 -0.2289 -0.7799
  343PRO    HB1 4856  13.907   7.809  16.409  2.3299 -1.3533 -1.7937
  343PRO    HB2 4857  14.013   7.955  16.380 -0.6993  1.2308 -0.7699
  343PRO     CA 4858  13.935   7.860  16.199  0.2682 -0.5870  0.2192
  343PRO     HA 4859  13.995   7.930  16.141  0.7733 -2.1825 -1.2497
  343PRO      C 4860  14.006   7.727  16.189 -0.8481 -0.2129 -0.4960
  343PRO      O 4861  13.933   7.622  16.184 -0.3215 -0.3093  0.2196
  344LYS      N 4862  14.141   7.728  16.185 -0.0742 -0.1578 -0.3113
  344LYS      H 4863  14.185   7.819  16.177 -0.3413  0.0130  0.2004
  344LYS     CA 4864  14.211   7.602  16.144 -0.2968  0.3607 -0.4316
  344LYS     HA 4865  14.170   7.559  16.053 -1.2977  0.1980  0.0949
  344LYS     CB 4866  14.351   7.638  16.107 -0.1392 -0.1576 -0.7075
  344LYS    HB1 4867  14.406   7.548  16.079  0.7015  0.0945  0.1132
  344LYS    HB2 4868  14.405   7.692  16.184  0.1030 -0.1862 -0.8548
  344LYS     CG 4869  14.343   7.729  15.990 -0.5141 -0.4795 -0.4926
  344LYS    HG1 4870  14.296   7.823  16.019  1.8648  0.4700  0.4156
  344LYS    HG2 4871  14.288   7.683  15.908  0.9082  2.1365 -3.0436
  344LYS     CD 4872  14.482   7.771  15.930 -0.0354  0.6738 -0.2743
  344LYS    HD1 4873  14.543   7.685  15.956 -1.7923 -0.2159  1.0596
  344LYS    HD2 4874  14.524   7.854  15.988  1.8980  0.6545 -1.6176
  344LYS     CE 4875  14.484   7.788  15.778  0.3922  0.0922  0.2840
  344LYS    HE1 4876  14.447   7.695  15.735 -1.1348  0.7922  0.0473
  344LYS    HE2 4877  14.584   7.810  15.741  1.0577  0.7450  2.3818
  344LYS     NZ 4878  14.388   7.897  15.737 -0.6492  0.0764  0.2483
  344LYS    HZ1 4879  14.300   7.875  15.782 -0.9085  0.3411 -0.1270
  344LYS    HZ2 4880  14.411   7.986  15.779 -0.2818 -0.3299  0.9187
  344LYS    HZ3 4881  14.384   7.927  15.641 -0.2573 -0.2300  0.1326
  344LYS      C 4882  14.190   7.487  16.254 -0.3997  0.0318  0.0044
  344LYS      O 4883  14.223   7.510  16.372  0.3106  0.1289  0.0854
  345GLY      N 4884  14.149   7.371  16.213 -0.0324 -0.2495  0.2981
  345GLY      H 4885  14.118   7.359  16.117  0.4267  1.1063 -0.0242
  345GLY     CA 4886  14.128   7.247  16.292 -0.0547  0.5673 -0.3066
  345GLY    HA1 4887  14.228   7.232  16.333 -0.1382 -0.3048 -0.4211
  345GLY    HA2 4888  14.107   7.164  16.225 -0.1453 -2.3536  3.2055
  345GLY      C 4889  14.022   7.249  16.403  0.5449 -0.5846 -0.0968
  345GLY      O 4890  14.004   7.147  16.464 -0.0501  0.5936  0.2239
  346SER      N 4891  13.948   7.359  16.424 -0.4496 -0.0883 -0.2316
  346SER      H 4892  13.988   7.435  16.371  0.0383  0.7105  1.2649
  346SER     CA 4893  13.855   7.375  16.536 -0.4057  0.4990 -0.2556
  346SER     HA 4894  13.902   7.331  16.625 -0.4784  1.0098  0.0384
  346SER     CB 4895  13.835   7.523  16.558 -0.3225 -0.4287  0.1075
  346SER    HB1 4896  13.772   7.535  16.646 -0.1174  0.6312  0.1167
  346SER    HB2 4897  13.789   7.560  16.466 -3.4208 -0.2689  1.6527
  346SER     OG 4898  13.962   7.590  16.569  0.8121  0.2519 -0.0514
  346SER     HG 4899  14.005   7.543  16.641 -0.8493  0.1282  0.8880
  346SER      C 4900  13.729   7.287  16.511  0.3202  0.4921  0.4040
  346SER      O 4901  13.644   7.290  16.599 -0.4061  0.2166  0.2838
  347THR      N 4902  13.707   7.218  16.396 -0.0005 -0.5358  0.5197
  347THR      H 4903  13.783   7.212  16.329 -0.6544 -2.5948 -0.0883
  347THR     CA 4904  13.581   7.141  16.377  0.0222  0.7337  0.3042
  347THR     HA 4905  13.552   7.095  16.472 -1.2770  0.3885 -0.2425
  347THR     CB 4906  13.463   7.224  16.331 -0.0255 -0.7205  0.5772
  347THR     HB 4907  13.433   7.297  16.406  2.1796  0.1804  0.5994
  347THR    CG2 4908  13.487   7.305  16.205 -0.0435  0.2904 -0.2636
  347THR   HG21 4909  13.552   7.390  16.227  1.8238 -1.2639  0.3271
  347THR   HG22 4910  13.531   7.239  16.130 -1.7904 -2.0902  0.7262
  347THR   HG23 4911  13.392   7.353  16.183 -1.1459 -1.4730  0.5386
  347THR    OG1 4912  13.351   7.142  16.310  0.9601  0.4908  0.3849
  347THR    HG1 4913  13.297   7.154  16.389 -3.1017 -0.3160 -2.1114
  347THR      C 4914  13.613   7.025  16.276  0.2856  0.7253 -0.0162
  347THR      O 4915  13.699   7.029  16.190 -0.5786 -0.1362  0.1714
  348TYR      N 4916  13.541   6.912  16.283 -0.5845 -0.7218  0.4120
  348TYR      H 4917  13.503   6.894  16.375 -1.8685  3.0888  0.7072
  348TYR     CA 4918  13.534   6.806  16.190 -0.7835  0.4031 -0.0629
  348TYR     HA 4919  13.636   6.785  16.158 -0.7430 -1.7063  1.3614
  348TYR     CB 4920  13.494   6.677  16.257  0.3563  0.2270 -0.8206
  348TYR    HB1 4921  13.387   6.674  16.281  0.8396 -0.2082  1.3683
  348TYR    HB2 4922  13.549   6.669  16.351 -2.6677  0.2935  1.0312
  348TYR     CG 4923  13.517   6.549  16.174  0.5367  0.1386  0.0876
  348TYR    CD1 4924  13.653   6.504  16.162  0.9285  0.3448 -0.0469
  348TYR    HD1 4925  13.739   6.565  16.188  1.6929 -0.8985  0.3947
  348TYR    CE1 4926  13.681   6.380  16.098  0.0131 -0.7342 -0.0647
  348TYR    HE1 4927  13.780   6.343  16.078  0.8200  1.8438 -1.0847
  348TYR     CZ 4928  13.576   6.303  16.047 -0.1334 -0.1956 -0.6678
  348TYR     OH 4929  13.607   6.191  15.984  0.0477  0.5620  0.7752
  348TYR     HH 4930  13.702   6.181  15.977  0.0476  1.6545 -1.5142
  348TYR    CE2 4931  13.443   6.347  16.057  0.1412 -0.8149  0.5869
  348TYR    HE2 4932  13.364   6.284  16.018 -0.4665 -0.4534  1.2318
  348TYR    CD2 4933  13.412   6.467  16.130  0.2174  0.1198  0.5901
  348TYR    HD2 4934  13.311   6.504  16.137 -0.1266 -0.0524 -2.9032
  348TYR      C 4935  13.457   6.835  16.058  0.6539 -0.0643 -1.5811
  348TYR      O 4936  13.479   6.763  15.962 -0.8245  0.4111  0.9063
  349SER      N 4937  13.374   6.935  16.059  0.2875 -0.2839  0.3184
  349SER      H 4938  13.366   6.992  16.142 -1.3379  0.9843 -0.6804
  349SER     CA 4939  13.305   6.982  15.939  0.0463 -0.2786  0.2688
  349SER     HA 4940  13.346   6.921  15.859  0.6958 -1.4475  1.4717
  349SER     CB 4941  13.155   6.962  15.944  0.3097 -0.1705  0.1132
  349SER    HB1 4942  13.109   7.018  15.862  0.5228  0.7560  0.6186
  349SER    HB2 4943  13.117   6.987  16.043  0.0085  2.9655 -0.7594
  349SER     OG 4944  13.130   6.820  15.927  0.3930  0.1240  0.7394
  349SER     HG 4945  13.135   6.794  15.835  0.0644  0.4955  0.6157
  349SER      C 4946  13.343   7.131  15.913 -0.4385 -0.5322 -0.5813
  349SER      O 4947  13.276   7.225  15.960 -0.7025 -0.4616  0.6344
  350PRO      N 4948  13.449   7.162  15.840  0.4745 -0.6636 -0.0494
  350PRO     CD 4949  13.543   7.061  15.800 -0.0985  0.8534  0.0632
  350PRO    HD1 4950  13.497   7.001  15.721  1.4255 -0.2859  0.0310
  350PRO    HD2 4951  13.583   7.002  15.883  0.6260  1.8741  0.4424
  350PRO     CG 4952  13.656   7.130  15.746 -0.9431 -0.5030 -0.0565
  350PRO    HG1 4953  13.696   7.084  15.656  2.9437 -0.0937  1.3458
  350PRO    HG2 4954  13.726   7.131  15.830  0.5757  0.5932 -1.3014
  350PRO     CB 4955  13.620   7.273  15.712 -0.0049  0.9712  0.3658
  350PRO    HB1 4956  13.593   7.287  15.608 -0.5221 -1.1948  0.1874
  350PRO    HB2 4957  13.703   7.339  15.736  0.7383 -0.5487  2.1427
  350PRO     CA 4958  13.496   7.297  15.802  0.6482 -0.2157 -0.1180
  350PRO     HA 4959  13.529   7.345  15.895 -0.1014 -1.1593  0.6370
  350PRO      C 4960  13.396   7.400  15.736  0.1270  0.2154  0.1420
  350PRO      O 4961  13.415   7.524  15.746 -0.1084 -0.4815 -0.1364
  351THR      N 4962  13.289   7.349  15.665  0.2232  0.9735  0.3685
  351THR      H 4963  13.279   7.249  15.661 -1.3134  1.1488 -0.3253
  351THR     CA 4964  13.184   7.423  15.585 -0.0540  0.0418 -0.1451
  351THR     HA 4965  13.185   7.529  15.612 -0.0080  0.6948 -2.6214
  351THR     CB 4966  13.216   7.428  15.430 -0.4170  0.1483 -0.1762
  351THR     HB 4967  13.149   7.494  15.374  0.5829  0.3166 -1.1911
  351THR    CG2 4968  13.361   7.460  15.409  0.3854 -0.4903 -0.2992
  351THR   HG21 4969  13.417   7.373  15.444  0.4822  1.0085  3.5616
  351THR   HG22 4970  13.377   7.463  15.302  1.5499  0.1776 -0.1150
  351THR   HG23 4971  13.403   7.546  15.462 -2.5561  2.3360 -2.3319
  351THR    OG1 4972  13.192   7.292  15.386 -0.1619 -0.7370  0.7960
  351THR    HG1 4973  13.249   7.279  15.309  0.1448  1.8693  0.5611
  351THR      C 4974  13.037   7.367  15.597 -0.4614  1.1700  0.0667
  351THR      O 4975  13.019   7.248  15.627  0.4135  1.2783 -0.0277
  352SER      N 4976  12.937   7.457  15.593  0.7330  0.3793 -0.2905
  352SER      H 4977  12.956   7.546  15.550 -0.6993  0.5446 -0.6066
  352SER     CA 4978  12.794   7.425  15.611 -0.8524  0.6474  0.8052
  352SER     HA 4979  12.776   7.367  15.701  0.6707  0.4894  1.0186
  352SER     CB 4980  12.711   7.559  15.615  0.1062  0.1424 -0.8194
  352SER    HB1 4981  12.708   7.618  15.523  0.3644  0.5090 -0.5922
  352SER    HB2 4982  12.747   7.634  15.684  1.8357 -0.7826 -0.6902
  352SER     OG 4983  12.584   7.509  15.654 -0.6046 -0.0971  0.0156
  352SER     HG 4984  12.526   7.586  15.657 -0.0682  0.3371 -0.6225
  352SER      C 4985  12.750   7.349  15.489  0.3646 -0.0721 -0.4210
  352SER      O 4986  12.790   7.387  15.377 -0.5370  0.2638 -0.0458
  353PRO      N 4987  12.656   7.254  15.506 -0.1254  0.0998  0.2335
  353PRO     CD 4988  12.628   7.189  15.634  0.1288 -0.0459  0.6928
  353PRO    HD1 4989  12.562   7.252  15.694  1.3614  0.1170  1.9056
  353PRO    HD2 4990  12.725   7.172  15.681 -0.1086  1.3150  1.7160
  353PRO     CG 4991  12.544   7.062  15.601 -0.0607 -0.2020 -0.1327
  353PRO    HG1 4992  12.461   7.056  15.671  0.2330  0.4547  0.2756
  353PRO    HG2 4993  12.610   6.976  15.590 -0.0189 -0.3513  1.2283
  353PRO     CB 4994  12.488   7.092  15.458  0.3270  0.5077 -0.0563
  353PRO    HB1 4995  12.392   7.144  15.460 -0.0864 -0.1374 -2.1518
  353PRO    HB2 4996  12.468   6.993  15.416 -1.3945  0.5743  0.5496
  353PRO     CA 4997  12.594   7.177  15.389  0.5967  0.3836 -0.4216
  353PRO     HA 4998  12.671   7.116  15.342  2.7091  2.1830  0.6282
  353PRO      C 4999  12.541   7.272  15.277 -0.0585  0.1086  0.0708
  353PRO      O 5000  12.492   7.380  15.304  0.0398 -0.0061  0.2936
  354GLY      N 5001  12.548   7.226  15.153  0.1488 -0.5995  0.4493
  354GLY      H 5002  12.589   7.136  15.134  1.2844 -0.2607  1.2087
  354GLY     CA 5003  12.477   7.295  15.042  0.2205  0.2923 -0.5852
  354GLY    HA1 5004  12.373   7.319  15.065  0.1095 -0.6704 -0.0706
  354GLY    HA2 5005  12.466   7.230  14.956  1.5170  0.9683 -1.2774
  354GLY      C 5006  12.549   7.414  14.992  0.3560  0.3747  0.2823
  354GLY      O 5007  12.664   7.413  14.946  0.6796 -0.0745  0.8556
  355TYR      N 5008  12.467   7.525  14.981  0.6091 -0.1664  0.0569
  355TYR      H 5009  12.368   7.514  14.995  0.2768  2.2540 -0.2169
  355TYR     CA 5010  12.502   7.662  14.950 -0.6862 -0.3451 -0.3315
  355TYR     HA 5011  12.604   7.660  14.910 -0.0550  0.2002  1.1990
  355TYR     CB 5012  12.416   7.706  14.832  0.3242 -0.4505 -0.0438
  355TYR    HB1 5013  12.310   7.694  14.855 -0.8151  0.5492 -4.3312
  355TYR    HB2 5014  12.423   7.641  14.745 -1.1531 -0.4761 -0.1647
  355TYR     CG 5015  12.432   7.853  14.785  0.5546 -0.4101  0.4467
  355TYR    CD1 5016  12.533   7.886  14.689  0.0203  0.1911  0.0480
  355TYR    HD1 5017  12.601   7.810  14.652 -0.2382  0.6559 -1.4139
  355TYR    CE1 5018  12.547   8.017  14.649  0.2786 -0.2007  0.5353
  355TYR    HE1 5019  12.632   8.040  14.586  0.1572  2.6617  1.3389
  355TYR     CZ 5020  12.460   8.121  14.697 -0.8094 -0.0611 -0.1333
  355TYR     OH 5021  12.472   8.243  14.641 -0.4783  0.8244 -0.5822
  355TYR     HH 5022  12.435   8.312  14.696  0.1887  1.3692 -0.8165
  355TYR    CE2 5023  12.368   8.094  14.794 -0.9391  0.6957  0.6775
  355TYR    HE2 5024  12.311   8.171  14.844  0.9971  2.0999  0.7851
  355TYR    CD2 5025  12.350   7.957  14.841 -0.0837 -0.1276  0.2253
  355TYR    HD2 5026  12.281   7.940  14.921 -0.3080 -0.7424 -0.0921
  355TYR      C 5027  12.502   7.760  15.063 -0.1696 -0.2296 -0.0460
  355TYR      O 5028  12.421   7.754  15.154  0.1615  0.0843  0.1674
  356SER      N 5029  12.584   7.865  15.050  0.2542 -0.0240 -0.3470
  356SER      H 5030  12.653   7.855  14.977  1.2768 -0.7353  0.6969
  356SER     CA 5031  12.574   7.994  15.120 -0.4911  0.5141 -0.0310
  356SER     HA 5032  12.469   8.019  15.134 -0.2504  1.3779  0.3118
  356SER     CB 5033  12.649   7.983  15.253  0.0559  0.0392  0.3861
  356SER    HB1 5034  12.675   8.084  15.284  2.1904 -0.1275 -0.7749
  356SER    HB2 5035  12.742   7.926  15.249 -0.5718 -1.1862  2.3883
  356SER     OG 5036  12.561   7.928  15.352 -0.4738 -0.3362  0.5794
  356SER     HG 5037  12.577   7.834  15.346  1.3891  0.0960 -2.0022
  356SER      C 5038  12.643   8.105  15.039  0.2580 -0.7571 -0.4719
  356SER      O 5039  12.728   8.073  14.955 -0.1736 -0.3215 -0.1073
  357PRO      N 5040  12.618   8.236  15.058  0.1400  0.5162  0.0896
  357PRO     CD 5041  12.493   8.287  15.108 -0.4274  0.1527  0.1468
  357PRO    HD1 5042  12.475   8.248  15.208  0.8274 -0.5079  0.1288
  357PRO    HD2 5043  12.409   8.253  15.047  0.6010  0.1460 -1.2812
  357PRO     CG 5044  12.509   8.437  15.109 -0.1179 -1.1979 -0.7538
  357PRO    HG1 5045  12.564   8.467  15.198 -1.0224 -0.0355 -0.5800
  357PRO    HG2 5046  12.415   8.492  15.109 -0.0095 -1.0166 -0.5476
  357PRO     CB 5047  12.599   8.461  14.985  0.3645  0.3814  0.3173
  357PRO    HB1 5048  12.661   8.550  14.981 -1.2417  1.4542 -1.4380
  357PRO    HB2 5049  12.530   8.472  14.902 -2.6984 -0.3297  2.7060
  357PRO     CA 5050  12.679   8.336  14.977 -0.3887  0.6313 -0.5660
  357PRO     HA 5051  12.683   8.309  14.871  1.0429 -0.2272 -0.3112
  357PRO      C 5052  12.829   8.346  15.013  0.2288  0.6192  0.2277
  357PRO      O 5053  12.871   8.286  15.115  0.1334  0.2680 -0.0639
  358THR      N 5054  12.917   8.407  14.931 -0.0632  0.4570 -0.3154
  358THR      H 5055  12.885   8.422  14.836 -0.5548  1.0005 -0.0662
  358THR     CA 5056  13.053   8.455  14.971  0.6532 -0.5555 -0.1041
  358THR     HA 5057  13.110   8.376  15.020  2.5709  1.2738  0.6749
  358THR     CB 5058  13.130   8.503  14.851 -0.9001  0.7885  0.2181
  358THR     HB 5059  13.091   8.600  14.822 -2.3950  0.4844  1.1388
  358THR    CG2 5060  13.280   8.516  14.871 -0.0184  0.0678  0.3998
  358THR   HG21 5061  13.325   8.421  14.840 -2.3037 -0.2952 -1.9932
  358THR   HG22 5062  13.313   8.597  14.807 -1.9396 -1.2968 -2.5001
  358THR   HG23 5063  13.313   8.526  14.974  1.2225  2.9500 -0.2329
  358THR    OG1 5064  13.106   8.411  14.747 -0.1396  0.2076  0.2412
  358THR    HG1 5065  13.158   8.334  14.771  1.9353  1.8786  1.3591
  358THR      C 5066  13.042   8.577  15.065  0.0733 -0.0145  0.3238
  358THR      O 5067  13.142   8.612  15.125  0.3693 -0.1448 -0.1489
  359SER      N 5068  12.926   8.643  15.068  0.3898 -0.6458 -0.3958
  359SER      H 5069  12.853   8.611  15.006 -0.6044 -0.4524  0.6517
  359SER     CA 5070  12.892   8.762  15.144  0.4231  0.8504  0.0687
  359SER     HA 5071  12.985   8.813  15.169  2.6871 -1.5819 -2.9443
  359SER     CB 5072  12.821   8.868  15.055 -1.2245  0.5549 -0.4910
  359SER    HB1 5073  12.877   8.886  14.963 -1.0448  1.3169 -0.2382
  359SER    HB2 5074  12.807   8.958  15.114  0.6519 -1.5493  3.3061
  359SER     OG 5075  12.696   8.813  15.015  0.0802  0.1589 -0.0012
  359SER     HG 5076  12.643   8.794  15.093  0.4407 -0.8652  0.0033
  359SER      C 5077  12.807   8.746  15.271  0.3804 -0.9254 -0.4286
  359SER      O 5078  12.719   8.665  15.272 -0.0504 -0.1460  0.1154
  360PRO      N 5079  12.819   8.831  15.378 -0.2095 -0.5498  0.2987
  360PRO     CD 5080  12.907   8.951  15.379 -0.0088  0.0631 -0.2489
  360PRO    HD1 5081  12.850   9.038  15.345  0.1812  0.4752  0.4628
  360PRO    HD2 5082  13.000   8.938  15.324 -0.5766 -1.3250 -0.9016
  360PRO     CG 5083  12.948   8.965  15.524 -0.4911 -0.8717  0.3561
  360PRO    HG1 5084  12.984   9.065  15.548 -0.6658 -0.2159 -2.0448
  360PRO    HG2 5085  13.019   8.889  15.558 -0.0607  0.3023  2.1480
  360PRO     CB 5086  12.811   8.929  15.588 -0.3406 -0.2097 -0.9590
  360PRO    HB1 5087  12.754   9.021  15.574  2.1224  1.1386 -2.3971
  360PRO    HB2 5088  12.829   8.904  15.692 -1.0997 -1.2958 -1.0800
  360PRO     CA 5089  12.757   8.813  15.505 -0.4879  0.7546 -0.0992
  360PRO     HA 5090  12.792   8.718  15.544  0.7968  0.1268 -2.6809
  360PRO      C 5091  12.609   8.817  15.492 -0.1114 -0.1065 -0.1875
  360PRO      O 5092  12.553   8.885  15.405  0.1786 -0.0601 -0.3457
  361THR      N 5093  12.533   8.757  15.585  0.1378  0.7487  0.4253
  361THR      H 5094  12.587   8.726  15.664  0.0651 -0.3755  0.0468
  361THR     CA 5095  12.390   8.742  15.596 -0.2481 -0.0725  0.3290
  361THR     HA 5096  12.346   8.763  15.498  0.0194 -0.4456  0.1299
  361THR     CB 5097  12.345   8.594  15.627 -0.9408 -0.0047 -0.3868
  361THR     HB 5098  12.371   8.571  15.730 -0.0007  0.4356 -0.5201
  361THR    CG2 5099  12.197   8.559  15.610 -0.4017  0.6015  0.1251
  361THR   HG21 5100  12.149   8.601  15.522 -0.1688 -0.8401 -0.6989
  361THR   HG22 5101  12.185   8.451  15.606  1.2279  0.2598  2.7001
  361THR   HG23 5102  12.130   8.592  15.689 -0.5169 -2.0138  1.1691
  361THR    OG1 5103  12.414   8.510  15.544 -0.2290  0.7968 -0.2313
  361THR    HG1 5104  12.346   8.453  15.507  0.0568  0.0357  0.3951
  361THR      C 5105  12.331   8.844  15.689 -0.3319 -0.3083 -0.6671
  361THR      O 5106  12.236   8.824  15.770 -0.1998  0.1117 -0.1951
  362TYR      N 5107  12.393   8.967  15.670  0.0319 -0.3116 -0.7093
  362TYR      H 5108  12.469   8.974  15.604  1.1088 -0.2298  0.5430
  362TYR     CA 5109  12.352   9.092  15.746  0.2808 -0.0402 -0.0671
  362TYR     HA 5110  12.254   9.065  15.787  1.2333 -1.5627  1.2565
  362TYR     CB 5111  12.449   9.134  15.858 -0.3228 -0.4727 -0.0147
  362TYR    HB1 5112  12.449   9.040  15.915 -2.5814 -0.9626 -0.7699
  362TYR    HB2 5113  12.405   9.210  15.923 -2.2543  0.0425 -1.8916
  362TYR     CG 5114  12.595   9.166  15.827  0.5037  0.1270  0.1053
  362TYR    CD1 5115  12.684   9.094  15.895 -0.2914  0.0812 -0.2972
  362TYR    HD1 5116  12.656   9.011  15.959  0.1414 -0.2419 -0.5249
  362TYR    CE1 5117  12.826   9.103  15.872 -0.0261 -0.2577 -0.0897
  362TYR    HE1 5118  12.892   9.033  15.921 -0.6477  0.1071  1.2969
  362TYR     CZ 5119  12.874   9.196  15.784  0.1261  0.1499  0.1044
  362TYR     OH 5120  13.002   9.202  15.757 -0.1442 -0.4590 -0.2711
  362TYR     HH 5121  13.039   9.241  15.678 -0.6332 -3.4589 -2.0510
  362TYR    CE2 5122  12.780   9.280  15.715  0.0672 -0.6607 -0.5585
  362TYR    HE2 5123  12.815   9.358  15.649 -2.3289  0.8106 -0.1440
  362TYR    CD2 5124  12.643   9.264  15.740  0.5511 -0.3439  0.1073
  362TYR    HD2 5125  12.573   9.323  15.683 -2.1156 -1.6416  1.9629
  362TYR      C 5126  12.329   9.211  15.647  0.3260  0.4940 -0.7531
  362TYR      O 5127  12.400   9.215  15.549  0.5475  0.0864 -0.1717
  363SER      N 5128  12.245   9.302  15.682 -0.0991 -0.4038  0.3699
  363SER      H 5129  12.179   9.291  15.758  0.2014  0.8826  0.8391
  363SER     CA 5130  12.229   9.419  15.602  0.4276  0.5088  0.2926
  363SER     HA 5131  12.262   9.407  15.499  1.3792  2.4033  0.3682
  363SER     CB 5132  12.080   9.453  15.597 -0.6603 -0.0297  0.0603
  363SER    HB1 5133  12.056   9.539  15.535 -0.4424  0.5255  0.7466
  363SER    HB2 5134  12.050   9.475  15.699 -0.6084  0.8937 -0.1257
  363SER     OG 5135  12.005   9.336  15.548 -0.2356  0.5736  0.1575
  363SER     HG 5136  11.912   9.355  15.564 -0.4150 -0.2825  0.1518
  363SER      C 5137  12.308   9.538  15.659  0.2118  0.3941 -0.2814
  363SER      O 5138  12.340   9.536  15.779  0.4059  0.1621 -0.0471
  364LEU      N 5139  12.348   9.637  15.579  0.5080 -0.0661  0.3079
  364LEU      H 5140  12.312   9.636  15.484 -1.4886 -0.4311  1.0453
  364LEU     CA 5141  12.403   9.771  15.625  0.2435 -0.0279  0.9999
  364LEU     HA 5142  12.439   9.761  15.727  2.9038 -1.8719 -0.0395
  364LEU     CB 5143  12.518   9.791  15.523  0.0158 -0.3281  0.7847
  364LEU    HB1 5144  12.550   9.892  15.549 -0.3533 -0.1444  0.5347
  364LEU    HB2 5145  12.478   9.784  15.422 -0.9326  0.1871  1.1138
  364LEU     CG 5146  12.645   9.704  15.515  0.0328 -0.0830  0.5739
  364LEU     HG 5147  12.626   9.605  15.473 -0.4116 -0.9453  2.7724
  364LEU    CD1 5148  12.750   9.756  15.419 -0.1116 -0.3088  0.0764
  364LEU   HD11 5149  12.846   9.711  15.442  0.6248  1.3378  0.3283
  364LEU   HD12 5150  12.731   9.735  15.314  2.8173  0.2939 -0.6145
  364LEU   HD13 5151  12.762   9.863  15.439  1.6821 -0.3973 -0.4837
  364LEU    CD2 5152  12.710   9.676  15.659 -0.0229  0.0733  0.0516
  364LEU   HD21 5153  12.758   9.579  15.650  0.0660  0.1185  0.0421
  364LEU   HD22 5154  12.772   9.754  15.704 -1.5498  0.8508  0.8178
  364LEU   HD23 5155  12.631   9.658  15.731 -1.2256 -0.8426 -1.4685
  364LEU      C 5156  12.302   9.882  15.615 -0.0970  0.3490  0.6137
  364LEU      O 5157  12.197   9.864  15.548 -0.2284  0.2020  0.3520
  365THR      N 5158  12.340  10.003  15.659  0.1921 -0.1758  0.1623
  365THR      H 5159  12.434  10.010  15.694 -1.3597  1.2476  4.4427
  365THR     CA 5160  12.264  10.129  15.661 -0.1189  0.4650  0.3202
  365THR     HA 5161  12.168  10.108  15.613  0.0805 -1.1888  0.6124
  365THR     CB 5162  12.224  10.177  15.800  0.3111 -0.3847 -0.0157
  365THR     HB 5163  12.162  10.266  15.796 -0.6029 -1.0069  0.0633
  365THR    CG2 5164  12.154  10.061  15.875  1.0993  0.0436  0.2495
  365THR   HG21 5165  12.207   9.966  15.875 -0.8144 -1.0499  0.1179
  365THR   HG22 5166  12.143  10.086  15.981  1.9433  0.1345  0.3207
  365THR   HG23 5167  12.062  10.045  15.819  1.8217  1.1327 -1.2909
  365THR    OG1 5168  12.345  10.189  15.865  0.5652 -1.1333  0.0121
  365THR    HG1 5169  12.330  10.235  15.948 -0.6316  1.6425 -1.6911
  365THR      C 5170  12.341  10.232  15.573  0.7173 -0.0256  0.1016
  365THR      O 5171  12.453  10.210  15.536 -0.4731 -0.1599  0.2524
  366SER      N 5172  12.283  10.347  15.542  0.3404 -0.2662  0.1537
  366SER      H 5173  12.191  10.365  15.577  0.4761  1.7083 -0.4569
  366SER     CA 5174  12.335  10.436  15.434 -0.2282  0.4414  0.0090
  366SER     HA 5175  12.351  10.372  15.348 -0.2647  2.7071 -1.7073
  366SER     CB 5176  12.233  10.545  15.396  0.7844  0.5740  0.2525
  366SER    HB1 5177  12.277  10.594  15.309 -0.0682  1.0374  0.0788
  366SER    HB2 5178  12.221  10.624  15.470 -0.5629 -0.2458  0.9335
  366SER     OG 5179  12.109  10.485  15.385  0.0824  0.4438 -0.9756
  366SER     HG 5180  12.049  10.560  15.380 -1.4673 -0.5987  1.4824
  366SER      C 5181  12.473  10.489  15.471 -0.2073  0.5499 -0.3437
  366SER      O 5182  12.496  10.506  15.592  0.1550 -0.2362 -0.3278
  367PRO      N 5183  12.559  10.517  15.373  0.4957 -0.4241  0.0915
  367PRO     CD 5184  12.532  10.494  15.225  0.0602 -0.2988  0.0044
  367PRO    HD1 5185  12.451  10.556  15.189  0.3600  1.2315  1.8800
  367PRO    HD2 5186  12.499  10.390  15.214  0.2085 -0.3444  0.0009
  367PRO     CG 5187  12.665  10.521  15.151  0.1360  0.4373  0.5631
  367PRO    HG1 5188  12.665  10.622  15.111 -0.3407  0.2107 -0.0189
  367PRO    HG2 5189  12.673  10.458  15.062  0.3352  3.1022 -1.3497
  367PRO     CB 5190  12.766  10.494  15.261 -0.3749  0.3566 -0.4069
  367PRO    HB1 5191  12.857  10.551  15.242 -0.0661 -0.4368 -1.3737
  367PRO    HB2 5192  12.791  10.388  15.269  0.0328  0.1578 -3.5605
  367PRO     CA 5193  12.704  10.543  15.392  0.0473 -0.0891  0.5583
  367PRO     HA 5194  12.747  10.485  15.474  0.7316  1.0121  0.9899
  367PRO      C 5195  12.723  10.689  15.419 -0.1640  0.1912 -0.3287
  367PRO      O 5196  12.807  10.705  15.508  0.2182  0.3596  0.3468
  368ALA      N 5197  12.651  10.784  15.362 -0.1838 -1.0426 -0.1913
  368ALA      H 5198  12.584  10.755  15.292  0.1393  1.3552 -1.5380
  368ALA     CA 5199  12.641  10.919  15.416 -0.8988  0.8793 -0.0916
  368ALA     HA 5200  12.731  10.946  15.470  0.5022  1.1046 -2.4551
  368ALA     CB 5201  12.626  11.023  15.302 -0.6564  0.6485 -0.4249
  368ALA    HB1 5202  12.608  11.120  15.348 -0.5731  1.1359 -1.4091
  368ALA    HB2 5203  12.718  11.023  15.244 -0.5815 -3.2862 -0.3989
  368ALA    HB3 5204  12.541  11.012  15.234 -0.5094  2.1608 -0.8725
  368ALA      C 5205  12.527  10.928  15.520  0.7712 -0.5504  0.3337
  368ALA      O 5206  12.431  10.852  15.509 -0.0014 -0.5644 -0.2695
  369ILE      N 5207  12.543  11.013  15.621  0.1586  0.6835 -1.1919
  369ILE      H 5208  12.626  11.071  15.614  1.6820 -1.2977 -0.1131
  369ILE     CA 5209  12.463  11.010  15.751 -0.2706  0.0871  0.1320
  369ILE     HA 5210  12.360  10.985  15.726 -0.5881 -0.8200  2.2577
  369ILE     CB 5211  12.505  10.903  15.858  0.4933 -1.1299 -0.4468
  369ILE     HB 5212  12.523  10.806  15.812 -0.0668 -2.5541  2.2274
  369ILE    CG2 5213  12.632  10.937  15.938 -0.6714  0.1463 -0.1340
  369ILE   HG21 5214  12.623  11.003  16.024  0.9225 -1.3819  1.2355
  369ILE   HG22 5215  12.671  10.843  15.976  1.4181  0.5612 -1.1976
  369ILE   HG23 5216  12.703  10.982  15.868  1.0792 -1.7013  0.4217
  369ILE    CG1 5217  12.390  10.863  15.955  0.4528 -0.9160 -0.0001
  369ILE   HG11 5218  12.309  10.830  15.890  1.6921  1.0303 -2.6391
  369ILE   HG12 5219  12.358  10.955  16.002  2.0033 -0.7446  0.7489
  369ILE     CD 5220  12.412  10.740  16.054  0.5750 -0.8154 -0.0890
  369ILE    HD1 5221  12.319  10.724  16.110  1.1776  1.9536  1.8003
  369ILE    HD2 5222  12.442  10.653  15.996  0.5783  0.7257 -2.4727
  369ILE    HD3 5223  12.488  10.780  16.121  1.0025 -0.9275 -0.5081
  369ILE      C 5224  12.459  11.151  15.812  0.2720 -0.7260 -0.7472
  369ILE      O 5225  12.547  11.232  15.792  0.2699 -0.1897  0.0678
  370SER      N 5226  12.352  11.185  15.887 -0.1439 -0.4511  0.9461
  370SER      H 5227  12.279  11.115  15.891 -2.2662  1.7296  1.3735
  370SER     CA 5228  12.328  11.303  15.961  0.4908 -0.1626  0.5461
  370SER     HA 5229  12.324  11.391  15.897  0.5205  0.7498  1.7866
  370SER     CB 5230  12.194  11.292  16.038  0.1472 -0.1445  0.3774
  370SER    HB1 5231  12.189  11.377  16.106 -0.8095  0.8074 -0.8730
  370SER    HB2 5232  12.184  11.212  16.111  2.9301 -0.5286  0.4136
  370SER     OG 5233  12.079  11.321  15.956 -0.5758 -0.3687 -0.9819
  370SER     HG 5234  12.108  11.385  15.892  0.4797 -0.4759 -0.6208
  370SER      C 5235  12.450  11.325  16.060 -0.7516  0.1484 -0.3405
  370SER      O 5236  12.484  11.233  16.129  0.2455  0.2316 -0.1489
  371PRO      N 5237  12.489  11.449  16.081  0.2713  0.0633 -0.0841
  371PRO     CD 5238  12.442  11.565  16.015 -0.1556  0.8194 -0.4687
  371PRO    HD1 5239  12.334  11.550  16.010  0.0694 -0.4270 -2.1895
  371PRO    HD2 5240  12.483  11.572  15.914 -2.5848 -0.5275 -1.5898
  371PRO     CG 5241  12.476  11.679  16.111  0.6844 -0.2172 -0.0318
  371PRO    HG1 5242  12.396  11.691  16.185  0.5154 -0.3677 -0.1863
  371PRO    HG2 5243  12.492  11.778  16.068 -0.5894  0.6228  1.3461
  371PRO     CB 5244  12.604  11.639  16.180  0.3061 -0.0010 -0.4633
  371PRO    HB1 5245  12.630  11.676  16.279  0.2152 -1.5184  0.1416
  371PRO    HB2 5246  12.693  11.651  16.118  0.7976 -1.3552 -0.0392
  371PRO     CA 5247  12.581  11.481  16.193 -0.4431  0.1725  1.1406
  371PRO     HA 5248  12.682  11.440  16.194 -0.1998  0.7144 -0.2051
  371PRO      C 5249  12.514  11.451  16.329  0.4124  0.4278  0.1701
  371PRO      O 5250  12.391  11.457  16.335  0.4074 -0.3334  0.1577
  372ASP      N 5251  12.590  11.442  16.438  0.1912 -0.3784  0.4470
  372ASP      H 5252  12.687  11.469  16.434 -0.0701  0.4193 -0.7816
  372ASP     CA 5253  12.533  11.448  16.578 -0.1446  0.1076 -0.4282
  372ASP     HA 5254  12.437  11.396  16.572 -0.7463  0.8459  2.2801
  372ASP     CB 5255  12.631  11.377  16.675 -0.2768 -0.3365  0.4477
  372ASP    HB1 5256  12.595  11.399  16.776  0.0812 -0.9329  0.7071
  372ASP    HB2 5257  12.728  11.424  16.664 -0.2535 -0.5868 -0.4364
  372ASP     CG 5258  12.656  11.226  16.667 -0.4530 -0.3105  0.2070
  372ASP    OD1 5259  12.580  11.156  16.593  0.1091  0.2475 -0.2372
  372ASP    OD2 5260  12.739  11.173  16.741 -0.3513  0.1048 -0.3209
  372ASP      C 5261  12.499  11.591  16.614 -0.1483 -0.0777 -0.5025
  372ASP      O 5262  12.540  11.692  16.557 -0.1015 -0.4404  0.1854
  373ASP      N 5263  12.422  11.610  16.717  0.3198  0.2309 -0.3634
  373ASP      H 5264  12.396  11.526  16.768  0.7951 -0.0775 -0.6218
  373ASP     CA 5265  12.362  11.735  16.749 -0.0346 -0.0645  0.0999
  373ASP     HA 5266  12.327  11.780  16.657 -0.0262  0.2212  0.2321
  373ASP     CB 5267  12.235  11.707  16.838 -0.1606 -0.3162 -0.1750
  373ASP    HB1 5268  12.169  11.638  16.785  0.5369  0.4668 -2.0977
  373ASP    HB2 5269  12.191  11.804  16.863  0.1547 -0.1481 -0.2792
  373ASP     CG 5270  12.267  11.647  16.975 -0.1802 -0.8149  0.3393
  373ASP    OD1 5271  12.164  11.635  17.051  0.0260 -0.5343 -0.1187
  373ASP    OD2 5272  12.384  11.621  17.007 -0.0041 -0.0417 -0.2078
  373ASP      C 5273  12.455  11.843  16.811 -0.1125  0.1034 -0.2565
  373ASP      O 5274  12.402  11.945  16.848 -0.0839  0.2018 -0.5385
  374SER      N 5275  12.582  11.823  16.830 -0.7755  0.0380  0.6885
  374SER      H 5276  12.615  11.732  16.802 -0.2911 -0.3725  2.4916
  374SER     CA 5277  12.674  11.917  16.898  0.1577  0.0123 -0.4841
  374SER     HA 5278  12.631  12.017  16.896  1.2380  0.5108  0.7052
  374SER     CB 5279  12.693  11.863  17.045  0.5493  0.3133 -0.9190
  374SER    HB1 5280  12.771  11.919  17.095  1.3881 -0.9327 -0.7997
  374SER    HB2 5281  12.720  11.757  17.048 -0.6081 -0.0288 -1.9361
  374SER     OG 5282  12.573  11.873  17.122  0.4340 -0.2049 -0.2589
  374SER     HG 5283  12.513  11.812  17.078 -1.2054  1.8707 -1.0123
  374SER      C 5284  12.808  11.910  16.822  0.1609  0.2438  0.0686
  374SER      O 5285  12.839  11.814  16.750 -0.0314  0.1836  0.3726
  375ASP      N 5286  12.899  11.995  16.864 -0.1661 -0.3033 -0.5255
  375ASP      H 5287  12.860  12.057  16.934 -0.8349 -0.8784 -0.3887
  375ASP     CA 5288  13.043  12.011  16.833 -0.2389 -0.2570  0.7268
  375ASP     HA 5289  13.081  12.098  16.888  1.5616 -1.8531  2.0907
  375ASP     CB 5290  13.120  11.896  16.901  0.8950  0.2708  0.1066
  375ASP    HB1 5291  13.222  11.909  16.866  0.0521  1.2946 -2.0414
  375ASP    HB2 5292  13.084  11.803  16.857 -0.5323  1.4844 -1.3052
  375ASP     CG 5293  13.113  11.901  17.057  0.6526  0.2556 -0.3247
  375ASP    OD1 5294  13.051  12.000  17.113 -0.1895 -0.3709  0.5279
  375ASP    OD2 5295  13.164  11.815  17.130  0.2754 -0.0979 -0.0592
  375ASP      C 5296  13.072  12.039  16.687  0.6470  0.7532  0.0525
  375ASP      O 5297  13.151  11.967  16.631  0.0978 -0.2303 -0.2395
  376GLU      N 5298  12.999  12.122  16.618  0.6326  0.0661 -0.1190
  376GLU      H 5299  12.940  12.180  16.676 -1.0179 -2.2599  0.6161
  376GLU     CA 5300  12.996  12.143  16.467  0.2276 -0.1953  0.2552
  376GLU     HA 5301  12.993  12.046  16.416 -1.0880  1.3340 -2.7223
  376GLU     CB 5302  12.870  12.223  16.436  1.3973 -0.1404  0.0567
  376GLU    HB1 5303  12.862  12.223  16.327 -0.3006 -1.3673  0.1574
  376GLU    HB2 5304  12.870  12.326  16.470  0.6601 -0.5543  1.3423
  376GLU     CG 5305  12.745  12.166  16.492 -0.8875  0.4873  0.1313
  376GLU    HG1 5306  12.751  12.173  16.601  1.0153 -1.9280  0.2157
  376GLU    HG2 5307  12.733  12.065  16.456  0.7716  0.1632  0.4398
  376GLU     CD 5308  12.627  12.245  16.448  0.5930 -0.1018  0.5776
  376GLU    OE1 5309  12.548  12.292  16.536 -0.0713 -0.7668  0.2304
  376GLU    OE2 5310  12.601  12.259  16.320 -0.2632  0.2438  0.7102
  376GLU      C 5311  13.107  12.233  16.404 -0.0582  0.6459 -0.3554
  376GLU      O 5312  13.121  12.232  16.282 -0.7443 -0.2922 -1.1362
  377GLU      N 5313  13.182  12.304  16.487 -0.3063  0.2434 -0.0148
  377GLU      H 5314  13.148  12.301  16.582  0.3224  0.2799  0.2162
  377GLU     CA 5315  13.284  12.404  16.439 -0.3043 -0.3037 -0.4906
  377GLU     HA 5316  13.295  12.392  16.332  2.4565 -0.5302 -0.2186
  377GLU     CB 5317  13.221  12.545  16.465 -0.0547  1.2530  0.5024
  377GLU    HB1 5318  13.122  12.540  16.420 -0.1852  0.5420  0.8571
  377GLU    HB2 5319  13.274  12.624  16.412 -0.2409  1.8425  1.1842
  377GLU     CG 5320  13.200  12.581  16.609  0.9216  0.3500 -0.3681
  377GLU    HG1 5321  13.290  12.575  16.670 -0.5022 -3.0409  1.4933
  377GLU    HG2 5322  13.128  12.510  16.647  0.8567  1.0992  0.9097
  377GLU     CD 5323  13.141  12.727  16.604  0.1492  0.3022 -0.3003
  377GLU    OE1 5324  13.222  12.820  16.620 -0.1348  0.8844 -0.2207
  377GLU    OE2 5325  13.018  12.749  16.584  0.0083  0.2275  0.1373
  377GLU      C 5326  13.427  12.377  16.498  0.0049 -0.7064 -0.1991
  377GLU      O 5327  13.436  12.334  16.614 -0.1608 -0.4151  0.1054
  378ASN      N 5328  13.538  12.402  16.422 -0.1170 -0.6908  0.3187
  378ASN      H 5329  13.527  12.451  16.335 -0.7135 -0.9687  0.2354
  378ASN     CA 5330  13.681  12.412  16.480 -0.0837  0.1550 -0.0373
  378ASN     HA 5331  13.675  12.401  16.588  0.2514  2.4603  0.2469
  378ASN     CB 5332  13.757  12.295  16.413  0.2350 -0.2918  0.9878
  378ASN    HB1 5333  13.860  12.284  16.447  1.0474 -1.3785 -1.7060
  378ASN    HB2 5334  13.785  12.329  16.314  0.8508 -2.5466  0.3643
  378ASN     CG 5335  13.706  12.154  16.415  0.2992  0.0328 -0.3186
  378ASN    OD1 5336  13.646  12.106  16.320 -0.0021 -0.6064  0.9101
  378ASN    ND2 5337  13.702  12.082  16.525  0.1144  0.1800 -0.5325
  378ASN   HD21 5338  13.727  12.139  16.605 -2.0990  0.4887 -0.0219
  378ASN   HD22 5339  13.692  11.982  16.518 -0.6729  0.1028  1.3043
  378ASN      C 5340  13.747  12.550  16.462  0.1306  0.2444 -0.2625
  378ASN    OC1 5341  13.705  12.627  16.372 -0.7422 -0.2131 -0.1962
  378ASN    OC2 5342  13.855  12.566  16.523 -0.3461 -0.2521  0.0795
    1TYR      N 5343  12.815   9.660   3.833 -0.1620  0.4226 -0.1602
    1TYR     H1 5344  12.844   9.696   3.744  2.0495 -1.4500 -0.2262
    1TYR     H2 5345  12.855   9.568   3.830  0.7412  0.8083  0.0836
    1TYR     H3 5346  12.714   9.650   3.839 -0.0194 -0.2884  1.1734
    1TYR     CA 5347  12.855   9.736   3.954  0.5652 -0.6765 -0.0188
    1TYR     HA 5348  12.962   9.758   3.964  0.7286 -1.7642  0.7573
    1TYR     CB 5349  12.789   9.878   3.937 -0.4613  0.4456  0.2406
    1TYR    HB1 5350  12.681   9.869   3.928 -0.4008 -0.7174  0.6445
    1TYR    HB2 5351  12.838   9.934   3.858 -2.2728  0.6785 -0.7265
    1TYR     CG 5352  12.815   9.959   4.064 -0.0795 -0.0989  0.0064
    1TYR    CD1 5353  12.944  10.001   4.090  0.0598 -0.7079  0.5621
    1TYR    HD1 5354  13.029   9.989   4.023  0.3319  2.2523  0.2844
    1TYR    CE1 5355  12.975  10.063   4.211 -0.1021 -0.3823  0.0078
    1TYR    HE1 5356  13.078  10.091   4.227  0.6424 -0.9979 -3.3602
    1TYR     CZ 5357  12.883  10.078   4.311 -0.4770 -0.1338  0.3021
    1TYR     OH 5358  12.929  10.133   4.430  0.3895 -0.2457  0.0349
    1TYR     HH 5359  13.024  10.143   4.420  0.2333 -0.5148 -1.9268
    1TYR    CE2 5360  12.748  10.029   4.294 -0.2301  0.4657  0.2233
    1TYR    HE2 5361  12.671  10.041   4.370 -2.1015 -0.2795 -1.5207
    1TYR    CD2 5362  12.717   9.969   4.170 -0.5765  0.2288 -0.2014
    1TYR    HD2 5363  12.616   9.934   4.152  0.3230 -2.2372 -0.7161
    1TYR      C 5364  12.803   9.672   4.082  0.1010  0.1472  0.1167
    1TYR      O 5365  12.683   9.633   4.092 -0.1141  0.2109  0.4314
    2SER      N 5366  12.888   9.669   4.188 -0.3285  0.0533  0.1724
    2SER      H 5367  12.977   9.714   4.176 -0.8145  0.8465 -0.4741
    2SER     CA 5368  12.852   9.627   4.324 -0.1045 -0.1457  0.0286
    2SER     HA 5369  12.745   9.635   4.342 -0.1736 -0.5728 -0.1767
    2SER     CB 5370  12.891   9.481   4.345  0.4400  0.4417  0.0079
    2SER    HB1 5371  12.893   9.450   4.450  0.2612 -1.9277 -0.6549
    2SER    HB2 5372  12.996   9.465   4.320  0.8134  1.4763  0.8701
    2SER     OG 5373  12.817   9.391   4.263 -0.4050  0.0424  0.0387
    2SER     HG 5374  12.848   9.412   4.174 -1.1713 -1.4989 -0.6099
    2SER      C 5375  12.919   9.720   4.424  0.3358  0.5493 -0.2511
    2SER      O 5376  13.043   9.740   4.407 -0.1958 -0.1581 -1.0367
    3PRO      N 5377  12.860   9.772   4.531 -0.0021 -0.2096  0.9645
    3PRO     CD 5378  12.716   9.760   4.554  0.1750  0.4548  0.6496
    3PRO    HD1 5379  12.679   9.660   4.577 -2.4939  1.9956  3.4841
    3PRO    HD2 5380  12.662   9.799   4.468 -2.0254 -0.1515  1.7053
    3PRO     CG 5381  12.690   9.842   4.682 -0.0852 -0.2177 -0.0820
    3PRO    HG1 5382  12.696   9.780   4.772  1.4349  0.1657  0.0927
    3PRO    HG2 5383  12.594   9.893   4.674 -0.5428 -1.5253 -3.6063
    3PRO     CB 5384  12.804   9.940   4.691 -0.1761 -0.8681 -0.1178
    3PRO    HB1 5385  12.815   9.977   4.793 -0.7319 -2.0487  0.3779
    3PRO    HB2 5386  12.775  10.024   4.628  3.2212 -0.5720 -1.3935
    3PRO     CA 5387  12.915   9.855   4.633  0.0335  0.4210 -0.9876
    3PRO     HA 5388  12.985   9.924   4.585  0.6855  0.8920  0.6188
    3PRO      C 5389  12.985   9.771   4.739 -0.3337  0.1753 -0.3596
    3PRO      O 5390  12.997   9.647   4.727 -0.4710  0.2879  0.5545
    4THR      N 5391  13.038   9.827   4.844 -0.2717  0.4222  0.7972
    4THR      H 5392  13.031   9.928   4.839  1.0078  0.4726 -0.0963
    4THR     CA 5393  13.121   9.762   4.947 -0.2267 -0.0134 -0.0471
    4THR     HA 5394  13.153   9.665   4.910  2.7228  0.4607  1.1310
    4THR     CB 5395  13.257   9.835   4.974 -0.5349 -0.6479  0.4170
    4THR     HB 5396  13.230   9.923   5.033 -0.0992 -0.2084 -0.0412
    4THR    CG2 5397  13.346   9.752   5.068 -0.5715 -0.1468 -0.2866
    4THR   HG21 5398  13.298   9.731   5.164  0.2282 -3.5637 -0.5795
    4THR   HG22 5399  13.365   9.653   5.025  0.7311  0.3484 -0.8624
    4THR   HG23 5400  13.438   9.807   5.085  0.2999 -0.5342 -3.5563
    4THR    OG1 5401  13.329   9.886   4.861 -0.4428 -0.2071  0.3099
    4THR    HG1 5402  13.391   9.817   4.836 -0.5394  0.2920 -1.3643
    4THR      C 5403  13.044   9.749   5.074  0.0481  0.0420  0.3570
    4THR      O 5404  12.997   9.854   5.123 -0.5483 -0.0241  0.0275
    5SER      N 5405  13.032   9.624   5.122  0.3866 -0.1270  0.2667
    5SER      H 5406  13.073   9.556   5.059  1.0640 -0.7063  1.3157
    5SER     CA 5407  12.953   9.577   5.239  0.4349 -0.0998 -0.1663
    5SER     HA 5408  12.876   9.652   5.258  0.7561 -0.2354  1.7872
    5SER     CB 5409  12.904   9.438   5.201  0.6323 -0.0349  0.6579
    5SER    HB1 5410  12.847   9.402   5.286 -2.0862 -0.6080 -1.3359
    5SER    HB2 5411  12.993   9.376   5.191 -0.6154 -1.7030 -0.4353
    5SER     OG 5412  12.825   9.425   5.077  0.3717  0.6045  0.3335
    5SER     HG 5413  12.736   9.423   5.113  0.5347 -0.3008  0.6972
    5SER      C 5414  13.035   9.562   5.371 -0.6662  0.2806 -0.2768
    5SER      O 5415  13.157   9.573   5.361 -0.9810 -0.1984  0.1106
    6PRO      N 5416  12.970   9.562   5.491  0.0104  0.0350 -0.3332
    6PRO     CD 5417  12.825   9.543   5.513 -0.3125  0.3844 -0.1914
    6PRO    HD1 5418  12.804   9.437   5.523  0.2622  0.0527 -2.2751
    6PRO    HD2 5419  12.767   9.591   5.434 -0.1420 -1.0107 -1.1720
    6PRO     CG 5420  12.795   9.623   5.643 -0.0351  0.3838 -0.1321
    6PRO    HG1 5421  12.708   9.577   5.692  0.4905 -1.2537 -0.6875
    6PRO    HG2 5422  12.764   9.726   5.624 -0.0742  0.0370 -2.0871
    6PRO     CB 5423  12.916   9.602   5.726  0.3726 -0.4564 -0.1403
    6PRO    HB1 5424  12.918   9.502   5.769 -2.0739 -0.0657  0.9600
    6PRO    HB2 5425  12.939   9.666   5.811 -1.4630 -0.5821  0.4627
    6PRO     CA 5426  13.026   9.608   5.619 -0.4809  0.0834  0.3507
    6PRO     HA 5427  13.048   9.715   5.615  0.1602 -0.0204  0.9099
    6PRO      C 5428  13.146   9.522   5.664  0.1770 -0.5831  0.0413
    6PRO      O 5429  13.226   9.580   5.741  0.2721 -0.2780  0.4495
    7ALA      N 5430  13.168   9.403   5.619  0.3927  0.5536  0.4573
    7ALA      H 5431  13.101   9.363   5.554  1.2022 -0.6207  0.3270
    7ALA     CA 5432  13.282   9.317   5.650 -0.1225 -0.7042  0.0807
    7ALA     HA 5433  13.299   9.313   5.757  1.4970 -0.4792 -0.1519
    7ALA     CB 5434  13.253   9.175   5.601  0.6437 -0.4679 -0.8918
    7ALA    HB1 5435  13.181   9.125   5.666 -1.6924  1.6431 -1.7782
    7ALA    HB2 5436  13.210   9.189   5.501 -0.1135 -1.2498 -0.6820
    7ALA    HB3 5437  13.348   9.129   5.575  0.6737 -0.1251 -1.4076
    7ALA      C 5438  13.413   9.370   5.579 -0.2240  0.1429  0.2839
    7ALA      O 5439  13.523   9.322   5.605  0.0112 -0.1422  0.0504
    8TYR      N 5440  13.402   9.483   5.498  0.1987 -0.6714 -0.0250
    8TYR      H 5441  13.311   9.527   5.497 -0.0613 -1.1716  1.0564
    8TYR     CA 5442  13.509   9.522   5.404  0.6666  0.5384  0.2875
    8TYR     HA 5443  13.610   9.499   5.438  1.1347  1.7897 -0.2357
    8TYR     CB 5444  13.477   9.462   5.267  0.1469 -0.5286 -0.4242
    8TYR    HB1 5445  13.556   9.485   5.196  0.8174  0.4639  0.6121
    8TYR    HB2 5446  13.395   9.519   5.222  1.1668  1.8851  0.6414
    8TYR     CG 5447  13.451   9.313   5.254 -0.0744 -0.0788 -0.6030
    8TYR    CD1 5448  13.328   9.259   5.211  0.1726  0.0732 -0.1613
    8TYR    HD1 5449  13.248   9.321   5.173  0.0265 -0.2735 -0.4232
    8TYR    CE1 5450  13.321   9.121   5.185 -0.3581  0.3058  0.1060
    8TYR    HE1 5451  13.229   9.082   5.144 -1.0212  0.9870  0.9232
    8TYR     CZ 5452  13.431   9.035   5.209 -0.6367  0.0037 -0.4500
    8TYR     OH 5453  13.428   8.902   5.173  0.0069  0.4925  0.2431
    8TYR     HH 5454  13.515   8.863   5.184 -0.0947  0.0520 -0.4626
    8TYR    CE2 5455  13.552   9.085   5.261 -0.8997  0.0712 -0.4812
    8TYR    HE2 5456  13.630   9.015   5.288  0.0551  1.1656 -0.3372
    8TYR    CD2 5457  13.551   9.220   5.294  0.0535  0.5852  0.2743
    8TYR    HD2 5458  13.641   9.266   5.332  0.0150  1.3108 -0.4907
    8TYR      C 5459  13.508   9.676   5.382 -0.0523 -0.2620 -0.4316
    8TYR      O 5460  13.414   9.749   5.423  0.5173 -0.4088  0.1441
    9GLU      N 5461  13.621   9.734   5.327  0.1193 -0.5176  0.1663
    9GLU      H 5462  13.695   9.672   5.297  1.6905  1.2794  0.2578
    9GLU     CA 5463  13.643   9.876   5.301  0.1521  0.5883  0.3485
    9GLU     HA 5464  13.558   9.939   5.326 -1.8904 -2.6351  1.8385
    9GLU     CB 5465  13.761   9.915   5.394  0.5830  0.1065  0.4691
    9GLU    HB1 5466  13.772  10.023   5.384  3.0547 -0.2121 -0.9431
    9GLU    HB2 5467  13.858   9.881   5.357 -1.0546 -1.6529 -2.3720
    9GLU     CG 5468  13.741   9.886   5.542 -0.0003  0.1205  0.0711
    9GLU    HG1 5469  13.726   9.779   5.552 -1.9425  0.3195 -0.5266
    9GLU    HG2 5470  13.651   9.942   5.567 -0.2412  0.3006 -1.1621
    9GLU     CD 5471  13.867   9.934   5.627  0.1047  1.0075 -0.0944
    9GLU    OE1 5472  13.864  10.039   5.697 -0.6085 -0.4091  0.4576
    9GLU    OE2 5473  13.964   9.853   5.632  0.0754  0.6318 -0.2251
    9GLU      C 5474  13.685   9.901   5.153 -0.5438 -0.2891  0.3379
    9GLU      O 5475  13.726   9.808   5.077  0.3312 -0.5508 -0.2805
   10PRO      N 5476  13.677  10.021   5.095 -0.6959  0.0902  0.0495
   10PRO     CD 5477  13.603  10.137   5.142  0.4627 -0.0106 -0.3449
   10PRO    HD1 5478  13.668  10.204   5.198 -0.6777  0.9014 -0.0723
   10PRO    HD2 5479  13.522  10.105   5.207  0.5888 -0.4192 -0.3851
   10PRO     CG 5480  13.550  10.212   5.018 -0.3352 -0.6310  0.2089
   10PRO    HG1 5481  13.532  10.318   5.030 -0.7468 -0.8321  1.4325
   10PRO    HG2 5482  13.458  10.164   4.983 -0.8292  0.8567 -0.5559
   10PRO     CB 5483  13.668  10.195   4.927  0.4666  0.2470  0.0333
   10PRO    HB1 5484  13.750  10.264   4.950  1.4112 -0.7731 -0.1896
   10PRO    HB2 5485  13.631  10.211   4.826 -1.9446  2.2043  1.1786
   10PRO     CA 5486  13.718  10.051   4.953  0.6197  0.7394 -0.2237
   10PRO     HA 5487  13.655   9.987   4.891 -0.0854 -0.3150  1.5225
   10PRO      C 5488  13.861  10.025   4.911 -0.2667 -0.2880 -0.1839
   10PRO      O 5489  13.895  10.050   4.797 -0.5193  0.1750  0.0154
   11ARG      N 5490  13.938   9.980   5.006  0.3972  0.8642 -0.5331
   11ARG      H 5491  13.888   9.970   5.093  0.7701  0.3301 -0.3803
   11ARG     CA 5492  14.083   9.932   5.001  1.3411  0.0553 -0.0167
   11ARG     HA 5493  14.124   9.955   4.902  0.3770  0.7328 -0.2711
   11ARG     CB 5494  14.163  10.019   5.096 -0.3607  0.0600  0.6319
   11ARG    HB1 5495  14.137  10.121   5.071  1.0203 -0.0276 -1.2290
   11ARG    HB2 5496  14.268   9.995   5.079  0.2851  3.5536 -0.7401
   11ARG     CG 5497  14.122   9.980   5.242 -0.0109  0.3605 -0.0986
   11ARG    HG1 5498  14.142   9.876   5.265 -2.5119  0.0293  0.6710
   11ARG    HG2 5499  14.017  10.009   5.242 -0.6359 -1.8736 -0.1893
   11ARG     CD 5500  14.198  10.064   5.341  0.0203 -0.5591  0.1973
   11ARG    HD1 5501  14.173  10.170   5.340  0.8989 -0.2982  2.7318
   11ARG    HD2 5502  14.302  10.060   5.311  0.0920 -2.3028  0.5925
   11ARG     NE 5503  14.164  10.026   5.480 -0.7782 -0.1475 -0.1796
   11ARG     HE 5504  14.103   9.947   5.491 -2.3660  1.1373  0.4353
   11ARG     CZ 5505  14.222  10.074   5.591 -0.6338 -0.6607  0.1147
   11ARG    NH1 5506  14.304  10.179   5.596 -0.4260 -0.2904 -0.2490
   11ARG   HH11 5507  14.307  10.234   5.511  0.0961 -1.8957 -1.3146
   11ARG   HH12 5508  14.316  10.224   5.685 -0.4146 -0.9701  0.0950
   11ARG    NH2 5509  14.186  10.027   5.700 -0.9047  0.5388  1.1501
   11ARG   HH21 5510  14.121   9.950   5.702  0.9095 -1.1097 -0.8243
   11ARG   HH22 5511  14.227  10.057   5.788  2.0184 -1.1975  0.4431
   11ARG      C 5512  14.110   9.779   5.013  0.9958 -0.5412 -0.0184
   11ARG      O 5513  14.225   9.731   5.011  0.6446  0.1899  0.4109
   12SER      N 5514  14.008   9.700   5.041 -0.4353  0.5202  0.1176
   12SER      H 5515  13.913   9.732   5.035 -0.8833 -1.1537 -2.0806
   12SER     CA 5516  14.020   9.557   5.082 -0.0406 -1.3762 -0.2393
   12SER     HA 5517  14.107   9.561   5.147 -0.7082  1.2991  0.5783
   12SER     CB 5518  13.902   9.514   5.171 -0.1087  0.8402 -0.6210
   12SER    HB1 5519  13.916   9.421   5.227  1.4783  1.2259 -0.3521
   12SER    HB2 5520  13.812   9.502   5.111  0.1746 -1.5466 -0.5925
   12SER     OG 5521  13.880   9.612   5.276  0.6917  0.4733  0.5939
   12SER     HG 5522  13.936   9.592   5.352  0.7240 -1.6036  0.0280
   12SER      C 5523  14.042   9.465   4.966 -0.3674 -0.1612 -0.7926
   12SER      O 5524  13.948   9.458   4.884 -0.3114  0.1994  0.2974
   13PRO      N 5525  14.157   9.393   4.948 -0.1554  0.4881 -0.2001
   13PRO     CD 5526  14.276   9.392   5.033 -0.7463 -0.0958 -0.0857
   13PRO    HD1 5527  14.260   9.371   5.139  1.0404  1.9398  0.6290
   13PRO    HD2 5528  14.328   9.487   5.019 -0.7706  0.0833  0.9484
   13PRO     CG 5529  14.366   9.281   4.976 -0.6236  0.5746  0.3897
   13PRO    HG1 5530  14.337   9.185   5.018 -1.4185  1.0989  1.0467
   13PRO    HG2 5531  14.472   9.297   4.998  0.0451 -0.2571 -2.0436
   13PRO     CB 5532  14.336   9.303   4.830 -0.1424  0.3688 -0.1516
   13PRO    HB1 5533  14.368   9.210   4.783  1.7966 -0.3205  2.3845
   13PRO    HB2 5534  14.387   9.392   4.793 -0.8950  1.5885  1.6583
   13PRO     CA 5535  14.189   9.331   4.819  0.4913 -0.4012 -0.3098
   13PRO     HA 5536  14.184   9.408   4.743  0.0442  0.0167  0.1373
   13PRO      C 5537  14.094   9.211   4.788  0.3386  0.4126  0.3863
   13PRO      O 5538  14.047   9.150   4.879 -0.0336 -0.2124 -0.3074
   14GLY      N 5539  14.074   9.186   4.654  0.1556 -0.3425 -0.3281
   14GLY      H 5540  14.121   9.241   4.584  2.9356 -1.1639  0.8327
   14GLY     CA 5541  13.971   9.102   4.598  0.4954  0.5806 -0.6764
   14GLY    HA1 5542  13.977   9.002   4.639 -0.7731  2.1657  3.6217
   14GLY    HA2 5543  13.989   9.081   4.492 -1.7698  1.8202 -1.3648
   14GLY      C 5544  13.821   9.161   4.616 -0.1483  0.0245 -0.8566
   14GLY      O 5545  13.726   9.089   4.585  0.4434  0.0058  0.0556
   15GLY      N 5546  13.804   9.290   4.658 -0.2986  0.1636  0.1205
   15GLY      H 5547  13.887   9.346   4.677  1.2346 -1.7761 -0.6467
   15GLY     CA 5548  13.674   9.362   4.645  1.3571 -0.3299  0.2224
   15GLY    HA1 5549  13.664   9.450   4.708  2.3011  2.5843 -3.5147
   15GLY    HA2 5550  13.597   9.294   4.682  1.2337 -0.4814 -0.2945
   15GLY      C 5551  13.627   9.398   4.497 -0.0027  0.2958  0.0917
   15GLY      O 5552  13.680   9.355   4.398  0.3379 -0.4341  0.0192
   16TYR      N 5553  13.537   9.493   4.489 -0.2563 -1.0627 -0.0383
   16TYR      H 5554  13.496   9.528   4.574 -1.0045  0.3698 -0.9660
   16TYR     CA 5555  13.480   9.544   4.370  0.0944  0.3869  0.0423
   16TYR     HA 5556  13.504   9.479   4.286 -0.4585  0.1182  0.0874
   16TYR     CB 5557  13.327   9.556   4.373 -0.0624  0.3689 -0.0290
   16TYR    HB1 5558  13.295   9.603   4.280 -1.0200  0.9951  0.6099
   16TYR    HB2 5559  13.300   9.622   4.455 -0.0948 -0.7386  0.8572
   16TYR     CG 5560  13.265   9.418   4.393 -0.3364 -0.0881  0.1000
   16TYR    CD1 5561  13.272   9.327   4.288 -0.0564 -0.1579 -0.1620
   16TYR    HD1 5562  13.317   9.364   4.197  0.0674 -0.1032 -0.0793
   16TYR    CE1 5563  13.207   9.202   4.307 -0.7122  0.3236 -0.2511
   16TYR    HE1 5564  13.223   9.122   4.235 -0.8090 -0.1843  0.2837
   16TYR     CZ 5565  13.162   9.165   4.434  0.1950  0.8623 -0.2713
   16TYR     OH 5566  13.127   9.030   4.456 -0.1238 -0.7460 -0.3255
   16TYR     HH 5567  13.086   9.009   4.539 -0.3340  0.1786 -0.1943
   16TYR    CE2 5568  13.156   9.252   4.542 -0.9686 -0.7058  0.8821
   16TYR    HE2 5569  13.115   9.222   4.637 -0.0424 -2.5282  0.7279
   16TYR    CD2 5570  13.207   9.384   4.517 -0.2013 -0.0115  0.0196
   16TYR    HD2 5571  13.204   9.460   4.593  2.3894  0.4888 -0.3146
   16TYR      C 5572  13.549   9.671   4.330 -0.4483  0.2923  0.7037
   16TYR      O 5573  13.497   9.732   4.237 -0.3554 -0.5585  0.2003
   17THR      N 5574  13.655   9.715   4.394  0.2323 -0.1186 -0.4040
   17THR      H 5575  13.689   9.655   4.468 -0.4347  1.7205  1.4703
   17THR     CA 5576  13.736   9.822   4.343  0.1018  0.2050 -0.6091
   17THR     HA 5577  13.687   9.877   4.263  0.4147 -1.4971 -2.0081
   17THR     CB 5578  13.770   9.918   4.457  0.3662 -0.6290  0.1589
   17THR     HB 5579  13.845   9.984   4.415  0.8196 -1.1152  0.2128
   17THR    CG2 5580  13.636   9.996   4.508 -0.4484  0.1938  0.5385
   17THR   HG21 5581  13.560  10.006   4.431  1.8262 -0.5624 -1.8646
   17THR   HG22 5582  13.595   9.934   4.588 -2.3430  1.5549  0.6376
   17THR   HG23 5583  13.658  10.085   4.567  0.6652  0.8555 -0.8512
   17THR    OG1 5584  13.826   9.858   4.569 -1.0374  0.0951  0.8219
   17THR    HG1 5585  13.843   9.925   4.636  1.5418  1.4567 -1.1309
   17THR      C 5586  13.869   9.767   4.288  0.1521 -0.1419 -0.2770
   17THR      O 5587  13.906   9.658   4.337  0.1055  0.5815 -0.0846
   18PRO      N 5588  13.925   9.831   4.188  0.3937 -0.4574 -0.2137
   18PRO     CD 5589  13.877   9.956   4.122  0.0064  0.0187  0.2377
   18PRO    HD1 5590  13.884  10.037   4.195 -3.9106 -0.0035  0.7859
   18PRO    HD2 5591  13.774   9.955   4.085  0.2457  0.1395 -0.4421
   18PRO     CG 5592  13.960   9.980   3.997 -0.6075 -0.0523 -0.5261
   18PRO    HG1 5593  14.033  10.058   4.017 -0.3326 -1.0506  2.5942
   18PRO    HG2 5594  13.902   9.995   3.906 -1.3983 -0.1446 -0.0377
   18PRO     CB 5595  14.040   9.845   3.983  0.3662 -0.2448 -0.4103
   18PRO    HB1 5596  14.135   9.867   3.934  1.9889 -0.7783  2.3643
   18PRO    HB2 5597  13.983   9.775   3.923  0.1665 -0.9535  0.5932
   18PRO     CA 5598  14.042   9.783   4.121 -0.1558  0.6653  0.1138
   18PRO     HA 5599  14.047   9.675   4.106  1.2200  0.9242 -1.3927
   18PRO      C 5600  14.170   9.833   4.196  0.1785 -0.2615  0.7891
   18PRO      O 5601  14.176   9.941   4.259 -0.4148  0.5158  0.0897
   19GLN      N 5602  14.281   9.749   4.191  0.4699  0.2672  0.4897
   19GLN      H 5603  14.276   9.670   4.128 -0.7350  0.3896  0.4186
   19GLN     CA 5604  14.405   9.787   4.251 -0.8389  0.2524  0.1184
   19GLN     HA 5605  14.373   9.805   4.354 -3.0913 -1.4734 -0.2343
   19GLN     CB 5606  14.505   9.671   4.245  0.1175 -0.4912 -0.1333
   19GLN    HB1 5607  14.597   9.707   4.291 -0.0653  0.1214 -0.2442
   19GLN    HB2 5608  14.542   9.645   4.146  0.2291 -0.2183 -0.1637
   19GLN     CG 5609  14.458   9.539   4.310 -0.1356  0.3385  0.1677
   19GLN    HG1 5610  14.537   9.464   4.302 -0.5083 -0.0667  0.2956
   19GLN    HG2 5611  14.376   9.500   4.250  0.2515 -0.9915  0.4899
   19GLN     CD 5612  14.411   9.558   4.450 -0.4871 -0.3881  0.6058
   19GLN    OE1 5613  14.302   9.509   4.481 -0.5710  0.0017 -0.4387
   19GLN    NE2 5614  14.486   9.617   4.535 -0.6518 -0.2436  0.1204
   19GLN   HE21 5615  14.577   9.656   4.513 -1.2048 -0.1286 -2.0408
   19GLN   HE22 5616  14.447   9.624   4.628 -0.1990  1.1976  0.2179
   19GLN      C 5617  14.466   9.915   4.192 -0.6087 -0.4419 -0.5319
   19GLN      O 5618  14.527   9.988   4.271  0.3102  0.4365  0.0816
   20SER      N 5619  14.445   9.941   4.064  0.1270  0.4320  0.1131
   20SER      H 5620  14.386   9.876   4.014  1.4369 -0.8071  0.1452
   20SER     CA 5621  14.499  10.058   3.993 -0.5092  0.0646 -0.2444
   20SER     HA 5622  14.477  10.021   3.892 -1.4200 -0.1597  0.0345
   20SER     CB 5623  14.442  10.193   4.029 -0.5079 -0.5763 -0.1345
   20SER    HB1 5624  14.485  10.268   3.962  2.4880 -1.4309  0.7727
   20SER    HB2 5625  14.465  10.220   4.132 -0.6507 -0.1473 -0.2136
   20SER     OG 5626  14.303  10.194   4.021 -0.3013 -0.4507 -0.1097
   20SER     HG 5627  14.257  10.223   4.100 -0.1417 -0.7110  0.0772
   20SER      C 5628  14.658  10.057   3.993  0.6437 -0.2043 -0.3292
   20SER      O 5629  14.722   9.992   4.075 -0.0190 -0.0788 -0.6833
   21PRO      N 5630  14.718  10.134   3.896 -0.2760  0.0226  0.1990
   21PRO     CD 5631  14.658  10.212   3.787 -0.0948  0.4377  0.2131
   21PRO    HD1 5632  14.657  10.317   3.816  0.2192  0.6989 -0.7028
   21PRO    HD2 5633  14.558  10.178   3.760  0.6280 -1.3169 -0.3298
   21PRO     CG 5634  14.762  10.199   3.672 -0.1828 -0.4280 -0.2284
   21PRO    HG1 5635  14.764  10.277   3.596  2.0657 -0.4403 -0.2027
   21PRO    HG2 5636  14.744  10.107   3.618  0.1649 -1.0688  0.7244
   21PRO     CB 5637  14.895  10.200   3.745 -0.7601 -0.2857 -1.1461
   21PRO    HB1 5638  14.929  10.303   3.743  0.8249 -0.7539  0.0911
   21PRO    HB2 5639  14.969  10.140   3.692  0.5844  0.5855 -0.2752
   21PRO     CA 5640  14.864  10.134   3.884  0.7340  0.0513  0.2847
   21PRO     HA 5641  14.889  10.028   3.883 -0.0376 -0.1547 -3.4870
   21PRO      C 5642  14.941  10.216   3.988 -0.1485  0.5403 -0.5598
   21PRO      O 5643  14.871  10.283   4.064 -0.0142 -0.5330 -0.0687
   22SER      N 5644  15.075  10.199   3.998  0.4612 -0.3606  0.5332
   22SER      H 5645  15.123  10.134   3.937  1.3682  1.1274 -0.3660
   22SER     CA 5646  15.145  10.263   4.109 -0.1681  0.3032  0.1161
   22SER     HA 5647  15.101  10.218   4.198 -3.6959  1.8256 -0.7652
   22SER     CB 5648  15.294  10.216   4.107 -0.4332  0.1011  0.5662
   22SER    HB1 5649  15.301  10.108   4.107 -2.2007 -0.0298  0.6723
   22SER    HB2 5650  15.348  10.269   4.186 -0.8976  0.6189  0.5380
   22SER     OG 5651  15.347  10.253   3.987 -0.4435 -0.2767  0.3903
   22SER     HG 5652  15.420  10.191   3.975  0.9244  1.3191  0.2241
   22SER      C 5653  15.116  10.415   4.120 -0.5726  0.2384  0.1424
   22SER      O 5654  15.139  10.484   4.019  0.3142 -0.2397  0.8078
   23TYR      N 5655  15.082  10.477   4.232  0.2211  0.1277 -0.3035
   23TYR      H 5656  15.069  10.419   4.314  0.0693  2.0171  1.0416
   23TYR     CA 5657  15.054  10.623   4.257 -0.1062 -0.1581 -0.5437
   23TYR     HA 5658  15.007  10.625   4.356 -2.6499 -1.4878 -1.6645
   23TYR     CB 5659  15.193  10.688   4.262  0.4503  0.3556  0.3873
   23TYR    HB1 5660  15.185  10.796   4.262 -0.1524  0.3565 -2.6352
   23TYR    HB2 5661  15.239  10.668   4.165 -2.9898  0.4041 -1.3338
   23TYR     CG 5662  15.290  10.651   4.366  0.3313 -0.3893  0.1140
   23TYR    CD1 5663  15.284  10.717   4.491  0.8023 -0.2123 -0.2893
   23TYR    HD1 5664  15.226  10.808   4.505  0.0020 -0.7282 -0.2146
   23TYR    CE1 5665  15.358  10.666   4.598  0.1899  0.1088  0.2803
   23TYR    HE1 5666  15.349  10.712   4.695  0.3726  0.6190  0.0592
   23TYR     CZ 5667  15.442  10.555   4.576 -0.1430  0.0267  0.4120
   23TYR     OH 5668  15.522  10.512   4.675 -0.5452  0.3351  0.2773
   23TYR     HH 5669  15.586  10.451   4.638 -1.1535  0.0830 -0.3609
   23TYR    CE2 5670  15.452  10.495   4.446 -0.0453 -0.5952 -0.2725
   23TYR    HE2 5671  15.518  10.410   4.437  1.3456  0.4671 -0.2579
   23TYR    CD2 5672  15.376  10.549   4.339  0.1329 -0.1687  0.2915
   23TYR    HD2 5673  15.385  10.501   4.242 -1.0543  0.2306 -0.0197
   23TYR      C 5674  14.960  10.695   4.160  0.1044  0.4645  0.1609
   23TYR      O 5675  14.944  10.810   4.159 -0.0667 -0.7174 -0.0609
   24SER      N 5676  14.897  10.625   4.063 -0.1255  0.3460  0.0567
   24SER      H 5677  14.917  10.527   4.061  0.9695  0.5331  1.2141
   24SER     CA 5678  14.813  10.674   3.946  0.3586  0.1616  0.4840
   24SER     HA 5679  14.865  10.760   3.903  2.2063 -0.8623  0.6029
   24SER     CB 5680  14.791  10.581   3.828  0.6798 -0.1142 -0.0846
   24SER    HB1 5681  14.706  10.621   3.774  0.4790  0.7565  0.8624
   24SER    HB2 5682  14.756  10.483   3.863 -0.7935 -0.4883 -2.4663
   24SER     OG 5683  14.907  10.569   3.746  0.2745  0.0943  0.4342
   24SER     HG 5684  14.881  10.552   3.655  2.3077  0.0200 -0.1695
   24SER      C 5685  14.681  10.733   3.991  1.0156  0.1369  0.0768
   24SER      O 5686  14.650  10.848   3.962  0.0961  0.5209  0.0442
   25PRO      N 5687  14.593  10.657   4.064  0.1530 -0.1292  0.4009
   25PRO     CD 5688  14.614  10.532   4.126  0.6333  0.2233  0.4565
   25PRO    HD1 5689  14.701  10.533   4.191 -0.5945 -0.0815  2.1130
   25PRO    HD2 5690  14.618  10.460   4.043 -1.2860 -0.4099  0.8969
   25PRO     CG 5691  14.503  10.511   4.232  0.8031 -0.4553  0.4145
   25PRO    HG1 5692  14.517  10.576   4.318  0.4425  2.6957 -1.8323
   25PRO    HG2 5693  14.490  10.404   4.250 -0.0026 -0.4687 -0.2162
   25PRO     CB 5694  14.386  10.573   4.154 -0.1855  0.0805  0.1198
   25PRO    HB1 5695  14.303  10.602   4.220  0.8286  0.7811  1.1074
   25PRO    HB2 5696  14.356  10.492   4.088 -1.4333  1.5070 -1.1068
   25PRO     CA 5697  14.452  10.699   4.090  0.2461  0.4152 -0.2690
   25PRO     HA 5698  14.404  10.723   3.995  0.5365 -0.3090 -0.6016
   25PRO      C 5699  14.434  10.821   4.186  0.3064 -0.1538 -0.0956
   25PRO      O 5700  14.535  10.851   4.252 -0.6004 -0.1378 -0.3682
   26THR      N 5701  14.322  10.894   4.189 -0.0266  0.4530  0.5467
   26THR      H 5702  14.241  10.860   4.138  0.7350  1.4189 -1.3724
   26THR     CA 5703  14.305  11.001   4.297 -0.0874 -0.1464  0.5492
   26THR     HA 5704  14.401  11.054   4.290  0.0554 -0.1583  2.3443
   26THR     CB 5705  14.194  11.095   4.258  0.6433 -0.2141 -0.2370
   26THR     HB 5706  14.093  11.055   4.266  1.1848 -1.5279  0.0796
   26THR    CG2 5707  14.227  11.223   4.342  0.3334  0.5415  0.4210
   26THR   HG21 5708  14.210  11.217   4.449  1.7734  1.0883  0.6940
   26THR   HG22 5709  14.327  11.266   4.333  0.9435 -0.6170  1.4976
   26THR   HG23 5710  14.155  11.298   4.309  0.0338 -0.0707 -0.3369
   26THR    OG1 5711  14.222  11.145   4.129 -0.5374  0.2373  0.5518
   26THR    HG1 5712  14.132  11.144   4.096 -0.4541  2.8525  0.1068
   26THR      C 5713  14.296  10.932   4.437 -0.4004 -0.0138  0.0817
   26THR      O 5714  14.214  10.838   4.455  0.6071 -0.1938 -0.0775
   27SER      N 5715  14.380  10.972   4.532 -0.3102 -0.5446  0.1619
   27SER      H 5716  14.453  11.035   4.502 -0.1279  0.1907  2.1029
   27SER     CA 5717  14.375  10.933   4.674 -0.1784 -0.1044  0.7690
   27SER     HA 5718  14.447  10.984   4.738  1.1411  1.2575 -1.7309
   27SER     CB 5719  14.241  10.977   4.739 -0.1856  0.4913  0.5992
   27SER    HB1 5720  14.155  10.922   4.700  0.5972 -1.7593  1.9630
   27SER    HB2 5721  14.226  11.082   4.712 -1.7446  1.1040  3.5690
   27SER     OG 5722  14.233  10.971   4.883  0.0307  0.1906 -0.1847
   27SER     HG 5723  14.278  10.890   4.908  1.3910  0.1272 -2.6339
   27SER      C 5724  14.406  10.792   4.703 -0.1203  0.3899 -1.3746
   27SER      O 5725  14.317  10.719   4.749 -0.2131  0.7304 -0.1658
   28PRO      N 5726  14.525  10.735   4.671  0.2941 -0.1829 -0.1512
   28PRO     CD 5727  14.639  10.802   4.602 -0.5691  0.7143 -0.5425
   28PRO    HD1 5728  14.710  10.845   4.673 -0.1036  0.1102 -0.6328
   28PRO    HD2 5729  14.605  10.875   4.530  1.1838  0.5261 -1.6068
   28PRO     CG 5730  14.720  10.699   4.530 -0.3826  0.0231  0.3901
   28PRO    HG1 5731  14.826  10.725   4.531 -0.1892 -0.6878 -0.8811
   28PRO    HG2 5732  14.679  10.699   4.429 -2.5562  0.5586  1.2335
   28PRO     CB 5733  14.683  10.571   4.606 -0.8879  0.3462 -0.3796
   28PRO    HB1 5734  14.770  10.546   4.667  0.7601  2.1252 -1.9240
   28PRO    HB2 5735  14.670  10.502   4.523 -1.2848 -1.2930  1.0075
   28PRO     CA 5736  14.547  10.596   4.680  0.4680  0.5504 -0.3811
   28PRO     HA 5737  14.463  10.544   4.635  0.4195  1.0691 -0.9022
   28PRO      C 5738  14.545  10.552   4.828 -0.0115 -0.8612  0.4729
   28PRO      O 5739  14.614  10.613   4.906 -0.0592  0.2597  0.3793
   29SER      N 5740  14.489  10.437   4.872  0.2615  0.7224 -0.4100
   29SER      H 5741  14.416  10.402   4.812 -0.3154  0.2664  0.5525
   29SER     CA 5742  14.488  10.389   5.014  0.0994  0.0598  0.5277
   29SER     HA 5743  14.477  10.478   5.077 -1.2287  2.2452 -2.6830
   29SER     CB 5744  14.370  10.295   5.044 -0.0838 -0.1100  0.0788
   29SER    HB1 5745  14.355  10.287   5.151 -1.5582  3.0896  0.1736
   29SER    HB2 5746  14.386  10.192   5.013 -1.9827  0.0634 -1.5693
   29SER     OG 5747  14.255  10.348   4.986 -0.2042 -0.3490  0.5339
   29SER     HG 5748  14.226  10.283   4.922  2.0906 -2.5909  1.6432
   29SER      C 5749  14.627  10.327   5.048 -0.4954 -0.2973 -0.7707
   29SER      O 5750  14.632  10.235   5.133  0.7099  0.4575  0.1959
   30TYR      N 5751  14.735  10.375   4.988 -0.8647  0.6700  0.4786
   30TYR      H 5752  14.717  10.458   4.932  0.6157  0.5389 -0.2322
   30TYR     CA 5753  14.876  10.354   5.033  0.6191  1.4464 -0.0150
   30TYR     HA 5754  14.875  10.310   5.133 -0.4343 -1.2051 -1.1579
   30TYR     CB 5755  14.958  10.255   4.950  0.0066 -0.5270  0.4093
   30TYR    HB1 5756  14.915  10.155   4.955  1.2485 -1.1837 -1.7565
   30TYR    HB2 5757  15.064  10.253   4.977  1.0955  0.8946 -3.4429
   30TYR     CG 5758  14.946  10.291   4.801 -0.5960 -0.4953 -0.5727
   30TYR    CD1 5759  15.038  10.370   4.739 -0.2501 -0.0130  0.6231
   30TYR    HD1 5760  15.121  10.395   4.803 -0.2036 -1.0198  0.9573
   30TYR    CE1 5761  15.017  10.416   4.606 -0.1742 -0.1880 -0.3105
   30TYR    HE1 5762  15.092  10.483   4.566 -1.9259  2.3617  0.5369
   30TYR     CZ 5763  14.914  10.364   4.535  0.3982  0.0278 -0.0174
   30TYR     OH 5764  14.886  10.390   4.408 -0.0581 -0.0951  0.4769
   30TYR     HH 5765  14.826  10.329   4.364  2.8561 -2.6970 -0.1288
   30TYR    CE2 5766  14.823  10.276   4.593  0.7809 -0.1539 -0.1103
   30TYR    HE2 5767  14.744  10.230   4.535 -0.9881  2.8965 -0.2508
   30TYR    CD2 5768  14.832  10.240   4.729  0.6422  0.5618 -0.4883
   30TYR    HD2 5769  14.764  10.170   4.775  1.5997 -1.0351 -1.4245
   30TYR      C 5770  14.945  10.485   5.055 -0.7293  0.8795  0.9530
   30TYR      O 5771  15.066  10.486   5.084  0.0481  0.6879 -0.0638
   31SER      N 5772  14.879  10.601   5.051  1.0071  0.1054  0.0205
   31SER      H 5773  14.783  10.596   5.023  1.0260  2.2365 -0.4366
   31SER     CA 5774  14.931  10.739   5.081  0.1605  0.2087 -0.3403
   31SER     HA 5775  15.036  10.733   5.111  0.3115 -0.7834 -1.0154
   31SER     CB 5776  14.924  10.825   4.957  0.4105  0.3260 -0.7444
   31SER    HB1 5777  14.962  10.926   4.974 -0.4254  0.4140  0.6155
   31SER    HB2 5778  14.820  10.837   4.927  0.7361  0.0098 -2.0247
   31SER     OG 5779  14.999  10.766   4.853 -1.2926  0.7428 -0.2074
   31SER     HG 5780  15.084  10.762   4.897 -1.7412  1.9724  0.8255
   31SER      C 5781  14.860  10.821   5.194 -0.7078  0.8812 -0.7117
   31SER      O 5782  14.750  10.778   5.228 -0.3568 -0.3333 -0.3247
   32PRO      N 5783  14.928  10.922   5.258  0.5800 -0.6108 -0.1408
   32PRO     CD 5784  15.065  10.963   5.247  0.6947 -0.4692 -0.3716
   32PRO    HD1 5785  15.110  10.968   5.148  1.3384 -0.8824 -0.1109
   32PRO    HD2 5786  15.119  10.881   5.295  1.0873 -0.5763 -1.0028
   32PRO     CG 5787  15.075  11.096   5.323  0.9999 -0.1765  0.2275
   32PRO    HG1 5788  15.034  11.173   5.257  2.2048  0.2419 -0.0408
   32PRO    HG2 5789  15.176  11.118   5.357  0.7417 -0.0371  0.9141
   32PRO     CB 5790  14.984  11.077   5.433 -0.2784 -0.0124  0.4555
   32PRO    HB1 5791  14.948  11.172   5.474  0.2525 -0.3263  1.6526
   32PRO    HB2 5792  15.037  11.019   5.508 -0.6097  0.1965  0.8535
   32PRO     CA 5793  14.869  10.998   5.371 -0.3281  0.3311  0.1260
   32PRO     HA 5794  14.842  10.927   5.449  0.7174 -0.5971 -0.3400
   32PRO      C 5795  14.743  11.077   5.334  0.1754  0.9699 -0.0273
   32PRO      O 5796  14.743  11.139   5.225 -0.3575  0.2822 -0.1860
[truncated: 70,975,640 more chars]
