# Supplementary material for: Driving forces behind phase separation of the carboxy-terminal domain of RNA polymerase II
Source: Nat Commun. 2023 Sep 25;14:5979. doi: 10.1038/s41467-023-41633-8 (PMC10519987; doi:10.1038/s41467-023-41633-8)
Supplement: Supplementary file 4 — Supplementary Data 1 [file 41467_2023_41633_MOESM4_ESM.zip › MD_input_and_coordinate_files/multi_copy/hCTD_multicopy_MD_1us_final_protein.gro]

Generated by trjconv : Built with Packmol in water t= 1000000.00000
53420
    1TYR      N    1  14.928   2.663   2.651
    1TYR     H1    2  14.853   2.595   2.645
    1TYR     H2    3  14.914   2.709   2.739
    1TYR     H3    4  14.911   2.732   2.580
    1TYR     CA    5  15.065   2.613   2.634
    1TYR     HA    6  15.079   2.585   2.530
    1TYR     CB    7  15.167   2.716   2.670
    1TYR    HB1    8  15.264   2.669   2.655
    1TYR    HB2    9  15.150   2.746   2.774
    1TYR     CG   10  15.164   2.834   2.577
    1TYR    CD1   11  15.206   2.815   2.446
    1TYR    HD1   12  15.228   2.716   2.408
    1TYR    CE1   13  15.226   2.928   2.364
    1TYR    HE1   14  15.261   2.914   2.263
    1TYR     CZ   15  15.200   3.053   2.415
    1TYR     OH   16  15.213   3.164   2.341
    1TYR     HH   17  15.188   3.249   2.380
    1TYR    CE2   18  15.157   3.072   2.552
    1TYR    HE2   19  15.145   3.172   2.590
    1TYR    CD2   20  15.138   2.959   2.632
    1TYR    HD2   21  15.124   2.972   2.738
    1TYR      C   22  15.076   2.500   2.727
    1TYR      O   23  15.041   2.520   2.844
    2SER      N   24  15.144   2.392   2.687
    2SER      H   25  15.196   2.397   2.601
    2SER     CA   26  15.175   2.271   2.771
    2SER     HA   27  15.090   2.221   2.817
    2SER     CB   28  15.242   2.161   2.687
    2SER    HB1   29  15.278   2.082   2.753
    2SER    HB2   30  15.314   2.199   2.614
    2SER     OG   31  15.147   2.089   2.614
    2SER     HG   32  15.191   2.037   2.546
    2SER      C   33  15.282   2.306   2.878
    2SER      O   34  15.357   2.403   2.856
    3PRO      N   35  15.303   2.221   2.983
    3PRO     CD   36  15.205   2.124   3.033
    3PRO    HD1   37  15.199   2.042   2.961
    3PRO    HD2   38  15.105   2.164   3.047
    3PRO     CG   39  15.248   2.080   3.168
    3PRO    HG1   40  15.216   1.978   3.187
    3PRO    HG2   41  15.204   2.144   3.245
    3PRO     CB   42  15.398   2.109   3.165
    3PRO    HB1   43  15.438   2.028   3.103
    3PRO    HB2   44  15.440   2.109   3.266
    3PRO     CA   45  15.405   2.242   3.084
    3PRO     HA   46  15.379   2.326   3.149
    3PRO      C   47  15.548   2.270   3.028
    3PRO      O   48  15.585   2.206   2.926
    4THR      N   49  15.638   2.347   3.086
    4THR      H   50  15.608   2.397   3.169
    4THR     CA   51  15.785   2.356   3.054
    4THR     HA   52  15.803   2.403   2.957
    4THR     CB   53  15.865   2.431   3.163
    4THR     HB   54  15.972   2.436   3.142
    4THR    CG2   55  15.830   2.576   3.151
    4THR   HG21   56  15.858   2.623   3.057
    4THR   HG22   57  15.723   2.595   3.161
    4THR   HG23   58  15.894   2.627   3.223
    4THR    OG1   59  15.839   2.399   3.297
    4THR    HG1   60  15.899   2.330   3.325
    4THR      C   61  15.847   2.216   3.058
    4THR      O   62  15.805   2.125   3.128
    5SER      N   63  15.960   2.199   2.993
    5SER      H   64  16.000   2.279   2.945
    5SER     CA   65  16.021   2.062   2.968
    5SER     HA   66  15.942   1.989   2.980
    5SER     CB   67  16.082   2.053   2.833
    5SER    HB1   68  16.155   1.974   2.816
    5SER    HB2   69  16.127   2.147   2.802
    5SER     OG   70  15.978   2.036   2.737
    5SER     HG   71  15.976   1.945   2.707
    5SER      C   72  16.132   2.024   3.070
    5SER      O   73  16.198   2.113   3.133
    6PRO      N   74  16.161   1.897   3.091
    6PRO     CD   75  16.065   1.788   3.069
    6PRO    HD1   76  16.065   1.756   2.964
    6PRO    HD2   77  15.962   1.803   3.099
    6PRO     CG   78  16.125   1.666   3.141
    6PRO    HG1   79  16.112   1.577   3.080
    6PRO    HG2   80  16.064   1.647   3.230
    6PRO     CB   81  16.269   1.697   3.180
    6PRO    HB1   82  16.333   1.666   3.098
    6PRO    HB2   83  16.300   1.649   3.273
    6PRO     CA   84  16.259   1.854   3.200
    6PRO     HA   85  16.217   1.877   3.298
    6PRO      C   86  16.402   1.903   3.179
    6PRO      O   87  16.454   1.894   3.070
    7ALA      N   88  16.473   1.944   3.285
    7ALA      H   89  16.435   1.938   3.378
    7ALA     CA   90  16.618   1.963   3.282
    7ALA     HA   91  16.655   1.944   3.180
    7ALA     CB   92  16.644   2.110   3.322
    7ALA    HB1   93  16.748   2.137   3.304
    7ALA    HB2   94  16.572   2.173   3.271
    7ALA    HB3   95  16.632   2.134   3.428
    7ALA      C   96  16.702   1.873   3.373
    7ALA      O   97  16.640   1.811   3.464
    8TYR      N   98  16.833   1.880   3.346
    8TYR      H   99  16.857   1.946   3.274
    8TYR     CA  100  16.926   1.780   3.406
    8TYR     HA  101  16.880   1.739   3.495
    8TYR     CB  102  16.950   1.653   3.313
    8TYR    HB1  103  17.015   1.581   3.363
    8TYR    HB2  104  16.996   1.687   3.220
    8TYR     CG  105  16.816   1.580   3.286
    8TYR    CD1  106  16.753   1.606   3.165
    8TYR    HD1  107  16.792   1.687   3.107
    8TYR    CE1  108  16.632   1.544   3.123
    8TYR    HE1  109  16.565   1.580   3.046
    8TYR     CZ  110  16.574   1.453   3.212
    8TYR     OH  111  16.456   1.390   3.170
    8TYR     HH  112  16.440   1.394   3.075
    8TYR    CE2  113  16.640   1.415   3.334
    8TYR    HE2  114  16.601   1.330   3.388
    8TYR    CD2  115  16.768   1.473   3.368
    8TYR    HD2  116  16.824   1.428   3.449
    8TYR      C  117  17.065   1.838   3.442
    8TYR      O  118  17.107   1.946   3.390
    9GLU      N  119  17.139   1.766   3.532
    9GLU      H  120  17.095   1.687   3.576
    9GLU     CA  121  17.274   1.785   3.573
    9GLU     HA  122  17.317   1.856   3.502
    9GLU     CB  123  17.273   1.845   3.716
    9GLU    HB1  124  17.236   1.769   3.785
    9GLU    HB2  125  17.205   1.929   3.710
    9GLU     CG  126  17.404   1.895   3.766
    9GLU    HG1  127  17.455   1.951   3.688
    9GLU    HG2  128  17.457   1.805   3.797
    9GLU     CD  129  17.392   1.990   3.885
    9GLU    OE1  130  17.434   1.948   3.996
    9GLU    OE2  131  17.339   2.099   3.870
    9GLU      C  132  17.353   1.654   3.564
    9GLU      O  133  17.294   1.555   3.613
   10PRO      N  134  17.487   1.647   3.523
   10PRO     CD  135  17.559   1.743   3.436
   10PRO    HD1  136  17.626   1.804   3.497
   10PRO    HD2  137  17.493   1.803   3.373
   10PRO     CG  138  17.657   1.662   3.353
   10PRO    HG1  139  17.754   1.707   3.331
   10PRO    HG2  140  17.612   1.629   3.259
   10PRO     CB  141  17.683   1.539   3.438
   10PRO    HB1  142  17.756   1.559   3.516
   10PRO    HB2  143  17.717   1.452   3.381
   10PRO     CA  144  17.555   1.516   3.516
   10PRO     HA  145  17.485   1.446   3.471
   10PRO      C  146  17.592   1.445   3.653
   10PRO      O  147  17.687   1.361   3.655
   11ARG      N  148  17.527   1.473   3.763
   11ARG      H  149  17.436   1.515   3.751
   11ARG     CA  150  17.549   1.398   3.891
   11ARG     HA  151  17.657   1.384   3.905
   11ARG     CB  152  17.501   1.482   4.013
   11ARG    HB1  153  17.394   1.502   4.002
   11ARG    HB2  154  17.559   1.574   4.018
   11ARG     CG  155  17.509   1.396   4.138
   11ARG    HG1  156  17.608   1.352   4.151
   11ARG    HG2  157  17.452   1.305   4.119
   11ARG     CD  158  17.473   1.498   4.254
   11ARG    HD1  159  17.550   1.576   4.246
   11ARG    HD2  160  17.498   1.452   4.350
   11ARG     NE  161  17.331   1.550   4.239
   11ARG     HE  162  17.328   1.632   4.179
   11ARG     CZ  163  17.227   1.522   4.311
   11ARG    NH1  164  17.225   1.426   4.389
   11ARG   HH11  165  17.312   1.377   4.409
   11ARG   HH12  166  17.139   1.402   4.437
   11ARG    NH2  167  17.118   1.591   4.292
   11ARG   HH21  168  17.117   1.673   4.233
   11ARG   HH22  169  17.041   1.565   4.352
   11ARG      C  170  17.481   1.259   3.876
   11ARG      O  171  17.363   1.255   3.844
   12SER      N  172  17.553   1.148   3.904
   12SER      H  173  17.651   1.162   3.927
   12SER     CA  174  17.497   1.013   3.910
   12SER     HA  175  17.452   0.976   3.818
   12SER     CB  176  17.617   0.916   3.923
   12SER    HB1  177  17.661   0.937   4.021
   12SER    HB2  178  17.693   0.929   3.847
   12SER     OG  179  17.568   0.790   3.933
   12SER     HG  180  17.638   0.743   3.887
   12SER      C  181  17.408   0.993   4.033
   12SER      O  182  17.452   1.027   4.140
   13PRO      N  183  17.285   0.939   4.017
   13PRO     CD  184  17.211   0.928   3.892
   13PRO    HD1  185  17.225   0.830   3.846
   13PRO    HD2  186  17.245   0.999   3.817
   13PRO     CG  187  17.065   0.946   3.933
   13PRO    HG1  188  17.000   0.897   3.861
   13PRO    HG2  189  17.040   1.052   3.925
   13PRO     CB  190  17.061   0.890   4.071
   13PRO    HB1  191  17.050   0.783   4.056
   13PRO    HB2  192  16.977   0.928   4.130
   13PRO     CA  193  17.194   0.919   4.138
   13PRO     HA  194  17.181   1.004   4.205
   13PRO      C  195  17.243   0.810   4.229
   13PRO      O  196  17.228   0.817   4.352
   14GLY      N  197  17.288   0.697   4.175
   14GLY      H  198  17.274   0.683   4.076
   14GLY     CA  199  17.347   0.591   4.254
   14GLY    HA1  200  17.442   0.629   4.292
   14GLY    HA2  201  17.385   0.514   4.187
   14GLY      C  202  17.255   0.536   4.358
   14GLY      O  203  17.137   0.503   4.341
   15GLY      N  204  17.301   0.520   4.483
   15GLY      H  205  17.401   0.533   4.494
   15GLY     CA  206  17.232   0.489   4.611
   15GLY    HA1  207  17.159   0.568   4.629
   15GLY    HA2  208  17.306   0.479   4.691
   15GLY      C  209  17.157   0.351   4.615
   15GLY      O  210  17.175   0.264   4.530
   16TYR      N  211  17.067   0.329   4.716
   16TYR      H  212  17.056   0.408   4.779
   16TYR     CA  213  16.991   0.212   4.733
   16TYR     HA  214  17.047   0.127   4.692
   16TYR     CB  215  16.961   0.180   4.882
   16TYR    HB1  216  16.919   0.261   4.942
   16TYR    HB2  217  17.059   0.157   4.924
   16TYR     CG  218  16.861   0.067   4.907
   16TYR    CD1  219  16.892  -0.065   4.877
   16TYR    HD1  220  16.993  -0.095   4.850
   16TYR    CE1  221  16.786  -0.164   4.874
   16TYR    HE1  222  16.803  -0.265   4.840
   16TYR     CZ  223  16.652  -0.126   4.904
   16TYR     OH  224  16.553  -0.216   4.913
   16TYR     HH  225  16.587  -0.295   4.869
   16TYR    CE2  226  16.624   0.006   4.933
   16TYR    HE2  227  16.523   0.031   4.963
   16TYR    CD2  228  16.724   0.102   4.938
   16TYR    HD2  229  16.699   0.204   4.963
   16TYR      C  230  16.868   0.211   4.645
   16TYR      O  231  16.791   0.305   4.645
   17THR      N  232  16.840   0.101   4.570
   17THR      H  233  16.914   0.031   4.568
   17THR     CA  234  16.707   0.071   4.514
   17THR     HA  235  16.642   0.130   4.578
   17THR     CB  236  16.681   0.111   4.368
   17THR     HB  237  16.573   0.109   4.350
   17THR    CG2  238  16.730   0.246   4.328
   17THR   HG21  239  16.834   0.262   4.353
   17THR   HG22  240  16.709   0.272   4.224
   17THR   HG23  241  16.671   0.315   4.388
   17THR    OG1  242  16.750   0.020   4.287
   17THR    HG1  243  16.702   0.024   4.204
   17THR      C  244  16.681  -0.086   4.520
   17THR      O  245  16.782  -0.156   4.529
   18PRO      N  246  16.555  -0.145   4.531
   18PRO     CD  247  16.429  -0.073   4.553
   18PRO    HD1  248  16.378  -0.046   4.460
   18PRO    HD2  249  16.442   0.015   4.617
   18PRO     CG  250  16.342  -0.174   4.623
   18PRO    HG1  251  16.237  -0.146   4.613
   18PRO    HG2  252  16.363  -0.178   4.730
   18PRO     CB  253  16.379  -0.299   4.546
   18PRO    HB1  254  16.331  -0.292   4.449
   18PRO    HB2  255  16.352  -0.387   4.605
   18PRO     CA  256  16.532  -0.285   4.530
   18PRO     HA  257  16.583  -0.317   4.621
   18PRO      C  258  16.582  -0.371   4.410
   18PRO      O  259  16.544  -0.488   4.395
   19GLN      N  260  16.669  -0.317   4.332
   19GLN      H  261  16.696  -0.221   4.347
   19GLN     CA  262  16.756  -0.406   4.247
   19GLN     HA  263  16.707  -0.501   4.226
   19GLN     CB  264  16.792  -0.336   4.118
   19GLN    HB1  265  16.876  -0.379   4.064
   19GLN    HB2  266  16.822  -0.232   4.132
   19GLN     CG  267  16.672  -0.347   4.020
   19GLN    HG1  268  16.685  -0.286   3.931
   19GLN    HG2  269  16.585  -0.305   4.071
   19GLN     CD  270  16.622  -0.486   3.978
   19GLN    OE1  271  16.697  -0.562   3.909
   19GLN    NE2  272  16.506  -0.533   4.016
   19GLN   HE21  273  16.441  -0.466   4.055
   19GLN   HE22  274  16.477  -0.628   3.995
   19GLN      C  275  16.879  -0.453   4.318
   19GLN      O  276  16.946  -0.542   4.267
   20SER      N  277  16.920  -0.398   4.431
   20SER      H  278  16.868  -0.322   4.470
   20SER     CA  279  17.026  -0.451   4.518
   20SER     HA  280  17.103  -0.496   4.455
   20SER     CB  281  17.097  -0.338   4.591
   20SER    HB1  282  17.163  -0.381   4.666
   20SER    HB2  283  17.031  -0.289   4.662
   20SER     OG  284  17.166  -0.257   4.501
   20SER     HG  285  17.184  -0.171   4.541
   20SER      C  286  16.978  -0.559   4.614
   20SER      O  287  16.886  -0.525   4.687
   21PRO      N  288  17.021  -0.692   4.611
   21PRO     CD  289  17.130  -0.747   4.534
   21PRO    HD1  290  17.214  -0.678   4.533
   21PRO    HD2  291  17.090  -0.773   4.436
   21PRO     CG  292  17.163  -0.881   4.600
   21PRO    HG1  293  17.224  -0.863   4.689
   21PRO    HG2  294  17.214  -0.956   4.540
   21PRO     CB  295  17.041  -0.930   4.675
   21PRO    HB1  296  17.079  -0.981   4.763
   21PRO    HB2  297  16.979  -0.992   4.610
   21PRO     CA  298  16.965  -0.795   4.695
   21PRO     HA  299  16.861  -0.810   4.664
   21PRO      C  300  16.957  -0.762   4.846
   21PRO      O  301  16.865  -0.792   4.912
   22SER      N  302  17.061  -0.692   4.899
   22SER      H  303  17.134  -0.653   4.841
   22SER     CA  304  17.047  -0.636   5.032
   22SER     HA  305  16.984  -0.701   5.092
   22SER     CB  306  17.181  -0.635   5.110
   22SER    HB1  307  17.161  -0.619   5.216
   22SER    HB2  308  17.233  -0.547   5.075
   22SER     OG  309  17.257  -0.756   5.104
   22SER     HG  310  17.326  -0.744   5.170
   22SER      C  311  16.983  -0.494   5.029
   22SER      O  312  17.027  -0.407   4.956
   23TYR      N  313  16.893  -0.467   5.128
   23TYR      H  314  16.870  -0.544   5.190
   23TYR     CA  315  16.862  -0.334   5.197
   23TYR     HA  316  16.799  -0.273   5.133
   23TYR     CB  317  16.778  -0.361   5.326
   23TYR    HB1  318  16.845  -0.416   5.391
   23TYR    HB2  319  16.697  -0.431   5.304
   23TYR     CG  320  16.715  -0.247   5.396
   23TYR    CD1  321  16.605  -0.182   5.341
   23TYR    HD1  322  16.558  -0.227   5.255
   23TYR    CE1  323  16.554  -0.063   5.405
   23TYR    HE1  324  16.466  -0.017   5.363
   23TYR     CZ  325  16.620  -0.006   5.520
   23TYR     OH  326  16.571   0.113   5.580
   23TYR     HH  327  16.519   0.163   5.517
   23TYR    CE2  328  16.733  -0.072   5.566
   23TYR    HE2  329  16.781  -0.017   5.646
   23TYR    CD2  330  16.782  -0.188   5.508
   23TYR    HD2  331  16.870  -0.239   5.544
   23TYR      C  332  16.977  -0.242   5.243
   23TYR      O  333  17.079  -0.286   5.298
   24SER      N  334  16.956  -0.114   5.234
   24SER      H  335  16.878  -0.085   5.177
   24SER     CA  336  17.024  -0.004   5.292
   24SER     HA  337  17.062  -0.043   5.386
   24SER     CB  338  17.142   0.039   5.206
   24SER    HB1  339  17.192   0.130   5.241
   24SER    HB2  340  17.101   0.049   5.105
   24SER     OG  341  17.234  -0.063   5.212
   24SER     HG  342  17.208  -0.126   5.144
   24SER      C  343  16.920   0.108   5.318
   24SER      O  344  16.826   0.119   5.234
   25PRO      N  345  16.933   0.188   5.425
   25PRO     CD  346  17.037   0.179   5.530
   25PRO    HD1  347  17.133   0.218   5.495
   25PRO    HD2  348  17.042   0.078   5.570
   25PRO     CG  349  17.006   0.283   5.637
   25PRO    HG1  350  17.078   0.362   5.619
   25PRO    HG2  351  17.014   0.236   5.736
   25PRO     CB  352  16.859   0.323   5.609
   25PRO    HB1  353  16.843   0.425   5.644
   25PRO    HB2  354  16.799   0.251   5.665
   25PRO     CA  355  16.843   0.303   5.457
   25PRO     HA  356  16.739   0.271   5.446
   25PRO      C  357  16.863   0.418   5.362
   25PRO      O  358  16.937   0.421   5.265
   26THR      N  359  16.786   0.524   5.399
   26THR      H  360  16.729   0.519   5.483
   26THR     CA  361  16.787   0.655   5.342
   26THR     HA  362  16.775   0.654   5.234
   26THR     CB  363  16.677   0.749   5.388
   26THR     HB  364  16.708   0.846   5.350
   26THR    CG2  365  16.539   0.710   5.330
   26THR   HG21  366  16.472   0.796   5.336
   26THR   HG22  367  16.529   0.684   5.224
   26THR   HG23  368  16.506   0.627   5.392
   26THR    OG1  369  16.661   0.759   5.520
   26THR    HG1  370  16.603   0.828   5.552
   26THR      C  371  16.923   0.713   5.358
   26THR      O  372  16.977   0.717   5.467
   27SER      N  373  16.976   0.792   5.259
   27SER      H  374  16.931   0.797   5.169
   27SER     CA  375  17.110   0.860   5.281
   27SER     HA  376  17.178   0.793   5.335
   27SER     CB  377  17.178   0.894   5.150
   27SER    HB1  378  17.268   0.950   5.175
   27SER    HB2  379  17.110   0.954   5.091
   27SER     OG  380  17.191   0.777   5.077
   27SER     HG  381  17.267   0.736   5.118
   27SER      C  382  17.090   0.989   5.361
   27SER      O  383  16.979   1.042   5.350
   28PRO      N  384  17.186   1.029   5.443
   28PRO     CD  385  17.315   0.968   5.476
   28PRO    HD1  386  17.391   0.973   5.398
   28PRO    HD2  387  17.297   0.864   5.505
   28PRO     CG  388  17.365   1.039   5.599
   28PRO    HG1  389  17.473   1.053   5.604
   28PRO    HG2  390  17.323   0.989   5.686
   28PRO     CB  391  17.310   1.181   5.585
   28PRO    HB1  392  17.386   1.223   5.519
   28PRO    HB2  393  17.304   1.237   5.678
   28PRO     CA  394  17.170   1.150   5.524
   28PRO     HA  395  17.099   1.124   5.602
   28PRO      C  396  17.121   1.282   5.455
   28PRO      O  397  17.146   1.304   5.336
   29SER      N  398  17.064   1.374   5.527
   29SER      H  399  17.059   1.352   5.625
   29SER     CA  400  17.017   1.514   5.487
   29SER     HA  401  17.050   1.537   5.386
   29SER     CB  402  16.865   1.515   5.508
   29SER    HB1  403  16.822   1.614   5.492
   29SER    HB2  404  16.845   1.499   5.614
   29SER     OG  405  16.799   1.414   5.433
   29SER     HG  406  16.794   1.333   5.484
   29SER      C  407  17.077   1.623   5.573
   29SER      O  408  17.126   1.604   5.685
   30TYR      N  409  17.094   1.740   5.508
   30TYR      H  410  17.061   1.749   5.413
   30TYR     CA  411  17.171   1.849   5.561
   30TYR     HA  412  17.185   1.823   5.666
   30TYR     CB  413  17.314   1.851   5.499
   30TYR    HB1  414  17.368   1.938   5.535
   30TYR    HB2  415  17.283   1.868   5.396
   30TYR     CG  416  17.400   1.727   5.519
   30TYR    CD1  417  17.491   1.713   5.626
   30TYR    HD1  418  17.500   1.796   5.694
   30TYR    CE1  419  17.554   1.594   5.650
   30TYR    HE1  420  17.605   1.577   5.744
   30TYR     CZ  421  17.559   1.492   5.549
   30TYR     OH  422  17.618   1.369   5.573
   30TYR     HH  423  17.685   1.367   5.641
   30TYR    CE2  424  17.480   1.505   5.435
   30TYR    HE2  425  17.473   1.427   5.360
   30TYR    CD2  426  17.404   1.628   5.414
   30TYR    HD2  427  17.341   1.633   5.326
   30TYR      C  428  17.112   1.991   5.549
   30TYR      O  429  17.035   2.019   5.454
   31SER      N  430  17.155   2.083   5.640
   31SER      H  431  17.227   2.059   5.707
   31SER     CA  432  17.107   2.215   5.628
   31SER     HA  433  16.999   2.208   5.614
   31SER     CB  434  17.145   2.294   5.754
   31SER    HB1  435  17.253   2.293   5.768
   31SER    HB2  436  17.088   2.245   5.834
   31SER     OG  437  17.105   2.433   5.728
   31SER     HG  438  17.184   2.482   5.704
   31SER      C  439  17.163   2.284   5.500
   31SER      O  440  17.273   2.253   5.463
   32PRO      N  441  17.087   2.364   5.426
   32PRO     CD  442  16.946   2.404   5.445
   32PRO    HD1  443  16.941   2.458   5.540
   32PRO    HD2  444  16.877   2.320   5.440
   32PRO     CG  445  16.914   2.511   5.338
   32PRO    HG1  446  16.937   2.612   5.372
   32PRO    HG2  447  16.814   2.528   5.299
   32PRO     CB  448  17.008   2.478   5.222
   32PRO    HB1  449  17.035   2.568   5.168
   32PRO    HB2  450  16.957   2.403   5.161
   32PRO     CA  451  17.127   2.413   5.287
   32PRO     HA  452  17.154   2.328   5.224
   32PRO      C  453  17.230   2.524   5.308
   32PRO      O  454  17.248   2.579   5.420
   33THR      N  455  17.305   2.553   5.205
   33THR      H  456  17.292   2.500   5.119
   33THR     CA  457  17.395   2.664   5.205
   33THR     HA  458  17.387   2.729   5.292
   33THR     CB  459  17.550   2.624   5.198
   33THR     HB  460  17.605   2.717   5.213
   33THR    CG2  461  17.578   2.530   5.317
   33THR   HG21  462  17.560   2.592   5.405
   33THR   HG22  463  17.530   2.432   5.307
   33THR   HG23  464  17.686   2.517   5.309
   33THR    OG1  465  17.576   2.558   5.079
   33THR    HG1  466  17.664   2.580   5.046
   33THR      C  467  17.377   2.751   5.075
   33THR      O  468  17.421   2.868   5.076
   34SER      N  469  17.306   2.698   4.973
   34SER      H  470  17.250   2.616   4.990
   34SER     CA  471  17.309   2.753   4.833
   34SER     HA  472  17.415   2.771   4.817
   34SER     CB  473  17.249   2.653   4.740
   34SER    HB1  474  17.253   2.696   4.640
   34SER    HB2  475  17.143   2.654   4.768
   34SER     OG  476  17.309   2.524   4.749
   34SER     HG  477  17.291   2.475   4.669
   34SER      C  478  17.236   2.890   4.824
   34SER      O  479  17.166   2.932   4.916
   35PRO      N  480  17.251   2.965   4.711
   35PRO     CD  481  17.343   2.954   4.605
   35PRO    HD1  482  17.315   2.877   4.532
   35PRO    HD2  483  17.439   2.940   4.655
   35PRO     CG  484  17.341   3.089   4.537
   35PRO    HG1  485  17.374   3.088   4.434
   35PRO    HG2  486  17.405   3.159   4.592
   35PRO     CB  487  17.198   3.126   4.542
   35PRO    HB1  488  17.145   3.079   4.459
   35PRO    HB2  489  17.185   3.234   4.546
   35PRO     CA  490  17.151   3.069   4.672
   35PRO     HA  491  17.155   3.142   4.753
   35PRO      C  492  17.006   3.011   4.665
   35PRO      O  493  16.985   2.890   4.682
   36SER      N  494  16.902   3.103   4.633
   36SER      H  495  16.924   3.202   4.634
   36SER     CA  496  16.764   3.055   4.612
   36SER     HA  497  16.705   3.146   4.624
   36SER     CB  498  16.737   3.006   4.474
   36SER    HB1  499  16.640   2.957   4.474
   36SER    HB2  500  16.830   2.951   4.456
   36SER     OG  501  16.725   3.120   4.387
   36SER     HG  502  16.677   3.085   4.312
   36SER      C  503  16.711   2.946   4.712
   36SER      O  504  16.689   2.835   4.674
   37TYR      N  505  16.672   2.984   4.831
   37TYR      H  506  16.701   3.077   4.859
   37TYR     CA  507  16.595   2.902   4.929
   37TYR     HA  508  16.664   2.828   4.969
   37TYR     CB  509  16.558   2.989   5.055
   37TYR    HB1  510  16.485   3.068   5.035
   37TYR    HB2  511  16.654   3.032   5.081
   37TYR     CG  512  16.527   2.909   5.180
   37TYR    CD1  513  16.410   2.934   5.251
   37TYR    HD1  514  16.337   3.007   5.220
   37TYR    CE1  515  16.381   2.867   5.369
   37TYR    HE1  516  16.281   2.870   5.411
   37TYR     CZ  517  16.477   2.776   5.423
   37TYR     OH  518  16.457   2.714   5.547
   37TYR     HH  519  16.513   2.639   5.567
   37TYR    CE2  520  16.587   2.737   5.342
   37TYR    HE2  521  16.645   2.652   5.375
   37TYR    CD2  522  16.615   2.808   5.221
   37TYR    HD2  523  16.710   2.793   5.172
   37TYR      C  524  16.464   2.835   4.881
   37TYR      O  525  16.368   2.905   4.833
   38SER      N  526  16.464   2.704   4.855
   38SER      H  527  16.540   2.654   4.898
   38SER     CA  528  16.353   2.635   4.785
   38SER     HA  529  16.338   2.684   4.689
   38SER     CB  530  16.381   2.488   4.765
   38SER    HB1  531  16.292   2.432   4.735
   38SER    HB2  532  16.407   2.445   4.862
   38SER     OG  533  16.489   2.478   4.669
   38SER     HG  534  16.445   2.503   4.587
   38SER      C  535  16.220   2.640   4.847
   38SER      O  536  16.123   2.632   4.772
   39PRO      N  537  16.211   2.650   4.978
   39PRO     CD  538  16.308   2.626   5.087
   39PRO    HD1  539  16.345   2.723   5.120
   39PRO    HD2  540  16.392   2.565   5.054
   39PRO     CG  541  16.228   2.565   5.199
   39PRO    HG1  542  16.279   2.576   5.295
   39PRO    HG2  543  16.206   2.459   5.186
   39PRO     CB  544  16.096   2.641   5.188
   39PRO    HB1  545  16.109   2.737   5.237
   39PRO    HB2  546  16.009   2.589   5.227
   39PRO     CA  547  16.074   2.652   5.039
   39PRO     HA  548  16.016   2.562   5.016
   39PRO      C  549  15.997   2.774   4.997
   39PRO      O  550  15.879   2.770   4.991
   40THR      N  551  16.062   2.891   4.990
   40THR      H  552  16.163   2.888   4.995
   40THR     CA  553  15.997   3.024   4.965
   40THR     HA  554  15.892   3.015   4.994
   40THR     CB  555  16.067   3.126   5.054
   40THR     HB  556  16.023   3.226   5.044
   40THR    CG2  557  16.041   3.100   5.204
   40THR   HG21  558  16.063   3.191   5.260
   40THR   HG22  559  15.934   3.092   5.226
   40THR   HG23  560  16.089   3.009   5.241
   40THR    OG1  561  16.209   3.124   5.031
   40THR    HG1  562  16.250   3.160   5.110
   40THR      C  563  15.993   3.068   4.821
   40THR      O  564  15.903   3.139   4.779
   41SER      N  565  16.088   3.022   4.735
   41SER      H  566  16.164   2.963   4.767
   41SER     CA  567  16.093   3.058   4.591
   41SER     HA  568  16.121   3.163   4.596
   41SER     CB  569  16.203   2.985   4.522
   41SER    HB1  570  16.206   2.997   4.414
   41SER    HB2  571  16.191   2.879   4.545
   41SER     OG  572  16.336   3.018   4.573
   41SER     HG  573  16.346   2.963   4.651
   41SER      C  574  15.962   3.037   4.520
   41SER      O  575  15.891   2.936   4.533
   42PRO      N  576  15.915   3.134   4.439
   42PRO     CD  577  15.984   3.254   4.401
   42PRO    HD1  578  16.076   3.219   4.354
   42PRO    HD2  579  15.992   3.322   4.486
   42PRO     CG  580  15.892   3.322   4.297
   42PRO    HG1  581  15.919   3.293   4.195
   42PRO    HG2  582  15.907   3.429   4.309
   42PRO     CB  583  15.751   3.272   4.323
   42PRO    HB1  584  15.696   3.269   4.229
   42PRO    HB2  585  15.696   3.334   4.393
   42PRO     CA  586  15.781   3.138   4.381
   42PRO     HA  587  15.711   3.118   4.463
   42PRO      C  588  15.754   3.023   4.289
   42PRO      O  589  15.847   2.955   4.236
   43ASN      N  590  15.624   3.004   4.265
   43ASN      H  591  15.554   3.054   4.317
   43ASN     CA  592  15.575   2.880   4.196
   43ASN     HA  593  15.624   2.794   4.242
   43ASN     CB  594  15.418   2.872   4.213
   43ASN    HB1  595  15.385   2.804   4.134
   43ASN    HB2  596  15.367   2.968   4.198
   43ASN     CG  597  15.377   2.816   4.345
   43ASN    OD1  598  15.446   2.832   4.443
   43ASN    ND2  599  15.269   2.742   4.349
   43ASN   HD21  600  15.226   2.716   4.261
   43ASN   HD22  601  15.244   2.710   4.441
   43ASN      C  602  15.606   2.876   4.039
   43ASN      O  603  15.586   2.772   3.972
   44TYR      N  604  15.663   2.986   3.987
   44TYR      H  605  15.682   3.058   4.057
   44TYR     CA  606  15.722   2.989   3.853
   44TYR     HA  607  15.689   2.899   3.801
   44TYR     CB  608  15.663   3.115   3.781
   44TYR    HB1  609  15.555   3.121   3.798
   44TYR    HB2  610  15.670   3.106   3.672
   44TYR     CG  611  15.720   3.247   3.826
   44TYR    CD1  612  15.671   3.298   3.946
   44TYR    HD1  613  15.605   3.233   4.001
   44TYR    CE1  614  15.710   3.424   3.991
   44TYR    HE1  615  15.677   3.465   4.085
   44TYR     CZ  616  15.814   3.495   3.921
   44TYR     OH  617  15.857   3.612   3.974
   44TYR     HH  618  15.909   3.662   3.910
   44TYR    CE2  619  15.867   3.437   3.804
   44TYR    HE2  620  15.939   3.488   3.741
   44TYR    CD2  621  15.817   3.314   3.752
   44TYR    HD2  622  15.853   3.279   3.657
   44TYR      C  623  15.882   2.989   3.850
   44TYR      O  624  15.939   2.969   3.738
   45SER      N  625  15.946   2.999   3.969
   45SER      H  626  15.897   3.032   4.051
   45SER     CA  627  16.093   3.002   3.972
   45SER     HA  628  16.133   3.023   3.873
   45SER     CB  629  16.122   3.113   4.071
   45SER    HB1  630  16.230   3.110   4.088
   45SER    HB2  631  16.075   3.085   4.166
   45SER     OG  632  16.083   3.240   4.024
   45SER     HG  633  16.068   3.234   3.929
   45SER      C  634  16.156   2.871   4.026
   45SER      O  635  16.153   2.856   4.145
   46PRO      N  636  16.193   2.775   3.939
   46PRO     CD  637  16.206   2.784   3.790
   46PRO    HD1  638  16.253   2.877   3.759
   46PRO    HD2  639  16.108   2.770   3.743
   46PRO     CG  640  16.298   2.674   3.754
   46PRO    HG1  641  16.401   2.709   3.759
   46PRO    HG2  642  16.281   2.639   3.652
   46PRO     CB  643  16.261   2.562   3.857
   46PRO    HB1  644  16.343   2.493   3.880
   46PRO    HB2  645  16.172   2.505   3.833
   46PRO     CA  646  16.241   2.642   3.984
   46PRO     HA  647  16.168   2.602   4.053
   46PRO      C  648  16.371   2.658   4.061
   46PRO      O  649  16.457   2.740   4.033
   47THR      N  650  16.381   2.561   4.152
   47THR      H  651  16.306   2.494   4.158
   47THR     CA  652  16.509   2.537   4.221
   47THR     HA  653  16.587   2.582   4.160
   47THR     CB  654  16.514   2.602   4.362
   47THR     HB  655  16.601   2.570   4.419
   47THR    CG2  656  16.517   2.757   4.349
   47THR   HG21  657  16.598   2.798   4.290
   47THR   HG22  658  16.428   2.799   4.304
   47THR   HG23  659  16.522   2.806   4.447
   47THR    OG1  660  16.401   2.574   4.440
   47THR    HG1  661  16.332   2.618   4.389
   47THR      C  662  16.549   2.383   4.230
   47THR      O  663  16.465   2.291   4.241
   48SER      N  664  16.680   2.356   4.220
   48SER      H  665  16.748   2.430   4.228
   48SER     CA  666  16.733   2.220   4.207
   48SER     HA  667  16.697   2.174   4.115
   48SER     CB  668  16.882   2.236   4.166
   48SER    HB1  669  16.943   2.239   4.257
   48SER    HB2  670  16.906   2.330   4.116
   48SER     OG  671  16.938   2.134   4.088
   48SER     HG  672  17.031   2.156   4.079
   48SER      C  673  16.713   2.124   4.330
   48SER      O  674  16.735   2.159   4.443
   49PRO      N  675  16.670   1.997   4.299
   49PRO     CD  676  16.606   1.954   4.183
   49PRO    HD1  677  16.673   1.936   4.099
   49PRO    HD2  678  16.531   2.026   4.149
   49PRO     CG  679  16.522   1.834   4.226
   49PRO    HG1  680  16.490   1.763   4.150
   49PRO    HG2  681  16.436   1.863   4.286
   49PRO     CB  682  16.610   1.768   4.332
   49PRO    HB1  683  16.685   1.707   4.282
   49PRO    HB2  684  16.547   1.705   4.395
   49PRO     CA  685  16.660   1.895   4.405
   49PRO     HA  686  16.576   1.924   4.469
   49PRO      C  687  16.794   1.847   4.480
   49PRO      O  688  16.790   1.760   4.568
   50SER      N  689  16.914   1.887   4.431
   50SER      H  690  16.910   1.928   4.339
   50SER     CA  691  17.045   1.888   4.507
   50SER     HA  692  17.056   1.790   4.553
   50SER     CB  693  17.170   1.922   4.422
   50SER    HB1  694  17.194   1.846   4.347
   50SER    HB2  695  17.251   1.931   4.493
   50SER     OG  696  17.146   2.047   4.354
   50SER     HG  697  17.225   2.066   4.304
   50SER      C  698  17.040   1.983   4.622
   50SER      O  699  17.112   1.960   4.718
   51TYR      N  700  16.958   2.090   4.619
   51TYR      H  701  16.908   2.108   4.533
   51TYR     CA  702  16.948   2.197   4.725
   51TYR     HA  703  17.019   2.173   4.803
   51TYR     CB  704  16.990   2.330   4.670
   51TYR    HB1  705  16.997   2.400   4.754
   51TYR    HB2  706  16.916   2.357   4.595
   51TYR     CG  707  17.121   2.332   4.603
   51TYR    CD1  708  17.143   2.389   4.479
   51TYR    HD1  709  17.066   2.446   4.428
   51TYR    CE1  710  17.267   2.372   4.414
   51TYR    HE1  711  17.283   2.415   4.316
   51TYR     CZ  712  17.374   2.308   4.479
   51TYR     OH  713  17.497   2.311   4.418
   51TYR     HH  714  17.500   2.367   4.341
   51TYR    CE2  715  17.357   2.263   4.606
   51TYR    HE2  716  17.434   2.214   4.663
   51TYR    CD2  717  17.231   2.266   4.672
   51TYR    HD2  718  17.221   2.215   4.767
   51TYR      C  719  16.810   2.214   4.803
   51TYR      O  720  16.798   2.303   4.889
   52SER      N  721  16.712   2.122   4.783
   52SER      H  722  16.732   2.052   4.713
   52SER     CA  723  16.600   2.091   4.877
   52SER     HA  724  16.622   2.129   4.976
   52SER     CB  725  16.473   2.163   4.825
   52SER    HB1  726  16.449   2.117   4.729
   52SER    HB2  727  16.510   2.266   4.814
   52SER     OG  728  16.366   2.153   4.920
   52SER     HG  729  16.290   2.199   4.883
   52SER      C  730  16.577   1.945   4.888
   52SER      O  731  16.576   1.881   4.784
   53PRO      N  732  16.569   1.882   5.008
   53PRO     CD  733  16.548   1.952   5.137
   53PRO    HD1  734  16.450   1.999   5.141
   53PRO    HD2  735  16.627   2.024   5.157
   53PRO     CG  736  16.558   1.840   5.242
   53PRO    HG1  737  16.464   1.804   5.283
   53PRO    HG2  738  16.629   1.869   5.320
   53PRO     CB  739  16.620   1.720   5.182
   53PRO    HB1  740  16.590   1.624   5.223
   53PRO    HB2  741  16.728   1.725   5.197
   53PRO     CA  742  16.586   1.733   5.031
   53PRO     HA  743  16.663   1.684   4.972
   53PRO      C  744  16.454   1.653   5.010
   53PRO      O  745  16.452   1.533   4.997
   54THR      N  746  16.337   1.718   5.020
   54THR      H  747  16.339   1.817   5.039
   54THR     CA  748  16.204   1.656   5.027
   54THR     HA  749  16.218   1.558   4.980
   54THR     CB  750  16.163   1.646   5.172
   54THR     HB  751  16.059   1.615   5.163
   54THR    CG2  752  16.240   1.534   5.254
   54THR   HG21  753  16.342   1.536   5.215
   54THR   HG22  754  16.236   1.537   5.363
   54THR   HG23  755  16.213   1.433   5.224
   54THR    OG1  756  16.164   1.775   5.238
   54THR    HG1  757  16.140   1.757   5.329
   54THR      C  758  16.101   1.737   4.951
   54THR      O  759  16.115   1.854   4.938
   55SER      N  760  16.002   1.664   4.905
   55SER      H  761  16.009   1.564   4.912
   55SER     CA  762  15.894   1.718   4.817
   55SER     HA  763  15.935   1.760   4.725
   55SER     CB  764  15.802   1.604   4.768
   55SER    HB1  765  15.718   1.630   4.703
   55SER    HB2  766  15.754   1.568   4.858
   55SER     OG  767  15.884   1.495   4.717
   55SER     HG  768  15.831   1.416   4.713
   55SER      C  769  15.807   1.829   4.883
   55SER      O  770  15.802   1.931   4.814
   56PRO      N  771  15.763   1.818   5.014
   56PRO     CD  772  15.756   1.701   5.091
   56PRO    HD1  773  15.835   1.626   5.090
   56PRO    HD2  774  15.660   1.658   5.061
   56PRO     CG  775  15.731   1.744   5.234
   56PRO    HG1  776  15.828   1.745   5.283
   56PRO    HG2  777  15.667   1.674   5.287
   56PRO     CB  778  15.674   1.884   5.221
   56PRO    HB1  779  15.726   1.945   5.295
   56PRO    HB2  780  15.565   1.882   5.225
   56PRO     CA  781  15.707   1.926   5.089
   56PRO     HA  782  15.615   1.961   5.042
   56PRO      C  783  15.795   2.053   5.094
   56PRO      O  784  15.736   2.157   5.125
   57SER      N  785  15.931   2.047   5.076
   57SER      H  786  15.979   1.962   5.050
   57SER     CA  787  16.013   2.162   5.097
   57SER     HA  788  15.967   2.235   5.164
   57SER     CB  789  16.143   2.117   5.164
   57SER    HB1  790  16.189   2.213   5.186
   57SER    HB2  791  16.202   2.049   5.103
   57SER     OG  792  16.123   2.049   5.290
   57SER     HG  793  16.169   1.966   5.280
   57SER      C  794  16.029   2.246   4.976
   57SER      O  795  16.133   2.301   4.944
   58TYR      N  796  15.916   2.270   4.907
   58TYR      H  797  15.840   2.216   4.945
   58TYR     CA  798  15.883   2.368   4.804
   58TYR     HA  799  15.952   2.453   4.811
   58TYR     CB  800  15.894   2.291   4.668
   58TYR    HB1  801  15.864   2.357   4.587
   58TYR    HB2  802  15.834   2.200   4.670
   58TYR     CG  803  16.037   2.249   4.635
   58TYR    CD1  804  16.104   2.338   4.545
   58TYR    HD1  805  16.062   2.430   4.508
   58TYR    CE1  806  16.225   2.297   4.491
   58TYR    HE1  807  16.270   2.350   4.409
   58TYR     CZ  808  16.284   2.177   4.531
   58TYR     OH  809  16.399   2.132   4.471
   58TYR     HH  810  16.443   2.202   4.423
   58TYR    CE2  811  16.218   2.085   4.622
   58TYR    HE2  812  16.264   1.992   4.651
   58TYR    CD2  813  16.088   2.114   4.669
   58TYR    HD2  814  16.037   2.057   4.745
   58TYR      C  815  15.747   2.428   4.828
   58TYR      O  816  15.667   2.375   4.905
   59SER      N  817  15.711   2.540   4.764
   59SER      H  818  15.772   2.587   4.699
   59SER     CA  819  15.596   2.619   4.793
   59SER     HA  820  15.583   2.626   4.901
   59SER     CB  821  15.611   2.763   4.736
   59SER    HB1  822  15.698   2.807   4.785
   59SER    HB2  823  15.521   2.820   4.762
   59SER     OG  824  15.635   2.752   4.599
   59SER     HG  825  15.561   2.786   4.548
   59SER      C  826  15.461   2.557   4.741
   59SER      O  827  15.363   2.563   4.815
   60PRO      N  828  15.450   2.492   4.626
   60PRO     CD  829  15.551   2.454   4.525
   60PRO    HD1  830  15.638   2.411   4.576
   60PRO    HD2  831  15.583   2.542   4.470
   60PRO     CG  832  15.485   2.346   4.438
   60PRO    HG1  833  15.496   2.252   4.492
   60PRO    HG2  834  15.518   2.338   4.334
   60PRO     CB  835  15.338   2.385   4.442
   60PRO    HB1  836  15.265   2.311   4.412
   60PRO    HB2  837  15.330   2.480   4.389
   60PRO     CA  838  15.329   2.429   4.589
   60PRO     HA  839  15.243   2.495   4.593
   60PRO      C  840  15.288   2.311   4.683
   60PRO      O  841  15.171   2.272   4.691
   61THR      N  842  15.384   2.248   4.751
   61THR      H  843  15.478   2.286   4.753
   61THR     CA  844  15.371   2.127   4.836
   61THR     HA  845  15.279   2.073   4.817
   61THR     CB  846  15.492   2.035   4.795
   61THR     HB  847  15.496   1.947   4.859
   61THR    CG2  848  15.479   1.983   4.651
   61THR   HG21  849  15.492   2.062   4.578
   61THR   HG22  850  15.564   1.918   4.631
   61THR   HG23  851  15.380   1.943   4.631
   61THR    OG1  852  15.616   2.097   4.807
   61THR    HG1  853  15.693   2.039   4.803
   61THR      C  854  15.372   2.137   4.989
   61THR      O  855  15.347   2.040   5.062
   62SER      N  856  15.408   2.260   5.045
   62SER      H  857  15.428   2.339   4.985
   62SER     CA  858  15.412   2.287   5.186
   62SER     HA  859  15.458   2.205   5.243
   62SER     CB  860  15.488   2.420   5.226
   62SER    HB1  861  15.474   2.443   5.331
   62SER    HB2  862  15.450   2.506   5.170
   62SER     OG  863  15.625   2.404   5.202
   62SER     HG  864  15.637   2.337   5.134
   62SER      C  865  15.269   2.300   5.247
   62SER      O  866  15.174   2.339   5.180
   63PRO      N  867  15.249   2.263   5.376
   63PRO     CD  868  15.339   2.194   5.465
   63PRO    HD1  869  15.410   2.257   5.519
   63PRO    HD2  870  15.395   2.115   5.414
   63PRO     CG  871  15.239   2.119   5.561
   63PRO    HG1  872  15.281   2.096   5.659
   63PRO    HG2  873  15.200   2.029   5.514
   63PRO     CB  874  15.127   2.214   5.576
   63PRO    HB1  875  15.166   2.292   5.642
   63PRO    HB2  876  15.037   2.163   5.611
   63PRO     CA  877  15.117   2.272   5.433
   63PRO     HA  878  15.051   2.204   5.378
   63PRO      C  879  15.061   2.412   5.420
   63PRO      O  880  15.123   2.502   5.482
   64SER      N  881  14.944   2.426   5.356
   64SER      H  882  14.906   2.354   5.297
   64SER     CA  883  14.868   2.556   5.362
   64SER     HA  884  14.792   2.564   5.285
   64SER     CB  885  14.796   2.564   5.499
   64SER    HB1  886  14.749   2.661   5.517
   64SER    HB2  887  14.855   2.537   5.586
   64SER     OG  888  14.678   2.486   5.493
   64SER     HG  889  14.694   2.395   5.517
   64SER      C  890  14.950   2.682   5.337
   64SER      O  891  14.959   2.767   5.420
   65TYR      N  892  15.025   2.691   5.226
   65TYR      H  893  15.002   2.623   5.155
   65TYR     CA  894  15.116   2.802   5.202
   65TYR     HA  895  15.173   2.811   5.295
   65TYR     CB  896  15.221   2.755   5.101
   65TYR    HB1  897  15.169   2.725   5.010
   65TYR    HB2  898  15.261   2.664   5.146
   65TYR     CG  899  15.322   2.859   5.066
   65TYR    CD1  900  15.432   2.884   5.150
   65TYR    HD1  901  15.431   2.824   5.240
   65TYR    CE1  902  15.531   2.977   5.118
   65TYR    HE1  903  15.607   2.993   5.192
   65TYR     CZ  904  15.516   3.051   4.998
   65TYR     OH  905  15.621   3.131   4.964
   65TYR     HH  906  15.616   3.167   4.875
   65TYR    CE2  907  15.407   3.036   4.915
   65TYR    HE2  908  15.403   3.096   4.825
   65TYR    CD2  909  15.316   2.927   4.946
   65TYR    HD2  910  15.231   2.914   4.881
   65TYR      C  911  15.040   2.934   5.167
   65TYR      O  912  14.933   2.932   5.107
   66SER      N  913  15.115   3.044   5.190
   66SER      H  914  15.204   3.027   5.236
   66SER     CA  915  15.100   3.174   5.130
   66SER     HA  916  15.060   3.172   5.029
   66SER     CB  917  15.008   3.257   5.218
   66SER    HB1  918  15.057   3.269   5.315
   66SER    HB2  919  14.913   3.202   5.220
   66SER     OG  920  14.995   3.380   5.148
   66SER     HG  921  14.959   3.444   5.209
   66SER      C  922  15.238   3.241   5.112
   66SER      O  923  15.322   3.205   5.192
   67PRO      N  924  15.268   3.316   5.003
   67PRO     CD  925  15.186   3.349   4.890
   67PRO    HD1  926  15.131   3.438   4.920
   67PRO    HD2  927  15.115   3.270   4.863
   67PRO     CG  928  15.286   3.389   4.774
   67PRO    HG1  929  15.240   3.462   4.707
   67PRO    HG2  930  15.314   3.293   4.729
   67PRO     CB  931  15.399   3.452   4.855
   67PRO    HB1  932  15.382   3.560   4.853
   67PRO    HB2  933  15.497   3.440   4.808
   67PRO     CA  934  15.394   3.397   4.996
   67PRO     HA  935  15.478   3.330   5.012
   67PRO      C  936  15.385   3.510   5.104
   67PRO      O  937  15.283   3.579   5.109
   68THR      N  938  15.486   3.521   5.189
   68THR      H  939  15.559   3.450   5.191
   68THR     CA  940  15.494   3.617   5.303
   68THR     HA  941  15.428   3.701   5.278
   68THR     CB  942  15.444   3.557   5.442
   68THR     HB  943  15.432   3.633   5.519
   68THR    CG2  944  15.306   3.490   5.437
   68THR   HG21  945  15.252   3.489   5.531
   68THR   HG22  946  15.250   3.540   5.358
   68THR   HG23  947  15.307   3.385   5.405
   68THR    OG1  948  15.528   3.461   5.493
   68THR    HG1  949  15.512   3.452   5.587
   68THR      C  950  15.630   3.683   5.319
   68THR      O  951  15.639   3.797   5.363
   69SER      N  952  15.739   3.622   5.269
   69SER      H  953  15.729   3.532   5.226
   69SER     CA  954  15.884   3.664   5.278
   69SER     HA  955  15.887   3.770   5.302
   69SER     CB  956  15.955   3.586   5.390
   69SER    HB1  957  15.896   3.593   5.481
   69SER    HB2  958  16.046   3.641   5.411
   69SER     OG  959  15.995   3.453   5.360
   69SER     HG  960  15.923   3.395   5.384
   69SER      C  961  15.961   3.645   5.147
   69SER      O  962  15.938   3.556   5.065
   70PRO      N  963  16.072   3.717   5.125
   70PRO     CD  964  16.113   3.835   5.198
   70PRO    HD1  965  16.166   3.804   5.287
   70PRO    HD2  966  16.031   3.898   5.231
   70PRO     CG  967  16.211   3.907   5.104
   70PRO    HG1  968  16.294   3.957   5.153
   70PRO    HG2  969  16.156   3.985   5.051
   70PRO     CB  970  16.265   3.804   5.006
   70PRO    HB1  971  16.356   3.763   5.050
   70PRO    HB2  972  16.297   3.841   4.908
   70PRO     CA  973  16.155   3.699   5.004
   70PRO     HA  974  16.094   3.735   4.922
   70PRO      C  975  16.210   3.558   4.988
   70PRO      O  976  16.220   3.483   5.086
   71SER      N  977  16.258   3.532   4.867
   71SER      H  978  16.239   3.590   4.787
   71SER     CA  979  16.340   3.409   4.838
   71SER     HA  980  16.330   3.337   4.920
   71SER     CB  981  16.297   3.338   4.711
   71SER    HB1  982  16.189   3.335   4.703
   71SER    HB2  983  16.360   3.250   4.695
   71SER     OG  984  16.323   3.432   4.607
   71SER     HG  985  16.408   3.414   4.567
   71SER      C  986  16.493   3.436   4.834
   71SER      O  987  16.579   3.346   4.836
   72TYR      N  988  16.529   3.560   4.826
   72TYR      H  989  16.458   3.628   4.801
   72TYR     CA  990  16.670   3.616   4.844
   72TYR     HA  991  16.666   3.725   4.843
   72TYR     CB  992  16.726   3.576   4.978
   72TYR    HB1  993  16.825   3.622   4.986
   72TYR    HB2  994  16.733   3.468   4.985
   72TYR     CG  995  16.642   3.627   5.094
   72TYR    CD1  996  16.673   3.751   5.142
   72TYR    HD1  997  16.751   3.804   5.088
   72TYR    CE1  998  16.600   3.805   5.247
   72TYR    HE1  999  16.611   3.911   5.264
   72TYR     CZ 1000  16.513   3.724   5.318
   72TYR     OH 1001  16.431   3.781   5.405
   72TYR     HH 1002  16.374   3.734   5.466
   72TYR    CE2 1003  16.474   3.595   5.266
   72TYR    HE2 1004  16.393   3.536   5.305
   72TYR    CD2 1005  16.549   3.541   5.157
   72TYR    HD2 1006  16.518   3.452   5.105
   72TYR      C 1007  16.774   3.588   4.737
   72TYR      O 1008  16.784   3.479   4.684
   73SER      N 1009  16.849   3.691   4.702
   73SER      H 1010  16.836   3.778   4.751
   73SER     CA 1011  16.955   3.685   4.597
   73SER     HA 1012  16.929   3.608   4.524
   73SER     CB 1013  16.956   3.813   4.522
   73SER    HB1 1014  17.030   3.830   4.445
   73SER    HB2 1015  16.960   3.890   4.599
   73SER     OG 1016  16.835   3.824   4.448
   73SER     HG 1017  16.851   3.816   4.354
   73SER      C 1018  17.095   3.649   4.650
   73SER      O 1019  17.109   3.645   4.769
   74PRO      N 1020  17.193   3.606   4.562
   74PRO     CD 1021  17.170   3.575   4.421
   74PRO    HD1 1022  17.155   3.663   4.359
   74PRO    HD2 1023  17.082   3.512   4.405
   74PRO     CG 1024  17.297   3.511   4.363
   74PRO    HG1 1025  17.326   3.552   4.266
   74PRO    HG2 1026  17.286   3.402   4.365
   74PRO     CB 1027  17.405   3.549   4.469
   74PRO    HB1 1028  17.445   3.645   4.438
   74PRO    HB2 1029  17.480   3.470   4.477
   74PRO     CA 1030  17.322   3.557   4.601
   74PRO     HA 1031  17.318   3.454   4.639
   74PRO      C 1032  17.394   3.655   4.687
   74PRO      O 1033  17.371   3.779   4.683
   75THR      N 1034  17.490   3.603   4.762
   75THR      H 1035  17.502   3.503   4.762
   75THR     CA 1036  17.547   3.670   4.885
   75THR     HA 1037  17.470   3.727   4.937
   75THR     CB 1038  17.603   3.567   4.987
   75THR     HB 1039  17.661   3.615   5.065
   75THR    CG2 1040  17.484   3.478   5.032
   75THR   HG21 1041  17.443   3.427   4.945
   75THR   HG22 1042  17.510   3.410   5.113
   75THR   HG23 1043  17.398   3.535   5.068
   75THR    OG1 1044  17.689   3.480   4.912
   75THR    HG1 1045  17.699   3.402   4.967
   75THR      C 1046  17.661   3.772   4.848
   75THR      O 1047  17.705   3.772   4.727
   76SER      N 1048  17.700   3.851   4.948
   76SER      H 1049  17.661   3.842   5.041
   76SER     CA 1050  17.790   3.967   4.925
   76SER     HA 1051  17.739   4.033   4.855
   76SER     CB 1052  17.801   4.057   5.051
   76SER    HB1 1053  17.864   4.142   5.026
   76SER    HB2 1054  17.857   3.997   5.123
   76SER     OG 1055  17.678   4.111   5.103
   76SER     HG 1056  17.697   4.204   5.117
   76SER      C 1057  17.927   3.923   4.870
   76SER      O 1058  17.974   3.819   4.910
   77PRO      N 1059  17.989   4.000   4.776
   77PRO     CD 1060  17.921   4.108   4.709
   77PRO    HD1 1061  17.928   4.202   4.763
   77PRO    HD2 1062  17.818   4.081   4.684
   77PRO     CG 1063  17.990   4.124   4.579
   77PRO    HG1 1064  17.989   4.223   4.534
   77PRO    HG2 1065  17.965   4.049   4.503
   77PRO     CB 1066  18.135   4.088   4.615
   77PRO    HB1 1067  18.183   4.172   4.664
   77PRO    HB2 1068  18.197   4.052   4.532
   77PRO     CA 1069  18.124   3.977   4.719
   77PRO     HA 1070  18.106   3.885   4.662
   77PRO      C 1071  18.241   3.974   4.816
   77PRO      O 1072  18.235   3.994   4.936
   78SER      N 1073  18.361   3.963   4.758
   78SER      H 1074  18.377   3.951   4.659
   78SER     CA 1075  18.493   3.994   4.822
   78SER     HA 1076  18.487   3.963   4.926
   78SER     CB 1077  18.604   3.905   4.766
   78SER    HB1 1078  18.607   3.806   4.812
   78SER    HB2 1079  18.692   3.961   4.797
   78SER     OG 1080  18.605   3.890   4.630
   78SER     HG 1081  18.695   3.868   4.608
   78SER      C 1082  18.529   4.144   4.815
   78SER      O 1083  18.589   4.195   4.911
   79TYR      N 1084  18.499   4.217   4.706
   79TYR      H 1085  18.455   4.176   4.625
   79TYR     CA 1086  18.527   4.365   4.683
   79TYR     HA 1087  18.517   4.411   4.782
   79TYR     CB 1088  18.658   4.389   4.615
   79TYR    HB1 1089  18.664   4.479   4.552
   79TYR    HB2 1090  18.676   4.310   4.542
   79TYR     CG 1091  18.787   4.385   4.703
   79TYR    CD1 1092  18.851   4.264   4.747
   79TYR    HD1 1093  18.806   4.166   4.742
   79TYR    CE1 1094  18.973   4.278   4.814
   79TYR    HE1 1095  19.020   4.186   4.845
   79TYR     CZ 1096  19.032   4.402   4.839
   79TYR     OH 1097  19.156   4.407   4.901
   79TYR     HH 1098  19.197   4.320   4.902
   79TYR    CE2 1099  18.968   4.520   4.805
   79TYR    HE2 1100  19.019   4.611   4.830
   79TYR    CD2 1101  18.840   4.511   4.738
   79TYR    HD2 1102  18.790   4.600   4.703
   79TYR      C 1103  18.416   4.424   4.589
   79TYR      O 1104  18.339   4.345   4.537
   80SER      N 1105  18.394   4.561   4.580
   80SER      H 1106  18.465   4.632   4.592
   80SER     CA 1107  18.276   4.620   4.521
   80SER     HA 1108  18.204   4.559   4.575
   80SER     CB 1109  18.249   4.768   4.555
   80SER    HB1 1110  18.164   4.798   4.495
   80SER    HB2 1111  18.333   4.828   4.518
   80SER     OG 1112  18.222   4.780   4.690
   80SER     HG 1113  18.305   4.771   4.737
   80SER      C 1114  18.285   4.590   4.363
   80SER      O 1115  18.387   4.626   4.303
   81PRO      N 1116  18.170   4.563   4.303
   81PRO     CD 1117  18.050   4.526   4.368
   81PRO    HD1 1118  18.040   4.598   4.450
   81PRO    HD2 1119  18.056   4.420   4.393
   81PRO     CG 1120  17.937   4.553   4.264
   81PRO    HG1 1121  17.897   4.654   4.273
   81PRO    HG2 1122  17.858   4.481   4.288
   81PRO     CB 1123  18.012   4.524   4.141
   81PRO    HB1 1124  17.957   4.566   4.057
   81PRO    HB2 1125  18.018   4.416   4.126
   81PRO     CA 1126  18.150   4.588   4.163
   81PRO     HA 1127  18.223   4.530   4.108
   81PRO      C 1128  18.170   4.732   4.117
   81PRO      O 1129  18.143   4.825   4.198
   82THR      N 1130  18.205   4.748   3.987
   82THR      H 1131  18.209   4.661   3.935
   82THR     CA 1132  18.215   4.885   3.921
   82THR     HA 1133  18.273   4.871   3.830
   82THR     CB 1134  18.081   4.933   3.867
   82THR     HB 1135  18.088   5.028   3.813
   82THR    CG2 1136  18.020   4.849   3.759
   82THR   HG21 1137  17.935   4.889   3.703
   82THR   HG22 1138  18.094   4.835   3.680
   82THR   HG23 1139  17.971   4.762   3.803
   82THR    OG1 1140  17.981   4.948   3.969
   82THR    HG1 1141  17.975   5.038   4.001
   82THR      C 1142  18.297   4.983   4.000
   82THR      O 1143  18.249   5.089   4.019
   83SER      N 1144  18.405   4.947   4.064
   83SER      H 1145  18.450   4.861   4.036
   83SER     CA 1146  18.471   5.030   4.166
   83SER     HA 1147  18.453   5.136   4.146
   83SER     CB 1148  18.420   5.012   4.312
   83SER    HB1 1149  18.487   5.049   4.389
   83SER    HB2 1150  18.390   4.908   4.328
   83SER     OG 1151  18.306   5.089   4.327
   83SER     HG 1152  18.236   5.028   4.303
   83SER      C 1153  18.624   4.998   4.173
   83SER      O 1154  18.654   4.885   4.163
   84PRO      N 1155  18.706   5.096   4.189
   84PRO     CD 1156  18.666   5.234   4.196
   84PRO    HD1 1157  18.610   5.254   4.288
   84PRO    HD2 1158  18.604   5.271   4.114
   84PRO     CG 1159  18.793   5.309   4.208
   84PRO    HG1 1160  18.791   5.404   4.262
   84PRO    HG2 1161  18.831   5.326   4.107
   84PRO     CB 1162  18.884   5.215   4.280
   84PRO    HB1 1163  18.860   5.214   4.386
   84PRO    HB2 1164  18.993   5.218   4.270
   84PRO     CA 1165  18.848   5.071   4.232
   84PRO     HA 1166  18.906   5.038   4.146
   84PRO      C 1167  18.857   4.968   4.350
   84PRO      O 1168  18.781   4.971   4.448
   85SER      N 1169  18.973   4.895   4.356
   85SER      H 1170  19.034   4.897   4.276
   85SER     CA 1171  19.002   4.785   4.444
   85SER     HA 1172  18.957   4.805   4.541
   85SER     CB 1173  18.940   4.651   4.385
   85SER    HB1 1174  18.927   4.584   4.470
   85SER    HB2 1175  19.013   4.601   4.321
   85SER     OG 1176  18.812   4.656   4.328
   85SER     HG 1177  18.750   4.695   4.390
   85SER      C 1178  19.155   4.769   4.480
   85SER      O 1179  19.191   4.680   4.551
   86TYR      N 1180  19.253   4.855   4.434
   86TYR      H 1181  19.218   4.933   4.381
   86TYR     CA 1182  19.399   4.832   4.451
   86TYR     HA 1183  19.421   4.728   4.429
   86TYR     CB 1184  19.471   4.925   4.350
   86TYR    HB1 1185  19.456   5.028   4.381
   86TYR    HB2 1186  19.410   4.918   4.260
   86TYR     CG 1187  19.616   4.894   4.315
   86TYR    CD1 1188  19.713   4.970   4.364
   86TYR    HD1 1189  19.691   5.050   4.433
   86TYR    CE1 1190  19.850   4.938   4.338
   86TYR    HE1 1191  19.929   4.997   4.382
   86TYR     CZ 1192  19.880   4.835   4.246
   86TYR     OH 1193  20.005   4.807   4.219
   86TYR     HH 1194  20.055   4.864   4.278
   86TYR    CE2 1195  19.777   4.753   4.196
   86TYR    HE2 1196  19.801   4.671   4.130
   86TYR    CD2 1197  19.644   4.785   4.224
   86TYR    HD2 1198  19.559   4.736   4.181
   86TYR      C 1199  19.454   4.842   4.593
   86TYR      O 1200  19.559   4.784   4.621
   87SER      N 1201  19.383   4.902   4.687
   87SER      H 1202  19.293   4.941   4.665
   87SER     CA 1203  19.409   4.895   4.835
   87SER     HA 1204  19.496   4.834   4.857
   87SER     CB 1205  19.444   5.038   4.891
   87SER    HB1 1206  19.362   5.102   4.861
   87SER    HB2 1207  19.544   5.070   4.861
   87SER     OG 1208  19.449   5.022   5.031
   87SER     HG 1209  19.454   5.110   5.067
   87SER      C 1210  19.287   4.833   4.906
   87SER      O 1211  19.182   4.857   4.864
   88PRO      N 1212  19.298   4.761   5.017
   88PRO     CD 1213  19.422   4.721   5.085
   88PRO    HD1 1214  19.506   4.787   5.061
   88PRO    HD2 1215  19.452   4.625   5.042
   88PRO     CG 1216  19.389   4.697   5.230
   88PRO    HG1 1217  19.378   4.794   5.277
   88PRO    HG2 1218  19.478   4.643   5.263
   88PRO     CB 1219  19.262   4.619   5.220
   88PRO    HB1 1220  19.202   4.626   5.311
   88PRO    HB2 1221  19.282   4.514   5.197
   88PRO     CA 1222  19.190   4.683   5.100
   88PRO     HA 1223  19.146   4.597   5.049
   88PRO      C 1224  19.066   4.767   5.132
   88PRO      O 1225  18.955   4.713   5.138
   89THR      N 1226  19.087   4.894   5.142
   89THR      H 1227  19.183   4.919   5.127
   89THR     CA 1228  19.000   5.002   5.185
   89THR     HA 1229  18.933   4.968   5.264
   89THR     CB 1230  19.087   5.106   5.260
   89THR     HB 1231  19.026   5.193   5.283
   89THR    CG2 1232  19.158   5.050   5.385
   89THR   HG21 1233  19.184   5.131   5.454
   89THR   HG22 1234  19.088   4.980   5.431
   89THR   HG23 1235  19.239   4.983   5.359
   89THR    OG1 1236  19.195   5.152   5.184
   89THR    HG1 1237  19.165   5.214   5.117
   89THR      C 1238  18.917   5.072   5.074
   89THR      O 1239  18.833   5.159   5.097
   90SER      N 1240  18.937   5.031   4.946
   90SER      H 1241  19.010   4.963   4.933
   90SER     CA 1242  18.877   5.095   4.832
   90SER     HA 1243  18.881   5.200   4.860
   90SER     CB 1244  18.966   5.071   4.703
   90SER    HB1 1245  18.917   5.129   4.625
   90SER    HB2 1246  18.985   4.967   4.676
   90SER     OG 1247  19.094   5.118   4.736
   90SER     HG 1248  19.140   5.130   4.652
   90SER      C 1249  18.730   5.052   4.813
   90SER      O 1250  18.704   4.934   4.824
   91PRO      N 1251  18.641   5.132   4.752
   91PRO     CD 1252  18.506   5.088   4.705
   91PRO    HD1 1253  18.454   5.043   4.790
   91PRO    HD2 1254  18.511   5.006   4.633
   91PRO     CG 1255  18.426   5.211   4.652
   91PRO    HG1 1256  18.361   5.241   4.734
   91PRO    HG2 1257  18.357   5.183   4.573
   91PRO     CB 1258  18.545   5.299   4.608
   91PRO    HB1 1259  18.504   5.400   4.603
   91PRO    HB2 1260  18.573   5.267   4.508
   91PRO     CA 1261  18.649   5.279   4.723
   91PRO     HA 1262  18.751   5.300   4.690
   91PRO      C 1263  18.613   5.372   4.841
   91PRO      O 1264  18.626   5.492   4.822
   92SER      N 1265  18.553   5.320   4.948
   92SER      H 1266  18.552   5.219   4.950
   92SER     CA 1267  18.498   5.406   5.061
   92SER     HA 1268  18.558   5.494   5.085
   92SER     CB 1269  18.368   5.471   5.019
   92SER    HB1 1270  18.386   5.548   4.945
   92SER    HB2 1271  18.328   5.516   5.110
   92SER     OG 1272  18.286   5.378   4.962
   92SER     HG 1273  18.243   5.409   4.881
   92SER      C 1274  18.488   5.335   5.195
   92SER      O 1275  18.387   5.340   5.267
   93TYR      N 1276  18.592   5.263   5.239
   93TYR      H 1277  18.669   5.257   5.175
   93TYR     CA 1278  18.598   5.195   5.369
   93TYR     HA 1279  18.512   5.137   5.403
   93TYR     CB 1280  18.726   5.105   5.379
   93TYR    HB1 1281  18.812   5.163   5.348
   93TYR    HB2 1282  18.712   5.020   5.313
   93TYR     CG 1283  18.767   5.060   5.520
   93TYR    CD1 1284  18.719   4.935   5.577
   93TYR    HD1 1285  18.641   4.882   5.525
   93TYR    CE1 1286  18.766   4.882   5.696
   93TYR    HE1 1287  18.723   4.795   5.744
   93TYR     CZ 1288  18.879   4.949   5.756
   93TYR     OH 1289  18.925   4.884   5.868
   93TYR     HH 1290  18.999   4.917   5.919
   93TYR    CE2 1291  18.932   5.067   5.704
   93TYR    HE2 1292  19.012   5.121   5.753
   93TYR    CD2 1293  18.881   5.121   5.583
   93TYR    HD2 1294  18.927   5.213   5.547
   93TYR      C 1295  18.619   5.294   5.489
   93TYR      O 1296  18.680   5.397   5.469
   94SER      N 1297  18.573   5.263   5.614
   94SER      H 1298  18.516   5.180   5.622
   94SER     CA 1299  18.586   5.348   5.732
   94SER     HA 1300  18.618   5.448   5.703
   94SER     CB 1301  18.441   5.377   5.791
   94SER    HB1 1302  18.449   5.456   5.866
   94SER    HB2 1303  18.399   5.286   5.833
   94SER     OG 1304  18.357   5.422   5.689
   94SER     HG 1305  18.341   5.351   5.626
   94SER      C 1306  18.673   5.269   5.833
   94SER      O 1307  18.627   5.164   5.877
   95PRO      N 1308  18.786   5.333   5.878
   95PRO     CD 1309  18.835   5.462   5.833
   95PRO    HD1 1310  18.754   5.534   5.835
   95PRO    HD2 1311  18.868   5.457   5.730
   95PRO     CG 1312  18.955   5.502   5.932
   95PRO    HG1 1313  18.927   5.572   6.011
   95PRO    HG2 1314  19.034   5.554   5.878
   95PRO     CB 1315  18.995   5.363   5.988
   95PRO    HB1 1316  19.056   5.376   6.078
   95PRO    HB2 1317  19.047   5.305   5.912
   95PRO     CA 1318  18.863   5.293   5.999
   95PRO     HA 1319  18.897   5.189   5.997
   95PRO      C 1320  18.783   5.329   6.129
   95PRO      O 1321  18.680   5.398   6.124
   96THR      N 1322  18.829   5.266   6.237
   96THR      H 1323  18.922   5.228   6.236
   96THR     CA 1324  18.771   5.272   6.378
   96THR     HA 1325  18.835   5.193   6.417
   96THR     CB 1326  18.804   5.401   6.451
   96THR     HB 1327  18.726   5.477   6.451
   96THR    CG2 1328  18.821   5.379   6.600
   96THR   HG21 1329  18.909   5.430   6.640
   96THR   HG22 1330  18.725   5.391   6.651
   96THR   HG23 1331  18.832   5.274   6.627
   96THR    OG1 1332  18.919   5.463   6.407
   96THR    HG1 1333  18.883   5.544   6.370
   96THR      C 1334  18.623   5.232   6.393
   96THR      O 1335  18.558   5.288   6.481
   97SER      N 1336  18.572   5.141   6.310
   97SER      H 1337  18.638   5.084   6.258
   97SER     CA 1338  18.432   5.097   6.319
   97SER     HA 1339  18.370   5.185   6.334
   97SER     CB 1340  18.390   5.021   6.189
   97SER    HB1 1341  18.289   4.980   6.197
   97SER    HB2 1342  18.455   4.935   6.176
   97SER     OG 1343  18.400   5.100   6.081
   97SER     HG 1344  18.472   5.065   6.028
   97SER      C 1345  18.412   5.005   6.442
   97SER      O 1346  18.505   4.942   6.499
   98PRO      N 1347  18.292   5.013   6.501
   98PRO     CD 1348  18.183   5.107   6.477
   98PRO    HD1 1349  18.157   5.116   6.372
   98PRO    HD2 1350  18.208   5.206   6.518
   98PRO     CG 1351  18.063   5.044   6.540
   98PRO    HG1 1352  18.010   4.989   6.462
   98PRO    HG2 1353  17.997   5.125   6.571
   98PRO     CB 1354  18.115   4.966   6.658
   98PRO    HB1 1355  18.056   4.879   6.686
   98PRO    HB2 1356  18.133   5.035   6.740
   98PRO     CA 1357  18.254   4.919   6.610
   98PRO     HA 1358  18.319   4.931   6.697
   98PRO      C 1359  18.261   4.774   6.569
   98PRO      O 1360  18.264   4.737   6.448
   99SER      N 1361  18.280   4.687   6.672
   99SER      H 1362  18.288   4.719   6.768
   99SER     CA 1363  18.318   4.541   6.652
   99SER     HA 1364  18.409   4.546   6.592
   99SER     CB 1365  18.352   4.479   6.786
   99SER    HB1 1366  18.357   4.372   6.769
   99SER    HB2 1367  18.277   4.500   6.862
   99SER     OG 1368  18.475   4.524   6.830
   99SER     HG 1369  18.480   4.608   6.785
   99SER      C 1370  18.223   4.457   6.570
   99SER      O 1371  18.263   4.367   6.497
  100TYR      N 1372  18.094   4.484   6.589
  100TYR      H 1373  18.059   4.539   6.666
  100TYR     CA 1374  17.985   4.431   6.501
  100TYR     HA 1375  18.012   4.348   6.437
  100TYR     CB 1376  17.873   4.361   6.586
  100TYR    HB1 1377  17.838   4.428   6.665
  100TYR    HB2 1378  17.925   4.276   6.632
  100TYR     CG 1379  17.749   4.317   6.503
  100TYR    CD1 1380  17.633   4.396   6.518
  100TYR    HD1 1381  17.625   4.484   6.580
  100TYR    CE1 1382  17.519   4.340   6.469
  100TYR    HE1 1383  17.425   4.385   6.492
  100TYR     CZ 1384  17.513   4.228   6.382
  100TYR     OH 1385  17.393   4.171   6.352
  100TYR     HH 1386  17.409   4.100   6.289
  100TYR    CE2 1387  17.633   4.157   6.359
  100TYR    HE2 1388  17.633   4.067   6.300
  100TYR    CD2 1389  17.754   4.206   6.418
  100TYR    HD2 1390  17.844   4.150   6.396
  100TYR      C 1391  17.935   4.546   6.410
  100TYR      O 1392  17.925   4.658   6.440
  101SER      N 1393  17.918   4.502   6.281
  101SER      H 1394  17.934   4.405   6.261
  101SER     CA 1395  17.894   4.595   6.171
  101SER     HA 1396  17.979   4.661   6.186
  101SER     CB 1397  17.919   4.532   6.033
  101SER    HB1 1398  17.920   4.612   5.958
  101SER    HB2 1399  17.834   4.469   6.007
  101SER     OG 1400  18.037   4.461   6.032
  101SER     HG 1401  18.106   4.528   6.032
  101SER      C 1402  17.752   4.662   6.178
  101SER      O 1403  17.657   4.597   6.210
  102PRO      N 1404  17.739   4.795   6.152
  102PRO     CD 1405  17.846   4.891   6.145
  102PRO    HD1 1406  17.864   4.915   6.040
  102PRO    HD2 1407  17.934   4.856   6.199
  102PRO     CG 1408  17.787   5.005   6.211
  102PRO    HG1 1409  17.825   5.096   6.164
  102PRO    HG2 1410  17.803   5.000   6.319
  102PRO     CB 1411  17.637   5.005   6.191
  102PRO    HB1 1412  17.617   5.052   6.094
  102PRO    HB2 1413  17.590   5.047   6.280
  102PRO     CA 1414  17.608   4.859   6.175
  102PRO     HA 1415  17.568   4.824   6.270
  102PRO      C 1416  17.503   4.818   6.070
  102PRO      O 1417  17.385   4.823   6.094
  103THR      N 1418  17.542   4.753   5.958
  103THR      H 1419  17.636   4.772   5.926
  103THR     CA 1420  17.453   4.688   5.862
  103THR     HA 1421  17.379   4.764   5.837
  103THR     CB 1422  17.541   4.644   5.741
  103THR     HB 1423  17.473   4.599   5.668
  103THR    CG2 1424  17.624   4.760   5.684
  103THR   HG21 1425  17.577   4.858   5.680
  103THR   HG22 1426  17.725   4.767   5.724
  103THR   HG23 1427  17.629   4.727   5.580
  103THR    OG1 1428  17.631   4.549   5.794
  103THR    HG1 1429  17.612   4.466   5.751
  103THR      C 1430  17.379   4.567   5.913
  103THR      O 1431  17.278   4.532   5.854
  104SER      N 1432  17.427   4.507   6.026
  104SER      H 1433  17.504   4.557   6.069
  104SER     CA 1434  17.384   4.392   6.097
  104SER     HA 1435  17.454   4.384   6.181
  104SER     CB 1436  17.250   4.412   6.169
  104SER    HB1 1437  17.242   4.330   6.240
  104SER    HB2 1438  17.166   4.413   6.100
  104SER     OG 1439  17.251   4.540   6.229
  104SER     HG 1440  17.179   4.588   6.188
  104SER      C 1441  17.394   4.266   6.003
  104SER      O 1442  17.298   4.203   5.965
  105PRO      N 1443  17.521   4.213   5.982
  105PRO     CD 1444  17.642   4.283   6.005
  105PRO    HD1 1445  17.662   4.294   6.111
  105PRO    HD2 1446  17.653   4.383   5.962
  105PRO     CG 1447  17.750   4.201   5.946
  105PRO    HG1 1448  17.838   4.197   6.010
  105PRO    HG2 1449  17.789   4.245   5.855
  105PRO     CB 1450  17.695   4.056   5.923
  105PRO    HB1 1451  17.735   3.979   5.988
  105PRO    HB2 1452  17.725   4.028   5.822
  105PRO     CA 1453  17.541   4.070   5.938
  105PRO     HA 1454  17.494   4.054   5.841
  105PRO      C 1455  17.479   3.967   6.033
  105PRO      O 1456  17.477   3.992   6.156
  106SER      N 1457  17.443   3.850   5.985
  106SER      H 1458  17.463   3.835   5.887
  106SER     CA 1459  17.398   3.739   6.077
  106SER     HA 1460  17.354   3.654   6.024
  106SER     CB 1461  17.528   3.690   6.156
  106SER    HB1 1462  17.508   3.590   6.195
  106SER    HB2 1463  17.536   3.746   6.249
  106SER     OG 1464  17.646   3.688   6.083
  106SER     HG 1465  17.716   3.727   6.136
  106SER      C 1466  17.282   3.783   6.167
  106SER      O 1467  17.281   3.768   6.289
  107TYR      N 1468  17.170   3.824   6.103
  107TYR      H 1469  17.174   3.827   6.002
  107TYR     CA 1470  17.045   3.878   6.158
  107TYR     HA 1471  17.048   3.854   6.265
  107TYR     CB 1472  17.039   4.026   6.127
  107TYR    HB1 1473  17.049   4.032   6.018
  107TYR    HB2 1474  17.118   4.075   6.183
  107TYR     CG 1475  16.910   4.107   6.171
  107TYR    CD1 1476  16.854   4.205   6.085
  107TYR    HD1 1477  16.906   4.223   5.992
  107TYR    CE1 1478  16.734   4.265   6.112
  107TYR    HE1 1479  16.690   4.339   6.046
  107TYR     CZ 1480  16.670   4.251   6.234
  107TYR     OH 1481  16.557   4.316   6.251
  107TYR     HH 1482  16.529   4.321   6.343
  107TYR    CE2 1483  16.721   4.151   6.321
  107TYR    HE2 1484  16.668   4.131   6.413
  107TYR    CD2 1485  16.839   4.077   6.291
  107TYR    HD2 1486  16.880   4.004   6.359
  107TYR      C 1487  16.928   3.805   6.089
  107TYR      O 1488  16.925   3.794   5.962
  108SER      N 1489  16.829   3.761   6.166
  108SER      H 1490  16.827   3.778   6.265
  108SER     CA 1491  16.743   3.654   6.115
  108SER     HA 1492  16.809   3.581   6.067
  108SER     CB 1493  16.665   3.592   6.231
  108SER    HB1 1494  16.594   3.522   6.187
  108SER    HB2 1495  16.612   3.666   6.291
  108SER     OG 1496  16.737   3.508   6.317
  108SER     HG 1497  16.712   3.416   6.307
  108SER      C 1498  16.649   3.700   6.009
  108SER      O 1499  16.636   3.628   5.910
  109PRO      N 1500  16.559   3.805   6.021
  109PRO     CD 1501  16.559   3.908   6.124
  109PRO    HD1 1502  16.645   3.974   6.119
  109PRO    HD2 1503  16.552   3.862   6.223
  109PRO     CG 1504  16.440   3.995   6.097
  109PRO    HG1 1505  16.468   4.079   6.033
  109PRO    HG2 1506  16.388   4.026   6.188
  109PRO     CB 1507  16.347   3.912   6.007
  109PRO    HB1 1508  16.296   3.975   5.935
  109PRO    HB2 1509  16.273   3.865   6.072
  109PRO     CA 1510  16.441   3.828   5.933
  109PRO     HA 1511  16.407   3.729   5.904
  109PRO      C 1512  16.488   3.895   5.801
  109PRO      O 1513  16.408   3.901   5.705
  110THR      N 1514  16.613   3.941   5.799
  110THR      H 1515  16.664   3.960   5.884
  110THR     CA 1516  16.684   3.987   5.678
  110THR     HA 1517  16.609   4.033   5.614
  110THR     CB 1518  16.782   4.102   5.712
  110THR     HB 1519  16.838   4.129   5.622
  110THR    CG2 1520  16.718   4.225   5.773
  110THR   HG21 1521  16.662   4.272   5.691
  110THR   HG22 1522  16.657   4.200   5.860
  110THR   HG23 1523  16.793   4.298   5.803
  110THR    OG1 1524  16.869   4.055   5.811
  110THR    HG1 1525  16.957   4.072   5.778
  110THR      C 1526  16.743   3.884   5.583
  110THR      O 1527  16.792   3.912   5.473
  111SER      N 1528  16.711   3.761   5.617
  111SER      H 1529  16.644   3.745   5.690
  111SER     CA 1530  16.766   3.636   5.557
  111SER     HA 1531  16.782   3.661   5.453
  111SER     CB 1532  16.899   3.603   5.633
  111SER    HB1 1533  16.974   3.680   5.614
  111SER    HB2 1534  16.926   3.502   5.601
  111SER     OG 1535  16.885   3.591   5.777
  111SER     HG 1536  16.823   3.659   5.806
  111SER      C 1537  16.666   3.515   5.568
  111SER      O 1538  16.567   3.516   5.643
  112PRO      N 1539  16.695   3.409   5.491
  112PRO     CD 1540  16.781   3.420   5.373
  112PRO    HD1 1541  16.886   3.427   5.398
  112PRO    HD2 1542  16.751   3.505   5.311
  112PRO     CG 1543  16.746   3.300   5.281
  112PRO    HG1 1544  16.829   3.246   5.235
  112PRO    HG2 1545  16.676   3.322   5.201
  112PRO     CB 1546  16.678   3.204   5.374
  112PRO    HB1 1547  16.748   3.146   5.436
  112PRO    HB2 1548  16.600   3.147   5.323
  112PRO     CA 1549  16.610   3.290   5.475
  112PRO     HA 1550  16.519   3.331   5.430
  112PRO      C 1551  16.577   3.213   5.605
  112PRO      O 1552  16.639   3.233   5.709
  113SER      N 1553  16.468   3.128   5.603
  113SER      H 1554  16.416   3.099   5.521
  113SER     CA 1555  16.407   3.071   5.726
  113SER     HA 1556  16.398   3.151   5.799
  113SER     CB 1557  16.272   3.000   5.694
  113SER    HB1 1558  16.217   2.976   5.785
  113SER    HB2 1559  16.288   2.908   5.639
  113SER     OG 1560  16.201   3.083   5.610
  113SER     HG 1561  16.117   3.040   5.593
  113SER      C 1562  16.498   2.964   5.791
  113SER      O 1563  16.443   2.872   5.847
  114TYR      N 1564  16.632   2.974   5.782
  114TYR      H 1565  16.673   3.051   5.731
  114TYR     CA 1566  16.730   2.883   5.850
  114TYR     HA 1567  16.676   2.827   5.927
  114TYR     CB 1568  16.779   2.774   5.750
  114TYR    HB1 1569  16.694   2.725   5.703
  114TYR    HB2 1570  16.824   2.693   5.807
  114TYR     CG 1571  16.870   2.819   5.633
  114TYR    CD1 1572  16.821   2.890   5.527
  114TYR    HD1 1573  16.714   2.906   5.519
  114TYR    CE1 1574  16.902   2.920   5.414
  114TYR    HE1 1575  16.858   2.964   5.325
  114TYR     CZ 1576  17.037   2.877   5.419
  114TYR     OH 1577  17.102   2.894   5.298
  114TYR     HH 1578  17.043   2.924   5.228
  114TYR    CE2 1579  17.091   2.807   5.528
  114TYR    HE2 1580  17.197   2.787   5.525
  114TYR    CD2 1581  17.007   2.781   5.636
  114TYR    HD2 1582  17.044   2.740   5.729
  114TYR      C 1583  16.837   2.967   5.924
  114TYR      O 1584  16.947   2.915   5.952
  115SER      N 1585  16.798   3.088   5.955
  115SER      H 1586  16.700   3.101   5.934
  115SER     CA 1587  16.871   3.195   6.025
  115SER     HA 1588  16.824   3.291   6.008
  115SER     CB 1589  16.847   3.182   6.173
  115SER    HB1 1590  16.918   3.229   6.241
  115SER    HB2 1591  16.856   3.075   6.194
  115SER     OG 1592  16.721   3.233   6.202
  115SER     HG 1593  16.657   3.173   6.162
  115SER      C 1594  17.024   3.197   5.989
  115SER      O 1595  17.109   3.182   6.078
  116PRO      N 1596  17.068   3.196   5.862
  116PRO     CD 1597  16.982   3.206   5.738
  116PRO    HD1 1598  16.914   3.291   5.745
  116PRO    HD2 1599  16.921   3.119   5.716
  116PRO     CG 1600  17.079   3.214   5.620
  116PRO    HG1 1601  17.089   3.314   5.579
  116PRO    HG2 1602  17.053   3.159   5.529
  116PRO     CB 1603  17.210   3.160   5.672
  116PRO    HB1 1604  17.293   3.219   5.633
  116PRO    HB2 1605  17.217   3.055   5.642
  116PRO     CA 1606  17.207   3.178   5.824
  116PRO     HA 1607  17.252   3.087   5.865
  116PRO      C 1608  17.295   3.301   5.855
  116PRO      O 1609  17.238   3.415   5.861
  117THR      N 1610  17.425   3.292   5.887
  117THR      H 1611  17.462   3.199   5.895
  117THR     CA 1612  17.523   3.398   5.917
  117THR     HA 1613  17.471   3.473   5.977
  117THR     CB 1614  17.642   3.336   5.995
  117THR     HB 1615  17.719   3.412   5.980
  117THR    CG2 1616  17.608   3.288   6.138
  117THR   HG21 1617  17.559   3.373   6.185
  117THR   HG22 1618  17.523   3.220   6.134
  117THR   HG23 1619  17.696   3.244   6.185
  117THR    OG1 1620  17.682   3.213   5.938
  117THR    HG1 1621  17.653   3.147   6.002
  117THR      C 1622  17.585   3.461   5.791
  117THR      O 1623  17.562   3.415   5.684
  118SER      N 1624  17.654   3.572   5.802
  118SER      H 1625  17.676   3.613   5.892
  118SER     CA 1626  17.719   3.641   5.688
  118SER     HA 1627  17.749   3.564   5.617
  118SER     CB 1628  17.614   3.729   5.613
  118SER    HB1 1629  17.562   3.673   5.535
  118SER    HB2 1630  17.677   3.791   5.548
  118SER     OG 1631  17.530   3.804   5.700
  118SER     HG 1632  17.463   3.740   5.725
  118SER      C 1633  17.836   3.726   5.735
  118SER      O 1634  17.834   3.756   5.853
  119PRO      N 1635  17.935   3.758   5.647
  119PRO     CD 1636  17.935   3.727   5.507
  119PRO    HD1 1637  17.838   3.748   5.462
  119PRO    HD2 1638  17.957   3.622   5.485
  119PRO     CG 1639  18.053   3.803   5.450
  119PRO    HG1 1640  18.014   3.901   5.420
  119PRO    HG2 1641  18.103   3.745   5.373
  119PRO     CB 1642  18.142   3.814   5.576
  119PRO    HB1 1643  18.225   3.884   5.566
  119PRO    HB2 1644  18.197   3.721   5.595
  119PRO     CA 1645  18.057   3.832   5.690
  119PRO     HA 1646  18.109   3.786   5.775
  119PRO      C 1647  18.040   3.977   5.720
  119PRO      O 1648  17.941   4.036   5.687
  120SER      N 1649  18.130   4.031   5.802
  120SER      H 1650  18.201   3.965   5.831
  120SER     CA 1651  18.131   4.155   5.880
  120SER     HA 1652  18.039   4.165   5.938
  120SER     CB 1653  18.257   4.163   5.966
  120SER    HB1 1654  18.251   4.259   6.016
  120SER    HB2 1655  18.343   4.177   5.900
  120SER     OG 1656  18.265   4.056   6.056
  120SER     HG 1657  18.339   4.078   6.112
  120SER      C 1658  18.118   4.287   5.794
  120SER      O 1659  18.205   4.374   5.799
  121TYR      N 1660  18.008   4.304   5.716
  121TYR      H 1661  17.956   4.218   5.716
  121TYR     CA 1662  17.983   4.415   5.621
  121TYR     HA 1663  17.990   4.509   5.675
  121TYR     CB 1664  18.086   4.422   5.519
  121TYR    HB1 1665  18.180   4.471   5.546
  121TYR    HB2 1666  18.060   4.499   5.446
  121TYR     CG 1667  18.129   4.292   5.453
  121TYR    CD1 1668  18.233   4.204   5.496
  121TYR    HD1 1669  18.286   4.222   5.588
  121TYR    CE1 1670  18.287   4.098   5.425
  121TYR    HE1 1671  18.381   4.053   5.454
  121TYR     CZ 1672  18.230   4.066   5.301
  121TYR     OH 1673  18.280   3.972   5.220
  121TYR     HH 1674  18.242   3.983   5.133
  121TYR    CE2 1675  18.124   4.148   5.250
  121TYR    HE2 1676  18.079   4.121   5.156
  121TYR    CD2 1677  18.076   4.264   5.320
  121TYR    HD2 1678  17.988   4.319   5.290
  121TYR      C 1679  17.843   4.403   5.555
  121TYR      O 1680  17.790   4.499   5.503
  122SER      N 1681  17.788   4.279   5.557
  122SER      H 1682  17.844   4.198   5.578
  122SER     CA 1683  17.662   4.240   5.491
  122SER     HA 1684  17.669   4.282   5.391
  122SER     CB 1685  17.659   4.091   5.495
  122SER    HB1 1686  17.583   4.046   5.430
  122SER    HB2 1687  17.651   4.053   5.597
  122SER     OG 1688  17.775   4.023   5.447
  122SER     HG 1689  17.816   3.978   5.522
  122SER      C 1690  17.544   4.300   5.567
  122SER      O 1691  17.556   4.314   5.694
  123PRO      N 1692  17.435   4.343   5.496
  123PRO     CD 1693  17.311   4.368   5.567
  123PRO    HD1 1694  17.302   4.475   5.583
  123PRO    HD2 1695  17.301   4.313   5.661
  123PRO     CG 1696  17.203   4.321   5.473
  123PRO    HG1 1697  17.111   4.381   5.476
  123PRO    HG2 1698  17.174   4.217   5.490
  123PRO     CB 1699  17.261   4.335   5.331
  123PRO    HB1 1700  17.248   4.438   5.299
  123PRO    HB2 1701  17.222   4.270   5.253
  123PRO     CA 1702  17.412   4.321   5.349
  123PRO     HA 1703  17.440   4.218   5.324
  123PRO      C 1704  17.485   4.401   5.240
  123PRO      O 1705  17.475   4.359   5.121
  124THR      N 1706  17.555   4.499   5.275
  124THR      H 1707  17.568   4.518   5.373
  124THR     CA 1708  17.627   4.589   5.177
  124THR     HA 1709  17.555   4.601   5.095
  124THR     CB 1710  17.661   4.724   5.229
  124THR     HB 1711  17.710   4.781   5.151
  124THR    CG2 1712  17.530   4.793   5.269
  124THR   HG21 1713  17.488   4.744   5.357
  124THR   HG22 1714  17.546   4.900   5.284
  124THR   HG23 1715  17.460   4.784   5.187
  124THR    OG1 1716  17.759   4.727   5.332
  124THR    HG1 1717  17.768   4.641   5.374
  124THR      C 1718  17.747   4.528   5.108
  124THR      O 1719  17.780   4.410   5.145
  125SER      N 1720  17.803   4.582   5.007
  125SER      H 1721  17.754   4.664   4.976
  125SER     CA 1722  17.946   4.549   4.973
  125SER     HA 1723  17.950   4.440   4.968
  125SER     CB 1724  17.988   4.626   4.848
  125SER    HB1 1725  18.094   4.622   4.824
  125SER    HB2 1726  17.960   4.729   4.868
  125SER     OG 1727  17.909   4.573   4.736
  125SER     HG 1728  17.923   4.623   4.655
  125SER      C 1729  18.043   4.583   5.085
  125SER      O 1730  18.017   4.678   5.157
  126PRO      N 1731  18.165   4.525   5.092
  126PRO     CD 1732  18.196   4.407   5.014
  126PRO    HD1 1733  18.200   4.422   4.906
  126PRO    HD2 1734  18.133   4.320   5.033
  126PRO     CG 1735  18.341   4.366   5.054
  126PRO    HG1 1736  18.401   4.420   4.980
  126PRO    HG2 1737  18.337   4.257   5.045
  126PRO     CB 1738  18.356   4.428   5.195
  126PRO    HB1 1739  18.458   4.455   5.225
  126PRO    HB2 1740  18.314   4.353   5.261
  126PRO     CA 1741  18.272   4.554   5.185
  126PRO     HA 1742  18.233   4.582   5.283
  126PRO      C 1743  18.350   4.678   5.134
  126PRO      O 1744  18.341   4.704   5.015
  127SER      N 1745  18.423   4.752   5.217
  127SER      H 1746  18.435   4.711   5.309
  127SER     CA 1747  18.507   4.871   5.184
  127SER     HA 1748  18.536   4.921   5.276
  127SER     CB 1749  18.634   4.816   5.121
  127SER    HB1 1750  18.688   4.899   5.075
  127SER    HB2 1751  18.609   4.747   5.041
  127SER     OG 1752  18.719   4.750   5.215
  127SER     HG 1753  18.808   4.756   5.180
  127SER      C 1754  18.438   4.983   5.100
  127SER      O 1755  18.502   5.051   5.021
  128TYR      N 1756  18.307   4.991   5.120
  128TYR      H 1757  18.276   4.934   5.197
  128TYR     CA 1758  18.207   5.055   5.033
  128TYR     HA 1759  18.245   5.137   4.972
  128TYR     CB 1760  18.156   4.955   4.941
  128TYR    HB1 1761  18.135   4.855   4.978
  128TYR    HB2 1762  18.241   4.931   4.877
  128TYR     CG 1763  18.043   5.007   4.854
  128TYR    CD1 1764  17.911   4.978   4.900
  128TYR    HD1 1765  17.894   4.918   4.988
  128TYR    CE1 1766  17.804   5.034   4.823
  128TYR    HE1 1767  17.702   5.007   4.847
  128TYR     CZ 1768  17.838   5.111   4.707
  128TYR     OH 1769  17.737   5.158   4.627
  128TYR     HH 1770  17.771   5.216   4.558
  128TYR    CE2 1771  17.970   5.133   4.667
  128TYR    HE2 1772  17.987   5.201   4.585
  128TYR    CD2 1773  18.075   5.075   4.735
  128TYR    HD2 1774  18.172   5.101   4.695
  128TYR      C 1775  18.104   5.123   5.122
  128TYR      O 1776  18.041   5.057   5.208
  129SER      N 1777  18.050   5.241   5.090
  129SER      H 1778  18.089   5.289   5.010
  129SER     CA 1779  17.942   5.314   5.154
  129SER     HA 1780  17.908   5.245   5.231
  129SER     CB 1781  18.000   5.431   5.229
  129SER    HB1 1782  17.919   5.488   5.275
  129SER    HB2 1783  18.059   5.497   5.165
  129SER     OG 1784  18.073   5.378   5.338
  129SER     HG 1785  18.072   5.444   5.408
  129SER      C 1786  17.844   5.348   5.040
  129SER      O 1787  17.881   5.410   4.940
  130PRO      N 1788  17.714   5.309   5.050
  130PRO     CD 1789  17.652   5.240   5.164
  130PRO    HD1 1790  17.692   5.279   5.257
  130PRO    HD2 1791  17.669   5.134   5.145
  130PRO     CG 1792  17.502   5.261   5.149
  130PRO    HG1 1793  17.481   5.364   5.179
  130PRO    HG2 1794  17.445   5.193   5.212
  130PRO     CB 1795  17.483   5.255   4.994
  130PRO    HB1 1796  17.392   5.304   4.958
  130PRO    HB2 1797  17.476   5.151   4.962
  130PRO     CA 1798  17.611   5.321   4.944
  130PRO     HA 1799  17.649   5.266   4.857
  130PRO      C 1800  17.586   5.470   4.902
  130PRO      O 1801  17.558   5.555   4.985
  131THR      N 1802  17.576   5.488   4.769
  131THR      H 1803  17.601   5.409   4.712
  131THR     CA 1804  17.560   5.622   4.708
  131THR     HA 1805  17.585   5.698   4.782
  131THR     CB 1806  17.651   5.645   4.589
  131THR     HB 1807  17.633   5.737   4.532
  131THR    CG2 1808  17.804   5.653   4.627
  131THR   HG21 1809  17.856   5.681   4.535
  131THR   HG22 1810  17.823   5.717   4.713
  131THR   HG23 1811  17.837   5.552   4.651
  131THR    OG1 1812  17.632   5.546   4.498
  131THR    HG1 1813  17.565   5.583   4.439
  131THR      C 1814  17.416   5.646   4.673
  131THR      O 1815  17.379   5.761   4.648
  132SER      N 1816  17.330   5.546   4.659
  132SER      H 1817  17.369   5.453   4.666
  132SER     CA 1818  17.184   5.560   4.634
  132SER     HA 1819  17.157   5.660   4.668
  132SER     CB 1820  17.144   5.541   4.489
  132SER    HB1 1821  17.036   5.533   4.479
  132SER    HB2 1822  17.207   5.462   4.448
  132SER     OG 1823  17.189   5.653   4.419
  132SER     HG 1824  17.124   5.724   4.420
  132SER      C 1825  17.102   5.465   4.724
  132SER      O 1826  17.142   5.356   4.764
  133PRO      N 1827  16.975   5.496   4.753
  133PRO     CD 1828  16.900   5.617   4.722
  133PRO    HD1 1829  16.853   5.594   4.626
  133PRO    HD2 1830  16.970   5.700   4.734
  133PRO     CG 1831  16.797   5.629   4.831
  133PRO    HG1 1832  16.712   5.697   4.818
  133PRO    HG2 1833  16.856   5.652   4.920
  133PRO     CB 1834  16.761   5.481   4.843
  133PRO    HB1 1835  16.682   5.461   4.771
  133PRO    HB2 1836  16.728   5.450   4.942
  133PRO     CA 1837  16.887   5.399   4.817
  133PRO     HA 1838  16.924   5.372   4.916
  133PRO      C 1839  16.858   5.268   4.746
  133PRO      O 1840  16.864   5.267   4.624
  134SER      N 1841  16.837   5.155   4.816
  134SER      H 1842  16.850   5.162   4.916
  134SER     CA 1843  16.776   5.029   4.767
  134SER     HA 1844  16.741   5.049   4.666
  134SER     CB 1845  16.871   4.909   4.763
  134SER    HB1 1846  16.928   4.893   4.854
  134SER    HB2 1847  16.959   4.927   4.700
  134SER     OG 1848  16.792   4.795   4.724
  134SER     HG 1849  16.850   4.720   4.709
  134SER      C 1850  16.657   5.007   4.852
  134SER      O 1851  16.658   5.022   4.976
  135TYR      N 1852  16.550   4.962   4.792
  135TYR      H 1853  16.562   4.945   4.693
  135TYR     CA 1854  16.413   4.948   4.855
  135TYR     HA 1855  16.405   4.999   4.951
  135TYR     CB 1856  16.296   4.998   4.758
  135TYR    HB1 1857  16.196   4.970   4.793
  135TYR    HB2 1858  16.296   4.953   4.659
  135TYR     CG 1859  16.293   5.147   4.749
  135TYR    CD1 1860  16.403   5.212   4.685
  135TYR    HD1 1861  16.488   5.152   4.656
  135TYR    CE1 1862  16.416   5.350   4.675
  135TYR    HE1 1863  16.497   5.404   4.628
  135TYR     CZ 1864  16.315   5.431   4.740
  135TYR     OH 1865  16.352   5.566   4.750
  135TYR     HH 1866  16.426   5.592   4.693
  135TYR    CE2 1867  16.208   5.372   4.804
  135TYR    HE2 1868  16.153   5.424   4.881
  135TYR    CD2 1869  16.192   5.231   4.807
  135TYR    HD2 1870  16.105   5.194   4.858
  135TYR      C 1871  16.388   4.799   4.884
  135TYR      O 1872  16.283   4.747   4.854
  136SER      N 1873  16.486   4.736   4.945
  136SER      H 1874  16.564   4.797   4.967
  136SER     CA 1875  16.496   4.592   4.963
  136SER     HA 1876  16.496   4.546   4.864
  136SER     CB 1877  16.631   4.549   5.028
  136SER    HB1 1878  16.645   4.441   5.035
  136SER    HB2 1879  16.623   4.586   5.130
  136SER     OG 1880  16.732   4.608   4.951
  136SER     HG 1881  16.811   4.605   5.006
  136SER      C 1882  16.376   4.536   5.046
  136SER      O 1883  16.342   4.595   5.153
  137PRO      N 1884  16.305   4.435   4.995
  137PRO     CD 1885  16.305   4.396   4.858
  137PRO    HD1 1886  16.405   4.383   4.818
  137PRO    HD2 1887  16.255   4.474   4.801
  137PRO     CG 1888  16.238   4.255   4.855
  137PRO    HG1 1889  16.307   4.176   4.887
  137PRO    HG2 1890  16.199   4.224   4.758
  137PRO     CB 1891  16.124   4.274   4.956
  137PRO    HB1 1892  16.082   4.180   4.993
  137PRO    HB2 1893  16.051   4.341   4.911
  137PRO     CA 1894  16.203   4.358   5.068
  137PRO     HA 1895  16.139   4.423   5.127
  137PRO      C 1896  16.272   4.267   5.167
  137PRO      O 1897  16.383   4.219   5.141
  138THR      N 1898  16.208   4.239   5.283
  138THR      H 1899  16.114   4.276   5.293
  138THR     CA 1900  16.261   4.150   5.388
  138THR     HA 1901  16.344   4.088   5.356
  138THR     CB 1902  16.314   4.230   5.502
  138THR     HB 1903  16.355   4.177   5.587
  138THR    CG2 1904  16.443   4.313   5.466
  138THR   HG21 1905  16.519   4.251   5.417
  138THR   HG22 1906  16.428   4.398   5.399
  138THR   HG23 1907  16.488   4.352   5.558
  138THR    OG1 1908  16.217   4.309   5.554
  138THR    HG1 1909  16.248   4.399   5.564
  138THR      C 1910  16.151   4.062   5.449
  138THR      O 1911  16.034   4.085   5.416
  139SER      N 1912  16.186   3.960   5.531
  139SER      H 1913  16.280   3.935   5.556
  139SER     CA 1914  16.090   3.856   5.588
  139SER     HA 1915  16.020   3.825   5.511
  139SER     CB 1916  16.150   3.725   5.648
  139SER    HB1 1917  16.073   3.657   5.684
  139SER    HB2 1918  16.190   3.761   5.742
  139SER     OG 1919  16.249   3.663   5.558
  139SER     HG 1920  16.275   3.581   5.600
  139SER      C 1921  16.013   3.924   5.707
  139SER      O 1922  16.062   4.030   5.752
  140PRO      N 1923  15.893   3.877   5.744
  140PRO     CD 1924  15.803   3.778   5.683
  140PRO    HD1 1925  15.827   3.675   5.711
  140PRO    HD2 1926  15.787   3.789   5.576
  140PRO     CG 1927  15.666   3.808   5.744
  140PRO    HG1 1928  15.595   3.726   5.737
  140PRO    HG2 1929  15.618   3.896   5.701
  140PRO     CB 1930  15.693   3.843   5.893
  140PRO    HB1 1931  15.721   3.757   5.953
  140PRO    HB2 1932  15.614   3.911   5.924
  140PRO     CA 1933  15.825   3.921   5.871
  140PRO     HA 1934  15.805   4.027   5.856
  140PRO      C 1935  15.903   3.916   6.006
  140PRO      O 1936  16.000   3.841   6.023
  141SER      N 1937  15.870   4.005   6.102
  141SER      H 1938  15.795   4.067   6.077
  141SER     CA 1939  15.933   4.026   6.234
  141SER     HA 1940  16.029   4.074   6.216
  141SER     CB 1941  15.857   4.127   6.323
  141SER    HB1 1942  15.881   4.106   6.428
  141SER    HB2 1943  15.749   4.117   6.312
  141SER     OG 1944  15.896   4.257   6.281
  141SER     HG 1945  15.835   4.303   6.222
  141SER      C 1946  15.960   3.894   6.312
  141SER      O 1947  15.881   3.806   6.293
  142TYR      N 1948  16.082   3.872   6.366
  142TYR      H 1949  16.137   3.956   6.373
  142TYR     CA 1950  16.152   3.748   6.401
  142TYR     HA 1951  16.152   3.683   6.313
  142TYR     CB 1952  16.301   3.769   6.424
  142TYR    HB1 1953  16.297   3.832   6.513
  142TYR    HB2 1954  16.353   3.818   6.342
  142TYR     CG 1955  16.375   3.637   6.450
  142TYR    CD1 1956  16.429   3.609   6.577
  142TYR    HD1 1957  16.406   3.680   6.655
  142TYR    CE1 1958  16.494   3.492   6.610
  142TYR    HE1 1959  16.531   3.476   6.710
  142TYR     CZ 1960  16.489   3.388   6.510
  142TYR     OH 1961  16.535   3.261   6.542
  142TYR     HH 1962  16.580   3.253   6.626
  142TYR    CE2 1963  16.439   3.407   6.379
  142TYR    HE2 1964  16.445   3.324   6.311
  142TYR    CD2 1965  16.374   3.533   6.345
  142TYR    HD2 1966  16.327   3.549   6.249
  142TYR      C 1967  16.088   3.669   6.519
  142TYR      O 1968  16.052   3.727   6.619
  143SER      N 1969  16.076   3.539   6.497
  143SER      H 1970  16.120   3.507   6.412
  143SER     CA 1971  16.014   3.437   6.574
  143SER     HA 1972  16.022   3.452   6.681
  143SER     CB 1973  15.872   3.419   6.537
  143SER    HB1 1974  15.839   3.322   6.574
  143SER    HB2 1975  15.857   3.419   6.429
  143SER     OG 1976  15.796   3.511   6.612
  143SER     HG 1977  15.822   3.600   6.585
  143SER      C 1978  16.100   3.310   6.548
  143SER      O 1979  16.113   3.265   6.438
  144PRO      N 1980  16.169   3.245   6.644
  144PRO     CD 1981  16.200   3.298   6.775
  144PRO    HD1 1982  16.118   3.296   6.847
  144PRO    HD2 1983  16.237   3.400   6.763
  144PRO     CG 1984  16.320   3.217   6.828
  144PRO    HG1 1985  16.304   3.191   6.933
  144PRO    HG2 1986  16.413   3.270   6.804
  144PRO     CB 1987  16.323   3.091   6.744
  144PRO    HB1 1988  16.283   3.011   6.805
  144PRO    HB2 1989  16.425   3.062   6.717
  144PRO     CA 1990  16.236   3.114   6.617
  144PRO     HA 1991  16.319   3.129   6.546
  144PRO      C 1992  16.147   2.990   6.592
  144PRO      O 1993  16.028   2.999   6.610
  145THR      N 1994  16.205   2.868   6.582
  145THR      H 1995  16.305   2.869   6.594
  145THR     CA 1996  16.135   2.742   6.548
  145THR     HA 1997  16.030   2.769   6.534
  145THR     CB 1998  16.198   2.675   6.425
  145THR     HB 1999  16.151   2.579   6.406
  145THR    CG2 2000  16.209   2.761   6.297
  145THR   HG21 2001  16.119   2.802   6.252
  145THR   HG22 2002  16.256   2.857   6.321
  145THR   HG23 2003  16.272   2.713   6.222
  145THR    OG1 2004  16.333   2.642   6.459
  145THR    HG1 2005  16.348   2.574   6.392
  145THR      C 2006  16.129   2.642   6.663
  145THR      O 2007  16.211   2.642   6.757
  146SER      N 2008  16.044   2.541   6.645
  146SER      H 2009  16.003   2.540   6.553
  146SER     CA 2010  16.042   2.422   6.727
  146SER     HA 2011  16.138   2.407   6.776
  146SER     CB 2012  15.945   2.448   6.840
  146SER    HB1 2013  15.842   2.453   6.803
  146SER    HB2 2014  15.971   2.548   6.876
  146SER     OG 2015  15.940   2.348   6.948
  146SER     HG 2016  15.867   2.380   7.000
  146SER      C 2017  16.021   2.293   6.659
  146SER      O 2018  15.945   2.288   6.559
  147PRO      N 2019  16.097   2.181   6.690
  147PRO     CD 2020  16.060   2.043   6.663
  147PRO    HD1 2021  16.092   2.015   6.563
  147PRO    HD2 2022  15.955   2.018   6.675
  147PRO     CG 2023  16.152   1.960   6.743
  147PRO    HG1 2024  16.172   1.861   6.701
  147PRO    HG2 2025  16.109   1.951   6.843
  147PRO     CB 2026  16.284   2.047   6.762
  147PRO    HB1 2027  16.352   2.028   6.679
  147PRO    HB2 2028  16.329   2.012   6.855
  147PRO     CA 2029  16.233   2.190   6.757
  147PRO     HA 2030  16.222   2.224   6.860
  147PRO      C 2031  16.332   2.289   6.692
  147PRO      O 2032  16.327   2.301   6.570
  148SER      N 2033  16.425   2.346   6.769
  148SER      H 2034  16.426   2.330   6.868
  148SER     CA 2035  16.508   2.452   6.715
  148SER     HA 2036  16.450   2.534   6.672
  148SER     CB 2037  16.571   2.537   6.828
  148SER    HB1 2038  16.495   2.558   6.903
  148SER    HB2 2039  16.622   2.628   6.796
  148SER     OG 2040  16.660   2.449   6.886
  148SER     HG 2041  16.681   2.483   6.973
  148SER      C 2042  16.611   2.413   6.608
  148SER      O 2043  16.622   2.484   6.510
  149TYR      N 2044  16.665   2.292   6.616
  149TYR      H 2045  16.645   2.238   6.698
  149TYR     CA 2046  16.737   2.212   6.517
  149TYR     HA 2047  16.814   2.269   6.466
  149TYR     CB 2048  16.811   2.097   6.590
  149TYR    HB1 2049  16.877   2.145   6.663
  149TYR    HB2 2050  16.871   2.038   6.520
  149TYR     CG 2051  16.732   2.006   6.677
  149TYR    CD1 2052  16.683   1.878   6.631
  149TYR    HD1 2053  16.688   1.849   6.527
  149TYR    CE1 2054  16.630   1.786   6.721
  149TYR    HE1 2055  16.596   1.690   6.686
  149TYR     CZ 2056  16.627   1.815   6.856
  149TYR     OH 2057  16.573   1.733   6.947
  149TYR     HH 2058  16.582   1.772   7.034
  149TYR    CE2 2059  16.668   1.942   6.896
  149TYR    HE2 2060  16.673   1.961   7.002
  149TYR    CD2 2061  16.714   2.043   6.812
  149TYR    HD2 2062  16.754   2.135   6.851
  149TYR      C 2063  16.654   2.161   6.406
  149TYR      O 2064  16.707   2.127   6.298
  150SER      N 2065  16.521   2.161   6.423
  150SER      H 2066  16.484   2.176   6.516
  150SER     CA 2067  16.423   2.119   6.314
  150SER     HA 2068  16.327   2.099   6.361
  150SER     CB 2069  16.385   2.234   6.224
  150SER    HB1 2070  16.300   2.203   6.164
  150SER    HB2 2071  16.467   2.251   6.154
  150SER     OG 2072  16.367   2.354   6.295
  150SER     HG 2073  16.364   2.333   6.389
  150SER      C 2074  16.466   1.992   6.242
  150SER      O 2075  16.496   2.004   6.125
  151PRO      N 2076  16.457   1.873   6.302
  151PRO     CD 2077  16.379   1.848   6.419
  151PRO    HD1 2078  16.274   1.861   6.392
  151PRO    HD2 2079  16.418   1.907   6.501
  151PRO     CG 2080  16.399   1.699   6.450
  151PRO    HG1 2081  16.315   1.654   6.397
  151PRO    HG2 2082  16.394   1.664   6.554
  151PRO     CB 2083  16.523   1.656   6.378
  151PRO    HB1 2084  16.517   1.551   6.350
  151PRO    HB2 2085  16.612   1.665   6.441
  151PRO     CA 2086  16.531   1.750   6.254
  151PRO     HA 2087  16.633   1.781   6.231
  151PRO      C 2088  16.475   1.684   6.131
  151PRO      O 2089  16.539   1.596   6.069
  152THR      N 2090  16.366   1.733   6.070
  152THR      H 2091  16.325   1.816   6.111
  152THR     CA 2092  16.304   1.676   5.951
  152THR     HA 2093  16.377   1.605   5.912
  152THR     CB 2094  16.168   1.613   5.984
  152THR     HB 2095  16.135   1.556   5.896
  152THR    CG2 2096  16.184   1.515   6.102
  152THR   HG21 2097  16.273   1.452   6.098
  152THR   HG22 2098  16.186   1.564   6.200
  152THR   HG23 2099  16.108   1.436   6.101
  152THR    OG1 2100  16.076   1.702   6.040
  152THR    HG1 2101  16.001   1.651   6.072
  152THR      C 2102  16.294   1.779   5.839
  152THR      O 2103  16.262   1.740   5.727
  153SER      N 2104  16.317   1.904   5.867
  153SER      H 2105  16.344   1.936   5.959
  153SER     CA 2106  16.290   2.005   5.766
  153SER     HA 2107  16.252   1.967   5.671
  153SER     CB 2108  16.190   2.108   5.803
  153SER    HB1 2109  16.093   2.059   5.804
  153SER    HB2 2110  16.196   2.192   5.734
  153SER     OG 2111  16.217   2.156   5.932
  153SER     HG 2112  16.227   2.073   5.978
  153SER      C 2113  16.420   2.085   5.732
  153SER      O 2114  16.507   2.101   5.819
  154PRO      N 2115  16.440   2.151   5.609
  154PRO     CD 2116  16.369   2.128   5.488
  154PRO    HD1 2117  16.260   2.134   5.488
  154PRO    HD2 2118  16.386   2.030   5.443
  154PRO     CG 2119  16.429   2.234   5.396
  154PRO    HG1 2120  16.367   2.324   5.401
  154PRO    HG2 2121  16.439   2.213   5.289
  154PRO     CB 2122  16.576   2.249   5.444
  154PRO    HB1 2123  16.624   2.337   5.402
  154PRO    HB2 2124  16.638   2.164   5.415
  154PRO     CA 2125  16.554   2.248   5.596
  154PRO     HA 2126  16.646   2.207   5.639
  154PRO      C 2127  16.525   2.383   5.665
  154PRO      O 2128  16.575   2.481   5.616
  155ASN      N 2129  16.447   2.386   5.772
  155ASN      H 2130  16.425   2.299   5.818
  155ASN     CA 2131  16.437   2.508   5.856
  155ASN     HA 2132  16.460   2.599   5.800
  155ASN     CB 2133  16.290   2.526   5.903
  155ASN    HB1 2134  16.281   2.626   5.946
  155ASN    HB2 2135  16.259   2.456   5.980
  155ASN     CG 2136  16.188   2.526   5.791
  155ASN    OD1 2137  16.121   2.425   5.761
  155ASN    ND2 2138  16.182   2.629   5.711
  155ASN   HD21 2139  16.258   2.695   5.713
  155ASN   HD22 2140  16.122   2.628   5.630
  155ASN      C 2141  16.532   2.499   5.976
  155ASN      O 2142  16.580   2.392   6.005
  156TYR      N 2143  16.548   2.606   6.058
  156TYR      H 2144  16.514   2.696   6.027
  156TYR     CA 2145  16.636   2.607   6.171
  156TYR     HA 2146  16.618   2.525   6.240
  156TYR     CB 2147  16.784   2.611   6.126
  156TYR    HB1 2148  16.788   2.696   6.059
  156TYR    HB2 2149  16.820   2.525   6.069
  156TYR     CG 2150  16.883   2.633   6.235
  156TYR    CD1 2151  16.954   2.751   6.257
  156TYR    HD1 2152  16.942   2.830   6.183
  156TYR    CE1 2153  17.044   2.757   6.367
  156TYR    HE1 2154  17.102   2.847   6.383
  156TYR     CZ 2155  17.049   2.652   6.464
  156TYR     OH 2156  17.126   2.655   6.579
  156TYR     HH 2157  17.101   2.582   6.636
  156TYR    CE2 2158  16.977   2.532   6.436
  156TYR    HE2 2159  16.980   2.454   6.511
  156TYR    CD2 2160  16.895   2.522   6.322
  156TYR    HD2 2161  16.835   2.434   6.301
  156TYR      C 2162  16.616   2.738   6.254
  156TYR      O 2163  16.584   2.840   6.196
  157SER      N 2164  16.661   2.745   6.381
  157SER      H 2165  16.680   2.661   6.433
  157SER     CA 2166  16.675   2.866   6.462
  157SER     HA 2167  16.695   2.945   6.390
  157SER     CB 2168  16.538   2.888   6.530
  157SER    HB1 2169  16.455   2.897   6.460
  157SER    HB2 2170  16.537   2.979   6.590
  157SER     OG 2171  16.505   2.789   6.627
  157SER     HG 2172  16.470   2.712   6.581
  157SER      C 2173  16.789   2.857   6.563
  157SER      O 2174  16.801   2.747   6.625
  158PRO      N 2175  16.875   2.966   6.581
  158PRO     CD 2176  16.895   3.075   6.486
  158PRO    HD1 2177  16.805   3.130   6.459
  158PRO    HD2 2178  16.955   3.045   6.400
  158PRO     CG 2179  16.969   3.176   6.571
  158PRO    HG1 2180  16.906   3.249   6.622
  158PRO    HG2 2181  17.031   3.240   6.509
  158PRO     CB 2182  17.052   3.093   6.668
  158PRO    HB1 2183  17.079   3.157   6.751
  158PRO    HB2 2184  17.142   3.055   6.621
  158PRO     CA 2185  16.964   2.973   6.698
  158PRO     HA 2186  17.012   2.876   6.705
  158PRO      C 2187  16.886   2.989   6.827
  158PRO      O 2188  16.784   3.064   6.832
  159THR      N 2189  16.937   2.939   6.944
  159THR      H 2190  17.012   2.872   6.940
  159THR     CA 2191  16.870   2.962   7.074
  159THR     HA 2192  16.762   2.948   7.063
  159THR     CB 2193  16.915   2.869   7.189
  159THR     HB 2194  16.897   2.915   7.286
  159THR    CG2 2195  16.853   2.731   7.163
  159THR   HG21 2196  16.750   2.752   7.134
  159THR   HG22 2197  16.911   2.678   7.087
  159THR   HG23 2198  16.844   2.681   7.259
  159THR    OG1 2199  17.051   2.850   7.162
  159THR    HG1 2200  17.098   2.865   7.245
  159THR      C 2201  16.880   3.108   7.119
  159THR      O 2202  16.781   3.165   7.171
  160SER      N 2203  16.990   3.174   7.078
  160SER      H 2204  17.052   3.123   7.016
  160SER     CA 2205  17.027   3.309   7.118
  160SER     HA 2206  16.999   3.312   7.223
  160SER     CB 2207  17.179   3.330   7.111
  160SER    HB1 2208  17.186   3.435   7.137
  160SER    HB2 2209  17.214   3.315   7.009
  160SER     OG 2210  17.236   3.253   7.222
  160SER     HG 2211  17.200   3.286   7.305
  160SER      C 2212  16.956   3.424   7.039
  160SER      O 2213  16.957   3.420   6.916
  161PRO      N 2214  16.895   3.522   7.100
  161PRO     CD 2215  16.868   3.535   7.242
  161PRO    HD1 2216  16.954   3.592   7.278
  161PRO    HD2 2217  16.861   3.445   7.302
  161PRO     CG 2218  16.741   3.616   7.251
  161PRO    HG1 2219  16.733   3.658   7.351
  161PRO    HG2 2220  16.652   3.557   7.227
  161PRO     CB 2221  16.769   3.714   7.136
  161PRO    HB1 2222  16.852   3.780   7.161
  161PRO    HB2 2223  16.683   3.775   7.106
  161PRO     CA 2224  16.829   3.629   7.026
  161PRO     HA 2225  16.748   3.586   6.967
  161PRO      C 2226  16.914   3.712   6.932
  161PRO      O 2227  17.035   3.702   6.947
  162ASN      N 2228  16.852   3.793   6.849
  162ASN      H 2229  16.751   3.798   6.855
  162ASN     CA 2230  16.925   3.882   6.766
  162ASN     HA 2231  16.998   3.825   6.709
  162ASN     CB 2232  16.837   3.942   6.656
  162ASN    HB1 2233  16.905   3.995   6.589
  162ASN    HB2 2234  16.762   4.000   6.709
  162ASN     CG 2235  16.770   3.837   6.564
  162ASN    OD1 2236  16.820   3.800   6.456
  162ASN    ND2 2237  16.655   3.789   6.605
  162ASN   HD21 2238  16.612   3.812   6.694
  162ASN   HD22 2239  16.599   3.731   6.545
  162ASN      C 2240  16.991   3.993   6.855
  162ASN      O 2241  16.942   4.026   6.962
  163TYR      N 2242  17.102   4.047   6.812
  163TYR      H 2243  17.132   4.017   6.720
  163TYR     CA 2244  17.171   4.171   6.872
  163TYR     HA 2245  17.163   4.146   6.977
  163TYR     CB 2246  17.320   4.151   6.822
  163TYR    HB1 2247  17.315   4.177   6.716
  163TYR    HB2 2248  17.349   4.046   6.826
  163TYR     CG 2249  17.419   4.239   6.877
  163TYR    CD1 2250  17.442   4.373   6.832
  163TYR    HD1 2251  17.387   4.413   6.748
  163TYR    CE1 2252  17.542   4.450   6.888
  163TYR    HE1 2253  17.539   4.555   6.861
  163TYR     CZ 2254  17.611   4.407   7.002
  163TYR     OH 2255  17.714   4.474   7.057
  163TYR     HH 2256  17.777   4.415   7.099
  163TYR    CE2 2257  17.601   4.273   7.047
  163TYR    HE2 2258  17.648   4.244   7.139
  163TYR    CD2 2259  17.500   4.188   6.983
  163TYR    HD2 2260  17.479   4.094   7.033
  163TYR      C 2261  17.114   4.313   6.851
  163TYR      O 2262  17.144   4.414   6.922
  164THR      N 2263  17.026   4.322   6.751
  164THR      H 2264  16.978   4.242   6.712
  164THR     CA 2265  16.945   4.438   6.717
  164THR     HA 2266  16.959   4.524   6.782
  164THR     CB 2267  16.989   4.489   6.573
  164THR     HB 2268  16.929   4.577   6.551
  164THR    CG2 2269  17.129   4.544   6.586
  164THR   HG21 2270  17.201   4.471   6.625
  164THR   HG22 2271  17.147   4.579   6.484
  164THR   HG23 2272  17.119   4.632   6.648
  164THR    OG1 2273  16.972   4.389   6.475
  164THR    HG1 2274  17.011   4.309   6.511
  164THR      C 2275  16.792   4.389   6.715
  164THR      O 2276  16.766   4.268   6.730
  165PRO      N 2277  16.702   4.489   6.702
  165PRO     CD 2278  16.732   4.636   6.703
  165PRO    HD1 2279  16.760   4.683   6.608
  165PRO    HD2 2280  16.817   4.656   6.768
  165PRO     CG 2281  16.605   4.695   6.761
  165PRO    HG1 2282  16.595   4.801   6.736
  165PRO    HG2 2283  16.604   4.678   6.869
  165PRO     CB 2284  16.491   4.610   6.710
  165PRO    HB1 2285  16.479   4.636   6.605
  165PRO    HB2 2286  16.404   4.637   6.771
  165PRO     CA 2287  16.552   4.475   6.725
  165PRO     HA 2288  16.540   4.429   6.824
  165PRO      C 2289  16.488   4.365   6.630
  165PRO      O 2290  16.557   4.325   6.533
  166THR      N 2291  16.375   4.304   6.667
  166THR      H 2292  16.338   4.332   6.757
  166THR     CA 2293  16.314   4.190   6.596
  166THR     HA 2294  16.389   4.114   6.575
  166THR     CB 2295  16.208   4.119   6.677
  166THR     HB 2296  16.153   4.045   6.619
  166THR    CG2 2297  16.251   4.042   6.803
  166THR   HG21 2298  16.338   3.979   6.785
  166THR   HG22 2299  16.268   4.113   6.884
  166THR   HG23 2300  16.174   3.967   6.824
  166THR    OG1 2301  16.112   4.211   6.711
  166THR    HG1 2302  16.041   4.156   6.745
  166THR      C 2303  16.254   4.227   6.465
  166THR      O 2304  16.227   4.138   6.383
  167SER      N 2305  16.244   4.360   6.440
  167SER      H 2306  16.263   4.427   6.513
  167SER     CA 2307  16.170   4.409   6.321
  167SER     HA 2308  16.132   4.325   6.262
  167SER     CB 2309  16.060   4.507   6.360
  167SER    HB1 2310  16.012   4.548   6.271
  167SER    HB2 2311  16.114   4.594   6.398
  167SER     OG 2312  15.967   4.454   6.457
  167SER     HG 2313  15.917   4.389   6.408
  167SER      C 2314  16.277   4.479   6.237
  167SER      O 2315  16.350   4.566   6.279
  168PRO      N 2316  16.291   4.441   6.105
  168PRO     CD 2317  16.218   4.340   6.023
  168PRO    HD1 2318  16.111   4.353   6.039
  168PRO    HD2 2319  16.243   4.235   6.043
  168PRO     CG 2320  16.239   4.381   5.874
  168PRO    HG1 2321  16.170   4.463   5.853
  168PRO    HG2 2322  16.227   4.296   5.808
  168PRO     CB 2323  16.387   4.428   5.882
  168PRO    HB1 2324  16.410   4.493   5.799
  168PRO    HB2 2325  16.453   4.341   5.884
  168PRO     CA 2326  16.388   4.502   6.019
  168PRO     HA 2327  16.485   4.501   6.069
  168PRO      C 2328  16.349   4.651   6.002
  168PRO      O 2329  16.230   4.687   5.992
  169SER      N 2330  16.445   4.744   5.974
  169SER      H 2331  16.543   4.722   5.978
  169SER     CA 2332  16.428   4.888   5.940
  169SER     HA 2333  16.356   4.929   6.010
  169SER     CB 2334  16.570   4.952   5.981
  169SER    HB1 2335  16.563   5.059   5.961
  169SER    HB2 2336  16.643   4.918   5.906
  169SER     OG 2337  16.599   4.920   6.113
  169SER     HG 2338  16.693   4.934   6.127
  169SER      C 2339  16.384   4.918   5.795
  169SER      O 2340  16.404   4.831   5.714
  170TYR      N 2341  16.338   5.036   5.773
  170TYR      H 2342  16.322   5.098   5.851
  170TYR     CA 2343  16.291   5.076   5.641
  170TYR     HA 2344  16.230   4.997   5.597
  170TYR     CB 2345  16.210   5.210   5.651
  170TYR    HB1 2346  16.273   5.278   5.709
  170TYR    HB2 2347  16.129   5.181   5.718
  170TYR     CG 2348  16.163   5.292   5.529
  170TYR    CD1 2349  16.088   5.225   5.433
  170TYR    HD1 2350  16.061   5.122   5.449
  170TYR    CE1 2351  16.039   5.293   5.324
  170TYR    HE1 2352  15.993   5.225   5.253
  170TYR     CZ 2353  16.079   5.427   5.299
  170TYR     OH 2354  16.051   5.480   5.176
  170TYR     HH 2355  15.979   5.439   5.128
  170TYR    CE2 2356  16.163   5.497   5.386
  170TYR    HE2 2357  16.205   5.594   5.365
  170TYR    CD2 2358  16.206   5.425   5.503
  170TYR    HD2 2359  16.257   5.473   5.585
  170TYR      C 2360  16.405   5.091   5.546
  170TYR      O 2361  16.488   5.182   5.566
  171SER      N 2362  16.418   5.001   5.448
  171SER      H 2363  16.344   4.933   5.441
  171SER     CA 2364  16.540   4.984   5.365
  171SER     HA 2365  16.619   4.957   5.435
  171SER     CB 2366  16.527   4.867   5.268
  171SER    HB1 2367  16.609   4.865   5.197
  171SER    HB2 2368  16.437   4.878   5.208
  171SER     OG 2369  16.517   4.746   5.345
  171SER     HG 2370  16.463   4.688   5.291
  171SER      C 2371  16.601   5.101   5.289
  171SER      O 2372  16.726   5.112   5.284
  172PRO      N 2373  16.519   5.196   5.239
  172PRO     CD 2374  16.380   5.173   5.216
  172PRO    HD1 2375  16.326   5.193   5.309
  172PRO    HD2 2376  16.363   5.072   5.178
  172PRO     CG 2377  16.337   5.267   5.107
  172PRO    HG1 2378  16.230   5.279   5.091
  172PRO    HG2 2379  16.374   5.219   5.017
  172PRO     CB 2380  16.419   5.389   5.138
  172PRO    HB1 2381  16.373   5.436   5.225
  172PRO    HB2 2382  16.433   5.457   5.054
  172PRO     CA 2383  16.556   5.322   5.177
  172PRO     HA 2384  16.608   5.301   5.083
  172PRO      C 2385  16.632   5.420   5.263
  172PRO      O 2386  16.696   5.507   5.203
  173THR      N 2387  16.629   5.408   5.397
  173THR      H 2388  16.570   5.336   5.436
  173THR     CA 2389  16.711   5.493   5.486
  173THR     HA 2390  16.773   5.558   5.425
  173THR     CB 2391  16.619   5.586   5.576
  173THR     HB 2392  16.682   5.643   5.644
  173THR    CG2 2393  16.550   5.688   5.489
  173THR   HG21 2394  16.483   5.747   5.552
  173THR   HG22 2395  16.621   5.745   5.430
  173THR   HG23 2396  16.471   5.644   5.429
  173THR    OG1 2397  16.513   5.524   5.641
  173THR    HG1 2398  16.554   5.448   5.684
  173THR      C 2399  16.802   5.412   5.581
  173THR      O 2400  16.842   5.464   5.685
  174SER      N 2401  16.815   5.280   5.550
  174SER      H 2402  16.772   5.241   5.468
  174SER     CA 2403  16.884   5.186   5.647
  174SER     HA 2404  16.876   5.230   5.746
  174SER     CB 2405  16.806   5.059   5.650
  174SER    HB1 2406  16.811   5.014   5.551
  174SER    HB2 2407  16.702   5.085   5.668
  174SER     OG 2408  16.864   4.976   5.747
  174SER     HG 2409  16.812   4.896   5.759
  174SER      C 2410  17.027   5.155   5.610
  174SER      O 2411  17.051   5.109   5.496
  175PRO      N 2412  17.126   5.165   5.700
  175PRO     CD 2413  17.115   5.190   5.847
  175PRO    HD1 2414  17.025   5.151   5.894
  175PRO    HD2 2415  17.108   5.295   5.874
  175PRO     CG 2416  17.241   5.128   5.909
  175PRO    HG1 2417  17.234   5.022   5.931
  175PRO    HG2 2418  17.257   5.183   6.002
  175PRO     CB 2419  17.347   5.146   5.805
  175PRO    HB1 2420  17.431   5.078   5.816
  175PRO    HB2 2421  17.384   5.249   5.804
  175PRO     CA 2422  17.268   5.131   5.670
  175PRO     HA 2423  17.309   5.208   5.604
  175PRO      C 2424  17.300   4.990   5.607
  175PRO      O 2425  17.395   4.973   5.529
  176SER      N 2426  17.213   4.893   5.639
  176SER      H 2427  17.137   4.925   5.697
  176SER     CA 2428  17.201   4.763   5.578
  176SER     HA 2429  17.286   4.704   5.612
  176SER     CB 2430  17.062   4.702   5.611
  176SER    HB1 2431  17.046   4.604   5.568
  176SER    HB2 2432  16.984   4.764   5.567
  176SER     OG 2433  17.031   4.706   5.750
  176SER     HG 2434  16.954   4.649   5.763
  176SER      C 2435  17.205   4.767   5.425
  176SER      O 2436  17.255   4.669   5.365
  177TYR      N 2437  17.157   4.874   5.360
  177TYR      H 2438  17.113   4.948   5.413
  177TYR     CA 2439  17.145   4.890   5.212
  177TYR     HA 2440  17.213   4.818   5.167
  177TYR     CB 2441  16.995   4.857   5.169
  177TYR    HB1 2442  16.996   4.849   5.060
  177TYR    HB2 2443  16.930   4.940   5.198
  177TYR     CG 2444  16.934   4.725   5.210
  177TYR    CD1 2445  16.870   4.708   5.331
  177TYR    HD1 2446  16.855   4.791   5.398
  177TYR    CE1 2447  16.826   4.586   5.374
  177TYR    HE1 2448  16.785   4.574   5.473
  177TYR     CZ 2449  16.868   4.470   5.307
  177TYR     OH 2450  16.830   4.352   5.356
  177TYR     HH 2451  16.852   4.285   5.291
  177TYR    CE2 2452  16.939   4.482   5.185
  177TYR    HE2 2453  16.942   4.391   5.127
  177TYR    CD2 2454  16.968   4.608   5.132
  177TYR    HD2 2455  17.019   4.610   5.037
  177TYR      C 2456  17.171   5.039   5.153
  177TYR      O 2457  17.210   5.065   5.040
  178SER      N 2458  17.140   5.140   5.238
  178SER      H 2459  17.119   5.122   5.335
  178SER     CA 2460  17.104   5.275   5.201
  178SER     HA 2461  17.126   5.291   5.096
  178SER     CB 2462  16.953   5.302   5.210
  178SER    HB1 2463  16.925   5.407   5.198
  178SER    HB2 2464  16.917   5.274   5.309
  178SER     OG 2465  16.885   5.222   5.114
  178SER     HG 2466  16.823   5.169   5.165
  178SER      C 2467  17.174   5.385   5.279
  178SER      O 2468  17.216   5.357   5.390
  179PRO      N 2469  17.184   5.508   5.226
  179PRO     CD 2470  17.151   5.546   5.089
  179PRO    HD1 2471  17.043   5.555   5.081
  179PRO    HD2 2472  17.186   5.484   5.007
  179PRO     CG 2473  17.227   5.681   5.071
  179PRO    HG1 2474  17.186   5.743   4.991
  179PRO    HG2 2475  17.331   5.667   5.043
  179PRO     CB 2476  17.228   5.742   5.210
  179PRO    HB1 2477  17.128   5.783   5.223
  179PRO    HB2 2478  17.313   5.809   5.222
  179PRO     CA 2479  17.228   5.622   5.302
  179PRO     HA 2480  17.334   5.606   5.321
  179PRO      C 2481  17.141   5.649   5.423
  179PRO      O 2482  17.017   5.637   5.411
  180THR      N 2483  17.203   5.676   5.539
  180THR      H 2484  17.300   5.704   5.533
  180THR     CA 2485  17.138   5.667   5.666
  180THR     HA 2486  17.084   5.573   5.660
  180THR     CB 2487  17.239   5.658   5.783
  180THR     HB 2488  17.188   5.645   5.879
  180THR    CG2 2489  17.325   5.535   5.776
  180THR   HG21 2490  17.412   5.544   5.841
  180THR   HG22 2491  17.280   5.444   5.817
  180THR   HG23 2492  17.359   5.511   5.675
  180THR    OG1 2493  17.310   5.782   5.806
  180THR    HG1 2494  17.391   5.759   5.851
  180THR      C 2495  17.037   5.768   5.711
  180THR      O 2496  16.977   5.748   5.809
  181SER      N 2497  17.011   5.871   5.631
  181SER      H 2498  17.063   5.887   5.545
  181SER     CA 2499  16.918   5.979   5.668
  181SER     HA 2500  16.866   5.956   5.761
  181SER     CB 2501  16.997   6.102   5.696
  181SER    HB1 2502  17.022   6.161   5.607
  181SER    HB2 2503  17.094   6.076   5.740
  181SER     OG 2504  16.921   6.183   5.778
  181SER     HG 2505  16.983   6.208   5.848
  181SER      C 2506  16.818   6.011   5.550
  181SER      O 2507  16.855   5.997   5.433
  182PRO      N 2508  16.697   6.053   5.586
  182PRO     CD 2509  16.635   6.070   5.718
  182PRO    HD1 2510  16.666   6.162   5.767
  182PRO    HD2 2511  16.673   5.994   5.786
  182PRO     CG 2512  16.485   6.045   5.702
  182PRO    HG1 2513  16.431   6.096   5.782
  182PRO    HG2 2514  16.466   5.938   5.706
  182PRO     CB 2515  16.457   6.093   5.562
  182PRO    HB1 2516  16.444   6.201   5.557
  182PRO    HB2 2517  16.375   6.039   5.514
  182PRO     CA 2518  16.589   6.068   5.486
  182PRO     HA 2519  16.583   5.972   5.434
  182PRO      C 2520  16.616   6.175   5.381
  182PRO      O 2521  16.686   6.269   5.413
  183ASN      N 2522  16.559   6.151   5.260
  183ASN      H 2523  16.517   6.061   5.244
  183ASN     CA 2524  16.588   6.228   5.144
  183ASN     HA 2525  16.625   6.328   5.166
  183ASN     CB 2526  16.713   6.159   5.078
  183ASN    HB1 2527  16.677   6.069   5.027
  183ASN    HB2 2528  16.781   6.125   5.156
  183ASN     CG 2529  16.785   6.251   4.987
  183ASN    OD1 2530  16.748   6.268   4.868
  183ASN    ND2 2531  16.898   6.301   5.035
  183ASN   HD21 2532  16.926   6.276   5.129
  183ASN   HD22 2533  16.941   6.376   4.984
  183ASN      C 2534  16.466   6.232   5.049
  183ASN      O 2535  16.431   6.336   5.002
  184TYR      N 2536  16.411   6.120   5.015
  184TYR      H 2537  16.470   6.040   5.036
  184TYR     CA 2538  16.309   6.093   4.914
  184TYR     HA 2539  16.238   6.176   4.918
  184TYR     CB 2540  16.384   6.084   4.784
  184TYR    HB1 2541  16.469   6.017   4.797
  184TYR    HB2 2542  16.411   6.184   4.750
  184TYR     CG 2543  16.300   6.026   4.674
  184TYR    CD1 2544  16.233   6.108   4.583
  184TYR    HD1 2545  16.233   6.215   4.600
  184TYR    CE1 2546  16.159   6.054   4.476
  184TYR    HE1 2547  16.105   6.117   4.408
  184TYR     CZ 2548  16.160   5.921   4.452
  184TYR     OH 2549  16.092   5.868   4.347
  184TYR     HH 2550  16.017   5.923   4.324
  184TYR    CE2 2551  16.240   5.839   4.533
  184TYR    HE2 2552  16.243   5.734   4.508
  184TYR    CD2 2553  16.309   5.893   4.646
  184TYR    HD2 2554  16.386   5.834   4.695
  184TYR      C 2555  16.224   5.962   4.941
  184TYR      O 2556  16.264   5.870   5.010
  185THR      N 2557  16.106   5.965   4.880
  185THR      H 2558  16.083   6.050   4.831
  185THR     CA 2559  16.012   5.857   4.870
  185THR     HA 2560  16.071   5.766   4.877
  185THR     CB 2561  15.913   5.854   4.988
  185THR     HB 2562  15.854   5.943   4.965
  185THR    CG2 2563  15.827   5.725   5.002
  185THR   HG21 2564  15.749   5.702   4.931
  185THR   HG22 2565  15.902   5.645   5.005
  185THR   HG23 2566  15.773   5.729   5.097
  185THR    OG1 2567  15.977   5.882   5.110
  185THR    HG1 2568  16.006   5.797   5.145
  185THR      C 2569  15.941   5.850   4.731
  185THR      O 2570  15.890   5.955   4.694
  186PRO      N 2571  15.927   5.737   4.662
  186PRO     CD 2572  15.996   5.613   4.685
  186PRO    HD1 2573  15.938   5.564   4.763
  186PRO    HD2 2574  16.097   5.633   4.720
  186PRO     CG 2575  15.996   5.529   4.558
  186PRO    HG1 2576  15.978   5.422   4.575
  186PRO    HG2 2577  16.090   5.539   4.503
  186PRO     CB 2578  15.878   5.590   4.479
  186PRO    HB1 2579  15.791   5.525   4.485
  186PRO    HB2 2580  15.912   5.611   4.377
  186PRO     CA 2581  15.845   5.728   4.538
  186PRO     HA 2582  15.880   5.801   4.465
  186PRO      C 2583  15.697   5.746   4.567
  186PRO      O 2584  15.653   5.704   4.673
  187THR      N 2585  15.630   5.811   4.470
  187THR      H 2586  15.665   5.812   4.375
  187THR     CA 2587  15.490   5.861   4.479
  187THR     HA 2588  15.484   5.911   4.576
  187THR     CB 2589  15.467   5.969   4.376
  187THR     HB 2590  15.482   5.912   4.284
  187THR    CG2 2591  15.331   6.038   4.354
  187THR   HG21 2592  15.296   6.075   4.450
  187THR   HG22 2593  15.334   6.123   4.287
  187THR   HG23 2594  15.268   5.958   4.316
  187THR    OG1 2595  15.564   6.071   4.386
  187THR    HG1 2596  15.571   6.096   4.478
  187THR      C 2597  15.390   5.746   4.471
  187THR      O 2598  15.275   5.769   4.504
  188SER      N 2599  15.429   5.632   4.418
  188SER      H 2600  15.529   5.623   4.421
  188SER     CA 2601  15.347   5.510   4.425
  188SER     HA 2602  15.245   5.538   4.396
  188SER     CB 2603  15.401   5.397   4.324
  188SER    HB1 2604  15.502   5.364   4.349
  188SER    HB2 2605  15.387   5.428   4.221
  188SER     OG 2606  15.311   5.287   4.328
  188SER     HG 2607  15.344   5.210   4.281
  188SER      C 2608  15.342   5.449   4.566
  188SER      O 2609  15.451   5.439   4.631
  189PRO      N 2610  15.220   5.413   4.616
  189PRO     CD 2611  15.096   5.412   4.547
  189PRO    HD1 2612  15.087   5.359   4.452
  189PRO    HD2 2613  15.072   5.517   4.534
  189PRO     CG 2614  14.986   5.358   4.635
  189PRO    HG1 2615  14.971   5.253   4.610
  189PRO    HG2 2616  14.902   5.424   4.614
  189PRO     CB 2617  15.044   5.385   4.777
  189PRO    HB1 2618  15.022   5.298   4.840
  189PRO    HB2 2619  14.991   5.476   4.803
  189PRO     CA 2620  15.193   5.402   4.762
  189PRO     HA 2621  15.226   5.492   4.812
  189PRO      C 2622  15.269   5.285   4.826
  189PRO      O 2623  15.293   5.282   4.942
  190ASN      N 2624  15.310   5.184   4.744
  190ASN      H 2625  15.287   5.191   4.646
  190ASN     CA 2626  15.383   5.065   4.789
  190ASN     HA 2627  15.332   5.018   4.874
  190ASN     CB 2628  15.376   4.960   4.678
  190ASN    HB1 2629  15.432   4.870   4.704
  190ASN    HB2 2630  15.431   5.001   4.593
  190ASN     CG 2631  15.238   4.912   4.643
  190ASN    OD1 2632  15.172   4.965   4.556
  190ASN    ND2 2633  15.195   4.803   4.700
  190ASN   HD21 2634  15.248   4.743   4.762
  190ASN   HD22 2635  15.101   4.777   4.675
  190ASN      C 2636  15.525   5.098   4.836
  190ASN      O 2637  15.596   4.999   4.866
  191TYR      N 2638  15.578   5.222   4.829
  191TYR      H 2639  15.506   5.288   4.803
  191TYR     CA 2640  15.713   5.261   4.866
  191TYR     HA 2641  15.761   5.170   4.901
  191TYR     CB 2642  15.786   5.310   4.737
  191TYR    HB1 2643  15.890   5.335   4.757
  191TYR    HB2 2644  15.746   5.408   4.709
  191TYR     CG 2645  15.772   5.211   4.620
  191TYR    CD1 2646  15.697   5.240   4.508
  191TYR    HD1 2647  15.645   5.335   4.504
  191TYR    CE1 2648  15.676   5.155   4.405
  191TYR    HE1 2649  15.608   5.184   4.326
  191TYR     CZ 2650  15.727   5.026   4.409
  191TYR     OH 2651  15.720   4.940   4.307
  191TYR     HH 2652  15.773   4.862   4.324
  191TYR    CE2 2653  15.809   4.990   4.522
  191TYR    HE2 2654  15.842   4.888   4.528
  191TYR    CD2 2655  15.831   5.080   4.626
  191TYR    HD2 2656  15.889   5.055   4.713
  191TYR      C 2657  15.731   5.356   4.987
  191TYR      O 2658  15.842   5.398   5.017
  192SER      N 2659  15.618   5.397   5.047
  192SER      H 2660  15.531   5.365   5.008
  192SER     CA 2661  15.612   5.470   5.175
  192SER     HA 2662  15.666   5.564   5.168
  192SER     CB 2663  15.466   5.493   5.215
  192SER    HB1 2664  15.419   5.395   5.224
  192SER    HB2 2665  15.411   5.552   5.142
  192SER     OG 2666  15.445   5.548   5.345
  192SER     HG 2667  15.419   5.639   5.328
  192SER      C 2668  15.672   5.383   5.290
  192SER      O 2669  15.653   5.263   5.298
  193PRO      N 2670  15.727   5.443   5.393
  193PRO     CD 2671  15.754   5.586   5.398
  193PRO    HD1 2672  15.672   5.648   5.363
  193PRO    HD2 2673  15.844   5.610   5.341
  193PRO     CG 2674  15.782   5.614   5.545
  193PRO    HG1 2675  15.690   5.627   5.602
  193PRO    HG2 2676  15.840   5.705   5.564
  193PRO     CB 2677  15.844   5.481   5.598
  193PRO    HB1 2678  15.829   5.465   5.704
  193PRO    HB2 2679  15.947   5.463   5.568
  193PRO     CA 2680  15.757   5.385   5.520
  193PRO     HA 2681  15.806   5.288   5.507
  193PRO      C 2682  15.633   5.329   5.599
  193PRO      O 2683  15.639   5.229   5.665
  194THR      N 2684  15.514   5.377   5.573
  194THR      H 2685  15.509   5.453   5.506
  194THR     CA 2686  15.382   5.316   5.622
  194THR     HA 2687  15.403   5.291   5.726
  194THR     CB 2688  15.279   5.427   5.612
  194THR     HB 2689  15.195   5.386   5.669
  194THR    CG2 2690  15.319   5.553   5.677
  194THR   HG21 2691  15.228   5.599   5.715
  194THR   HG22 2692  15.390   5.533   5.757
  194THR   HG23 2693  15.369   5.615   5.602
  194THR    OG1 2694  15.232   5.462   5.485
  194THR    HG1 2695  15.310   5.488   5.435
  194THR      C 2696  15.331   5.185   5.560
  194THR      O 2697  15.231   5.115   5.605
  195SER      N 2698  15.401   5.158   5.451
  195SER      H 2699  15.486   5.209   5.435
  195SER     CA 2700  15.378   5.041   5.362
  195SER     HA 2701  15.277   5.005   5.382
  195SER     CB 2702  15.395   5.082   5.215
  195SER    HB1 2703  15.377   4.999   5.147
  195SER    HB2 2704  15.497   5.116   5.203
  195SER     OG 2705  15.300   5.182   5.191
  195SER     HG 2706  15.294   5.214   5.101
  195SER      C 2707  15.472   4.919   5.389
  195SER      O 2708  15.585   4.938   5.434
  196PRO      N 2709  15.431   4.790   5.358
  196PRO     CD 2710  15.299   4.751   5.304
  196PRO    HD1 2711  15.288   4.780   5.199
  196PRO    HD2 2712  15.222   4.786   5.373
  196PRO     CG 2713  15.300   4.600   5.296
  196PRO    HG1 2714  15.237   4.556   5.219
  196PRO    HG2 2715  15.281   4.547   5.389
  196PRO     CB 2716  15.450   4.572   5.271
  196PRO    HB1 2717  15.472   4.576   5.164
  196PRO    HB2 2718  15.483   4.471   5.296
  196PRO     CA 2719  15.523   4.685   5.342
  196PRO     HA 2720  15.541   4.649   5.443
  196PRO      C 2721  15.657   4.720   5.267
  196PRO      O 2722  15.670   4.812   5.184
  197SER      N 2723  15.750   4.626   5.293
  197SER      H 2724  15.732   4.556   5.363
  197SER     CA 2725  15.867   4.610   5.206
  197SER     HA 2726  15.882   4.702   5.150
  197SER     CB 2727  15.995   4.596   5.287
  197SER    HB1 2728  15.997   4.679   5.357
  197SER    HB2 2729  16.085   4.607   5.228
  197SER     OG 2730  16.003   4.480   5.361
  197SER     HG 2731  16.086   4.472   5.409
  197SER      C 2732  15.862   4.493   5.114
  197SER      O 2733  15.896   4.506   4.994
  198TYR      N 2734  15.809   4.382   5.169
  198TYR      H 2735  15.777   4.381   5.265
  198TYR     CA 2736  15.780   4.261   5.094
  198TYR     HA 2737  15.866   4.220   5.040
  198TYR     CB 2738  15.737   4.152   5.184
  198TYR    HB1 2739  15.659   4.187   5.251
  198TYR    HB2 2740  15.824   4.122   5.242
  198TYR     CG 2741  15.701   4.023   5.113
  198TYR    CD1 2742  15.566   3.967   5.119
  198TYR    HD1 2743  15.496   4.019   5.183
  198TYR    CE1 2744  15.533   3.859   5.040
  198TYR    HE1 2745  15.431   3.825   5.030
  198TYR     CZ 2746  15.636   3.788   4.967
  198TYR     OH 2747  15.612   3.680   4.889
  198TYR     HH 2748  15.697   3.656   4.852
  198TYR    CE2 2749  15.766   3.842   4.967
  198TYR    HE2 2750  15.844   3.789   4.915
  198TYR    CD2 2751  15.801   3.960   5.034
  198TYR    HD2 2752  15.898   4.007   5.027
  198TYR      C 2753  15.666   4.288   4.989
  198TYR      O 2754  15.584   4.375   5.017
  199SER      N 2755  15.667   4.209   4.877
  199SER      H 2756  15.749   4.151   4.866
  199SER     CA 2757  15.562   4.194   4.774
  199SER     HA 2758  15.466   4.197   4.827
  199SER     CB 2759  15.560   4.310   4.685
  199SER    HB1 2760  15.488   4.302   4.603
  199SER    HB2 2761  15.654   4.305   4.631
  199SER     OG 2762  15.540   4.431   4.757
  199SER     HG 2763  15.572   4.412   4.846
  199SER      C 2764  15.579   4.071   4.693
  199SER      O 2765  15.690   4.052   4.650
  200PRO      N 2766  15.476   3.991   4.669
  200PRO     CD 2767  15.351   3.984   4.748
  200PRO    HD1 2768  15.290   4.070   4.717
  200PRO    HD2 2769  15.383   3.998   4.851
  200PRO     CG 2770  15.296   3.847   4.723
  200PRO    HG1 2771  15.189   3.837   4.708
  200PRO    HG2 2772  15.336   3.788   4.805
  200PRO     CB 2773  15.351   3.798   4.590
  200PRO    HB1 2774  15.280   3.835   4.516
  200PRO    HB2 2775  15.354   3.689   4.590
  200PRO     CA 2776  15.490   3.864   4.585
  200PRO     HA 2777  15.565   3.801   4.632
  200PRO      C 2778  15.518   3.897   4.437
  200PRO      O 2779  15.452   3.985   4.378
  201THR      N 2780  15.602   3.814   4.379
  201THR      H 2781  15.632   3.734   4.433
  201THR     CA 2782  15.674   3.863   4.262
  201THR     HA 2783  15.678   3.972   4.272
  201THR     CB 2784  15.827   3.834   4.256
  201THR     HB 2785  15.878   3.862   4.165
  201THR    CG2 2786  15.907   3.924   4.354
  201THR   HG21 2787  15.919   4.025   4.316
  201THR   HG22 2788  15.867   3.909   4.455
  201THR   HG23 2789  16.009   3.888   4.369
  201THR    OG1 2790  15.846   3.695   4.280
  201THR    HG1 2791  15.870   3.653   4.197
  201THR      C 2792  15.607   3.830   4.131
  201THR      O 2793  15.523   3.737   4.121
  202SER      N 2794  15.631   3.921   4.040
  202SER      H 2795  15.704   3.987   4.060
  202SER     CA 2796  15.572   3.930   3.906
  202SER     HA 2797  15.479   3.874   3.899
  202SER     CB 2798  15.537   4.072   3.859
  202SER    HB1 2799  15.515   4.071   3.752
  202SER    HB2 2800  15.619   4.136   3.891
  202SER     OG 2801  15.418   4.115   3.926
  202SER     HG 2802  15.447   4.105   4.017
  202SER      C 2803  15.673   3.861   3.801
  202SER      O 2804  15.791   3.884   3.823
  203PRO      N 2805  15.629   3.798   3.691
  203PRO     CD 2806  15.491   3.801   3.645
  203PRO    HD1 2807  15.444   3.898   3.665
  203PRO    HD2 2808  15.435   3.719   3.689
  203PRO     CG 2809  15.499   3.778   3.490
  203PRO    HG1 2810  15.530   3.867   3.434
  203PRO    HG2 2811  15.413   3.732   3.443
  203PRO     CB 2812  15.619   3.682   3.491
  203PRO    HB1 2813  15.660   3.669   3.391
  203PRO    HB2 2814  15.586   3.593   3.545
  203PRO     CA 2815  15.711   3.750   3.587
  203PRO     HA 2816  15.782   3.677   3.627
  203PRO      C 2817  15.794   3.857   3.519
  203PRO      O 2818  15.757   3.974   3.520
  204SER      N 2819  15.893   3.824   3.445
  204SER      H 2820  15.927   3.728   3.441
  204SER     CA 2821  15.980   3.925   3.378
  204SER     HA 2822  16.005   3.993   3.460
  204SER     CB 2823  16.122   3.884   3.326
  204SER    HB1 2824  16.184   3.852   3.410
  204SER    HB2 2825  16.161   3.976   3.281
  204SER     OG 2826  16.116   3.793   3.220
  204SER     HG 2827  16.207   3.770   3.197
  204SER      C 2828  15.908   4.000   3.270
  204SER      O 2829  15.941   4.115   3.247
  205TYR      N 2830  15.815   3.939   3.197
  205TYR      H 2831  15.794   3.842   3.215
  205TYR     CA 2832  15.753   3.995   3.082
  205TYR     HA 2833  15.836   4.030   3.020
  205TYR     CB 2834  15.682   3.885   2.994
  205TYR    HB1 2835  15.761   3.815   2.965
  205TYR    HB2 2836  15.666   3.936   2.898
  205TYR     CG 2837  15.566   3.805   3.050
  205TYR    CD1 2838  15.433   3.856   3.037
  205TYR    HD1 2839  15.409   3.956   3.003
  205TYR    CE1 2840  15.317   3.786   3.079
  205TYR    HE1 2841  15.218   3.828   3.066
  205TYR     CZ 2842  15.341   3.664   3.149
  205TYR     OH 2843  15.241   3.589   3.201
  205TYR     HH 2844  15.156   3.630   3.184
  205TYR    CE2 2845  15.473   3.615   3.177
  205TYR    HE2 2846  15.461   3.530   3.242
  205TYR    CD2 2847  15.583   3.683   3.124
  205TYR    HD2 2848  15.677   3.633   3.137
  205TYR      C 2849  15.661   4.117   3.116
  205TYR      O 2850  15.668   4.221   3.049
  206SER      N 2851  15.594   4.107   3.232
  206SER      H 2852  15.616   4.041   3.304
  206SER     CA 2853  15.503   4.217   3.275
  206SER     HA 2854  15.546   4.315   3.255
  206SER     CB 2855  15.363   4.210   3.212
  206SER    HB1 2856  15.287   4.264   3.268
  206SER    HB2 2857  15.341   4.103   3.211
  206SER     OG 2858  15.366   4.259   3.080
  206SER     HG 2859  15.431   4.328   3.068
  206SER      C 2860  15.487   4.217   3.425
  206SER      O 2861  15.473   4.106   3.479
  207PRO      N 2862  15.473   4.336   3.487
  207PRO     CD 2863  15.495   4.471   3.444
  207PRO    HD1 2864  15.400   4.506   3.405
  207PRO    HD2 2865  15.577   4.481   3.372
  207PRO     CG 2866  15.530   4.546   3.569
  207PRO    HG1 2867  15.509   4.652   3.559
  207PRO    HG2 2868  15.635   4.526   3.592
  207PRO     CB 2869  15.440   4.486   3.670
  207PRO    HB1 2870  15.348   4.544   3.674
  207PRO    HB2 2871  15.490   4.494   3.767
  207PRO     CA 2872  15.426   4.343   3.622
  207PRO     HA 2873  15.502   4.273   3.658
  207PRO      C 2874  15.284   4.291   3.638
  207PRO      O 2875  15.210   4.291   3.541
  208THR      N 2876  15.231   4.255   3.752
  208THR      H 2877  15.289   4.273   3.832
  208THR     CA 2878  15.090   4.227   3.780
  208THR     HA 2879  15.090   4.177   3.877
  208THR     CB 2880  15.006   4.356   3.796
  208THR     HB 2881  15.003   4.411   3.702
  208THR    CG2 2882  14.863   4.349   3.856
  208THR   HG21 2883  14.880   4.314   3.958
  208THR   HG22 2884  14.813   4.445   3.848
  208THR   HG23 2885  14.811   4.265   3.810
  208THR    OG1 2886  15.084   4.447   3.868
  208THR    HG1 2887  15.061   4.535   3.839
  208THR      C 2888  15.028   4.132   3.683
  208THR      O 2889  14.937   4.167   3.607
  209SER      N 2890  15.093   4.014   3.672
  209SER      H 2891  15.174   3.996   3.731
  209SER     CA 2892  15.077   3.914   3.565
  209SER     HA 2893  14.982   3.931   3.515
  209SER     CB 2894  15.181   3.929   3.451
  209SER    HB1 2895  15.178   3.850   3.376
  209SER    HB2 2896  15.278   3.911   3.499
  209SER     OG 2897  15.166   4.050   3.386
  209SER     HG 2898  15.174   4.120   3.451
  209SER      C 2899  15.081   3.775   3.637
  209SER      O 2900  15.157   3.763   3.733
  210PRO      N 2901  15.006   3.675   3.588
  210PRO     CD 2902  14.937   3.672   3.465
  210PRO    HD1 2903  14.987   3.733   3.390
  210PRO    HD2 2904  14.833   3.703   3.470
  210PRO     CG 2905  14.942   3.522   3.421
  210PRO    HG1 2906  15.037   3.499   3.374
  210PRO    HG2 2907  14.870   3.497   3.342
  210PRO     CB 2908  14.917   3.450   3.554
  210PRO    HB1 2909  14.965   3.354   3.539
  210PRO    HB2 2910  14.813   3.445   3.588
  210PRO     CA 2911  14.996   3.541   3.653
  210PRO     HA 2912  14.939   3.559   3.744
  210PRO      C 2913  15.130   3.475   3.690
  210PRO      O 2914  15.209   3.453   3.601
  211SER      N 2915  15.151   3.439   3.814
  211SER      H 2916  15.078   3.462   3.879
  211SER     CA 2917  15.277   3.387   3.871
  211SER     HA 2918  15.359   3.385   3.799
  211SER     CB 2919  15.322   3.483   3.984
  211SER    HB1 2920  15.348   3.581   3.943
  211SER    HB2 2921  15.411   3.445   4.033
  211SER     OG 2922  15.220   3.520   4.080
  211SER     HG 2923  15.246   3.595   4.133
  211SER      C 2924  15.267   3.242   3.929
  211SER      O 2925  15.366   3.198   3.983
  212TYR      N 2926  15.157   3.167   3.911
  212TYR      H 2927  15.089   3.208   3.848
  212TYR     CA 2928  15.134   3.031   3.964
  212TYR     HA 2929  15.190   3.031   4.058
  212TYR     CB 2930  14.982   3.011   3.989
  212TYR    HB1 2931  14.954   3.088   4.061
  212TYR    HB2 2932  14.965   2.915   4.037
  212TYR     CG 2933  14.888   3.020   3.870
  212TYR    CD1 2934  14.821   3.146   3.847
  212TYR    HD1 2935  14.839   3.235   3.905
  212TYR    CE1 2936  14.728   3.160   3.735
  212TYR    HE1 2937  14.676   3.253   3.721
  212TYR     CZ 2938  14.707   3.047   3.648
  212TYR     OH 2939  14.619   3.062   3.547
  212TYR     HH 2940  14.605   2.981   3.498
  212TYR    CE2 2941  14.774   2.929   3.674
  212TYR    HE2 2942  14.742   2.842   3.618
  212TYR    CD2 2943  14.857   2.915   3.783
  212TYR    HD2 2944  14.909   2.822   3.796
  212TYR      C 2945  15.190   2.921   3.881
  212TYR      O 2946  15.195   2.806   3.930
  213SER      N 2947  15.234   2.941   3.756
  213SER      H 2948  15.210   3.025   3.706
  213SER     CA 2949  15.287   2.837   3.669
  213SER     HA 2950  15.346   2.773   3.734
  213SER     CB 2951  15.184   2.749   3.597
  213SER    HB1 2952  15.128   2.684   3.664
  213SER    HB2 2953  15.245   2.689   3.529
  213SER     OG 2954  15.085   2.824   3.526
  213SER     HG 2955  15.072   2.765   3.451
  213SER      C 2956  15.382   2.905   3.566
  213SER      O 2957  15.345   3.015   3.525
  214PRO      N 2958  15.486   2.839   3.507
  214PRO     CD 2959  15.534   2.709   3.557
  214PRO    HD1 2960  15.454   2.637   3.542
  214PRO    HD2 2961  15.575   2.708   3.659
  214PRO     CG 2962  15.649   2.675   3.464
  214PRO    HG1 2963  15.607   2.635   3.372
  214PRO    HG2 2964  15.715   2.604   3.514
  214PRO     CB 2965  15.709   2.819   3.426
  214PRO    HB1 2966  15.785   2.821   3.347
  214PRO    HB2 2967  15.753   2.852   3.520
  214PRO     CA 2968  15.581   2.900   3.406
  214PRO     HA 2969  15.610   3.000   3.438
  214PRO      C 2970  15.524   2.905   3.260
  214PRO      O 2971  15.567   2.990   3.183
  215SER      N 2972  15.433   2.809   3.224
  215SER      H 2973  15.415   2.733   3.289
  215SER     CA 2974  15.381   2.811   3.091
  215SER     HA 2975  15.457   2.844   3.020
  215SER     CB 2976  15.338   2.678   3.035
  215SER    HB1 2977  15.316   2.686   2.929
  215SER    HB2 2978  15.252   2.638   3.088
  215SER     OG 2979  15.431   2.579   3.053
  215SER     HG 2980  15.412   2.511   2.987
  215SER      C 2981  15.266   2.912   3.062
  215SER      O 2982  15.164   2.872   3.003
  216SER      N 2983  15.277   3.037   3.103
  216SER      H 2984  15.357   3.071   3.154
  216SER     CA 2985  15.167   3.140   3.108
  216SER     HA 2986  15.076   3.085   3.133
  216SER     CB 2987  15.207   3.236   3.225
  216SER    HB1 2988  15.180   3.189   3.320
  216SER    HB2 2989  15.154   3.330   3.211
  216SER     OG 2990  15.340   3.258   3.238
  216SER     HG 2991  15.356   3.330   3.299
  216SER      C 2992  15.150   3.215   2.971
  216SER      O 2993  15.231   3.193   2.885
  217PRO      N 2994  15.047   3.299   2.954
  217PRO     CD 2995  14.922   3.301   3.028
  217PRO    HD1 2996  14.936   3.333   3.131
  217PRO    HD2 2997  14.871   3.205   3.026
  217PRO     CG 2998  14.843   3.415   2.958
  217PRO    HG1 2999  14.869   3.506   3.011
  217PRO    HG2 3000  14.735   3.397   2.967
  217PRO     CB 3001  14.889   3.420   2.808
  217PRO    HB1 3002  14.857   3.511   2.757
  217PRO    HB2 3003  14.847   3.336   2.753
  217PRO     CA 3004  15.038   3.384   2.833
  217PRO     HA 3005  15.089   3.340   2.747
  217PRO      C 3006  15.122   3.508   2.839
  217PRO      O 3007  15.124   3.574   2.942
  218ARG      N 3008  15.199   3.534   2.738
  218ARG      H 3009  15.185   3.479   2.655
  218ARG     CA 3010  15.288   3.653   2.731
  218ARG     HA 3011  15.325   3.669   2.833
  218ARG     CB 3012  15.410   3.620   2.634
  218ARG    HB1 3013  15.477   3.704   2.609
  218ARG    HB2 3014  15.375   3.602   2.533
  218ARG     CG 3015  15.503   3.505   2.687
  218ARG    HG1 3016  15.596   3.516   2.631
  218ARG    HG2 3017  15.447   3.414   2.663
  218ARG     CD 3018  15.529   3.508   2.835
  218ARG    HD1 3019  15.445   3.471   2.894
  218ARG    HD2 3020  15.558   3.609   2.864
  218ARG     NE 3021  15.632   3.409   2.867
  218ARG     HE 3022  15.602   3.313   2.860
  218ARG     CZ 3023  15.760   3.427   2.893
  218ARG    NH1 3024  15.821   3.544   2.909
  218ARG   HH11 3025  15.777   3.630   2.878
  218ARG   HH12 3026  15.921   3.541   2.920
  218ARG    NH2 3027  15.830   3.322   2.925
  218ARG   HH21 3028  15.775   3.243   2.954
  218ARG   HH22 3029  15.929   3.324   2.943
  218ARG      C 3030  15.214   3.790   2.702
  218ARG      O 3031  15.281   3.894   2.725
  219TYR      N 3032  15.082   3.799   2.673
  219TYR      H 3033  15.024   3.718   2.657
  219TYR     CA 3034  15.001   3.925   2.683
  219TYR     HA 3035  15.067   4.011   2.697
  219TYR     CB 3036  14.909   3.952   2.566
  219TYR    HB1 3037  14.851   3.866   2.533
  219TYR    HB2 3038  14.976   3.984   2.485
  219TYR     CG 3039  14.806   4.068   2.572
  219TYR    CD1 3040  14.846   4.199   2.550
  219TYR    HD1 3041  14.946   4.215   2.511
  219TYR    CE1 3042  14.749   4.302   2.576
  219TYR    HE1 3043  14.776   4.406   2.563
  219TYR     CZ 3044  14.614   4.265   2.602
  219TYR     OH 3045  14.515   4.359   2.627
  219TYR     HH 3046  14.546   4.448   2.611
  219TYR    CE2 3047  14.580   4.131   2.631
  219TYR    HE2 3048  14.482   4.102   2.665
  219TYR    CD2 3049  14.679   4.034   2.618
  219TYR    HD2 3050  14.650   3.930   2.625
  219TYR      C 3051  14.913   3.930   2.810
  219TYR      O 3052  14.855   3.831   2.852
  220THR      N 3053  14.911   4.047   2.877
  220THR      H 3054  14.960   4.127   2.841
  220THR     CA 3055  14.837   4.068   3.000
  220THR     HA 3056  14.800   3.972   3.039
  220THR     CB 3057  14.936   4.114   3.109
  220THR     HB 3058  14.982   4.209   3.082
  220THR    CG2 3059  14.867   4.121   3.240
  220THR   HG21 3060  14.816   4.029   3.270
  220THR   HG22 3061  14.934   4.154   3.319
  220THR   HG23 3062  14.792   4.200   3.233
  220THR    OG1 3063  15.038   4.019   3.123
  220THR    HG1 3064  15.070   4.040   3.211
  220THR      C 3065  14.725   4.171   2.978
  220THR      O 3066  14.767   4.285   2.949
  221PRO      N 3067  14.594   4.139   2.991
  221PRO     CD 3068  14.548   4.006   2.994
  221PRO    HD1 3069  14.583   3.944   3.077
  221PRO    HD2 3070  14.575   3.964   2.897
  221PRO     CG 3071  14.397   4.017   2.994
  221PRO    HG1 3072  14.355   3.997   3.093
  221PRO    HG2 3073  14.357   3.931   2.940
  221PRO     CB 3074  14.362   4.151   2.940
  221PRO    HB1 3075  14.272   4.189   2.989
  221PRO    HB2 3076  14.342   4.140   2.834
  221PRO     CA 3077  14.484   4.233   2.986
  221PRO     HA 3078  14.505   4.303   2.905
  221PRO      C 3079  14.471   4.319   3.116
  221PRO      O 3080  14.543   4.294   3.217
  222GLN      N 3081  14.370   4.403   3.122
  222GLN      H 3082  14.296   4.406   3.054
  222GLN     CA 3083  14.335   4.476   3.246
  222GLN     HA 3084  14.369   4.417   3.331
  222GLN     CB 3085  14.410   4.607   3.249
  222GLN    HB1 3086  14.379   4.677   3.171
  222GLN    HB2 3087  14.516   4.583   3.244
  222GLN     CG 3088  14.379   4.667   3.385
  222GLN    HG1 3089  14.408   4.606   3.470
  222GLN    HG2 3090  14.273   4.689   3.382
  222GLN     CD 3091  14.467   4.789   3.393
  222GLN    OE1 3092  14.585   4.782   3.442
  222GLN    NE2 3093  14.413   4.902   3.351
  222GLN   HE21 3094  14.318   4.914   3.319
  222GLN   HE22 3095  14.473   4.983   3.365
  222GLN      C 3096  14.180   4.483   3.249
  222GLN      O 3097  14.122   4.506   3.146
  223SER      N 3098  14.123   4.470   3.368
  223SER      H 3099  14.193   4.444   3.436
  223SER     CA 3100  13.982   4.481   3.407
  223SER     HA 3101  13.935   4.428   3.325
  223SER     CB 3102  13.954   4.420   3.549
  223SER    HB1 3103  13.987   4.316   3.549
  223SER    HB2 3104  13.847   4.421   3.568
  223SER     OG 3105  14.016   4.502   3.647
  223SER     HG 3106  14.111   4.494   3.633
  223SER      C 3107  13.917   4.619   3.387
  223SER      O 3108  13.987   4.719   3.410
  224PRO      N 3109  13.791   4.629   3.343
  224PRO     CD 3110  13.701   4.521   3.326
  224PRO    HD1 3111  13.706   4.458   3.415
  224PRO    HD2 3112  13.718   4.473   3.229
  224PRO     CG 3113  13.560   4.578   3.318
  224PRO    HG1 3114  13.520   4.570   3.419
  224PRO    HG2 3115  13.505   4.516   3.248
  224PRO     CB 3116  13.580   4.719   3.261
  224PRO    HB1 3117  13.497   4.782   3.290
  224PRO    HB2 3118  13.590   4.700   3.154
  224PRO     CA 3119  13.716   4.760   3.317
  224PRO     HA 3120  13.766   4.811   3.234
  224PRO      C 3121  13.721   4.844   3.448
  224PRO      O 3122  13.728   4.790   3.557
  225THR      N 3123  13.729   4.977   3.417
  225THR      H 3124  13.714   5.004   3.321
  225THR     CA 3125  13.748   5.095   3.509
  225THR     HA 3126  13.775   5.179   3.444
  225THR     CB 3127  13.617   5.131   3.581
  225THR     HB 3128  13.628   5.227   3.632
  225THR    CG2 3129  13.503   5.148   3.476
  225THR   HG21 3130  13.412   5.146   3.537
  225THR   HG22 3131  13.516   5.243   3.424
  225THR   HG23 3132  13.503   5.072   3.399
  225THR    OG1 3133  13.572   5.048   3.684
  225THR    HG1 3134  13.500   4.997   3.647
  225THR      C 3135  13.862   5.084   3.615
  225THR      O 3136  13.870   5.177   3.688
  226TYR      N 3137  13.948   4.983   3.621
  226TYR      H 3138  13.944   4.907   3.555
  226TYR     CA 3139  14.040   4.963   3.734
  226TYR     HA 3140  13.984   4.969   3.827
  226TYR     CB 3141  14.082   4.819   3.726
  226TYR    HB1 3142  14.126   4.799   3.628
  226TYR    HB2 3143  13.993   4.756   3.724
  226TYR     CG 3144  14.149   4.774   3.856
  226TYR    CD1 3145  14.073   4.773   3.971
  226TYR    HD1 3146  13.968   4.794   3.969
  226TYR    CE1 3147  14.140   4.754   4.099
  226TYR    HE1 3148  14.078   4.740   4.186
  226TYR     CZ 3149  14.277   4.738   4.093
  226TYR     OH 3150  14.348   4.719   4.205
  226TYR     HH 3151  14.294   4.735   4.282
  226TYR    CE2 3152  14.349   4.726   3.977
  226TYR    HE2 3153  14.457   4.715   3.975
  226TYR    CD2 3154  14.286   4.744   3.857
  226TYR    HD2 3155  14.338   4.760   3.763
  226TYR      C 3156  14.158   5.059   3.741
  226TYR      O 3157  14.214   5.089   3.639
  227THR      N 3158  14.207   5.103   3.861
  227THR      H 3159  14.168   5.070   3.948
  227THR     CA 3160  14.337   5.165   3.874
  227THR     HA 3161  14.403   5.142   3.790
  227THR     CB 3162  14.324   5.316   3.894
  227THR     HB 3163  14.421   5.361   3.917
  227THR    CG2 3164  14.277   5.378   3.762
  227THR   HG21 3165  14.180   5.338   3.731
  227THR   HG22 3166  14.279   5.487   3.766
  227THR   HG23 3167  14.350   5.373   3.682
  227THR    OG1 3168  14.226   5.354   3.995
  227THR    HG1 3169  14.143   5.315   3.965
  227THR      C 3170  14.412   5.117   3.996
  227THR      O 3171  14.348   5.066   4.089
  228PRO      N 3172  14.554   5.111   4.000
  228PRO     CD 3173  14.650   5.163   3.905
  228PRO    HD1 3174  14.667   5.267   3.933
  228PRO    HD2 3175  14.613   5.169   3.802
  228PRO     CG 3176  14.780   5.078   3.909
  228PRO    HG1 3177  14.870   5.131   3.879
  228PRO    HG2 3178  14.778   4.989   3.846
  228PRO     CB 3179  14.772   5.035   4.051
  228PRO    HB1 3180  14.822   5.107   4.116
  228PRO    HB2 3181  14.822   4.940   4.071
  228PRO     CA 3182  14.624   5.018   4.085
  228PRO     HA 3183  14.592   4.920   4.049
  228PRO      C 3184  14.603   5.023   4.237
  228PRO      O 3185  14.577   5.127   4.302
  229SER      N 3186  14.628   4.908   4.303
  229SER      H 3187  14.662   4.831   4.248
  229SER     CA 3188  14.605   4.885   4.447
  229SER     HA 3189  14.510   4.932   4.475
  229SER     CB 3190  14.576   4.741   4.476
  229SER    HB1 3191  14.478   4.715   4.436
  229SER    HB2 3192  14.554   4.746   4.583
  229SER     OG 3193  14.688   4.659   4.435
  229SER     HG 3194  14.653   4.589   4.378
  229SER      C 3195  14.701   4.959   4.538
  229SER      O 3196  14.800   5.015   4.489
  230SER      N 3197  14.651   4.985   4.661
  230SER      H 3198  14.558   4.959   4.690
  230SER     CA 3199  14.733   5.058   4.758
  230SER     HA 3200  14.834   5.065   4.717
  230SER     CB 3201  14.676   5.196   4.795
  230SER    HB1 3202  14.741   5.253   4.862
  230SER    HB2 3203  14.572   5.186   4.827
  230SER     OG 3204  14.681   5.265   4.669
  230SER     HG 3205  14.683   5.200   4.598
  230SER      C 3206  14.727   4.974   4.885
  230SER      O 3207  14.615   4.944   4.933
  231PRO      N 3208  14.841   4.930   4.939
  231PRO     CD 3209  14.976   4.949   4.888
  231PRO    HD1 3210  15.020   5.042   4.924
  231PRO    HD2 3211  14.980   4.938   4.780
  231PRO     CG 3212  15.047   4.836   4.960
  231PRO    HG1 3213  15.154   4.855   4.970
  231PRO    HG2 3214  15.036   4.739   4.911
  231PRO     CB 3215  14.981   4.820   5.100
  231PRO    HB1 3216  15.021   4.905   5.154
  231PRO    HB2 3217  14.995   4.725   5.151
  231PRO     CA 3218  14.835   4.853   5.066
  231PRO     HA 3219  14.780   4.761   5.046
  231PRO      C 3220  14.768   4.922   5.192
  231PRO      O 3221  14.753   5.045   5.189
  232SER      N 3222  14.748   4.848   5.300
  232SER      H 3223  14.755   4.747   5.298
  232SER     CA 3224  14.709   4.892   5.434
  232SER     HA 3225  14.626   4.961   5.416
  232SER     CB 3226  14.663   4.785   5.528
  232SER    HB1 3227  14.614   4.826   5.617
  232SER    HB2 3228  14.754   4.743   5.569
  232SER     OG 3229  14.589   4.680   5.477
  232SER     HG 3230  14.548   4.711   5.396
  232SER      C 3231  14.824   4.966   5.507
  232SER      O 3232  14.936   4.917   5.502
  233TYR      N 3233  14.792   5.077   5.573
  233TYR      H 3234  14.698   5.112   5.568
  233TYR     CA 3235  14.895   5.147   5.652
  233TYR     HA 3236  14.990   5.155   5.600
  233TYR     CB 3237  14.866   5.298   5.674
  233TYR    HB1 3238  14.846   5.340   5.575
  233TYR    HB2 3239  14.957   5.342   5.715
  233TYR     CG 3240  14.757   5.346   5.770
  233TYR    CD1 3241  14.654   5.422   5.719
  233TYR    HD1 3242  14.640   5.439   5.614
  233TYR    CE1 3243  14.561   5.489   5.806
  233TYR    HE1 3244  14.476   5.543   5.768
  233TYR     CZ 3245  14.577   5.477   5.946
  233TYR     OH 3246  14.499   5.550   6.035
  233TYR     HH 3247  14.447   5.617   5.990
  233TYR    CE2 3248  14.682   5.401   5.996
  233TYR    HE2 3249  14.684   5.388   6.103
  233TYR    CD2 3250  14.772   5.343   5.910
  233TYR    HD2 3251  14.845   5.278   5.957
  233TYR      C 3252  14.928   5.069   5.790
  233TYR      O 3253  14.849   5.010   5.857
  234SER      N 3254  15.058   5.087   5.825
  234SER      H 3255  15.109   5.156   5.771
  234SER     CA 3256  15.115   5.047   5.957
  234SER     HA 3257  15.042   4.982   6.004
  234SER     CB 3258  15.245   4.977   5.945
  234SER    HB1 3259  15.230   4.899   5.871
  234SER    HB2 3260  15.281   4.930   6.037
  234SER     OG 3261  15.346   5.059   5.891
  234SER     HG 3262  15.405   5.013   5.831
  234SER      C 3263  15.132   5.169   6.054
  234SER      O 3264  15.115   5.286   6.014
  235PRO      N 3265  15.159   5.134   6.185
  235PRO     CD 3266  15.135   5.005   6.249
  235PRO    HD1 3267  15.221   4.937   6.246
  235PRO    HD2 3268  15.046   4.960   6.206
  235PRO     CG 3269  15.108   5.023   6.394
  235PRO    HG1 3270  15.140   4.939   6.456
  235PRO    HG2 3271  15.009   5.064   6.411
  235PRO     CB 3272  15.211   5.133   6.416
  235PRO    HB1 3273  15.313   5.097   6.418
  235PRO    HB2 3274  15.193   5.184   6.511
  235PRO     CA 3275  15.191   5.230   6.292
  235PRO     HA 3276  15.100   5.283   6.318
  235PRO      C 3277  15.315   5.316   6.278
  235PRO      O 3278  15.325   5.423   6.339
  236SER      N 3279  15.401   5.277   6.183
  236SER      H 3280  15.380   5.186   6.143
  236SER     CA 3281  15.514   5.357   6.126
  236SER     HA 3282  15.582   5.384   6.206
  236SER     CB 3283  15.587   5.278   6.013
  236SER    HB1 3284  15.670   5.329   5.964
  236SER    HB2 3285  15.511   5.252   5.940
  236SER     OG 3286  15.644   5.159   6.064
  236SER     HG 3287  15.573   5.100   6.087
  236SER      C 3288  15.464   5.482   6.061
  236SER      O 3289  15.354   5.496   6.021
  237SER      N 3290  15.549   5.583   6.071
  237SER      H 3291  15.643   5.571   6.105
  237SER     CA 3292  15.518   5.723   6.042
  237SER     HA 3293  15.414   5.739   6.068
  237SER     CB 3294  15.605   5.809   6.128
  237SER    HB1 3295  15.580   5.914   6.112
  237SER    HB2 3296  15.709   5.792   6.103
  237SER     OG 3297  15.597   5.789   6.266
  237SER     HG 3298  15.667   5.837   6.310
  237SER      C 3299  15.545   5.751   5.895
  237SER      O 3300  15.639   5.699   5.838
  238PRO      N 3301  15.470   5.839   5.833
  238PRO     CD 3302  15.349   5.912   5.886
  238PRO    HD1 3303  15.391   5.979   5.961
  238PRO    HD2 3304  15.274   5.840   5.920
  238PRO     CG 3305  15.297   5.987   5.766
  238PRO    HG1 3306  15.250   6.081   5.791
  238PRO    HG2 3307  15.226   5.929   5.707
  238PRO     CB 3308  15.417   6.017   5.684
  238PRO    HB1 3309  15.459   6.112   5.719
  238PRO    HB2 3310  15.393   6.030   5.579
  238PRO     CA 3311  15.497   5.890   5.698
  238PRO     HA 3312  15.459   5.813   5.631
  238PRO      C 3313  15.636   5.938   5.660
  238PRO      O 3314  15.728   5.950   5.745
  239SER      N 3315  15.660   5.962   5.530
  239SER      H 3316  15.598   5.931   5.456
  239SER     CA 3317  15.786   6.012   5.472
  239SER     HA 3318  15.863   5.936   5.489
  239SER     CB 3319  15.765   6.044   5.316
  239SER    HB1 3320  15.751   5.950   5.262
  239SER    HB2 3321  15.859   6.081   5.278
  239SER     OG 3322  15.661   6.133   5.295
  239SER     HG 3323  15.694   6.221   5.278
  239SER      C 3324  15.841   6.145   5.525
  239SER      O 3325  15.769   6.225   5.580
  240TYR      N 3326  15.969   6.171   5.493
  240TYR      H 3327  16.020   6.099   5.444
  240TYR     CA 3328  16.032   6.305   5.507
  240TYR     HA 3329  15.950   6.377   5.495
  240TYR     CB 3330  16.094   6.319   5.646
  240TYR    HB1 3331  16.169   6.240   5.652
  240TYR    HB2 3332  16.011   6.302   5.714
  240TYR     CG 3333  16.159   6.451   5.675
  240TYR    CD1 3334  16.073   6.565   5.669
  240TYR    HD1 3335  15.965   6.560   5.666
  240TYR    CE1 3336  16.134   6.691   5.668
  240TYR    HE1 3337  16.076   6.782   5.671
  240TYR     CZ 3338  16.270   6.708   5.678
  240TYR     OH 3339  16.326   6.826   5.668
  240TYR     HH 3340  16.264   6.890   5.632
  240TYR    CE2 3341  16.350   6.594   5.707
  240TYR    HE2 3342  16.456   6.606   5.724
  240TYR    CD2 3343  16.296   6.464   5.702
  240TYR    HD2 3344  16.357   6.376   5.717
  240TYR      C 3345  16.129   6.340   5.393
  240TYR      O 3346  16.208   6.257   5.349
  241SER      N 3347  16.143   6.466   5.360
  241SER      H 3348  16.075   6.532   5.395
  241SER     CA 3349  16.252   6.515   5.268
  241SER     HA 3350  16.333   6.444   5.280
  241SER     CB 3351  16.207   6.526   5.120
  241SER    HB1 3352  16.210   6.431   5.068
  241SER    HB2 3353  16.275   6.591   5.065
  241SER     OG 3354  16.077   6.585   5.121
  241SER     HG 3355  16.017   6.520   5.157
  241SER      C 3356  16.305   6.650   5.314
  241SER      O 3357  16.226   6.734   5.362
  242PRO      N 3358  16.441   6.671   5.312
  242PRO     CD 3359  16.535   6.579   5.261
  242PRO    HD1 3360  16.505   6.537   5.165
  242PRO    HD2 3361  16.546   6.502   5.337
  242PRO     CG 3362  16.661   6.664   5.244
  242PRO    HG1 3363  16.653   6.728   5.156
  242PRO    HG2 3364  16.752   6.604   5.239
  242PRO     CB 3365  16.650   6.755   5.361
  242PRO    HB1 3366  16.705   6.849   5.351
  242PRO    HB2 3367  16.696   6.700   5.443
  242PRO     CA 3368  16.505   6.773   5.394
  242PRO     HA 3369  16.485   6.762   5.501
  242PRO      C 3370  16.467   6.917   5.350
  242PRO      O 3371  16.467   7.003   5.440
  243THR      N 3372  16.415   6.946   5.233
  243THR      H 3373  16.400   6.877   5.161
  243THR     CA 3374  16.390   7.084   5.184
  243THR     HA 3375  16.464   7.149   5.230
  243THR     CB 3376  16.398   7.097   5.030
  243THR     HB 3377  16.362   7.194   4.997
  243THR    CG2 3378  16.539   7.086   4.984
  243THR   HG21 3379  16.593   7.005   5.033
  243THR   HG22 3380  16.526   7.077   4.876
  243THR   HG23 3381  16.591   7.178   5.011
  243THR    OG1 3382  16.321   7.001   4.974
  243THR    HG1 3383  16.287   7.037   4.892
  243THR      C 3384  16.250   7.137   5.232
  243THR      O 3385  16.202   7.228   5.173
  244SER      N 3386  16.193   7.075   5.341
  244SER      H 3387  16.243   7.011   5.401
  244SER     CA 3388  16.054   7.088   5.394
  244SER     HA 3389  16.020   7.191   5.380
  244SER     CB 3390  15.953   6.985   5.332
  244SER    HB1 3391  15.922   7.006   5.229
  244SER    HB2 3392  15.859   6.996   5.386
  244SER     OG 3393  15.986   6.845   5.333
  244SER     HG 3394  16.069   6.823   5.376
  244SER      C 3395  16.048   7.073   5.548
  244SER      O 3396  16.138   7.007   5.607
  245PRO      N 3397  15.947   7.127   5.615
  245PRO     CD 3398  15.828   7.201   5.567
  245PRO    HD1 3399  15.769   7.152   5.490
  245PRO    HD2 3400  15.848   7.304   5.535
  245PRO     CG 3401  15.735   7.213   5.681
  245PRO    HG1 3402  15.675   7.122   5.689
  245PRO    HG2 3403  15.672   7.301   5.667
  245PRO     CB 3404  15.834   7.219   5.799
  245PRO    HB1 3405  15.777   7.181   5.883
  245PRO    HB2 3406  15.863   7.321   5.824
  245PRO     CA 3407  15.949   7.124   5.767
  245PRO     HA 3408  16.044   7.148   5.817
  245PRO      C 3409  15.908   6.983   5.811
  245PRO      O 3410  15.842   6.907   5.739
  246LYS      N 3411  15.939   6.950   5.936
  246LYS      H 3412  15.981   7.009   6.006
  246LYS     CA 3413  15.910   6.808   5.987
  246LYS     HA 3414  15.869   6.743   5.910
  246LYS     CB 3415  16.047   6.739   6.022
  246LYS    HB1 3416  16.104   6.742   5.929
  246LYS    HB2 3417  16.026   6.637   6.056
  246LYS     CG 3418  16.145   6.812   6.122
  246LYS    HG1 3419  16.114   6.803   6.226
  246LYS    HG2 3420  16.158   6.918   6.102
  246LYS     CD 3421  16.282   6.736   6.128
  246LYS    HD1 3422  16.353   6.777   6.199
  246LYS    HD2 3423  16.328   6.734   6.029
  246LYS     CE 3424  16.283   6.590   6.156
  246LYS    HE1 3425  16.389   6.567   6.161
  246LYS    HE2 3426  16.233   6.535   6.076
  246LYS     NZ 3427  16.222   6.557   6.286
  246LYS    HZ1 3428  16.235   6.633   6.351
  246LYS    HZ2 3429  16.121   6.556   6.281
  246LYS    HZ3 3430  16.253   6.467   6.319
  246LYS      C 3431  15.810   6.800   6.102
  246LYS      O 3432  15.776   6.896   6.170
  247TYR      N 3433  15.745   6.679   6.116
  247TYR      H 3434  15.784   6.596   6.073
  247TYR     CA 3435  15.644   6.653   6.224
  247TYR     HA 3436  15.676   6.717   6.306
  247TYR     CB 3437  15.504   6.711   6.189
  247TYR    HB1 3438  15.516   6.804   6.133
  247TYR    HB2 3439  15.461   6.739   6.285
  247TYR     CG 3440  15.398   6.622   6.115
  247TYR    CD1 3441  15.291   6.575   6.191
  247TYR    HD1 3442  15.299   6.586   6.298
  247TYR    CE1 3443  15.188   6.496   6.131
  247TYR    HE1 3444  15.104   6.454   6.182
  247TYR     CZ 3445  15.201   6.460   5.994
  247TYR     OH 3446  15.094   6.412   5.928
  247TYR     HH 3447  15.013   6.387   5.973
  247TYR    CE2 3448  15.320   6.502   5.925
  247TYR    HE2 3449  15.319   6.477   5.820
  247TYR    CD2 3450  15.420   6.584   5.981
  247TYR    HD2 3451  15.503   6.622   5.924
  247TYR      C 3452  15.650   6.509   6.271
  247TYR      O 3453  15.698   6.417   6.198
  248THR      N 3454  15.597   6.488   6.394
  248THR      H 3455  15.552   6.563   6.443
  248THR     CA 3456  15.599   6.363   6.480
  248THR     HA 3457  15.652   6.297   6.413
  248THR     CB 3458  15.676   6.387   6.610
  248THR     HB 3459  15.677   6.296   6.670
  248THR    CG2 3460  15.822   6.422   6.583
  248THR   HG21 3461  15.864   6.451   6.679
  248THR   HG22 3462  15.871   6.334   6.542
  248THR   HG23 3463  15.839   6.505   6.515
  248THR    OG1 3464  15.613   6.499   6.675
  248THR    HG1 3465  15.552   6.467   6.741
  248THR      C 3466  15.453   6.314   6.507
  248THR      O 3467  15.359   6.394   6.503
  249PRO      N 3468  15.434   6.189   6.551
  249PRO     CD 3469  15.532   6.082   6.552
  249PRO    HD1 3470  15.623   6.111   6.604
  249PRO    HD2 3471  15.542   6.040   6.452
  249PRO     CG 3472  15.467   5.973   6.638
  249PRO    HG1 3473  15.486   5.994   6.743
  249PRO    HG2 3474  15.514   5.881   6.603
  249PRO     CB 3475  15.319   5.982   6.597
  249PRO    HB1 3476  15.253   5.945   6.676
  249PRO    HB2 3477  15.308   5.937   6.498
  249PRO     CA 3478  15.302   6.130   6.578
  249PRO     HA 3479  15.244   6.133   6.486
  249PRO      C 3480  15.212   6.197   6.673
  249PRO      O 3481  15.090   6.193   6.656
  250THR      N 3482  15.264   6.272   6.770
  250THR      H 3483  15.364   6.288   6.773
  250THR     CA 3484  15.196   6.340   6.880
  250THR     HA 3485  15.089   6.324   6.870
  250THR     CB 3486  15.233   6.291   7.019
  250THR     HB 3487  15.185   6.369   7.077
  250THR    CG2 3488  15.182   6.156   7.067
  250THR   HG21 3489  15.075   6.167   7.084
  250THR   HG22 3490  15.191   6.087   6.984
  250THR   HG23 3491  15.242   6.120   7.150
  250THR    OG1 3492  15.368   6.296   7.052
  250THR    HG1 3493  15.370   6.283   7.147
  250THR      C 3494  15.232   6.495   6.877
  250THR      O 3495  15.341   6.538   6.835
  251SER      N 3496  15.130   6.582   6.902
  251SER      H 3497  15.034   6.550   6.906
  251SER     CA 3498  15.147   6.729   6.907
  251SER     HA 3499  15.200   6.762   6.818
  251SER     CB 3500  15.004   6.789   6.923
  251SER    HB1 3501  15.007   6.898   6.922
  251SER    HB2 3502  14.961   6.767   7.021
  251SER     OG 3503  14.914   6.750   6.818
  251SER     HG 3504  14.968   6.742   6.739
  251SER      C 3505  15.227   6.771   7.033
  251SER      O 3506  15.253   6.695   7.124
  252PRO      N 3507  15.283   6.894   7.032
  252PRO     CD 3508  15.266   6.997   6.931
  252PRO    HD1 3509  15.161   7.028   6.929
  252PRO    HD2 3510  15.302   6.971   6.831
  252PRO     CG 3511  15.360   7.110   6.981
  252PRO    HG1 3512  15.306   7.185   7.040
  252PRO    HG2 3513  15.417   7.158   6.902
  252PRO     CB 3514  15.465   7.047   7.067
  252PRO    HB1 3515  15.501   7.120   7.139
  252PRO    HB2 3516  15.544   7.000   7.008
  252PRO     CA 3517  15.387   6.934   7.131
  252PRO     HA 3518  15.452   6.849   7.153
  252PRO      C 3519  15.318   6.974   7.255
  252PRO      O 3520  15.205   7.019   7.254
  253SER      N 3521  15.401   6.949   7.359
  253SER      H 3522  15.487   6.898   7.342
  253SER     CA 3523  15.353   6.937   7.498
  253SER     HA 3524  15.413   6.866   7.554
  253SER     CB 3525  15.365   7.070   7.568
  253SER    HB1 3526  15.343   7.056   7.674
  253SER    HB2 3527  15.289   7.133   7.522
  253SER     OG 3528  15.500   7.123   7.558
  253SER     HG 3529  15.496   7.211   7.595
  253SER      C 3530  15.208   6.881   7.520
  253SER      O 3531  15.131   6.918   7.605
  254TYR      N 3532  15.174   6.779   7.442
  254TYR      H 3533  15.226   6.769   7.356
  254TYR     CA 3534  15.048   6.698   7.447
  254TYR     HA 3535  14.969   6.773   7.440
  254TYR     CB 3536  15.048   6.605   7.330
  254TYR    HB1 3537  15.149   6.566   7.321
  254TYR    HB2 3538  15.028   6.664   7.240
  254TYR     CG 3539  14.960   6.483   7.331
  254TYR    CD1 3540  14.824   6.497   7.355
  254TYR    HD1 3541  14.784   6.592   7.385
  254TYR    CE1 3542  14.734   6.396   7.344
  254TYR    HE1 3543  14.633   6.407   7.379
  254TYR     CZ 3544  14.784   6.264   7.324
  254TYR     OH 3545  14.692   6.168   7.305
  254TYR     HH 3546  14.604   6.196   7.333
  254TYR    CE2 3547  14.922   6.243   7.313
  254TYR    HE2 3548  14.956   6.141   7.306
  254TYR    CD2 3549  15.010   6.352   7.324
  254TYR    HD2 3550  15.115   6.326   7.335
  254TYR      C 3551  15.019   6.620   7.583
  254TYR      O 3552  15.103   6.547   7.626
  255SER      N 3553  14.900   6.630   7.647
  255SER      H 3554  14.842   6.701   7.603
  255SER     CA 3555  14.843   6.526   7.729
  255SER     HA 3556  14.924   6.455   7.751
  255SER     CB 3557  14.800   6.582   7.867
  255SER    HB1 3558  14.750   6.503   7.922
  255SER    HB2 3559  14.730   6.664   7.851
  255SER     OG 3560  14.907   6.631   7.934
  255SER     HG 3561  14.900   6.600   8.025
  255SER      C 3562  14.723   6.437   7.679
  255SER      O 3563  14.612   6.490   7.652
  256PRO      N 3564  14.738   6.302   7.674
  256PRO     CD 3565  14.848   6.229   7.721
  256PRO    HD1 3566  14.860   6.231   7.829
  256PRO    HD2 3567  14.943   6.271   7.688
  256PRO     CG 3568  14.822   6.092   7.648
  256PRO    HG1 3569  14.884   6.017   7.697
  256PRO    HG2 3570  14.852   6.105   7.544
  256PRO     CB 3571  14.681   6.067   7.672
  256PRO    HB1 3572  14.662   6.031   7.773
  256PRO    HB2 3573  14.650   5.992   7.599
  256PRO     CA 3574  14.627   6.209   7.647
  256PRO     HA 3575  14.591   6.214   7.544
  256PRO      C 3576  14.512   6.237   7.736
  256PRO      O 3577  14.527   6.254   7.860
  257SER      N 3578  14.391   6.237   7.672
  257SER      H 3579  14.388   6.230   7.571
  257SER     CA 3580  14.261   6.236   7.751
  257SER     HA 3581  14.260   6.314   7.827
  257SER     CB 3582  14.141   6.261   7.669
  257SER    HB1 3583  14.056   6.268   7.737
  257SER    HB2 3584  14.125   6.181   7.597
  257SER     OG 3585  14.155   6.386   7.604
  257SER     HG 3586  14.118   6.385   7.515
  257SER      C 3587  14.246   6.101   7.819
  257SER      O 3588  14.291   5.997   7.768
  258SER      N 3589  14.151   6.096   7.913
  258SER      H 3590  14.115   6.182   7.951
  258SER     CA 3591  14.082   5.971   7.954
  258SER     HA 3592  14.150   5.910   8.014
  258SER     CB 3593  13.957   6.002   8.041
  258SER    HB1 3594  13.889   5.919   8.055
  258SER    HB2 3595  13.901   6.087   8.002
  258SER     OG 3596  13.987   6.062   8.168
  258SER     HG 3597  13.914   6.114   8.205
  258SER      C 3598  14.025   5.901   7.827
  258SER      O 3599  13.978   5.967   7.736
  259PRO      N 3600  14.026   5.764   7.816
  259PRO     CD 3601  14.070   5.671   7.912
  259PRO    HD1 3602  14.022   5.688   8.008
  259PRO    HD2 3603  14.177   5.685   7.926
  259PRO     CG 3604  14.040   5.526   7.863
  259PRO    HG1 3605  13.936   5.496   7.882
  259PRO    HG2 3606  14.106   5.447   7.898
  259PRO     CB 3607  14.059   5.554   7.720
  259PRO    HB1 3608  14.005   5.476   7.667
  259PRO    HB2 3609  14.162   5.547   7.684
  259PRO     CA 3610  13.991   5.689   7.694
  259PRO     HA 3611  14.034   5.744   7.610
  259PRO      C 3612  13.837   5.678   7.670
  259PRO      O 3613  13.756   5.724   7.749
  260GLU      N 3614  13.801   5.601   7.567
  260GLU      H 3615  13.873   5.577   7.500
  260GLU     CA 3616  13.654   5.573   7.540
  260GLU     HA 3617  13.594   5.577   7.631
  260GLU     CB 3618  13.598   5.674   7.436
  260GLU    HB1 3619  13.491   5.655   7.427
  260GLU    HB2 3620  13.648   5.660   7.340
  260GLU     CG 3621  13.607   5.825   7.492
  260GLU    HG1 3622  13.714   5.843   7.499
  260GLU    HG2 3623  13.553   5.818   7.586
  260GLU     CD 3624  13.540   5.922   7.397
  260GLU    OE1 3625  13.538   5.905   7.274
  260GLU    OE2 3626  13.491   6.024   7.452
  260GLU      C 3627  13.637   5.426   7.489
  260GLU      O 3628  13.636   5.391   7.370
  261TYR      N 3629  13.645   5.329   7.584
  261TYR      H 3630  13.640   5.354   7.682
  261TYR     CA 3631  13.632   5.183   7.550
  261TYR     HA 3632  13.681   5.161   7.456
  261TYR     CB 3633  13.702   5.089   7.653
  261TYR    HB1 3634  13.666   4.989   7.631
  261TYR    HB2 3635  13.663   5.103   7.754
  261TYR     CG 3636  13.847   5.096   7.658
  261TYR    CD1 3637  13.927   5.056   7.551
  261TYR    HD1 3638  13.883   5.009   7.465
  261TYR    CE1 3639  14.064   5.073   7.544
  261TYR    HE1 3640  14.118   5.047   7.454
  261TYR     CZ 3641  14.124   5.119   7.661
  261TYR     OH 3642  14.260   5.135   7.675
  261TYR     HH 3643  14.316   5.088   7.613
  261TYR    CE2 3644  14.050   5.157   7.772
  261TYR    HE2 3645  14.102   5.189   7.861
  261TYR    CD2 3646  13.909   5.146   7.773
  261TYR    HD2 3647  13.845   5.179   7.853
  261TYR      C 3648  13.490   5.139   7.527
  261TYR      O 3649  13.464   5.038   7.459
  262THR      N 3650  13.399   5.209   7.594
  262THR      H 3651  13.438   5.283   7.649
  262THR     CA 3652  13.252   5.196   7.566
  262THR     HA 3653  13.240   5.093   7.535
  262THR     CB 3654  13.164   5.223   7.696
  262THR     HB 3655  13.064   5.234   7.655
  262THR    CG2 3656  13.174   5.101   7.788
  262THR   HG21 3657  13.263   5.112   7.850
  262THR   HG22 3658  13.080   5.094   7.844
  262THR   HG23 3659  13.183   5.012   7.726
  262THR    OG1 3660  13.184   5.342   7.760
  262THR    HG1 3661  13.097   5.383   7.761
  262THR      C 3662  13.197   5.284   7.453
  262THR      O 3663  13.241   5.398   7.434
  263PRO      N 3664  13.089   5.234   7.387
  263PRO     CD 3665  13.012   5.116   7.402
  263PRO    HD1 3666  12.979   5.116   7.505
  263PRO    HD2 3667  13.073   5.027   7.387
  263PRO     CG 3668  12.894   5.129   7.307
  263PRO    HG1 3669  12.816   5.186   7.358
  263PRO    HG2 3670  12.851   5.034   7.278
  263PRO     CB 3671  12.961   5.212   7.193
  263PRO    HB1 3672  12.886   5.262   7.131
  263PRO    HB2 3673  13.024   5.145   7.134
  263PRO     CA 3674  13.044   5.303   7.274
  263PRO     HA 3675  13.128   5.320   7.207
  263PRO      C 3676  12.971   5.436   7.304
  263PRO      O 3677  12.915   5.445   7.415
  264THR      N 3678  12.971   5.530   7.212
  264THR      H 3679  13.020   5.506   7.127
  264THR     CA 3680  12.930   5.664   7.224
  264THR     HA 3681  12.907   5.687   7.328
  264THR     CB 3682  13.038   5.768   7.192
  264THR     HB 3683  13.004   5.870   7.178
  264THR    CG2 3684  13.137   5.776   7.307
  264THR   HG21 3685  13.164   5.674   7.335
  264THR   HG22 3686  13.222   5.840   7.285
  264THR   HG23 3687  13.089   5.823   7.392
  264THR    OG1 3688  13.124   5.725   7.094
  264THR    HG1 3689  13.097   5.776   7.017
  264THR      C 3690  12.798   5.696   7.147
  264THR      O 3691  12.748   5.616   7.066
  265SER      N 3692  12.739   5.811   7.187
  265SER      H 3693  12.788   5.861   7.260
  265SER     CA 3694  12.602   5.847   7.156
  265SER     HA 3695  12.554   5.775   7.089
  265SER     CB 3696  12.523   5.837   7.287
  265SER    HB1 3697  12.426   5.886   7.279
  265SER    HB2 3698  12.577   5.881   7.371
  265SER     OG 3699  12.513   5.697   7.317
  265SER     HG 3700  12.459   5.680   7.394
  265SER      C 3701  12.572   5.987   7.098
  265SER      O 3702  12.596   6.083   7.171
  266PRO      N 3703  12.544   6.003   6.961
  266PRO     CD 3704  12.550   5.895   6.861
  266PRO    HD1 3705  12.495   5.805   6.891
  266PRO    HD2 3706  12.650   5.855   6.851
  266PRO     CG 3707  12.495   5.951   6.730
  266PRO    HG1 3708  12.387   5.947   6.735
  266PRO    HG2 3709  12.535   5.906   6.639
  266PRO     CB 3710  12.537   6.099   6.740
  266PRO    HB1 3711  12.492   6.176   6.678
  266PRO    HB2 3712  12.643   6.098   6.715
  266PRO     CA 3713  12.529   6.131   6.894
  266PRO     HA 3714  12.614   6.190   6.928
  266PRO      C 3715  12.403   6.211   6.929
  266PRO      O 3716  12.312   6.151   6.998
  267LYS      N 3717  12.389   6.338   6.893
  267LYS      H 3718  12.467   6.388   6.852
  267LYS     CA 3719  12.261   6.413   6.917
  267LYS     HA 3720  12.227   6.383   7.016
  267LYS     CB 3721  12.287   6.565   6.907
  267LYS    HB1 3722  12.195   6.619   6.931
  267LYS    HB2 3723  12.325   6.594   6.809
  267LYS     CG 3724  12.387   6.602   7.021
  267LYS    HG1 3725  12.475   6.539   7.007
  267LYS    HG2 3726  12.347   6.580   7.120
  267LYS     CD 3727  12.429   6.746   7.011
  267LYS    HD1 3728  12.338   6.806   7.004
  267LYS    HD2 3729  12.480   6.760   6.916
  267LYS     CE 3730  12.535   6.776   7.117
  267LYS    HE1 3731  12.624   6.714   7.105
  267LYS    HE2 3732  12.493   6.754   7.215
  267LYS     NZ 3733  12.574   6.922   7.113
  267LYS    HZ1 3734  12.497   6.977   7.148
  267LYS    HZ2 3735  12.664   6.937   7.155
  267LYS    HZ3 3736  12.582   6.943   7.014
  267LYS      C 3737  12.147   6.364   6.824
  267LYS      O 3738  12.170   6.322   6.709
  268TYR      N 3739  12.025   6.367   6.878
  268TYR      H 3740  12.014   6.387   6.976
  268TYR     CA 3741  11.897   6.363   6.803
  268TYR     HA 3742  11.910   6.393   6.699
  268TYR     CB 3743  11.857   6.213   6.795
  268TYR    HB1 3744  11.857   6.177   6.898
  268TYR    HB2 3745  11.927   6.152   6.738
  268TYR     CG 3746  11.725   6.191   6.727
  268TYR    CD1 3747  11.704   6.241   6.595
  268TYR    HD1 3748  11.786   6.281   6.537
  268TYR    CE1 3749  11.580   6.248   6.539
  268TYR    HE1 3750  11.570   6.271   6.434
  268TYR     CZ 3751  11.463   6.213   6.608
  268TYR     OH 3752  11.341   6.221   6.543
  268TYR     HH 3753  11.269   6.192   6.600
  268TYR    CE2 3754  11.475   6.160   6.742
  268TYR    HE2 3755  11.386   6.131   6.796
  268TYR    CD2 3756  11.609   6.144   6.796
  268TYR    HD2 3757  11.618   6.114   6.899
  268TYR      C 3758  11.793   6.449   6.882
  268TYR      O 3759  11.826   6.513   6.988
  269SER      N 3760  11.671   6.467   6.831
  269SER      H 3761  11.646   6.417   6.747
  269SER     CA 3762  11.568   6.555   6.899
  269SER     HA 3763  11.602   6.659   6.897
  269SER     CB 3764  11.435   6.555   6.815
  269SER    HB1 3765  11.346   6.597   6.862
  269SER    HB2 3766  11.414   6.457   6.771
  269SER     OG 3767  11.468   6.649   6.706
  269SER     HG 3768  11.382   6.661   6.668
  269SER      C 3769  11.529   6.500   7.039
  269SER      O 3770  11.534   6.381   7.060
  270PRO      N 3771  11.482   6.586   7.131
  270PRO     CD 3772  11.459   6.730   7.110
  270PRO    HD1 3773  11.384   6.744   7.032
  270PRO    HD2 3774  11.549   6.769   7.063
  270PRO     CG 3775  11.431   6.786   7.245
  270PRO    HG1 3776  11.332   6.832   7.248
  270PRO    HG2 3777  11.495   6.871   7.267
  270PRO     CB 3778  11.444   6.673   7.347
  270PRO    HB1 3779  11.371   6.683   7.428
  270PRO    HB2 3780  11.544   6.687   7.387
  270PRO     CA 3781  11.448   6.543   7.264
  270PRO     HA 3782  11.513   6.474   7.318
  270PRO      C 3783  11.307   6.493   7.267
  270PRO      O 3784  11.212   6.559   7.237
  271THR      N 3785  11.297   6.370   7.318
  271THR      H 3786  11.382   6.343   7.366
  271THR     CA 3787  11.167   6.314   7.370
  271THR     HA 3788  11.185   6.207   7.384
  271THR     CB 3789  11.138   6.362   7.506
  271THR     HB 3790  11.135   6.471   7.509
  271THR    CG2 3791  11.015   6.302   7.575
  271THR   HG21 3792  11.019   6.195   7.557
  271THR   HG22 3793  11.020   6.300   7.684
  271THR   HG23 3794  10.917   6.331   7.537
  271THR    OG1 3795  11.246   6.316   7.586
  271THR    HG1 3796  11.242   6.363   7.670
  271THR      C 3797  11.050   6.304   7.266
  271THR      O 3798  10.934   6.335   7.304
  272SER      N 3799  11.083   6.279   7.135
  272SER      H 3800  11.179   6.264   7.110
  272SER     CA 3801  10.988   6.238   7.032
  272SER     HA 3802  10.891   6.209   7.072
  272SER     CB 3803  10.954   6.350   6.934
  272SER    HB1 3804  10.898   6.428   6.986
  272SER    HB2 3805  10.884   6.307   6.862
  272SER     OG 3806  11.069   6.402   6.874
  272SER     HG 3807  11.100   6.485   6.912
  272SER      C 3808  11.054   6.119   6.953
  272SER      O 3809  11.175   6.098   6.951
  273PRO      N 3810  10.973   6.037   6.881
  273PRO     CD 3811  10.824   6.031   6.895
  273PRO    HD1 3812  10.779   6.110   6.835
  273PRO    HD2 3813  10.808   6.041   7.002
  273PRO     CG 3814  10.790   5.889   6.864
  273PRO    HG1 3815  10.685   5.891   6.835
  273PRO    HG2 3816  10.806   5.824   6.950
  273PRO     CB 3817  10.882   5.850   6.751
  273PRO    HB1 3818  10.842   5.904   6.666
  273PRO    HB2 3819  10.887   5.742   6.739
  273PRO     CA 3820  11.011   5.922   6.802
  273PRO     HA 3821  11.069   5.865   6.874
  273PRO      C 3822  11.106   5.952   6.685
  273PRO      O 3823  11.102   6.059   6.620
  274LYS      N 3824  11.194   5.853   6.655
  274LYS      H 3825  11.200   5.778   6.723
  274LYS     CA 3826  11.258   5.825   6.520
  274LYS     HA 3827  11.280   5.918   6.467
  274LYS     CB 3828  11.389   5.744   6.539
  274LYS    HB1 3829  11.438   5.723   6.444
  274LYS    HB2 3830  11.368   5.649   6.587
  274LYS     CG 3831  11.488   5.828   6.624
  274LYS    HG1 3832  11.448   5.855   6.722
  274LYS    HG2 3833  11.498   5.926   6.578
  274LYS     CD 3834  11.624   5.756   6.633
  274LYS    HD1 3835  11.662   5.750   6.531
  274LYS    HD2 3836  11.612   5.657   6.676
  274LYS     CE 3837  11.721   5.828   6.729
  274LYS    HE1 3838  11.688   5.833   6.833
  274LYS    HE2 3839  11.732   5.932   6.697
  274LYS     NZ 3840  11.856   5.756   6.731
  274LYS    HZ1 3841  11.931   5.821   6.750
  274LYS    HZ2 3842  11.864   5.688   6.805
  274LYS    HZ3 3843  11.880   5.706   6.647
  274LYS      C 3844  11.165   5.738   6.442
  274LYS      O 3845  11.082   5.667   6.501
  275TYR      N 3846  11.182   5.734   6.312
  275TYR      H 3847  11.266   5.778   6.278
  275TYR     CA 3848  11.116   5.650   6.212
  275TYR     HA 3849  11.018   5.696   6.197
  275TYR     CB 3850  11.183   5.666   6.077
  275TYR    HB1 3851  11.290   5.654   6.091
  275TYR    HB2 3852  11.175   5.769   6.041
  275TYR     CG 3853  11.119   5.584   5.969
  275TYR    CD1 3854  11.174   5.456   5.933
  275TYR    HD1 3855  11.261   5.412   5.980
  275TYR    CE1 3856  11.099   5.380   5.841
  275TYR    HE1 3857  11.138   5.282   5.817
  275TYR     CZ 3858  10.979   5.424   5.778
  275TYR     OH 3859  10.925   5.349   5.677
  275TYR     HH 3860  10.847   5.396   5.647
  275TYR    CE2 3861  10.936   5.553   5.809
  275TYR    HE2 3862  10.849   5.587   5.754
  275TYR    CD2 3863  10.997   5.635   5.906
  275TYR    HD2 3864  10.953   5.730   5.929
  275TYR      C 3865  11.096   5.508   6.252
  275TYR      O 3866  11.186   5.430   6.284
  276SER      N 3867  10.971   5.464   6.240
  276SER      H 3868  10.898   5.528   6.211
  276SER     CA 3869  10.932   5.323   6.233
  276SER     HA 3870  11.021   5.260   6.228
  276SER     CB 3871  10.864   5.274   6.365
  276SER    HB1 3872  10.929   5.299   6.449
  276SER    HB2 3873  10.864   5.166   6.360
  276SER     OG 3874  10.742   5.335   6.393
  276SER     HG 3875  10.783   5.407   6.441
  276SER      C 3876  10.846   5.293   6.110
  276SER      O 3877  10.758   5.376   6.086
  277PRO      N 3878  10.863   5.176   6.040
  277PRO     CD 3879  10.970   5.087   6.066
  277PRO    HD1 3880  10.972   5.061   6.172
  277PRO    HD2 3881  11.063   5.134   6.034
  277PRO     CG 3882  10.951   4.961   5.978
  277PRO    HG1 3883  10.874   4.900   6.025
  277PRO    HG2 3884  11.046   4.919   5.947
  277PRO     CB 3885  10.878   5.024   5.862
  277PRO    HB1 3886  10.818   4.941   5.823
  277PRO    HB2 3887  10.944   5.073   5.790
  277PRO     CA 3888  10.797   5.140   5.919
  277PRO     HA 3889  10.791   5.222   5.848
  277PRO      C 3890  10.646   5.103   5.951
  277PRO      O 3891  10.618   5.036   6.053
  278THR      N 3892  10.554   5.131   5.861
  278THR      H 3893  10.584   5.189   5.784
  278THR     CA 3894  10.413   5.101   5.865
  278THR     HA 3895  10.399   5.004   5.912
  278THR     CB 3896  10.327   5.200   5.940
  278THR     HB 3897  10.222   5.172   5.935
  278THR    CG2 3898  10.360   5.217   6.086
  278THR   HG21 3899  10.335   5.128   6.143
  278THR   HG22 3900  10.462   5.248   6.106
  278THR   HG23 3901  10.308   5.302   6.130
  278THR    OG1 3902  10.339   5.328   5.881
  278THR    HG1 3903  10.415   5.367   5.926
  278THR      C 3904  10.351   5.074   5.728
  278THR      O 3905  10.409   5.095   5.624
  279SER      N 3906  10.224   5.025   5.724
  279SER      H 3907  10.165   4.999   5.801
  279SER     CA 3908  10.160   4.987   5.601
  279SER     HA 3909  10.200   5.042   5.516
  279SER     CB 3910  10.204   4.843   5.567
  279SER    HB1 3911  10.313   4.852   5.575
  279SER    HB2 3912  10.183   4.825   5.462
  279SER     OG 3913  10.138   4.748   5.644
  279SER     HG 3914  10.146   4.760   5.739
  279SER      C 3915  10.004   5.011   5.607
  279SER      O 3916   9.945   4.996   5.717
  280PRO      N 3917   9.941   5.052   5.491
  280PRO     CD 3918  10.003   5.078   5.360
  280PRO    HD1 3919  10.054   4.992   5.315
  280PRO    HD2 3920  10.065   5.167   5.369
  280PRO     CG 3921   9.883   5.117   5.267
  280PRO    HG1 3922   9.845   5.029   5.215
  280PRO    HG2 3923   9.922   5.188   5.194
  280PRO     CB 3924   9.771   5.163   5.356
  280PRO    HB1 3925   9.674   5.133   5.314
  280PRO    HB2 3926   9.769   5.268   5.384
  280PRO     CA 3927   9.802   5.094   5.490
  280PRO     HA 3928   9.783   5.156   5.578
  280PRO      C 3929   9.700   4.975   5.499
  280PRO      O 3930   9.733   4.863   5.455
  281LYS      N 3931   9.578   4.999   5.558
  281LYS      H 3932   9.560   5.097   5.575
  281LYS     CA 3933   9.473   4.900   5.589
  281LYS     HA 3934   9.517   4.800   5.586
  281LYS     CB 3935   9.410   4.934   5.727
  281LYS    HB1 3936   9.315   4.883   5.735
  281LYS    HB2 3937   9.411   5.043   5.740
  281LYS     CG 3938   9.498   4.889   5.849
  281LYS    HG1 3939   9.582   4.957   5.835
  281LYS    HG2 3940   9.529   4.792   5.811
  281LYS     CD 3941   9.410   4.894   5.987
  281LYS    HD1 3942   9.318   4.843   5.958
  281LYS    HD2 3943   9.384   4.993   6.024
  281LYS     CE 3944   9.490   4.816   6.091
  281LYS    HE1 3945   9.427   4.809   6.179
  281LYS    HE2 3946   9.586   4.866   6.105
  281LYS     NZ 3947   9.512   4.675   6.057
  281LYS    HZ1 3948   9.612   4.658   6.057
  281LYS    HZ2 3949   9.472   4.624   6.134
  281LYS    HZ3 3950   9.463   4.635   5.979
  281LYS      C 3951   9.360   4.897   5.481
  281LYS      O 3952   9.334   5.004   5.428
  282TYR      N 3953   9.295   4.783   5.456
  282TYR      H 3954   9.323   4.696   5.500
  282TYR     CA 3955   9.187   4.771   5.355
  282TYR     HA 3956   9.157   4.874   5.335
  282TYR     CB 3957   9.245   4.699   5.233
  282TYR    HB1 3958   9.174   4.682   5.152
  282TYR    HB2 3959   9.270   4.597   5.262
  282TYR     CG 3960   9.362   4.778   5.182
  282TYR    CD1 3961   9.332   4.902   5.117
  282TYR    HD1 3962   9.229   4.934   5.109
  282TYR    CE1 3963   9.437   4.994   5.083
  282TYR    HE1 3964   9.420   5.096   5.052
  282TYR     CZ 3965   9.570   4.951   5.095
  282TYR     OH 3966   9.664   5.038   5.053
  282TYR     HH 3967   9.628   5.126   5.039
  282TYR    CE2 3968   9.603   4.822   5.144
  282TYR    HE2 3969   9.707   4.792   5.148
  282TYR    CD2 3970   9.499   4.740   5.190
  282TYR    HD2 3971   9.518   4.644   5.236
  282TYR      C 3972   9.070   4.692   5.414
  282TYR      O 3973   9.095   4.593   5.482
  283SER      N 3974   8.945   4.730   5.382
  283SER      H 3975   8.945   4.812   5.323
  283SER     CA 3976   8.822   4.685   5.443
  283SER     HA 3977   8.842   4.654   5.545
  283SER     CB 3978   8.718   4.792   5.458
  283SER    HB1 3979   8.642   4.754   5.526
  283SER    HB2 3980   8.683   4.825   5.360
  283SER     OG 3981   8.784   4.904   5.514
  283SER     HG 3982   8.713   4.959   5.546
  283SER      C 3983   8.762   4.565   5.372
  283SER      O 3984   8.752   4.568   5.246
  284PRO      N 3985   8.688   4.475   5.442
  284PRO     CD 3986   8.704   4.443   5.581
  284PRO    HD1 3987   8.624   4.500   5.627
  284PRO    HD2 3988   8.808   4.455   5.613
  284PRO     CG 3989   8.669   4.297   5.590
  284PRO    HG1 3990   8.640   4.273   5.692
  284PRO    HG2 3991   8.757   4.239   5.562
  284PRO     CB 3992   8.546   4.290   5.492
  284PRO    HB1 3993   8.461   4.335   5.544
  284PRO    HB2 3994   8.509   4.193   5.458
  284PRO     CA 3995   8.594   4.384   5.381
  284PRO     HA 3996   8.650   4.328   5.305
  284PRO      C 3997   8.467   4.451   5.326
  284PRO      O 3998   8.434   4.565   5.362
  285THR      N 3999   8.384   4.368   5.255
  285THR      H 4000   8.414   4.272   5.252
  285THR     CA 4001   8.265   4.427   5.186
  285THR     HA 4002   8.294   4.525   5.148
  285THR     CB 4003   8.224   4.335   5.065
  285THR     HB 4004   8.198   4.241   5.115
  285THR    CG2 4005   8.108   4.382   4.986
  285THR   HG21 4006   8.113   4.487   4.957
  285THR   HG22 4007   8.114   4.315   4.900
  285THR   HG23 4008   8.014   4.349   5.031
  285THR    OG1 4009   8.328   4.312   4.975
  285THR    HG1 4010   8.314   4.392   4.923
  285THR      C 4011   8.144   4.450   5.275
  285THR      O 4012   8.071   4.549   5.258
  286SER      N 4013   8.121   4.361   5.372
  286SER      H 4014   8.195   4.293   5.381
  286SER     CA 4015   8.027   4.373   5.482
  286SER     HA 4016   7.929   4.396   5.439
  286SER     CB 4017   8.020   4.247   5.565
  286SER    HB1 4018   7.979   4.257   5.666
  286SER    HB2 4019   8.121   4.209   5.575
  286SER     OG 4020   7.949   4.149   5.489
  286SER     HG 4021   7.986   4.156   5.401
  286SER      C 4022   8.051   4.492   5.571
  286SER      O 4023   8.170   4.520   5.595
  287PRO      N 4024   7.954   4.578   5.606
  287PRO     CD 4025   7.813   4.558   5.579
  287PRO    HD1 4026   7.785   4.461   5.621
  287PRO    HD2 4027   7.779   4.569   5.476
  287PRO     CG 4028   7.740   4.668   5.652
  287PRO    HG1 4029   7.714   4.634   5.752
  287PRO    HG2 4030   7.652   4.701   5.598
  287PRO     CB 4031   7.839   4.777   5.652
  287PRO    HB1 4032   7.819   4.856   5.724
  287PRO    HB2 4033   7.844   4.818   5.551
  287PRO     CA 4034   7.967   4.704   5.686
  287PRO     HA 4035   8.051   4.759   5.644
  287PRO      C 4036   7.984   4.668   5.837
  287PRO      O 4037   7.904   4.592   5.895
  288THR      N 4038   8.072   4.741   5.900
  288THR      H 4039   8.119   4.813   5.847
  288THR     CA 4040   8.093   4.729   6.046
  288THR     HA 4041   8.009   4.669   6.084
  288THR     CB 4042   8.225   4.659   6.081
  288THR     HB 4043   8.233   4.664   6.190
  288THR    CG2 4044   8.218   4.516   6.032
  288THR   HG21 4045   8.125   4.468   6.062
  288THR   HG22 4046   8.220   4.518   5.923
  288THR   HG23 4047   8.300   4.455   6.070
  288THR    OG1 4048   8.339   4.728   6.038
  288THR    HG1 4049   8.412   4.676   6.072
  288THR      C 4050   8.083   4.865   6.121
  288THR      O 4051   8.037   4.872   6.232
  289TYR      N 4052   8.118   4.979   6.058
  289TYR      H 4053   8.155   4.971   5.964
  289TYR     CA 4054   8.111   5.107   6.126
  289TYR     HA 4055   8.083   5.095   6.231
  289TYR     CB 4056   8.248   5.174   6.116
  289TYR    HB1 4057   8.254   5.265   6.175
  289TYR    HB2 4058   8.270   5.212   6.016
  289TYR     CG 4059   8.361   5.094   6.172
  289TYR    CD1 4060   8.373   5.058   6.309
  289TYR    HD1 4061   8.302   5.089   6.384
  289TYR    CE1 4062   8.480   4.977   6.354
  289TYR    HE1 4063   8.481   4.960   6.461
  289TYR     CZ 4064   8.578   4.925   6.264
  289TYR     OH 4065   8.681   4.840   6.302
  289TYR     HH 4066   8.740   4.818   6.229
  289TYR    CE2 4067   8.562   4.950   6.123
  289TYR    HE2 4068   8.640   4.911   6.059
  289TYR    CD2 4069   8.460   5.043   6.080
  289TYR    HD2 4070   8.456   5.074   5.977
  289TYR      C 4071   8.002   5.194   6.061
  289TYR      O 4072   7.956   5.161   5.950
  290SER      N 4073   7.959   5.292   6.140
  290SER      H 4074   8.008   5.308   6.227
  290SER     CA 4075   7.857   5.388   6.098
  290SER     HA 4076   7.877   5.407   5.992
  290SER     CB 4077   7.719   5.327   6.108
  290SER    HB1 4078   7.733   5.238   6.046
  290SER    HB2 4079   7.653   5.394   6.052
  290SER     OG 4080   7.672   5.292   6.236
  290SER     HG 4081   7.594   5.238   6.219
  290SER      C 4082   7.871   5.515   6.171
  290SER      O 4083   7.942   5.533   6.268
  291PRO      N 4084   7.803   5.629   6.136
  291PRO     CD 4085   7.741   5.651   6.005
  291PRO    HD1 4086   7.648   5.594   5.993
  291PRO    HD2 4087   7.805   5.611   5.926
  291PRO     CG 4088   7.731   5.804   5.984
  291PRO    HG1 4089   7.649   5.839   5.921
  291PRO    HG2 4090   7.826   5.840   5.946
  291PRO     CB 4091   7.716   5.854   6.128
  291PRO    HB1 4092   7.614   5.865   6.164
  291PRO    HB2 4093   7.760   5.953   6.135
  291PRO     CA 4094   7.796   5.754   6.214
  291PRO     HA 4095   7.896   5.797   6.228
  291PRO      C 4096   7.731   5.740   6.352
  291PRO      O 4097   7.699   5.841   6.410
  292THR      N 4098   7.704   5.619   6.393
  292THR      H 4099   7.739   5.550   6.330
  292THR     CA 4100   7.674   5.594   6.536
  292THR     HA 4101   7.699   5.686   6.590
  292THR     CB 4102   7.522   5.558   6.564
  292THR     HB 4103   7.505   5.534   6.669
  292THR    CG2 4104   7.422   5.666   6.526
  292THR   HG21 4105   7.453   5.750   6.588
  292THR   HG22 4106   7.425   5.697   6.422
  292THR   HG23 4107   7.320   5.644   6.558
  292THR    OG1 4108   7.481   5.452   6.486
  292THR    HG1 4109   7.386   5.444   6.486
  292THR      C 4110   7.759   5.482   6.599
  292THR      O 4111   7.812   5.394   6.530
  293THR      N 4112   7.760   5.471   6.734
  293THR      H 4113   7.691   5.534   6.773
  293THR     CA 4114   7.833   5.367   6.812
  293THR     HA 4115   7.873   5.295   6.741
  293THR     CB 4116   7.957   5.425   6.885
  293THR     HB 4117   7.984   5.356   6.966
  293THR    CG2 4118   8.077   5.436   6.791
  293THR   HG21 4119   8.154   5.469   6.861
  293THR   HG22 4120   8.117   5.341   6.756
  293THR   HG23 4121   8.075   5.516   6.716
  293THR    OG1 4122   7.934   5.548   6.946
  293THR    HG1 4123   8.020   5.581   6.973
  293THR      C 4124   7.734   5.294   6.913
  293THR      O 4125   7.648   5.361   6.967
  294PRO      N 4126   7.743   5.160   6.940
  294PRO     CD 4127   7.823   5.064   6.870
  294PRO    HD1 4128   7.931   5.069   6.884
  294PRO    HD2 4129   7.817   5.077   6.762
  294PRO     CG 4130   7.767   4.928   6.914
  294PRO    HG1 4131   7.841   4.848   6.918
  294PRO    HG2 4132   7.682   4.899   6.851
  294PRO     CB 4133   7.703   4.952   7.045
  294PRO    HB1 4134   7.768   4.945   7.133
  294PRO    HB2 4135   7.615   4.888   7.054
  294PRO     CA 4136   7.650   5.092   7.031
  294PRO     HA 4137   7.553   5.087   6.982
  294PRO      C 4138   7.627   5.151   7.169
  294PRO      O 4139   7.721   5.196   7.233
  295LYS      N 4140   7.496   5.136   7.206
  295LYS      H 4141   7.434   5.078   7.152
  295LYS     CA 4142   7.436   5.220   7.309
  295LYS     HA 4143   7.488   5.316   7.303
  295LYS     CB 4144   7.293   5.246   7.272
  295LYS    HB1 4145   7.238   5.152   7.284
  295LYS    HB2 4146   7.292   5.272   7.166
  295LYS     CG 4147   7.232   5.362   7.354
  295LYS    HG1 4148   7.304   5.443   7.370
  295LYS    HG2 4149   7.193   5.322   7.447
  295LYS     CD 4150   7.112   5.432   7.290
  295LYS    HD1 4151   7.051   5.361   7.235
  295LYS    HD2 4152   7.138   5.501   7.210
  295LYS     CE 4153   7.029   5.514   7.389
  295LYS    HE1 4154   6.972   5.453   7.459
  295LYS    HE2 4155   6.960   5.571   7.326
  295LYS     NZ 4156   7.106   5.620   7.459
  295LYS    HZ1 4157   7.136   5.686   7.389
  295LYS    HZ2 4158   7.046   5.678   7.515
  295LYS    HZ3 4159   7.192   5.588   7.501
  295LYS      C 4160   7.449   5.154   7.447
  295LYS      O 4161   7.407   5.037   7.461
  296TYR      N 4162   7.524   5.224   7.541
  296TYR      H 4163   7.552   5.318   7.518
  296TYR     CA 4164   7.524   5.174   7.680
  296TYR     HA 4165   7.549   5.068   7.678
  296TYR     CB 4166   7.636   5.233   7.764
  296TYR    HB1 4167   7.624   5.342   7.764
  296TYR    HB2 4168   7.734   5.209   7.724
  296TYR     CG 4169   7.627   5.194   7.916
  296TYR    CD1 4170   7.628   5.060   7.949
  296TYR    HD1 4171   7.647   4.977   7.883
  296TYR    CE1 4172   7.614   5.020   8.083
  296TYR    HE1 4173   7.619   4.915   8.108
  296TYR     CZ 4174   7.596   5.114   8.176
  296TYR     OH 4175   7.574   5.074   8.303
  296TYR     HH 4176   7.561   5.146   8.365
  296TYR    CE2 4177   7.583   5.248   8.146
  296TYR    HE2 4178   7.565   5.315   8.229
  296TYR    CD2 4179   7.598   5.290   8.017
  296TYR    HD2 4180   7.578   5.391   7.983
  296TYR      C 4181   7.377   5.188   7.732
  296TYR      O 4182   7.305   5.280   7.690
  297SER      N 4183   7.333   5.087   7.803
  297SER      H 4184   7.404   5.016   7.814
  297SER     CA 4185   7.196   5.056   7.860
  297SER     HA 4186   7.194   4.951   7.890
  297SER     CB 4187   7.184   5.133   7.989
  297SER    HB1 4188   7.086   5.115   8.034
  297SER    HB2 4189   7.182   5.241   7.970
  297SER     OG 4190   7.282   5.089   8.075
  297SER     HG 4191   7.264   5.120   8.165
  297SER      C 4192   7.082   5.078   7.758
  297SER      O 4193   7.000   5.172   7.776
  298PRO      N 4194   7.075   4.999   7.647
  298PRO     CD 4195   7.159   4.885   7.624
  298PRO    HD1 4196   7.153   4.815   7.707
  298PRO    HD2 4197   7.262   4.910   7.599
  298PRO     CG 4198   7.102   4.809   7.511
  298PRO    HG1 4199   7.028   4.737   7.546
  298PRO    HG2 4200   7.185   4.773   7.450
  298PRO     CB 4201   7.031   4.915   7.433
  298PRO    HB1 4202   6.952   4.872   7.372
  298PRO    HB2 4203   7.110   4.969   7.382
  298PRO     CA 4204   6.985   5.011   7.532
  298PRO     HA 4205   6.995   5.113   7.496
  298PRO      C 4206   6.835   4.989   7.560
  298PRO      O 4207   6.746   5.033   7.489
  299THR      N 4208   6.802   4.922   7.672
  299THR      H 4209   6.871   4.894   7.739
  299THR     CA 4210   6.666   4.889   7.722
  299THR     HA 4211   6.602   4.908   7.637
  299THR     CB 4212   6.643   4.743   7.759
  299THR     HB 4213   6.537   4.726   7.775
  299THR    CG2 4214   6.684   4.641   7.662
  299THR   HG21 4215   6.691   4.540   7.703
  299THR   HG22 4216   6.635   4.659   7.566
  299THR   HG23 4217   6.784   4.668   7.629
  299THR    OG1 4218   6.720   4.706   7.871
  299THR    HG1 4219   6.666   4.641   7.917
  299THR      C 4220   6.616   4.980   7.832
  299THR      O 4221   6.496   4.978   7.864
  300SER      N 4222   6.703   5.074   7.879
  300SER      H 4223   6.798   5.076   7.844
  300SER     CA 4224   6.671   5.180   7.974
  300SER     HA 4225   6.609   5.134   8.051
  300SER     CB 4226   6.796   5.244   8.042
  300SER    HB1 4227   6.767   5.348   8.051
  300SER    HB2 4228   6.890   5.230   7.988
  300SER     OG 4229   6.809   5.188   8.172
  300SER     HG 4230   6.781   5.097   8.179
  300SER      C 4231   6.583   5.290   7.895
  300SER      O 4232   6.608   5.313   7.772
  301PRO      N 4233   6.483   5.348   7.964
  301PRO     CD 4234   6.443   5.323   8.102
  301PRO    HD1 4235   6.528   5.298   8.165
  301PRO    HD2 4236   6.380   5.235   8.093
  301PRO     CG 4237   6.364   5.447   8.136
  301PRO    HG1 4238   6.433   5.528   8.159
  301PRO    HG2 4239   6.296   5.445   8.221
  301PRO     CB 4240   6.287   5.478   8.012
  301PRO    HB1 4241   6.251   5.580   8.011
  301PRO    HB2 4242   6.194   5.421   8.021
  301PRO     CA 4243   6.389   5.437   7.906
  301PRO     HA 4244   6.342   5.388   7.820
  301PRO      C 4245   6.453   5.563   7.855
  301PRO      O 4246   6.565   5.590   7.896
  302THR      N 4247   6.378   5.633   7.765
  302THR      H 4248   6.294   5.585   7.737
  302THR     CA 4249   6.431   5.751   7.698
  302THR     HA 4250   6.539   5.748   7.683
  302THR     CB 4251   6.369   5.773   7.554
  302THR     HB 4252   6.260   5.780   7.556
  302THR    CG2 4253   6.418   5.895   7.470
  302THR   HG21 4254   6.527   5.890   7.477
  302THR   HG22 4255   6.383   5.881   7.368
  302THR   HG23 4256   6.394   5.993   7.512
  302THR    OG1 4257   6.409   5.658   7.469
  302THR    HG1 4258   6.364   5.583   7.510
  302THR      C 4259   6.412   5.880   7.773
  302THR      O 4260   6.310   5.887   7.836
  303TYR      N 4261   6.502   5.980   7.769
  303TYR      H 4262   6.572   5.975   7.696
  303TYR     CA 4263   6.486   6.106   7.849
  303TYR     HA 4264   6.411   6.093   7.927
  303TYR     CB 4265   6.614   6.137   7.914
  303TYR    HB1 4266   6.675   6.186   7.838
  303TYR    HB2 4267   6.670   6.049   7.946
  303TYR     CG 4268   6.614   6.232   8.036
  303TYR    CD1 4269   6.671   6.359   8.032
  303TYR    HD1 4270   6.706   6.393   7.936
  303TYR    CE1 4271   6.681   6.444   8.147
  303TYR    HE1 4272   6.733   6.538   8.146
  303TYR     CZ 4273   6.634   6.397   8.268
  303TYR     OH 4274   6.627   6.486   8.379
  303TYR     HH 4275   6.581   6.444   8.452
  303TYR    CE2 4276   6.579   6.265   8.278
  303TYR    HE2 4277   6.548   6.215   8.369
  303TYR    CD2 4278   6.574   6.181   8.163
  303TYR    HD2 4279   6.530   6.083   8.156
  303TYR      C 4280   6.436   6.220   7.763
  303TYR      O 4281   6.414   6.207   7.647
  304SER      N 4282   6.403   6.332   7.829
  304SER      H 4283   6.406   6.326   7.930
  304SER     CA 4284   6.363   6.459   7.768
  304SER     HA 4285   6.273   6.437   7.711
  304SER     CB 4286   6.329   6.551   7.884
  304SER    HB1 4287   6.268   6.634   7.849
  304SER    HB2 4288   6.420   6.596   7.923
  304SER     OG 4289   6.258   6.494   7.991
  304SER     HG 4290   6.180   6.449   7.958
  304SER      C 4291   6.458   6.520   7.661
  304SER      O 4292   6.575   6.472   7.646
  305PRO      N 4293   6.422   6.626   7.578
  305PRO     CD 4294   6.290   6.686   7.566
  305PRO    HD1 4295   6.280   6.761   7.645
  305PRO    HD2 4296   6.219   6.608   7.593
  305PRO     CG 4297   6.273   6.736   7.422
  305PRO    HG1 4298   6.209   6.824   7.422
  305PRO    HG2 4299   6.240   6.657   7.355
  305PRO     CB 4300   6.417   6.772   7.380
  305PRO    HB1 4301   6.438   6.872   7.419
  305PRO    HB2 4302   6.426   6.773   7.272
  305PRO     CA 4303   6.502   6.668   7.458
  305PRO     HA 4304   6.523   6.576   7.404
  305PRO      C 4305   6.643   6.722   7.501
  305PRO      O 4306   6.666   6.754   7.623
  306THR      N 4307   6.737   6.728   7.406
  306THR      H 4308   6.714   6.701   7.311
  306THR     CA 4309   6.866   6.794   7.426
  306THR     HA 4310   6.917   6.746   7.509
  306THR     CB 4311   6.957   6.781   7.298
  306THR     HB 4312   6.930   6.860   7.228
  306THR    CG2 4313   7.107   6.802   7.342
  306THR   HG21 4314   7.109   6.900   7.388
  306THR   HG22 4315   7.137   6.728   7.417
  306THR   HG23 4316   7.177   6.814   7.260
  306THR    OG1 4317   6.951   6.655   7.239
  306THR    HG1 4318   6.962   6.673   7.146
  306THR      C 4319   6.840   6.939   7.468
  306THR      O 4320   6.740   6.991   7.423
  307SER      N 4321   6.924   7.009   7.542
  307SER      H 4322   7.007   6.965   7.581
  307SER     CA 4323   6.905   7.141   7.594
  307SER     HA 4324   6.796   7.147   7.596
  307SER     CB 4325   6.960   7.155   7.733
  307SER    HB1 4326   6.918   7.092   7.812
  307SER    HB2 4327   6.944   7.255   7.773
  307SER     OG 4328   7.101   7.135   7.736
  307SER     HG 4329   7.133   7.099   7.653
  307SER      C 4330   6.964   7.238   7.490
  307SER      O 4331   7.083   7.218   7.454
  308PRO      N 4332   6.898   7.350   7.455
  308PRO     CD 4333   6.767   7.392   7.508
  308PRO    HD1 4334   6.765   7.409   7.616
  308PRO    HD2 4335   6.695   7.315   7.480
  308PRO     CG 4336   6.733   7.525   7.452
  308PRO    HG1 4337   6.682   7.594   7.520
  308PRO    HG2 4338   6.669   7.503   7.366
  308PRO     CB 4339   6.867   7.581   7.405
  308PRO    HB1 4340   6.913   7.631   7.491
  308PRO    HB2 4341   6.862   7.646   7.318
  308PRO     CA 4342   6.948   7.459   7.372
  308PRO     HA 4343   6.921   7.443   7.267
  308PRO      C 4344   7.092   7.510   7.371
  308PRO      O 4345   7.137   7.558   7.265
  309VAL      N 4346   7.156   7.502   7.485
  309VAL      H 4347   7.104   7.487   7.571
  309VAL     CA 4348   7.302   7.530   7.501
  309VAL     HA 4349   7.312   7.634   7.471
  309VAL     CB 4350   7.349   7.509   7.652
  309VAL     HB 4351   7.299   7.582   7.716
  309VAL    CG1 4352   7.317   7.380   7.722
  309VAL   HG11 4353   7.210   7.363   7.731
  309VAL   HG12 4354   7.366   7.300   7.666
  309VAL   HG13 4355   7.361   7.370   7.821
  309VAL    CG2 4356   7.498   7.528   7.665
  309VAL   HG21 4357   7.519   7.558   7.768
  309VAL   HG22 4358   7.564   7.444   7.645
  309VAL   HG23 4359   7.513   7.605   7.589
  309VAL      C 4360   7.390   7.445   7.413
  309VAL      O 4361   7.496   7.484   7.368
  310TYR      N 4362   7.342   7.326   7.391
  310TYR      H 4363   7.255   7.292   7.429
  310TYR     CA 4364   7.418   7.216   7.329
  310TYR     HA 4365   7.520   7.240   7.298
  310TYR     CB 4366   7.441   7.118   7.446
  310TYR    HB1 4367   7.352   7.063   7.478
  310TYR    HB2 4368   7.469   7.177   7.534
  310TYR     CG 4369   7.558   7.017   7.413
  310TYR    CD1 4370   7.689   7.067   7.390
  310TYR    HD1 4371   7.714   7.167   7.422
  310TYR    CE1 4372   7.793   6.974   7.367
  310TYR    HE1 4373   7.894   7.009   7.354
  310TYR     CZ 4374   7.766   6.840   7.359
  310TYR     OH 4375   7.867   6.752   7.337
  310TYR     HH 4376   7.944   6.807   7.323
  310TYR    CE2 4377   7.636   6.791   7.388
  310TYR    HE2 4378   7.627   6.684   7.386
  310TYR    CD2 4379   7.529   6.882   7.409
  310TYR    HD2 4380   7.434   6.840   7.437
  310TYR      C 4381   7.352   7.148   7.205
  310TYR      O 4382   7.401   7.050   7.158
  311THR      N 4383   7.249   7.213   7.144
  311THR      H 4384   7.212   7.287   7.202
  311THR     CA 4385   7.187   7.178   7.019
  311THR     HA 4386   7.208   7.076   6.987
  311THR     CB 4387   7.036   7.201   7.018
  311THR     HB 4388   7.008   7.191   6.913
  311THR    CG2 4389   6.953   7.094   7.100
  311THR   HG21 4390   6.855   7.091   7.053
  311THR   HG22 4391   7.004   7.001   7.079
  311THR   HG23 4392   6.948   7.119   7.206
  311THR    OG1 4393   7.006   7.326   7.068
  311THR    HG1 4394   6.911   7.327   7.056
  311THR      C 4395   7.250   7.271   6.908
  311THR      O 4396   7.280   7.391   6.928
  312PRO      N 4397   7.269   7.214   6.788
  312PRO     CD 4398   7.232   7.079   6.748
  312PRO    HD1 4399   7.133   7.054   6.786
  312PRO    HD2 4400   7.305   7.005   6.780
  312PRO     CG 4401   7.228   7.075   6.591
  312PRO    HG1 4402   7.140   7.127   6.553
  312PRO    HG2 4403   7.238   6.983   6.534
  312PRO     CB 4404   7.348   7.167   6.566
  312PRO    HB1 4405   7.347   7.200   6.462
  312PRO    HB2 4406   7.438   7.110   6.586
  312PRO     CA 4407   7.327   7.280   6.671
  312PRO     HA 4408   7.425   7.322   6.691
  312PRO      C 4409   7.233   7.382   6.608
  312PRO      O 4410   7.274   7.435   6.503
  313THR      N 4411   7.110   7.402   6.653
  313THR      H 4412   7.090   7.373   6.748
  313THR     CA 4413   7.019   7.509   6.603
  313THR     HA 4414   7.013   7.481   6.498
  313THR     CB 4415   6.878   7.494   6.670
  313THR     HB 4416   6.830   7.591   6.653
  313THR    CG2 4417   6.803   7.371   6.608
  313THR   HG21 4418   6.726   7.340   6.679
  313THR   HG22 4419   6.751   7.402   6.518
  313THR   HG23 4420   6.873   7.289   6.590
  313THR    OG1 4421   6.884   7.454   6.805
  313THR    HG1 4422   6.799   7.487   6.835
  313THR      C 4423   7.078   7.648   6.612
  313THR      O 4424   7.162   7.676   6.698
  314SER      N 4425   7.028   7.739   6.532
  314SER      H 4426   6.949   7.714   6.474
  314SER     CA 4427   7.051   7.882   6.524
  314SER     HA 4428   7.094   7.900   6.622
  314SER     CB 4429   7.145   7.919   6.410
  314SER    HB1 4430   7.133   8.026   6.394
  314SER    HB2 4431   7.115   7.864   6.321
  314SER     OG 4432   7.278   7.886   6.448
  314SER     HG 4433   7.342   7.911   6.380
  314SER      C 4434   6.917   7.961   6.518
  314SER      O 4435   6.829   7.903   6.446
  315PRO      N 4436   6.901   8.075   6.584
  315PRO     CD 4437   6.779   8.154   6.579
  315PRO    HD1 4438   6.729   8.146   6.676
  315PRO    HD2 4439   6.726   8.125   6.488
  315PRO     CG 4440   6.822   8.300   6.556
  315PRO    HG1 4441   6.744   8.368   6.591
  315PRO    HG2 4442   6.857   8.314   6.453
  315PRO     CB 4443   6.946   8.300   6.646
  315PRO    HB1 4444   6.917   8.331   6.746
  315PRO    HB2 4445   7.010   8.387   6.626
  315PRO     CA 4446   7.009   8.162   6.641
  315PRO     HA 4447   7.088   8.155   6.566
  315PRO      C 4448   7.068   8.131   6.775
  315PRO      O 4449   6.986   8.091   6.861
  316LYS      N 4450   7.195   8.153   6.809
  316LYS      H 4451   7.258   8.200   6.745
  316LYS     CA 4452   7.251   8.152   6.943
  316LYS     HA 4453   7.173   8.127   7.015
  316LYS     CB 4454   7.361   8.048   6.967
  316LYS    HB1 4455   7.382   8.055   7.074
  316LYS    HB2 4456   7.454   8.089   6.928
  316LYS     CG 4457   7.347   7.893   6.948
  316LYS    HG1 4458   7.435   7.850   6.996
  316LYS    HG2 4459   7.348   7.876   6.841
  316LYS     CD 4460   7.219   7.834   7.000
  316LYS    HD1 4461   7.135   7.860   6.937
  316LYS    HD2 4462   7.200   7.870   7.101
  316LYS     CE 4463   7.230   7.681   6.998
  316LYS    HE1 4464   7.288   7.654   7.086
  316LYS    HE2 4465   7.290   7.649   6.913
  316LYS     NZ 4466   7.097   7.618   6.993
  316LYS    HZ1 4467   7.112   7.522   7.021
  316LYS    HZ2 4468   7.046   7.665   7.067
  316LYS    HZ3 4469   7.056   7.629   6.901
  316LYS      C 4470   7.289   8.294   6.981
  316LYS      O 4471   7.349   8.358   6.898
  317TYR      N 4472   7.263   8.336   7.103
  317TYR      H 4473   7.199   8.275   7.152
  317TYR     CA 4474   7.298   8.473   7.147
  317TYR     HA 4475   7.396   8.495   7.104
  317TYR     CB 4476   7.209   8.576   7.083
  317TYR    HB1 4477   7.106   8.555   7.112
  317TYR    HB2 4478   7.219   8.564   6.975
  317TYR     CG 4479   7.248   8.718   7.109
  317TYR    CD1 4480   7.163   8.797   7.191
  317TYR    HD1 4481   7.079   8.752   7.240
  317TYR    CE1 4482   7.208   8.926   7.224
  317TYR    HE1 4483   7.151   8.993   7.287
  317TYR     CZ 4484   7.336   8.972   7.188
  317TYR     OH 4485   7.365   9.097   7.232
  317TYR     HH 4486   7.450   9.130   7.201
  317TYR    CE2 4487   7.414   8.897   7.100
  317TYR    HE2 4488   7.509   8.940   7.071
  317TYR    CD2 4489   7.375   8.770   7.069
  317TYR    HD2 4490   7.440   8.697   7.021
  317TYR      C 4491   7.294   8.494   7.301
  317TYR      O 4492   7.188   8.468   7.367
  318SER      N 4493   7.397   8.562   7.354
  318SER      H 4494   7.480   8.571   7.296
  318SER     CA 4495   7.395   8.621   7.488
  318SER     HA 4496   7.293   8.616   7.526
  318SER     CB 4497   7.484   8.531   7.575
  318SER    HB1 4498   7.585   8.536   7.533
  318SER    HB2 4499   7.454   8.427   7.569
  318SER     OG 4500   7.472   8.574   7.710
  318SER     HG 4501   7.389   8.546   7.749
  318SER      C 4502   7.464   8.761   7.491
  318SER      O 4503   7.574   8.778   7.441
  319PRO      N 4504   7.398   8.858   7.542
  319PRO     CD 4505   7.260   8.852   7.607
  319PRO    HD1 4506   7.260   8.755   7.658
  319PRO    HD2 4507   7.186   8.866   7.529
  319PRO     CG 4508   7.266   8.975   7.699
  319PRO    HG1 4509   7.332   8.944   7.781
  319PRO    HG2 4510   7.168   9.012   7.730
  319PRO     CB 4511   7.353   9.077   7.618
  319PRO    HB1 4512   7.383   9.160   7.681
  319PRO    HB2 4513   7.301   9.111   7.528
  319PRO     CA 4514   7.463   8.984   7.565
  319PRO     HA 4515   7.497   9.030   7.472
  319PRO      C 4516   7.587   8.981   7.661
  319PRO      O 4517   7.620   8.876   7.717
  320THR      N 4518   7.660   9.083   7.683
  320THR      H 4519   7.641   9.169   7.633
  320THR     CA 4520   7.763   9.085   7.792
  320THR     HA 4521   7.833   9.009   7.756
  320THR     CB 4522   7.846   9.209   7.788
  320THR     HB 4523   7.915   9.200   7.872
  320THR    CG2 4524   7.942   9.206   7.667
  320THR   HG21 4525   7.897   9.187   7.569
  320THR   HG22 4526   7.996   9.301   7.662
  320THR   HG23 4527   8.012   9.126   7.690
  320THR    OG1 4528   7.761   9.324   7.783
  320THR    HG1 4529   7.795   9.390   7.844
  320THR      C 4530   7.714   9.051   7.934
  320THR      O 4531   7.614   9.103   7.980
  321SER      N 4532   7.787   8.966   8.006
  321SER      H 4533   7.873   8.938   7.961
  321SER     CA 4534   7.773   8.949   8.152
  321SER     HA 4535   7.666   8.948   8.171
  321SER     CB 4536   7.821   8.808   8.188
  321SER    HB1 4537   7.845   8.805   8.294
  321SER    HB2 4538   7.920   8.791   8.144
  321SER     OG 4539   7.738   8.700   8.161
  321SER     HG 4540   7.729   8.683   8.067
  321SER      C 4541   7.834   9.059   8.245
  321SER      O 4542   7.936   9.106   8.208
  322PRO      N 4543   7.780   9.075   8.365
  322PRO     CD 4544   7.652   9.021   8.406
  322PRO    HD1 4545   7.651   8.913   8.393
  322PRO    HD2 4546   7.571   9.063   8.346
  322PRO     CG 4547   7.627   9.052   8.552
  322PRO    HG1 4548   7.640   8.959   8.607
  322PRO    HG2 4549   7.534   9.108   8.557
  322PRO     CB 4550   7.744   9.151   8.588
  322PRO    HB1 4551   7.778   9.132   8.689
  322PRO    HB2 4552   7.699   9.249   8.574
  322PRO     CA 4553   7.849   9.127   8.482
  322PRO     HA 4554   7.885   9.223   8.446
  322PRO      C 4555   7.969   9.040   8.524
  322PRO      O 4556   7.981   8.926   8.488
  323THR      N 4557   8.065   9.093   8.601
  323THR      H 4558   8.042   9.169   8.663
  323THR     CA 4559   8.181   9.009   8.642
  323THR     HA 4560   8.233   8.963   8.558
  323THR     CB 4561   8.287   9.094   8.718
  323THR     HB 4562   8.247   9.146   8.806
  323THR    CG2 4563   8.407   9.024   8.775
  323THR   HG21 4564   8.487   9.093   8.800
  323THR   HG22 4565   8.387   8.971   8.868
  323THR   HG23 4566   8.446   8.948   8.708
  323THR    OG1 4567   8.336   9.196   8.629
  323THR    HG1 4568   8.400   9.240   8.685
  323THR      C 4569   8.146   8.886   8.730
  323THR      O 4570   8.208   8.782   8.711
  324TYR      N 4571   8.046   8.893   8.821
  324TYR      H 4572   7.993   8.979   8.825
  324TYR     CA 4573   8.006   8.780   8.909
  324TYR     HA 4574   8.097   8.730   8.942
  324TYR     CB 4575   7.937   8.835   9.042
  324TYR    HB1 4576   8.012   8.894   9.095
  324TYR    HB2 4577   7.910   8.758   9.115
  324TYR     CG 4578   7.808   8.907   9.013
  324TYR    CD1 4579   7.684   8.840   8.986
  324TYR    HD1 4580   7.684   8.732   8.994
  324TYR    CE1 4581   7.562   8.902   8.951
  324TYR    HE1 4582   7.469   8.847   8.948
  324TYR     CZ 4583   7.565   9.045   8.950
  324TYR     OH 4584   7.458   9.115   8.904
  324TYR     HH 4585   7.466   9.210   8.913
  324TYR    CE2 4586   7.683   9.121   8.986
  324TYR    HE2 4587   7.678   9.229   8.990
  324TYR    CD2 4588   7.799   9.047   9.025
  324TYR    HD2 4589   7.892   9.098   9.046
  324TYR      C 4590   7.915   8.675   8.853
  324TYR      O 4591   7.884   8.577   8.918
  325SER      N 4592   7.865   8.697   8.732
  325SER      H 4593   7.902   8.779   8.686
  325SER     CA 4594   7.788   8.599   8.648
  325SER     HA 4595   7.693   8.591   8.702
  325SER     CB 4596   7.764   8.661   8.509
  325SER    HB1 4597   7.855   8.713   8.477
  325SER    HB2 4598   7.696   8.746   8.517
  325SER     OG 4599   7.726   8.570   8.409
  325SER     HG 4600   7.734   8.609   8.321
  325SER      C 4601   7.859   8.460   8.629
  325SER      O 4602   7.983   8.454   8.633
  326PRO      N 4603   7.788   8.347   8.618
  326PRO     CD 4604   7.643   8.348   8.641
  326PRO    HD1 4605   7.590   8.419   8.577
  326PRO    HD2 4606   7.613   8.358   8.745
  326PRO     CG 4607   7.592   8.213   8.607
  326PRO    HG1 4608   7.538   8.233   8.515
  326PRO    HG2 4609   7.529   8.167   8.683
  326PRO     CB 4610   7.717   8.126   8.588
  326PRO    HB1 4611   7.716   8.087   8.486
  326PRO    HB2 4612   7.731   8.051   8.666
  326PRO     CA 4613   7.845   8.210   8.605
  326PRO     HA 4614   7.905   8.182   8.691
  326PRO      C 4615   7.931   8.184   8.481
  326PRO      O 4616   7.922   8.247   8.374
  327THR      N 4617   8.033   8.099   8.501
  327THR      H 4618   8.017   8.042   8.583
  327THR     CA 4619   8.146   8.096   8.412
  327THR     HA 4620   8.150   8.199   8.375
  327THR     CB 4621   8.273   8.066   8.486
  327THR     HB 4622   8.355   8.043   8.418
  327THR    CG2 4623   8.315   8.183   8.566
  327THR   HG21 4624   8.245   8.238   8.629
  327THR   HG22 4625   8.393   8.150   8.634
  327THR   HG23 4626   8.366   8.264   8.513
  327THR    OG1 4627   8.250   7.959   8.572
  327THR    HG1 4628   8.340   7.938   8.598
  327THR      C 4629   8.128   7.996   8.298
  327THR      O 4630   8.112   8.051   8.189
  328SER      N 4631   8.100   7.867   8.321
  328SER      H 4632   8.109   7.833   8.415
  328SER     CA 4633   8.063   7.766   8.223
  328SER     HA 4634   7.980   7.805   8.164
  328SER     CB 4635   8.182   7.729   8.120
  328SER    HB1 4636   8.148   7.645   8.059
  328SER    HB2 4637   8.271   7.691   8.170
  328SER     OG 4638   8.216   7.843   8.046
  328SER     HG 4639   8.250   7.905   8.111
  328SER      C 4640   8.005   7.644   8.295
  328SER      O 4641   8.051   7.614   8.407
  329PRO      N 4642   7.904   7.565   8.236
  329PRO     CD 4643   7.849   7.586   8.101
  329PRO    HD1 4644   7.920   7.607   8.021
  329PRO    HD2 4645   7.768   7.658   8.111
  329PRO     CG 4646   7.779   7.448   8.069
  329PRO    HG1 4647   7.847   7.385   8.011
  329PRO    HG2 4648   7.686   7.464   8.015
  329PRO     CB 4649   7.749   7.393   8.206
  329PRO    HB1 4650   7.728   7.287   8.210
  329PRO    HB2 4651   7.651   7.431   8.235
  329PRO     CA 4652   7.864   7.437   8.293
  329PRO     HA 4653   7.832   7.453   8.396
  329PRO      C 4654   7.978   7.332   8.275
  329PRO      O 4655   8.076   7.364   8.203
  330LYS      N 4656   7.977   7.219   8.340
  330LYS      H 4657   7.893   7.199   8.393
  330LYS     CA 4658   8.064   7.106   8.325
  330LYS     HA 4659   8.157   7.145   8.283
  330LYS     CB 4660   8.096   7.029   8.453
  330LYS    HB1 4661   8.168   6.950   8.430
  330LYS    HB2 4662   8.003   6.978   8.476
  330LYS     CG 4663   8.131   7.107   8.580
  330LYS    HG1 4664   8.160   7.039   8.660
  330LYS    HG2 4665   8.043   7.165   8.607
  330LYS     CD 4666   8.252   7.200   8.563
  330LYS    HD1 4667   8.221   7.283   8.498
  330LYS    HD2 4668   8.336   7.148   8.517
  330LYS     CE 4669   8.278   7.264   8.693
  330LYS    HE1 4670   8.312   7.192   8.767
  330LYS    HE2 4671   8.183   7.309   8.720
  330LYS     NZ 4672   8.371   7.380   8.678
  330LYS    HZ1 4673   8.357   7.439   8.759
  330LYS    HZ2 4674   8.469   7.353   8.679
  330LYS    HZ3 4675   8.341   7.430   8.595
  330LYS      C 4676   8.011   7.005   8.225
  330LYS      O 4677   7.894   7.011   8.193
  331TYR      N 4678   8.103   6.928   8.168
  331TYR      H 4679   8.196   6.926   8.208
  331TYR     CA 4680   8.074   6.823   8.073
  331TYR     HA 4681   7.973   6.834   8.034
  331TYR     CB 4682   8.166   6.840   7.952
  331TYR    HB1 4683   8.155   6.754   7.886
  331TYR    HB2 4684   8.271   6.837   7.984
  331TYR     CG 4685   8.141   6.964   7.867
  331TYR    CD1 4686   8.117   6.953   7.728
  331TYR    HD1 4687   8.133   6.853   7.692
  331TYR    CE1 4688   8.088   7.061   7.647
  331TYR    HE1 4689   8.062   7.046   7.543
  331TYR     CZ 4690   8.077   7.187   7.704
  331TYR     OH 4691   8.023   7.285   7.626
  331TYR     HH 4692   8.017   7.364   7.680
  331TYR    CE2 4693   8.111   7.209   7.838
  331TYR    HE2 4694   8.113   7.309   7.878
  331TYR    CD2 4695   8.148   7.098   7.920
  331TYR    HD2 4696   8.167   7.112   8.025
  331TYR      C 4697   8.081   6.677   8.127
  331TYR      O 4698   8.121   6.655   8.240
  332SER      N 4699   8.050   6.580   8.044
  332SER      H 4700   8.004   6.597   7.956
  332SER     CA 4701   8.072   6.437   8.065
  332SER     HA 4702   8.048   6.411   8.168
  332SER     CB 4703   7.970   6.349   7.983
  332SER    HB1 4704   7.868   6.387   7.995
  332SER    HB2 4705   7.965   6.251   8.030
  332SER     OG 4706   8.004   6.340   7.850
  332SER     HG 4707   8.016   6.426   7.808
  332SER      C 4708   8.218   6.398   8.035
  332SER      O 4709   8.276   6.469   7.957
  333PRO      N 4710   8.271   6.284   8.080
  333PRO     CD 4711   8.208   6.203   8.180
  333PRO    HD1 4712   8.131   6.138   8.139
  333PRO    HD2 4713   8.173   6.267   8.262
  333PRO     CG 4714   8.312   6.112   8.247
  333PRO    HG1 4715   8.286   6.010   8.274
  333PRO    HG2 4716   8.351   6.161   8.336
  333PRO     CB 4717   8.420   6.104   8.133
  333PRO    HB1 4718   8.405   6.014   8.073
  333PRO    HB2 4719   8.516   6.098   8.183
  333PRO     CA 4720   8.400   6.233   8.050
  333PRO     HA 4721   8.466   6.313   8.081
  333PRO      C 4722   8.430   6.216   7.900
  333PRO      O 4723   8.547   6.198   7.855
  334THR      N 4724   8.324   6.214   7.809
  334THR      H 4725   8.232   6.238   7.842
  334THR     CA 4726   8.321   6.169   7.661
  334THR     HA 4727   8.420   6.132   7.635
  334THR     CB 4728   8.234   6.039   7.639
  334THR     HB 4729   8.268   5.995   7.545
  334THR    CG2 4730   8.262   5.942   7.758
  334THR   HG21 4731   8.196   5.969   7.840
  334THR   HG22 4732   8.237   5.840   7.726
  334THR   HG23 4733   8.367   5.936   7.785
  334THR    OG1 4734   8.097   6.063   7.650
  334THR    HG1 4735   8.058   6.094   7.568
  334THR      C 4736   8.277   6.280   7.568
  334THR      O 4737   8.224   6.252   7.461
  335SER      N 4738   8.302   6.405   7.606
  335SER      H 4739   8.348   6.411   7.696
  335SER     CA 4740   8.266   6.525   7.530
  335SER     HA 4741   8.272   6.510   7.422
  335SER     CB 4742   8.122   6.564   7.550
  335SER    HB1 4743   8.051   6.505   7.491
  335SER    HB2 4744   8.117   6.664   7.508
  335SER     OG 4745   8.091   6.563   7.697
  335SER     HG 4746   8.164   6.607   7.741
  335SER      C 4747   8.354   6.651   7.565
  335SER      O 4748   8.338   6.704   7.672
  336PRO      N 4749   8.439   6.712   7.480
  336PRO     CD 4750   8.432   6.691   7.337
  336PRO    HD1 4751   8.333   6.724   7.306
  336PRO    HD2 4752   8.455   6.586   7.319
  336PRO     CG 4753   8.546   6.780   7.270
  336PRO    HG1 4754   8.495   6.856   7.211
  336PRO    HG2 4755   8.611   6.725   7.202
  336PRO     CB 4756   8.622   6.832   7.388
  336PRO    HB1 4757   8.657   6.935   7.376
  336PRO    HB2 4758   8.702   6.760   7.402
  336PRO     CA 4759   8.534   6.822   7.511
  336PRO     HA 4760   8.586   6.807   7.605
  336PRO      C 4761   8.449   6.949   7.538
  336PRO      O 4762   8.330   6.963   7.512
  337THR      N 4763   8.508   7.056   7.595
  337THR      H 4764   8.607   7.047   7.614
  337THR     CA 4765   8.420   7.159   7.659
  337THR     HA 4766   8.341   7.107   7.713
  337THR     CB 4767   8.499   7.231   7.767
  337THR     HB 4768   8.434   7.312   7.800
  337THR    CG2 4769   8.522   7.139   7.887
  337THR   HG21 4770   8.563   7.203   7.965
  337THR   HG22 4771   8.430   7.099   7.930
  337THR   HG23 4772   8.592   7.062   7.853
  337THR    OG1 4773   8.624   7.282   7.725
  337THR    HG1 4774   8.666   7.334   7.794
  337THR      C 4775   8.353   7.264   7.563
  337THR      O 4776   8.349   7.383   7.594
  338TYR      N 4777   8.302   7.225   7.449
  338TYR      H 4778   8.314   7.126   7.431
  338TYR     CA 4779   8.234   7.301   7.346
  338TYR     HA 4780   8.193   7.392   7.390
  338TYR     CB 4781   8.344   7.362   7.271
  338TYR    HB1 4782   8.420   7.401   7.339
  338TYR    HB2 4783   8.298   7.444   7.215
  338TYR     CG 4784   8.412   7.262   7.177
  338TYR    CD1 4785   8.380   7.263   7.042
  338TYR    HD1 4786   8.306   7.336   7.011
  338TYR    CE1 4787   8.453   7.186   6.952
  338TYR    HE1 4788   8.426   7.195   6.847
  338TYR     CZ 4789   8.559   7.109   6.996
  338TYR     OH 4790   8.621   7.026   6.907
  338TYR     HH 4791   8.693   6.980   6.951
  338TYR    CE2 4792   8.599   7.104   7.132
  338TYR    HE2 4793   8.691   7.056   7.163
  338TYR    CD2 4794   8.519   7.180   7.222
  338TYR    HD2 4795   8.549   7.184   7.326
  338TYR      C 4796   8.130   7.231   7.255
  338TYR      O 4797   8.136   7.112   7.230
  339SER      N 4798   8.020   7.307   7.226
  339SER      H 4799   8.031   7.405   7.243
  339SER     CA 4800   7.898   7.252   7.167
  339SER     HA 4801   7.859   7.173   7.231
  339SER     CB 4802   7.798   7.361   7.170
  339SER    HB1 4803   7.714   7.311   7.122
  339SER    HB2 4804   7.837   7.443   7.110
  339SER     OG 4805   7.756   7.407   7.298
  339SER     HG 4806   7.670   7.450   7.294
  339SER      C 4807   7.914   7.198   7.020
  339SER      O 4808   7.992   7.257   6.945
  340PRO      N 4809   7.833   7.104   6.978
  340PRO     CD 4810   7.731   7.032   7.048
  340PRO    HD1 4811   7.686   7.092   7.127
  340PRO    HD2 4812   7.786   6.951   7.094
  340PRO     CG 4813   7.623   6.981   6.954
  340PRO    HG1 4814   7.549   7.061   6.945
  340PRO    HG2 4815   7.577   6.886   6.979
  340PRO     CB 4816   7.713   6.967   6.824
  340PRO    HB1 4817   7.654   6.963   6.732
  340PRO    HB2 4818   7.774   6.879   6.842
  340PRO     CA 4819   7.808   7.085   6.831
  340PRO     HA 4820   7.903   7.076   6.777
  340PRO      C 4821   7.728   7.204   6.767
  340PRO      O 4822   7.652   7.273   6.829
  341THR      N 4823   7.754   7.229   6.637
  341THR      H 4824   7.822   7.175   6.585
  341THR     CA 4825   7.696   7.341   6.561
  341THR     HA 4826   7.613   7.386   6.617
  341THR     CB 4827   7.803   7.450   6.548
  341THR     HB 4828   7.759   7.529   6.487
  341THR    CG2 4829   7.836   7.517   6.685
  341THR   HG21 4830   7.878   7.445   6.755
  341THR   HG22 4831   7.899   7.605   6.674
  341THR   HG23 4832   7.747   7.566   6.726
  341THR    OG1 4833   7.914   7.390   6.486
  341THR    HG1 4834   7.985   7.454   6.473
  341THR      C 4835   7.649   7.284   6.429
  341THR      O 4836   7.596   7.363   6.353
  342SER      N 4837   7.664   7.154   6.398
  342SER      H 4838   7.709   7.090   6.461
  342SER     CA 4839   7.586   7.086   6.295
  342SER     HA 4840   7.510   7.154   6.256
  342SER     CB 4841   7.686   7.036   6.183
  342SER    HB1 4842   7.639   6.953   6.131
  342SER    HB2 4843   7.781   7.009   6.229
  342SER     OG 4844   7.720   7.139   6.096
  342SER     HG 4845   7.793   7.189   6.133
  342SER      C 4846   7.527   6.958   6.350
  342SER      O 4847   7.565   6.925   6.464
  343PRO      N 4848   7.432   6.886   6.287
  343PRO     CD 4849   7.364   6.915   6.157
  343PRO    HD1 4850   7.436   6.921   6.075
  343PRO    HD2 4851   7.308   7.008   6.165
  343PRO     CG 4852   7.272   6.802   6.124
  343PRO    HG1 4853   7.325   6.729   6.063
  343PRO    HG2 4854   7.177   6.838   6.085
  343PRO     CB 4855   7.253   6.741   6.266
  343PRO    HB1 4856   7.223   6.637   6.269
  343PRO    HB2 4857   7.172   6.797   6.312
  343PRO     CA 4858   7.385   6.762   6.339
  343PRO     HA 4859   7.363   6.766   6.445
  343PRO      C 4860   7.494   6.653   6.314
  343PRO      O 4861   7.564   6.649   6.210
  344LYS      N 4862   7.527   6.570   6.418
  344LYS      H 4863   7.473   6.581   6.503
  344LYS     CA 4864   7.630   6.466   6.420
  344LYS     HA 4865   7.657   6.428   6.321
  344LYS     CB 4866   7.762   6.516   6.494
  344LYS    HB1 4867   7.827   6.429   6.500
  344LYS    HB2 4868   7.739   6.552   6.594
  344LYS     CG 4869   7.824   6.627   6.410
  344LYS    HG1 4870   7.754   6.707   6.386
  344LYS    HG2 4871   7.858   6.593   6.312
  344LYS     CD 4872   7.937   6.695   6.485
  344LYS    HD1 4873   7.907   6.733   6.583
  344LYS    HD2 4874   7.972   6.780   6.426
  344LYS     CE 4875   8.057   6.608   6.523
  344LYS    HE1 4876   8.072   6.535   6.444
  344LYS    HE2 4877   8.042   6.565   6.622
  344LYS     NZ 4878   8.176   6.693   6.526
  344LYS    HZ1 4879   8.206   6.727   6.436
  344LYS    HZ2 4880   8.164   6.781   6.575
  344LYS    HZ3 4881   8.253   6.637   6.561
  344LYS      C 4882   7.579   6.337   6.491
  344LYS      O 4883   7.475   6.338   6.557
  345GLY      N 4884   7.667   6.237   6.506
  345GLY      H 4885   7.748   6.236   6.445
  345GLY     CA 4886   7.655   6.123   6.598
  345GLY    HA1 4887   7.730   6.050   6.569
  345GLY    HA2 4888   7.562   6.067   6.593
  345GLY      C 4889   7.668   6.171   6.742
  345GLY      O 4890   7.762   6.247   6.772
  346SER      N 4891   7.573   6.151   6.832
  346SER      H 4892   7.504   6.082   6.804
  346SER     CA 4893   7.575   6.190   6.972
  346SER     HA 4894   7.606   6.294   6.981
  346SER     CB 4895   7.442   6.160   7.046
  346SER    HB1 4896   7.458   6.184   7.151
  346SER    HB2 4897   7.414   6.056   7.029
  346SER     OG 4898   7.338   6.251   6.993
  346SER     HG 4899   7.333   6.236   6.898
  346SER      C 4900   7.672   6.109   7.052
  346SER      O 4901   7.689   5.990   7.028
  347THR      N 4902   7.747   6.168   7.144
  347THR      H 4903   7.733   6.267   7.155
  347THR     CA 4904   7.864   6.117   7.215
  347THR     HA 4905   7.855   6.010   7.230
  347THR     CB 4906   7.998   6.148   7.149
  347THR     HB 4907   8.079   6.095   7.199
  347THR    CG2 4908   7.989   6.104   7.003
  347THR   HG21 4909   8.083   6.108   6.949
  347THR   HG22 4910   7.957   5.999   7.004
  347THR   HG23 4911   7.922   6.165   6.942
  347THR    OG1 4912   8.019   6.282   7.150
  347THR    HG1 4913   8.104   6.297   7.108
  347THR      C 4914   7.877   6.160   7.365
  347THR      O 4915   7.947   6.085   7.432
  348TYR      N 4916   7.797   6.257   7.407
  348TYR      H 4917   7.743   6.303   7.335
  348TYR     CA 4918   7.772   6.285   7.549
  348TYR     HA 4919   7.871   6.302   7.592
  348TYR     CB 4920   7.687   6.413   7.562
  348TYR    HB1 4921   7.584   6.386   7.541
  348TYR    HB2 4922   7.726   6.487   7.491
  348TYR     CG 4923   7.693   6.479   7.696
  348TYR    CD1 4924   7.621   6.435   7.809
  348TYR    HD1 4925   7.552   6.353   7.794
  348TYR    CE1 4926   7.632   6.498   7.932
  348TYR    HE1 4927   7.577   6.467   8.019
  348TYR     CZ 4928   7.721   6.600   7.953
  348TYR     OH 4929   7.734   6.663   8.072
  348TYR     HH 4930   7.684   6.620   8.142
  348TYR    CE2 4931   7.796   6.644   7.844
  348TYR    HE2 4932   7.854   6.735   7.853
  348TYR    CD2 4933   7.778   6.593   7.716
  348TYR    HD2 4934   7.841   6.636   7.639
  348TYR      C 4935   7.726   6.164   7.627
  348TYR      O 4936   7.634   6.099   7.584
  349SER      N 4937   7.791   6.131   7.738
  349SER      H 4938   7.868   6.193   7.761
  349SER     CA 4939   7.740   6.037   7.840
  349SER     HA 4940   7.671   5.966   7.795
  349SER     CB 4941   7.858   5.947   7.906
  349SER    HB1 4942   7.818   5.865   7.966
  349SER    HB2 4943   7.924   6.004   7.971
  349SER     OG 4944   7.929   5.885   7.801
  349SER     HG 4945   7.990   5.946   7.760
  349SER      C 4946   7.673   6.106   7.957
  349SER      O 4947   7.734   6.179   8.031
  350PRO      N 4948   7.542   6.091   7.976
  350PRO     CD 4949   7.435   6.059   7.875
  350PRO    HD1 4950   7.436   5.952   7.853
  350PRO    HD2 4951   7.454   6.119   7.785
  350PRO     CG 4952   7.305   6.106   7.946
  350PRO    HG1 4953   7.218   6.056   7.903
  350PRO    HG2 4954   7.278   6.211   7.928
  350PRO     CB 4955   7.332   6.098   8.097
  350PRO    HB1 4956   7.324   5.996   8.134
  350PRO    HB2 4957   7.276   6.177   8.147
  350PRO     CA 4958   7.481   6.134   8.099
  350PRO     HA 4959   7.483   6.243   8.096
  350PRO      C 4960   7.551   6.082   8.231
  350PRO      O 4961   7.601   5.975   8.238
  351THR      N 4962   7.514   6.140   8.342
  351THR      H 4963   7.467   6.229   8.352
  351THR     CA 4964   7.541   6.085   8.482
  351THR     HA 4965   7.644   6.050   8.487
  351THR     CB 4966   7.528   6.188   8.588
  351THR     HB 4967   7.544   6.141   8.685
  351THR    CG2 4968   7.626   6.305   8.567
  351THR   HG21 4969   7.722   6.258   8.541
  351THR   HG22 4970   7.597   6.372   8.486
  351THR   HG23 4971   7.636   6.366   8.656
  351THR    OG1 4972   7.398   6.246   8.596
  351THR    HG1 4973   7.412   6.333   8.634
  351THR      C 4974   7.458   5.958   8.515
  351THR      O 4975   7.509   5.872   8.585
  352SER      N 4976   7.340   5.945   8.460
  352SER      H 4977   7.295   6.020   8.408
  352SER     CA 4978   7.272   5.814   8.460
  352SER     HA 4979   7.343   5.731   8.464
  352SER     CB 4980   7.172   5.810   8.579
  352SER    HB1 4981   7.097   5.883   8.548
  352SER    HB2 4982   7.225   5.826   8.673
  352SER     OG 4983   7.112   5.685   8.589
  352SER     HG 4984   7.041   5.699   8.652
  352SER      C 4985   7.201   5.801   8.325
  352SER      O 4986   7.132   5.894   8.289
  353PRO      N 4987   7.209   5.687   8.250
  353PRO     CD 4988   7.305   5.585   8.289
  353PRO    HD1 4989   7.271   5.534   8.380
  353PRO    HD2 4990   7.404   5.628   8.301
  353PRO     CG 4991   7.309   5.489   8.169
  353PRO    HG1 4992   7.337   5.385   8.189
  353PRO    HG2 4993   7.389   5.521   8.103
  353PRO     CB 4994   7.179   5.506   8.086
  353PRO    HB1 4995   7.100   5.441   8.123
  353PRO    HB2 4996   7.205   5.498   7.980
  353PRO     CA 4997   7.132   5.655   8.126
  353PRO     HA 4998   7.149   5.730   8.049
  353PRO      C 4999   6.983   5.649   8.158
  353PRO      O 5000   6.941   5.597   8.266
  354GLY      N 5001   6.907   5.709   8.073
  354GLY      H 5002   6.941   5.754   7.989
  354GLY     CA 5003   6.762   5.716   8.090
  354GLY    HA1 5004   6.717   5.619   8.114
  354GLY    HA2 5005   6.719   5.740   7.993
  354GLY      C 5006   6.710   5.812   8.196
  354GLY      O 5007   6.589   5.836   8.201
  355TYR      N 5008   6.794   5.873   8.286
  355TYR      H 5009   6.891   5.845   8.276
  355TYR     CA 5010   6.759   5.948   8.407
  355TYR     HA 5011   6.654   5.974   8.393
  355TYR     CB 5012   6.759   5.845   8.526
  355TYR    HB1 5013   6.714   5.894   8.613
  355TYR    HB2 5014   6.864   5.826   8.546
  355TYR     CG 5015   6.679   5.718   8.511
  355TYR    CD1 5016   6.743   5.595   8.505
  355TYR    HD1 5017   6.850   5.594   8.517
  355TYR    CE1 5018   6.665   5.481   8.478
  355TYR    HE1 5019   6.713   5.387   8.455
  355TYR     CZ 5020   6.527   5.487   8.471
  355TYR     OH 5021   6.460   5.374   8.441
  355TYR     HH 5022   6.512   5.294   8.433
  355TYR    CE2 5023   6.463   5.611   8.486
  355TYR    HE2 5024   6.355   5.616   8.480
  355TYR    CD2 5025   6.540   5.731   8.506
  355TYR    HD2 5026   6.489   5.824   8.525
  355TYR      C 5027   6.830   6.086   8.427
  355TYR      O 5028   6.777   6.159   8.513
  356SER      N 5029   6.937   6.119   8.355
  356SER      H 5030   6.981   6.045   8.303
  356SER     CA 5031   7.005   6.247   8.351
  356SER     HA 5032   6.953   6.326   8.405
  356SER     CB 5033   7.143   6.229   8.408
  356SER    HB1 5034   7.187   6.327   8.427
  356SER    HB2 5035   7.204   6.156   8.353
  356SER     OG 5036   7.121   6.174   8.536
  356SER     HG 5037   7.100   6.251   8.589
  356SER      C 5038   7.019   6.295   8.207
  356SER      O 5039   6.997   6.219   8.106
  357PRO      N 5040   7.043   6.427   8.188
  357PRO     CD 5041   7.060   6.532   8.286
  357PRO    HD1 5042   7.143   6.507   8.352
  357PRO    HD2 5043   6.967   6.533   8.343
  357PRO     CG 5044   7.094   6.659   8.216
  357PRO    HG1 5045   7.200   6.667   8.195
  357PRO    HG2 5046   7.051   6.742   8.273
  357PRO     CB 5047   7.011   6.636   8.092
  357PRO    HB1 5048   7.054   6.699   8.015
  357PRO    HB2 5049   6.907   6.644   8.123
  357PRO     CA 5050   7.038   6.491   8.057
  357PRO     HA 5051   6.950   6.460   8.001
  357PRO      C 5052   7.160   6.467   7.973
  357PRO      O 5053   7.274   6.473   8.022
  358THR      N 5054   7.137   6.448   7.845
  358THR      H 5055   7.041   6.450   7.816
  358THR     CA 5056   7.246   6.421   7.754
  358THR     HA 5057   7.337   6.385   7.803
  358THR     CB 5058   7.209   6.328   7.646
  358THR     HB 5059   7.133   6.370   7.580
  358THR    CG2 5060   7.324   6.274   7.565
  358THR   HG21 5061   7.356   6.360   7.505
  358THR   HG22 5062   7.400   6.229   7.629
  358THR   HG23 5063   7.290   6.206   7.487
  358THR    OG1 5064   7.139   6.217   7.701
  358THR    HG1 5065   7.130   6.155   7.628
  358THR      C 5066   7.290   6.561   7.703
  358THR      O 5067   7.271   6.591   7.589
  359SER      N 5068   7.332   6.650   7.790
  359SER      H 5069   7.328   6.628   7.889
  359SER     CA 5070   7.381   6.784   7.758
  359SER     HA 5071   7.444   6.783   7.670
  359SER     CB 5072   7.267   6.891   7.736
  359SER    HB1 5073   7.311   6.990   7.724
  359SER    HB2 5074   7.211   6.904   7.829
  359SER     OG 5075   7.168   6.864   7.643
  359SER     HG 5076   7.138   6.777   7.670
  359SER      C 5077   7.467   6.823   7.879
  359SER      O 5078   7.456   6.764   7.989
  360PRO      N 5079   7.554   6.923   7.867
  360PRO     CD 5080   7.575   6.995   7.749
  360PRO    HD1 5081   7.506   7.079   7.740
  360PRO    HD2 5082   7.567   6.941   7.655
  360PRO     CG 5083   7.723   7.044   7.752
  360PRO    HG1 5084   7.747   7.132   7.693
  360PRO    HG2 5085   7.782   6.956   7.729
  360PRO     CB 5086   7.737   7.074   7.902
  360PRO    HB1 5087   7.699   7.174   7.920
  360PRO    HB2 5088   7.841   7.065   7.934
  360PRO     CA 5089   7.641   6.972   7.975
  360PRO     HA 5090   7.699   6.886   8.006
  360PRO      C 5091   7.559   7.030   8.093
  360PRO      O 5092   7.453   7.091   8.066
  361THR      N 5093   7.608   7.019   8.217
  361THR      H 5094   7.697   6.975   8.232
  361THR     CA 5095   7.524   7.083   8.331
  361THR     HA 5096   7.461   7.159   8.287
  361THR     CB 5097   7.430   6.982   8.397
  361THR     HB 5098   7.385   7.028   8.485
  361THR    CG2 5099   7.320   6.955   8.295
  361THR   HG21 5100   7.268   7.049   8.273
  361THR   HG22 5101   7.354   6.906   8.204
  361THR   HG23 5102   7.254   6.881   8.340
  361THR    OG1 5103   7.498   6.864   8.436
  361THR    HG1 5104   7.433   6.804   8.475
  361THR      C 5105   7.621   7.154   8.424
  361THR      O 5106   7.738   7.112   8.437
  362TYR      N 5107   7.572   7.261   8.493
  362TYR      H 5108   7.474   7.286   8.492
  362TYR     CA 5109   7.652   7.341   8.596
  362TYR     HA 5110   7.748   7.360   8.548
  362TYR     CB 5111   7.594   7.476   8.623
  362TYR    HB1 5112   7.629   7.525   8.714
  362TYR    HB2 5113   7.485   7.476   8.632
  362TYR     CG 5114   7.633   7.583   8.525
  362TYR    CD1 5115   7.741   7.671   8.550
  362TYR    HD1 5116   7.810   7.657   8.632
  362TYR    CE1 5117   7.764   7.774   8.453
  362TYR    HE1 5118   7.854   7.833   8.462
  362TYR     CZ 5119   7.678   7.796   8.347
  362TYR     OH 5120   7.713   7.883   8.252
  362TYR     HH 5121   7.645   7.905   8.189
  362TYR    CE2 5122   7.563   7.718   8.332
  362TYR    HE2 5123   7.504   7.736   8.244
  362TYR    CD2 5124   7.539   7.611   8.423
  362TYR    HD2 5125   7.457   7.548   8.391
  362TYR      C 5126   7.674   7.258   8.729
  362TYR      O 5127   7.589   7.184   8.774
  363SER      N 5128   7.798   7.260   8.770
  363SER      H 5129   7.868   7.316   8.723
  363SER     CA 5130   7.857   7.163   8.869
  363SER     HA 5131   7.965   7.179   8.874
  363SER     CB 5132   7.808   7.203   9.016
  363SER    HB1 5133   7.846   7.142   9.098
  363SER    HB2 5134   7.701   7.181   9.012
  363SER     OG 5135   7.822   7.343   9.056
  363SER     HG 5136   7.812   7.349   9.151
  363SER      C 5137   7.853   7.007   8.836
  363SER      O 5138   7.878   6.923   8.925
  364LEU      N 5139   7.804   6.969   8.719
  364LEU      H 5140   7.793   7.046   8.655
  364LEU     CA 5141   7.747   6.839   8.681
  364LEU     HA 5142   7.692   6.864   8.590
  364LEU     CB 5143   7.857   6.746   8.641
  364LEU    HB1 5144   7.886   6.673   8.716
  364LEU    HB2 5145   7.943   6.802   8.604
  364LEU     CG 5146   7.827   6.654   8.519
  364LEU     HG 5147   7.732   6.607   8.544
  364LEU    CD1 5148   7.818   6.736   8.389
  364LEU   HD11 5149   7.754   6.685   8.317
  364LEU   HD12 5150   7.767   6.831   8.401
  364LEU   HD13 5151   7.916   6.751   8.345
  364LEU    CD2 5152   7.913   6.526   8.506
  364LEU   HD21 5153   7.918   6.488   8.608
  364LEU   HD22 5154   7.867   6.466   8.428
  364LEU   HD23 5155   8.009   6.557   8.465
  364LEU      C 5156   7.638   6.777   8.764
  364LEU      O 5157   7.598   6.659   8.751
  365THR      N 5158   7.562   6.859   8.836
  365THR      H 5159   7.583   6.958   8.831
  365THR     CA 5160   7.436   6.820   8.908
  365THR     HA 5161   7.402   6.720   8.879
  365THR     CB 5162   7.447   6.816   9.062
  365THR     HB 5163   7.351   6.783   9.101
  365THR    CG2 5164   7.570   6.714   9.088
  365THR   HG21 5165   7.665   6.761   9.062
  365THR   HG22 5166   7.577   6.695   9.195
  365THR   HG23 5167   7.556   6.622   9.032
  365THR    OG1 5168   7.479   6.950   9.100
  365THR    HG1 5169   7.530   6.938   9.180
  365THR      C 5170   7.319   6.913   8.879
  365THR      O 5171   7.211   6.882   8.923
  366SER      N 5172   7.332   7.020   8.798
  366SER      H 5173   7.410   7.038   8.737
  366SER     CA 5174   7.214   7.097   8.769
  366SER     HA 5175   7.161   7.104   8.864
  366SER     CB 5176   7.258   7.242   8.736
  366SER    HB1 5177   7.163   7.295   8.739
  366SER    HB2 5178   7.311   7.234   8.641
  366SER     OG 5179   7.341   7.293   8.851
  366SER     HG 5180   7.431   7.286   8.818
  366SER      C 5181   7.120   7.047   8.661
  366SER      O 5182   7.166   6.973   8.579
  367PRO      N 5183   6.995   7.096   8.660
  367PRO     CD 5184   6.924   7.134   8.781
  367PRO    HD1 5185   6.955   7.236   8.800
  367PRO    HD2 5186   6.949   7.058   8.856
  367PRO     CG 5187   6.776   7.123   8.743
  367PRO    HG1 5188   6.724   7.206   8.793
  367PRO    HG2 5189   6.737   7.024   8.767
  367PRO     CB 5190   6.772   7.142   8.588
  367PRO    HB1 5191   6.767   7.251   8.576
  367PRO    HB2 5192   6.690   7.089   8.540
  367PRO     CA 5193   6.908   7.088   8.539
  367PRO     HA 5194   6.887   6.986   8.507
  367PRO      C 5195   6.967   7.173   8.428
  367PRO      O 5196   7.055   7.259   8.449
  368ALA      N 5197   6.899   7.163   8.314
  368ALA      H 5198   6.825   7.094   8.308
  368ALA     CA 5199   6.911   7.255   8.196
  368ALA     HA 5200   7.009   7.303   8.198
  368ALA     CB 5201   6.903   7.167   8.073
  368ALA    HB1 5202   6.816   7.104   8.090
  368ALA    HB2 5203   6.882   7.227   7.984
  368ALA    HB3 5204   6.996   7.111   8.065
  368ALA      C 5205   6.810   7.368   8.205
  368ALA      O 5206   6.710   7.352   8.268
  369ILE      N 5207   6.840   7.479   8.137
  369ILE      H 5208   6.933   7.497   8.104
  369ILE     CA 5209   6.737   7.584   8.104
  369ILE     HA 5210   6.681   7.604   8.195
  369ILE     CB 5211   6.806   7.714   8.046
  369ILE     HB 5212   6.832   7.696   7.942
  369ILE    CG2 5213   6.713   7.836   8.035
  369ILE   HG21 5214   6.633   7.820   7.964
  369ILE   HG22 5215   6.672   7.848   8.136
  369ILE   HG23 5216   6.776   7.917   7.997
  369ILE    CG1 5217   6.935   7.761   8.122
  369ILE   HG11 5218   6.980   7.671   8.164
  369ILE   HG12 5219   6.895   7.822   8.203
  369ILE     CD 5220   7.039   7.861   8.064
  369ILE    HD1 5221   7.005   7.964   8.068
  369ILE    HD2 5222   7.127   7.870   8.128
  369ILE    HD3 5223   7.076   7.833   7.966
  369ILE      C 5224   6.642   7.522   8.000
  369ILE      O 5225   6.691   7.447   7.911
  370SER      N 5226   6.514   7.557   8.013
  370SER      H 5227   6.481   7.619   8.085
  370SER     CA 5228   6.415   7.503   7.921
  370SER     HA 5229   6.422   7.395   7.909
  370SER     CB 5230   6.269   7.537   7.976
  370SER    HB1 5231   6.191   7.494   7.913
  370SER    HB2 5232   6.249   7.643   7.991
  370SER     OG 5233   6.265   7.482   8.105
  370SER     HG 5234   6.255   7.558   8.163
  370SER      C 5235   6.434   7.561   7.779
  370SER      O 5236   6.505   7.664   7.769
  371PRO      N 5237   6.383   7.505   7.668
  371PRO     CD 5238   6.331   7.367   7.663
  371PRO    HD1 5239   6.266   7.344   7.747
  371PRO    HD2 5240   6.408   7.292   7.646
  371PRO     CG 5241   6.233   7.377   7.548
  371PRO    HG1 5242   6.154   7.443   7.584
  371PRO    HG2 5243   6.197   7.283   7.506
  371PRO     CB 5244   6.309   7.457   7.448
  371PRO    HB1 5245   6.235   7.489   7.373
  371PRO    HB2 5246   6.392   7.397   7.413
  371PRO     CA 5247   6.369   7.572   7.538
  371PRO     HA 5248   6.460   7.611   7.492
  371PRO      C 5249   6.269   7.689   7.542
  371PRO      O 5250   6.195   7.702   7.639
  372ASP      N 5251   6.258   7.772   7.434
  372ASP      H 5252   6.328   7.749   7.365
  372ASP     CA 5253   6.175   7.890   7.406
  372ASP     HA 5254   6.207   7.971   7.471
  372ASP     CB 5255   6.210   7.942   7.263
  372ASP    HB1 5256   6.177   8.046   7.260
  372ASP    HB2 5257   6.164   7.881   7.185
  372ASP     CG 5258   6.358   7.941   7.240
  372ASP    OD1 5259   6.431   8.006   7.317
  372ASP    OD2 5260   6.409   7.869   7.153
  372ASP      C 5261   6.026   7.866   7.429
  372ASP      O 5262   5.966   7.957   7.492
  373ASP      N 5263   5.975   7.746   7.400
  373ASP      H 5264   6.042   7.682   7.358
  373ASP     CA 5265   5.837   7.701   7.426
  373ASP     HA 5266   5.765   7.771   7.385
  373ASP     CB 5267   5.822   7.569   7.341
  373ASP    HB1 5268   5.887   7.495   7.387
  373ASP    HB2 5269   5.861   7.600   7.244
  373ASP     CG 5270   5.673   7.519   7.322
  373ASP    OD1 5271   5.634   7.419   7.387
  373ASP    OD2 5272   5.596   7.580   7.245
  373ASP      C 5273   5.804   7.686   7.578
  373ASP      O 5274   5.686   7.653   7.599
  374SER      N 5275   5.900   7.699   7.672
  374SER      H 5276   5.996   7.689   7.641
  374SER     CA 5277   5.869   7.685   7.814
  374SER     HA 5278   5.767   7.720   7.828
  374SER     CB 5279   5.881   7.541   7.847
  374SER    HB1 5280   5.805   7.490   7.788
  374SER    HB2 5281   5.875   7.522   7.954
  374SER     OG 5282   6.001   7.490   7.798
  374SER     HG 5283   5.982   7.447   7.714
  374SER      C 5284   5.950   7.769   7.916
  374SER      O 5285   5.910   7.782   8.029
  375ASP      N 5286   6.062   7.825   7.874
  375ASP      H 5287   6.100   7.807   7.782
  375ASP     CA 5288   6.136   7.927   7.963
  375ASP     HA 5289   6.134   7.885   8.063
  375ASP     CB 5290   6.282   7.938   7.912
  375ASP    HB1 5291   6.272   7.976   7.810
  375ASP    HB2 5292   6.319   7.835   7.905
  375ASP     CG 5293   6.376   8.019   7.985
  375ASP    OD1 5294   6.443   8.109   7.932
  375ASP    OD2 5295   6.382   8.002   8.108
  375ASP      C 5296   6.061   8.067   7.968
  375ASP      O 5297   6.010   8.115   7.868
  376GLU      N 5298   6.059   8.128   8.086
  376GLU      H 5299   6.098   8.092   8.172
  376GLU     CA 5300   5.997   8.256   8.102
  376GLU     HA 5301   5.958   8.277   8.002
  376GLU     CB 5302   5.872   8.256   8.193
  376GLU    HB1 5303   5.795   8.191   8.152
  376GLU    HB2 5304   5.831   8.357   8.197
  376GLU     CG 5305   5.909   8.203   8.334
  376GLU    HG1 5306   5.990   8.268   8.368
  376GLU    HG2 5307   5.955   8.105   8.329
  376GLU     CD 5308   5.787   8.203   8.427
  376GLU    OE1 5309   5.724   8.099   8.457
  376GLU    OE2 5310   5.745   8.319   8.466
  376GLU      C 5311   6.094   8.378   8.131
  376GLU      O 5312   6.208   8.354   8.157
  377GLU      N 5313   6.055   8.505   8.128
  377GLU      H 5314   5.967   8.527   8.083
  377GLU     CA 5315   6.129   8.621   8.173
  377GLU     HA 5316   6.226   8.593   8.214
  377GLU     CB 5317   6.157   8.730   8.069
  377GLU    HB1 5318   6.205   8.813   8.119
  377GLU    HB2 5319   6.067   8.764   8.018
  377GLU     CG 5320   6.268   8.686   7.968
  377GLU    HG1 5321   6.238   8.590   7.926
  377GLU    HG2 5322   6.359   8.681   8.028
  377GLU     CD 5323   6.294   8.782   7.849
  377GLU    OE1 5324   6.387   8.867   7.868
  377GLU    OE2 5325   6.236   8.761   7.739
  377GLU      C 5326   6.056   8.685   8.294
  377GLU      O 5327   5.940   8.727   8.277
  378ASN      N 5328   6.122   8.704   8.409
  378ASN      H 5329   6.216   8.667   8.404
  378ASN     CA 5330   6.078   8.795   8.514
  378ASN     HA 5331   5.977   8.763   8.538
  378ASN     CB 5332   6.179   8.779   8.631
  378ASN    HB1 5333   6.272   8.827   8.602
  378ASN    HB2 5334   6.196   8.672   8.644
  378ASN     CG 5335   6.120   8.844   8.759
  378ASN    OD1 5336   6.051   8.786   8.840
  378ASN    ND2 5337   6.157   8.966   8.780
  378ASN   HD21 5338   6.231   9.005   8.724
  378ASN   HD22 5339   6.123   9.016   8.861
  378ASN      C 5340   6.057   8.940   8.469
  378ASN    OC1 5341   5.955   9.003   8.508
  378ASN    OC2 5342   6.153   8.988   8.411
    1TYR      N 5343  13.590   7.384   2.992
    1TYR     H1 5344  13.610   7.458   3.057
    1TYR     H2 5345  13.592   7.422   2.898
    1TYR     H3 5346  13.499   7.355   3.025
    1TYR     CA 5347  13.696   7.276   3.000
    1TYR     HA 5348  13.675   7.205   2.920
    1TYR     CB 5349  13.838   7.337   2.966
    1TYR    HB1 5350  13.911   7.257   2.972
    1TYR    HB2 5351  13.871   7.407   3.042
    1TYR     CG 5352  13.850   7.393   2.831
    1TYR    CD1 5353  13.892   7.310   2.727
    1TYR    HD1 5354  13.935   7.214   2.752
    1TYR    CE1 5355  13.919   7.360   2.596
    1TYR    HE1 5356  13.961   7.295   2.521
    1TYR     CZ 5357  13.886   7.497   2.568
    1TYR     OH 5358  13.919   7.558   2.445
    1TYR     HH 5359  13.904   7.652   2.443
    1TYR    CE2 5360  13.828   7.575   2.671
    1TYR    HE2 5361  13.818   7.679   2.646
    1TYR    CD2 5362  13.815   7.523   2.798
    1TYR    HD2 5363  13.797   7.589   2.881
    1TYR      C 5364  13.686   7.200   3.138
    1TYR      O 5365  13.594   7.230   3.211
    2SER      N 5366  13.786   7.121   3.184
    2SER      H 5367  13.861   7.103   3.119
    2SER     CA 5368  13.791   7.053   3.313
    2SER     HA 5369  13.700   6.994   3.327
    2SER     CB 5370  13.910   6.962   3.346
    2SER    HB1 5371  13.901   6.871   3.287
    2SER    HB2 5372  13.905   6.927   3.449
    2SER     OG 5373  14.031   7.021   3.320
    2SER     HG 5374  14.092   6.990   3.387
    2SER      C 5375  13.805   7.164   3.424
    2SER      O 5376  13.857   7.271   3.397
    3PRO      N 5377  13.763   7.140   3.552
    3PRO     CD 5378  13.701   7.018   3.601
    3PRO    HD1 5379  13.776   6.939   3.606
    3PRO    HD2 5380  13.629   6.997   3.522
    3PRO     CG 5381  13.650   7.046   3.740
    3PRO    HG1 5382  13.726   7.016   3.812
    3PRO    HG2 5383  13.556   6.999   3.768
    3PRO     CB 5384  13.642   7.197   3.752
    3PRO    HB1 5385  13.663   7.226   3.854
    3PRO    HB2 5386  13.549   7.245   3.721
    3PRO     CA 5387  13.760   7.236   3.669
    3PRO     HA 5388  13.745   7.337   3.631
    3PRO      C 5389  13.897   7.232   3.743
    3PRO      O 5390  13.961   7.126   3.757
    4THR      N 5391  13.946   7.344   3.796
    4THR      H 5392  13.902   7.432   3.773
    4THR     CA 5393  14.053   7.353   3.902
    4THR     HA 5394  14.069   7.459   3.921
    4THR     CB 5395  13.995   7.285   4.023
    4THR     HB 5396  13.994   7.177   4.008
    4THR    CG2 5397  14.069   7.320   4.155
    4THR   HG21 5398  14.049   7.424   4.181
    4THR   HG22 5399  14.023   7.266   4.238
    4THR   HG23 5400  14.174   7.292   4.149
    4THR    OG1 5401  13.858   7.321   4.042
    4THR    HG1 5402  13.814   7.252   4.092
    4THR      C 5403  14.196   7.296   3.863
    4THR      O 5404  14.295   7.339   3.923
    5SER      N 5405  14.211   7.206   3.766
    5SER      H 5406  14.134   7.174   3.709
    5SER     CA 5407  14.338   7.172   3.701
    5SER     HA 5408  14.404   7.258   3.691
    5SER     CB 5409  14.400   7.069   3.793
    5SER    HB1 5410  14.488   7.022   3.749
    5SER    HB2 5411  14.328   6.988   3.801
    5SER     OG 5412  14.418   7.112   3.926
    5SER     HG 5413  14.399   7.206   3.933
    5SER      C 5414  14.312   7.114   3.560
    5SER      O 5415  14.200   7.068   3.539
    6PRO      N 5416  14.408   7.103   3.465
    6PRO     CD 5417  14.539   7.150   3.469
    6PRO    HD1 5418  14.609   7.097   3.534
    6PRO    HD2 5419  14.532   7.257   3.492
    6PRO     CG 5420  14.599   7.128   3.322
    6PRO    HG1 5421  14.651   7.033   3.313
    6PRO    HG2 5422  14.663   7.213   3.295
    6PRO     CB 5423  14.477   7.127   3.238
    6PRO    HB1 5424  14.488   7.063   3.150
    6PRO    HB2 5425  14.449   7.225   3.198
    6PRO     CA 5426  14.371   7.062   3.328
    6PRO     HA 5427  14.273   7.101   3.300
    6PRO      C 5428  14.354   6.909   3.308
    6PRO      O 5429  14.417   6.834   3.383
    7ALA      N 5430  14.278   6.858   3.211
    7ALA      H 5431  14.216   6.926   3.170
    7ALA     CA 5432  14.256   6.714   3.194
    7ALA     HA 5433  14.323   6.655   3.256
    7ALA     CB 5434  14.113   6.682   3.243
    7ALA    HB1 5435  14.044   6.725   3.170
    7ALA    HB2 5436  14.098   6.574   3.247
    7ALA    HB3 5437  14.100   6.714   3.347
    7ALA      C 5438  14.247   6.675   3.051
    7ALA      O 5439  14.217   6.757   2.966
    8TYR      N 5440  14.264   6.546   3.025
    8TYR      H 5441  14.267   6.488   3.107
    8TYR     CA 5442  14.248   6.483   2.892
    8TYR     HA 5443  14.335   6.510   2.833
    8TYR     CB 5444  14.260   6.329   2.915
    8TYR    HB1 5445  14.194   6.293   2.994
    8TYR    HB2 5446  14.360   6.302   2.951
    8TYR     CG 5447  14.232   6.243   2.790
    8TYR    CD1 5448  14.323   6.259   2.683
    8TYR    HD1 5449  14.412   6.320   2.687
    8TYR    CE1 5450  14.304   6.187   2.560
    8TYR    HE1 5451  14.360   6.201   2.469
    8TYR     CZ 5452  14.203   6.085   2.566
    8TYR     OH 5453  14.202   6.003   2.464
    8TYR     HH 5454  14.285   6.014   2.418
    8TYR    CE2 5455  14.117   6.074   2.670
    8TYR    HE2 5456  14.039   6.001   2.651
    8TYR    CD2 5457  14.128   6.149   2.789
    8TYR    HD2 5458  14.063   6.136   2.874
    8TYR      C 5459  14.120   6.514   2.830
    8TYR      O 5460  14.016   6.533   2.894
    9GLU      N 5461  14.121   6.521   2.695
    9GLU      H 5462  14.207   6.496   2.646
    9GLU     CA 5463  14.006   6.532   2.609
    9GLU     HA 5464  13.924   6.510   2.676
    9GLU     CB 5465  13.988   6.679   2.558
    9GLU    HB1 5466  13.912   6.674   2.480
    9GLU    HB2 5467  14.081   6.710   2.511
    9GLU     CG 5468  13.951   6.774   2.666
    9GLU    HG1 5469  14.039   6.778   2.730
    9GLU    HG2 5470  13.860   6.740   2.717
    9GLU     CD 5471  13.922   6.906   2.603
    9GLU    OE1 5472  13.815   6.974   2.627
    9GLU    OE2 5473  14.011   6.949   2.527
    9GLU      C 5474  14.003   6.425   2.501
    9GLU      O 5475  14.101   6.415   2.424
   10PRO      N 5476  13.901   6.332   2.492
   10PRO     CD 5477  13.793   6.324   2.589
   10PRO    HD1 5478  13.738   6.418   2.591
   10PRO    HD2 5479  13.838   6.290   2.683
   10PRO     CG 5480  13.700   6.216   2.532
   10PRO    HG1 5481  13.619   6.260   2.475
   10PRO    HG2 5482  13.654   6.159   2.613
   10PRO     CB 5483  13.794   6.138   2.441
   10PRO    HB1 5484  13.732   6.085   2.369
   10PRO    HB2 5485  13.856   6.075   2.505
   10PRO     CA 5486  13.887   6.244   2.378
   10PRO     HA 5487  13.976   6.188   2.349
   10PRO      C 5488  13.815   6.300   2.255
   10PRO      O 5489  13.744   6.397   2.263
   11ARG      N 5490  13.838   6.229   2.138
   11ARG      H 5491  13.896   6.147   2.138
   11ARG     CA 5492  13.768   6.259   2.007
   11ARG     HA 5493  13.747   6.365   1.998
   11ARG     CB 5494  13.872   6.233   1.894
   11ARG    HB1 5495  13.816   6.263   1.806
   11ARG    HB2 5496  13.917   6.134   1.889
   11ARG     CG 5497  13.999   6.329   1.889
   11ARG    HG1 5498  14.066   6.310   1.972
   11ARG    HG2 5499  13.969   6.434   1.893
   11ARG     CD 5500  14.079   6.303   1.764
   11ARG    HD1 5501  14.007   6.290   1.682
   11ARG    HD2 5502  14.138   6.215   1.789
   11ARG     NE 5503  14.166   6.417   1.736
   11ARG     HE 5504  14.133   6.511   1.755
   11ARG     CZ 5505  14.276   6.430   1.668
   11ARG    NH1 5506  14.341   6.332   1.616
   11ARG   HH11 5507  14.290   6.245   1.624
   11ARG   HH12 5508  14.437   6.342   1.586
   11ARG    NH2 5509  14.339   6.539   1.669
   11ARG   HH21 5510  14.310   6.622   1.719
   11ARG   HH22 5511  14.428   6.550   1.621
   11ARG      C 5512  13.646   6.176   1.972
   11ARG      O 5513  13.566   6.219   1.890
   12SER      N 5514  13.623   6.067   2.050
   12SER      H 5515  13.697   6.029   2.107
   12SER     CA 5516  13.491   6.001   2.071
   12SER     HA 5517  13.416   6.078   2.087
   12SER     CB 5518  13.454   5.917   1.947
   12SER    HB1 5519  13.387   5.838   1.978
   12SER    HB2 5520  13.548   5.889   1.900
   12SER     OG 5521  13.397   6.000   1.841
   12SER     HG 5522  13.435   6.088   1.847
   12SER      C 5523  13.474   5.914   2.202
   12SER      O 5524  13.574   5.883   2.266
   13PRO      N 5525  13.355   5.861   2.232
   13PRO     CD 5526  13.227   5.897   2.181
   13PRO    HD1 5527  13.229   5.943   2.082
   13PRO    HD2 5528  13.196   5.984   2.240
   13PRO     CG 5529  13.132   5.781   2.191
   13PRO    HG1 5530  13.137   5.706   2.113
   13PRO    HG2 5531  13.029   5.809   2.214
   13PRO     CB 5532  13.194   5.714   2.320
   13PRO    HB1 5533  13.154   5.613   2.325
   13PRO    HB2 5534  13.163   5.777   2.403
   13PRO     CA 5535  13.342   5.732   2.310
   13PRO     HA 5536  13.383   5.742   2.410
   13PRO      C 5537  13.401   5.611   2.230
   13PRO      O 5538  13.415   5.618   2.109
   14GLY      N 5539  13.434   5.501   2.297
   14GLY      H 5540  13.419   5.507   2.397
   14GLY     CA 5541  13.502   5.384   2.245
   14GLY    HA1 5542  13.576   5.358   2.320
   14GLY    HA2 5543  13.548   5.411   2.149
   14GLY      C 5544  13.423   5.256   2.211
   14GLY      O 5545  13.301   5.261   2.203
   15GLY      N 5546  13.494   5.146   2.199
   15GLY      H 5547  13.593   5.150   2.214
   15GLY     CA 5548  13.429   5.020   2.161
   15GLY    HA1 5549  13.361   4.985   2.238
   15GLY    HA2 5550  13.514   4.953   2.153
   15GLY      C 5551  13.361   5.016   2.019
   15GLY      O 5552  13.356   5.116   1.947
   16TYR      N 5553  13.304   4.901   1.979
   16TYR      H 5554  13.306   4.821   2.041
   16TYR     CA 5555  13.240   4.883   1.847
   16TYR     HA 5556  13.188   4.978   1.838
   16TYR     CB 5557  13.336   4.858   1.728
   16TYR    HB1 5558  13.402   4.775   1.752
   16TYR    HB2 5559  13.384   4.953   1.704
   16TYR     CG 5560  13.265   4.828   1.598
   16TYR    CD1 5561  13.304   4.724   1.514
   16TYR    HD1 5562  13.381   4.653   1.543
   16TYR    CE1 5563  13.242   4.704   1.389
   16TYR    HE1 5564  13.274   4.625   1.324
   16TYR     CZ 5565  13.131   4.784   1.352
   16TYR     OH 5566  13.077   4.767   1.231
   16TYR     HH 5567  13.017   4.836   1.202
   16TYR    CE2 5568  13.096   4.895   1.440
   16TYR    HE2 5569  13.016   4.961   1.409
   16TYR    CD2 5570  13.162   4.916   1.556
   16TYR    HD2 5571  13.121   4.997   1.614
   16TYR      C 5572  13.136   4.765   1.850
   16TYR      O 5573  13.167   4.657   1.904
   17THR      N 5574  13.022   4.780   1.785
   17THR      H 5575  13.007   4.866   1.734
   17THR     CA 5576  12.920   4.677   1.762
   17THR     HA 5577  12.962   4.584   1.801
   17THR     CB 5578  12.798   4.684   1.857
   17THR     HB 5579  12.737   4.769   1.824
   17THR    CG2 5580  12.711   4.564   1.845
   17THR   HG21 5581  12.757   4.473   1.882
   17THR   HG22 5582  12.612   4.575   1.891
   17THR   HG23 5583  12.671   4.554   1.744
   17THR    OG1 5584  12.841   4.690   1.990
   17THR    HG1 5585  12.762   4.712   2.040
   17THR      C 5586  12.867   4.668   1.620
   17THR      O 5587  12.796   4.757   1.567
   18PRO      N 5588  12.895   4.556   1.549
   18PRO     CD 5589  12.969   4.450   1.601
   18PRO    HD1 5590  12.920   4.394   1.681
   18PRO    HD2 5591  13.070   4.474   1.635
   18PRO     CG 5592  12.985   4.347   1.485
   18PRO    HG1 5593  12.915   4.265   1.502
   18PRO    HG2 5594  13.086   4.308   1.477
   18PRO     CB 5595  12.948   4.418   1.351
   18PRO    HB1 5596  12.895   4.358   1.278
   18PRO    HB2 5597  13.037   4.466   1.309
   18PRO     CA 5598  12.865   4.535   1.407
   18PRO     HA 5599  12.904   4.622   1.354
   18PRO      C 5600  12.711   4.527   1.378
   18PRO      O 5601  12.628   4.486   1.455
   19GLN      N 5602  12.679   4.563   1.256
   19GLN      H 5603  12.758   4.563   1.194
   19GLN     CA 5604  12.549   4.595   1.202
   19GLN     HA 5605  12.472   4.567   1.274
   19GLN     CB 5606  12.534   4.748   1.197
   19GLN    HB1 5607  12.527   4.786   1.299
   19GLN    HB2 5608  12.441   4.777   1.147
   19GLN     CG 5609  12.653   4.840   1.142
   19GLN    HG1 5610  12.747   4.805   1.184
   19GLN    HG2 5611  12.634   4.944   1.168
   19GLN     CD 5612  12.667   4.833   0.988
   19GLN    OE1 5613  12.581   4.770   0.929
   19GLN    NE2 5614  12.771   4.892   0.935
   19GLN   HE21 5615  12.836   4.936   0.998
   19GLN   HE22 5616  12.782   4.889   0.834
   19GLN      C 5617  12.519   4.528   1.066
   19GLN      O 5618  12.402   4.516   1.027
   20SER      N 5619  12.617   4.478   0.995
   20SER      H 5620  12.713   4.479   1.028
   20SER     CA 5621  12.597   4.407   0.867
   20SER     HA 5622  12.492   4.419   0.841
   20SER     CB 5623  12.682   4.482   0.761
   20SER    HB1 5624  12.788   4.461   0.777
   20SER    HB2 5625  12.673   4.589   0.774
   20SER     OG 5626  12.649   4.445   0.624
   20SER     HG 5627  12.572   4.490   0.591
   20SER      C 5628  12.636   4.261   0.865
   20SER      O 5629  12.745   4.232   0.921
   21PRO      N 5630  12.563   4.170   0.794
   21PRO     CD 5631  12.439   4.198   0.721
   21PRO    HD1 5632  12.434   4.271   0.640
   21PRO    HD2 5633  12.361   4.213   0.796
   21PRO     CG 5634  12.406   4.067   0.654
   21PRO    HG1 5635  12.443   4.059   0.552
   21PRO    HG2 5636  12.301   4.039   0.662
   21PRO     CB 5637  12.469   3.958   0.745
   21PRO    HB1 5638  12.490   3.880   0.672
   21PRO    HB2 5639  12.409   3.932   0.832
   21PRO     CA 5640  12.600   4.029   0.786
   21PRO     HA 5641  12.627   3.987   0.882
   21PRO      C 5642  12.714   3.994   0.680
   21PRO      O 5643  12.760   3.884   0.662
   22SER      N 5644  12.763   4.097   0.610
   22SER      H 5645  12.727   4.191   0.622
   22SER     CA 5646  12.891   4.089   0.533
   22SER     HA 5647  12.908   3.981   0.534
   22SER     CB 5648  12.877   4.135   0.388
   22SER    HB1 5649  12.962   4.101   0.329
   22SER    HB2 5650  12.868   4.243   0.377
   22SER     OG 5651  12.774   4.070   0.315
   22SER     HG 5652  12.805   3.982   0.296
   22SER      C 5653  13.020   4.148   0.595
   22SER      O 5654  13.122   4.165   0.522
   23TYR      N 5655  13.016   4.192   0.721
   23TYR      H 5656  12.924   4.193   0.764
   23TYR     CA 5657  13.129   4.250   0.805
   23TYR     HA 5658  13.169   4.334   0.748
   23TYR     CB 5659  13.067   4.310   0.931
   23TYR    HB1 5660  12.988   4.244   0.967
   23TYR    HB2 5661  13.021   4.405   0.906
   23TYR     CG 5662  13.156   4.338   1.049
   23TYR    CD1 5663  13.249   4.443   1.043
   23TYR    HD1 5664  13.248   4.519   0.966
   23TYR    CE1 5665  13.349   4.444   1.142
   23TYR    HE1 5666  13.427   4.518   1.141
   23TYR     CZ 5667  13.350   4.350   1.246
   23TYR     OH 5668  13.435   4.367   1.351
   23TYR     HH 5669  13.493   4.443   1.344
   23TYR    CE2 5670  13.251   4.247   1.247
   23TYR    HE2 5671  13.267   4.174   1.325
   23TYR    CD2 5672  13.156   4.240   1.148
   23TYR    HD2 5673  13.075   4.169   1.154
   23TYR      C 5674  13.234   4.143   0.826
   23TYR      O 5675  13.212   4.030   0.864
   24SER      N 5676  13.359   4.195   0.837
   24SER      H 5677  13.378   4.290   0.809
   24SER     CA 5678  13.467   4.126   0.904
   24SER     HA 5679  13.417   4.064   0.979
   24SER     CB 5680  13.526   4.017   0.808
   24SER    HB1 5681  13.562   4.059   0.714
   24SER    HB2 5682  13.450   3.940   0.797
   24SER     OG 5683  13.642   3.962   0.879
   24SER     HG 5684  13.665   3.884   0.828
   24SER      C 5685  13.569   4.228   0.964
   24SER      O 5686  13.575   4.341   0.914
   25PRO      N 5687  13.640   4.197   1.075
   25PRO     CD 5688  13.611   4.081   1.157
   25PRO    HD1 5689  13.656   3.992   1.112
   25PRO    HD2 5690  13.504   4.070   1.172
   25PRO     CG 5691  13.673   4.097   1.293
   25PRO    HG1 5692  13.705   3.999   1.327
   25PRO    HG2 5693  13.607   4.136   1.371
   25PRO     CB 5694  13.782   4.208   1.262
   25PRO    HB1 5695  13.869   4.153   1.223
   25PRO    HB2 5696  13.811   4.267   1.348
   25PRO     CA 5697  13.732   4.287   1.140
   25PRO     HA 5698  13.688   4.381   1.176
   25PRO      C 5699  13.847   4.323   1.050
   25PRO      O 5700  13.879   4.247   0.954
   26THR      N 5701  13.923   4.427   1.088
   26THR      H 5702  13.893   4.482   1.167
   26THR     CA 5703  14.044   4.479   1.019
   26THR     HA 5704  14.067   4.410   0.938
   26THR     CB 5705  14.007   4.619   0.959
   26THR     HB 5706  14.102   4.670   0.943
   26THR    CG2 5707  13.961   4.599   0.811
   26THR   HG21 5708  13.879   4.526   0.807
   26THR   HG22 5709  13.930   4.696   0.772
   26THR   HG23 5710  14.040   4.553   0.752
   26THR    OG1 5711  13.904   4.682   1.035
   26THR    HG1 5712  13.866   4.750   0.978
   26THR      C 5713  14.167   4.487   1.108
   26THR      O 5714  14.279   4.524   1.056
   27SER      N 5715  14.164   4.453   1.234
   27SER      H 5716  14.084   4.402   1.269
   27SER     CA 5717  14.280   4.444   1.325
   27SER     HA 5718  14.351   4.520   1.294
   27SER     CB 5719  14.236   4.485   1.465
   27SER    HB1 5720  14.224   4.592   1.453
   27SER    HB2 5721  14.316   4.470   1.537
   27SER     OG 5722  14.111   4.420   1.499
   27SER     HG 5723  14.036   4.455   1.450
   27SER      C 5724  14.340   4.302   1.316
   27SER      O 5725  14.266   4.201   1.311
   28PRO      N 5726  14.471   4.279   1.318
   28PRO     CD 5727  14.574   4.379   1.311
   28PRO    HD1 5728  14.594   4.408   1.415
   28PRO    HD2 5729  14.558   4.454   1.234
   28PRO     CG 5730  14.697   4.312   1.255
   28PRO    HG1 5731  14.784   4.354   1.305
   28PRO    HG2 5732  14.701   4.335   1.149
   28PRO     CB 5733  14.674   4.170   1.290
   28PRO    HB1 5734  14.702   4.152   1.394
   28PRO    HB2 5735  14.732   4.107   1.222
   28PRO     CA 5736  14.523   4.146   1.286
   28PRO     HA 5737  14.494   4.125   1.183
   28PRO      C 5738  14.482   4.026   1.368
   28PRO      O 5739  14.484   3.915   1.318
   29SER      N 5740  14.453   4.045   1.497
   29SER      H 5741  14.456   4.140   1.533
   29SER     CA 5742  14.434   3.933   1.588
   29SER     HA 5743  14.503   3.851   1.570
   29SER     CB 5744  14.456   3.994   1.729
   29SER    HB1 5745  14.435   3.922   1.808
   29SER    HB2 5746  14.394   4.082   1.749
   29SER     OG 5747  14.593   4.019   1.740
   29SER     HG 5748  14.597   4.115   1.743
   29SER      C 5749  14.287   3.876   1.585
   29SER      O 5750  14.247   3.782   1.652
   30TYR      N 5751  14.199   3.947   1.510
   30TYR      H 5752  14.243   4.027   1.465
   30TYR     CA 5753  14.054   3.935   1.506
   30TYR     HA 5754  14.035   3.859   1.582
   30TYR     CB 5755  13.990   4.069   1.547
   30TYR    HB1 5756  13.883   4.049   1.549
   30TYR    HB2 5757  14.011   4.142   1.468
   30TYR     CG 5758  14.029   4.115   1.684
   30TYR    CD1 5759  14.144   4.188   1.713
   30TYR    HD1 5760  14.210   4.210   1.631
   30TYR    CE1 5761  14.170   4.240   1.840
   30TYR    HE1 5762  14.245   4.316   1.854
   30TYR     CZ 5763  14.078   4.217   1.949
   30TYR     OH 5764  14.111   4.261   2.076
   30TYR     HH 5765  14.053   4.199   2.121
   30TYR    CE2 5766  13.968   4.136   1.923
   30TYR    HE2 5767  13.898   4.111   2.002
   30TYR    CD2 5768  13.940   4.088   1.793
   30TYR    HD2 5769  13.845   4.041   1.775
   30TYR      C 5770  14.003   3.885   1.373
   30TYR      O 5771  14.025   3.945   1.274
   31SER      N 5772  13.912   3.784   1.384
   31SER      H 5773  13.888   3.744   1.473
   31SER     CA 5774  13.864   3.707   1.279
   31SER     HA 5775  13.847   3.777   1.198
   31SER     CB 5776  13.969   3.597   1.244
   31SER    HB1 5777  13.920   3.528   1.177
   31SER    HB2 5778  14.008   3.533   1.323
   31SER     OG 5779  14.070   3.669   1.180
   31SER     HG 5780  14.147   3.666   1.237
   31SER      C 5781  13.733   3.624   1.305
   31SER      O 5782  13.697   3.596   1.426
   32PRO      N 5783  13.651   3.594   1.203
   32PRO     CD 5784  13.670   3.635   1.064
   32PRO    HD1 5785  13.771   3.601   1.040
   32PRO    HD2 5786  13.651   3.742   1.054
   32PRO     CG 5787  13.568   3.555   0.986
   32PRO    HG1 5788  13.612   3.465   0.942
   32PRO    HG2 5789  13.521   3.614   0.906
   32PRO     CB 5790  13.461   3.510   1.084
   32PRO    HB1 5791  13.446   3.405   1.057
   32PRO    HB2 5792  13.380   3.579   1.064
   32PRO     CA 5793  13.529   3.517   1.224
   32PRO     HA 5794  13.454   3.570   1.283
   32PRO      C 5795  13.550   3.379   1.281
   32PRO      O 5796  13.661   3.332   1.260
   33THR      N 5797  13.457   3.319   1.357
   33THR      H 5798  13.371   3.370   1.358
   33THR     CA 5799  13.472   3.190   1.421
   33THR     HA 5800  13.578   3.188   1.446
   33THR     CB 5801  13.394   3.185   1.552
   33THR     HB 5802  13.382   3.087   1.598
   33THR    CG2 5803  13.451   3.276   1.656
   33THR   HG21 5804  13.412   3.258   1.756
   33THR   HG22 5805  13.559   3.271   1.648
   33THR   HG23 5806  13.421   3.379   1.634
   33THR    OG1 5807  13.259   3.237   1.545
   33THR    HG1 5808  13.220   3.202   1.626
   33THR      C 5809  13.455   3.060   1.341
   33THR      O 5810  13.478   2.955   1.400
   34SER      N 5811  13.415   3.062   1.210
   34SER      H 5812  13.411   3.144   1.152
   34SER     CA 5813  13.415   2.936   1.131
   34SER     HA 5814  13.506   2.880   1.153
   34SER     CB 5815  13.290   2.850   1.170
   34SER    HB1 5816  13.253   2.782   1.094
   34SER    HB2 5817  13.206   2.914   1.196
   34SER     OG 5818  13.320   2.782   1.294
   34SER     HG 5819  13.359   2.845   1.356
   34SER      C 5820  13.415   2.950   0.976
   34SER      O 5821  13.381   3.052   0.931
   35PRO      N 5822  13.448   2.844   0.896
   35PRO     CD 5823  13.500   2.721   0.946
   35PRO    HD1 5824  13.432   2.668   1.013
   35PRO    HD2 5825  13.597   2.733   0.995
   35PRO     CG 5826  13.518   2.628   0.821
   35PRO    HG1 5827  13.427   2.567   0.819
   35PRO    HG2 5828  13.595   2.550   0.824
   35PRO     CB 5829  13.512   2.717   0.698
   35PRO    HB1 5830  13.454   2.683   0.612
   35PRO    HB2 5831  13.612   2.749   0.670
   35PRO     CA 5832  13.449   2.844   0.757
   35PRO     HA 5833  13.516   2.924   0.727
   35PRO      C 5834  13.310   2.866   0.696
   35PRO      O 5835  13.208   2.802   0.721
   36SER      N 5836  13.302   2.963   0.605
   36SER      H 5837  13.384   3.022   0.604
   36SER     CA 5838  13.200   2.978   0.502
   36SER     HA 5839  13.141   2.888   0.487
   36SER     CB 5840  13.108   3.094   0.545
   36SER    HB1 5841  13.013   3.088   0.491
   36SER    HB2 5842  13.146   3.195   0.534
   36SER     OG 5843  13.067   3.080   0.676
   36SER     HG 5844  12.982   3.120   0.696
   36SER      C 5845  13.255   3.019   0.367
   36SER      O 5846  13.371   3.064   0.358
   37TYR      N 5847  13.177   2.988   0.266
   37TYR      H 5848  13.084   2.955   0.286
   37TYR     CA 5849  13.217   3.012   0.127
   37TYR     HA 5850  13.313   2.961   0.120
   37TYR     CB 5851  13.125   2.950   0.025
   37TYR    HB1 5852  13.149   2.844   0.035
   37TYR    HB2 5853  13.152   2.974  -0.078
   37TYR     CG 5854  12.979   2.984   0.027
   37TYR    CD1 5855  12.890   2.919  -0.059
   37TYR    HD1 5856  12.927   2.834  -0.114
   37TYR    CE1 5857  12.755   2.945  -0.073
   37TYR    HE1 5858  12.686   2.882  -0.127
   37TYR     CZ 5859  12.700   3.067  -0.015
   37TYR     OH 5860  12.567   3.096  -0.035
   37TYR     HH 5861  12.517   3.030  -0.084
   37TYR    CE2 5862  12.789   3.138   0.071
   37TYR    HE2 5863  12.747   3.217   0.132
   37TYR    CD2 5864  12.923   3.094   0.092
   37TYR    HD2 5865  12.980   3.146   0.167
   37TYR      C 5866  13.245   3.158   0.093
   37TYR      O 5867  13.200   3.247   0.171
   38SER      N 5868  13.306   3.187  -0.020
   38SER      H 5869  13.340   3.110  -0.076
   38SER     CA 5870  13.326   3.325  -0.080
   38SER     HA 5871  13.250   3.392  -0.040
   38SER     CB 5872  13.459   3.381  -0.024
   38SER    HB1 5873  13.536   3.304  -0.036
   38SER    HB2 5874  13.452   3.398   0.084
   38SER     OG 5875  13.492   3.505  -0.082
   38SER     HG 5876  13.474   3.570  -0.014
   38SER      C 5877  13.317   3.315  -0.233
   38SER      O 5878  13.370   3.219  -0.285
   39PRO      N 5879  13.279   3.421  -0.305
   39PRO     CD 5880  13.200   3.529  -0.257
   39PRO    HD1 5881  13.266   3.595  -0.201
   39PRO    HD2 5882  13.113   3.476  -0.219
   39PRO     CG 5883  13.151   3.606  -0.379
   39PRO    HG1 5884  13.212   3.693  -0.406
   39PRO    HG2 5885  13.051   3.646  -0.369
   39PRO     CB 5886  13.173   3.502  -0.493
   39PRO    HB1 5887  13.182   3.555  -0.587
   39PRO    HB2 5888  13.088   3.433  -0.495
   39PRO     CA 5889  13.292   3.426  -0.450
   39PRO     HA 5890  13.284   3.329  -0.499
   39PRO      C 5891  13.423   3.495  -0.502
   39PRO      O 5892  13.476   3.582  -0.432
   40THR      N 5893  13.468   3.451  -0.623
   40THR      H 5894  13.424   3.374  -0.671
   40THR     CA 5895  13.592   3.507  -0.686
   40THR     HA 5896  13.648   3.575  -0.621
   40THR     CB 5897  13.681   3.389  -0.725
   40THR     HB 5898  13.742   3.412  -0.813
   40THR    CG2 5899  13.758   3.341  -0.605
   40THR   HG21 5900  13.763   3.232  -0.616
   40THR   HG22 5901  13.861   3.372  -0.618
   40THR   HG23 5902  13.723   3.383  -0.510
   40THR    OG1 5903  13.602   3.280  -0.756
   40THR    HG1 5904  13.557   3.243  -0.679
   40THR      C 5905  13.558   3.597  -0.806
   40THR      O 5906  13.641   3.640  -0.884
   41SER      N 5907  13.433   3.641  -0.825
   41SER      H 5908  13.364   3.611  -0.758
   41SER     CA 5909  13.390   3.735  -0.928
   41SER     HA 5910  13.395   3.681  -1.023
   41SER     CB 5911  13.245   3.767  -0.910
   41SER    HB1 5912  13.206   3.805  -1.004
   41SER    HB2 5913  13.232   3.834  -0.825
   41SER     OG 5914  13.175   3.644  -0.891
   41SER     HG 5915  13.089   3.664  -0.855
   41SER      C 5916  13.473   3.868  -0.942
   41SER      O 5917  13.497   3.943  -0.844
   42PRO      N 5918  13.500   3.911  -1.068
   42PRO     CD 5919  13.473   3.838  -1.191
   42PRO    HD1 5920  13.374   3.793  -1.191
   42PRO    HD2 5921  13.551   3.762  -1.198
   42PRO     CG 5922  13.483   3.939  -1.301
   42PRO    HG1 5923  13.396   4.004  -1.298
   42PRO    HG2 5924  13.504   3.893  -1.398
   42PRO     CB 5925  13.593   4.022  -1.247
   42PRO    HB1 5926  13.601   4.120  -1.295
   42PRO    HB2 5927  13.692   3.981  -1.269
   42PRO     CA 5928  13.566   4.032  -1.098
   42PRO     HA 5929  13.658   4.036  -1.040
   42PRO      C 5930  13.484   4.162  -1.063
   42PRO      O 5931  13.364   4.170  -1.092
   43ASN      N 5932  13.553   4.261  -1.006
   43ASN      H 5933  13.647   4.234  -0.980
   43ASN     CA 5934  13.510   4.387  -0.946
   43ASN     HA 5935  13.593   4.432  -0.891
   43ASN     CB 5936  13.491   4.474  -1.069
   43ASN    HB1 5937  13.400   4.443  -1.119
   43ASN    HB2 5938  13.581   4.463  -1.131
   43ASN     CG 5939  13.474   4.619  -1.040
   43ASN    OD1 5940  13.369   4.679  -1.079
   43ASN    ND2 5941  13.563   4.687  -0.977
   43ASN   HD21 5942  13.655   4.649  -0.965
   43ASN   HD22 5943  13.554   4.788  -0.979
   43ASN      C 5944  13.399   4.384  -0.840
   43ASN      O 5945  13.362   4.486  -0.783
   44TYR      N 5946  13.343   4.266  -0.816
   44TYR      H 5947  13.352   4.198  -0.890
   44TYR     CA 5948  13.224   4.246  -0.734
   44TYR     HA 5949  13.144   4.310  -0.771
   44TYR     CB 5950  13.176   4.103  -0.757
   44TYR    HB1 5951  13.259   4.036  -0.734
   44TYR    HB2 5952  13.135   4.099  -0.858
   44TYR     CG 5953  13.051   4.070  -0.680
   44TYR    CD1 5954  13.060   4.016  -0.547
   44TYR    HD1 5955  13.155   3.989  -0.503
   44TYR    CE1 5956  12.947   4.019  -0.462
   44TYR    HE1 5957  12.954   3.993  -0.357
   44TYR     CZ 5958  12.823   4.060  -0.514
   44TYR     OH 5959  12.728   4.085  -0.426
   44TYR     HH 5960  12.652   4.111  -0.478
   44TYR    CE2 5961  12.808   4.094  -0.652
   44TYR    HE2 5962  12.714   4.126  -0.694
   44TYR    CD2 5963  12.923   4.091  -0.732
   44TYR    HD2 5964  12.925   4.107  -0.839
   44TYR      C 5965  13.247   4.282  -0.591
   44TYR      O 5966  13.351   4.242  -0.529
   45SER      N 5967  13.147   4.338  -0.524
   45SER      H 5968  13.065   4.346  -0.581
   45SER     CA 5969  13.133   4.353  -0.376
   45SER     HA 5970  13.200   4.275  -0.338
   45SER     CB 5971  13.188   4.488  -0.324
   45SER    HB1 5972  13.195   4.473  -0.216
   45SER    HB2 5973  13.120   4.571  -0.342
   45SER     OG 5974  13.317   4.507  -0.370
   45SER     HG 5975  13.306   4.556  -0.452
   45SER      C 5976  12.992   4.333  -0.325
   45SER      O 5977  12.902   4.375  -0.401
   46PRO      N 5978  12.969   4.284  -0.206
   46PRO     CD 5979  13.064   4.218  -0.117
   46PRO    HD1 5980  13.119   4.292  -0.060
   46PRO    HD2 5981  13.127   4.144  -0.167
   46PRO     CG 5982  12.983   4.145  -0.010
   46PRO    HG1 5983  13.040   4.142   0.082
   46PRO    HG2 5984  12.951   4.047  -0.046
   46PRO     CB 5985  12.855   4.227  -0.002
   46PRO    HB1 5986  12.875   4.316   0.057
   46PRO    HB2 5987  12.772   4.161   0.024
   46PRO     CA 5988  12.837   4.257  -0.150
   46PRO     HA 5989  12.794   4.170  -0.200
   46PRO      C 5990  12.741   4.378  -0.151
   46PRO      O 5991  12.785   4.483  -0.118
   47THR      N 5992  12.613   4.363  -0.172
   47THR      H 5993  12.583   4.267  -0.178
   47THR     CA 5994  12.508   4.470  -0.171
   47THR     HA 5995  12.559   4.566  -0.167
   47THR     CB 5996  12.429   4.464  -0.301
   47THR     HB 5997  12.346   4.535  -0.307
   47THR    CG2 5998  12.503   4.505  -0.435
   47THR   HG21 5999  12.427   4.504  -0.512
   47THR   HG22 6000  12.536   4.608  -0.421
   47THR   HG23 6001  12.590   4.442  -0.456
   47THR    OG1 6002  12.371   4.341  -0.331
   47THR    HG1 6003  12.297   4.323  -0.272
   47THR      C 6004  12.411   4.457  -0.052
   47THR      O 6005  12.294   4.489  -0.063
   48SER      N 6006  12.456   4.401   0.058
   48SER      H 6007  12.552   4.373   0.054
   48SER     CA 6008  12.391   4.340   0.175
   48SER     HA 6009  12.318   4.269   0.135
   48SER     CB 6010  12.501   4.262   0.246
   48SER    HB1 6011  12.470   4.233   0.346
   48SER    HB2 6012  12.591   4.325   0.253
   48SER     OG 6013  12.524   4.141   0.170
   48SER     HG 6014  12.605   4.101   0.203
   48SER      C 6015  12.333   4.447   0.271
   48SER      O 6016  12.357   4.571   0.264
   49PRO      N 6017  12.255   4.405   0.375
   49PRO     CD 6018  12.189   4.274   0.381
   49PRO    HD1 6019  12.265   4.209   0.424
   49PRO    HD2 6020  12.143   4.244   0.286
   49PRO     CG 6021  12.079   4.311   0.485
   49PRO    HG1 6022  12.050   4.225   0.546
   49PRO    HG2 6023  11.992   4.334   0.424
   49PRO     CB 6024  12.131   4.424   0.585
   49PRO    HB1 6025  12.184   4.365   0.660
   49PRO    HB2 6026  12.043   4.477   0.621
   49PRO     CA 6027  12.205   4.499   0.478
   49PRO     HA 6028  12.133   4.564   0.428
   49PRO      C 6029  12.318   4.585   0.540
   49PRO      O 6030  12.425   4.525   0.549
   50SER      N 6031  12.302   4.720   0.564
   50SER      H 6032  12.210   4.751   0.537
   50SER     CA 6033  12.388   4.801   0.643
   50SER     HA 6034  12.434   4.733   0.714
   50SER     CB 6035  12.501   4.860   0.561
   50SER    HB1 6036  12.561   4.929   0.620
   50SER    HB2 6037  12.457   4.910   0.474
   50SER     OG 6038  12.598   4.765   0.525
   50SER     HG 6039  12.548   4.700   0.476
   50SER      C 6040  12.322   4.918   0.718
   50SER      O 6041  12.217   4.970   0.679
   51TYR      N 6042  12.393   4.960   0.828
   51TYR      H 6043  12.477   4.907   0.847
   51TYR     CA 6044  12.350   5.083   0.906
   51TYR     HA 6045  12.263   5.119   0.852
   51TYR     CB 6046  12.302   5.044   1.048
   51TYR    HB1 6047  12.390   5.042   1.113
   51TYR    HB2 6048  12.252   4.950   1.025
   51TYR     CG 6049  12.196   5.134   1.114
   51TYR    CD1 6050  12.059   5.121   1.085
   51TYR    HD1 6051  12.023   5.037   1.028
   51TYR    CE1 6052  11.971   5.198   1.165
   51TYR    HE1 6053  11.867   5.171   1.171
   51TYR     CZ 6054  12.016   5.292   1.256
   51TYR     OH 6055  11.929   5.384   1.318
   51TYR     HH 6056  11.956   5.450   1.383
   51TYR    CE2 6057  12.154   5.315   1.278
   51TYR    HE2 6058  12.172   5.402   1.338
   51TYR    CD2 6059  12.245   5.234   1.206
   51TYR    HD2 6060  12.352   5.249   1.205
   51TYR      C 6061  12.445   5.203   0.909
   51TYR      O 6062  12.439   5.294   0.989
   52SER      N 6063  12.548   5.193   0.830
   52SER      H 6064  12.549   5.121   0.759
   52SER     CA 6065  12.662   5.286   0.811
   52SER     HA 6066  12.629   5.389   0.798
   52SER     CB 6067  12.771   5.270   0.924
   52SER    HB1 6068  12.818   5.172   0.925
   52SER    HB2 6069  12.727   5.288   1.022
   52SER     OG 6070  12.877   5.357   0.889
   52SER     HG 6071  12.937   5.353   0.964
   52SER      C 6072  12.743   5.245   0.680
   52SER      O 6073  12.764   5.126   0.657
   53PRO      N 6074  12.803   5.346   0.610
   53PRO     CD 6075  12.778   5.494   0.614
   53PRO    HD1 6076  12.856   5.535   0.678
   53PRO    HD2 6077  12.676   5.518   0.645
   53PRO     CG 6078  12.797   5.553   0.471
   53PRO    HG1 6079  12.828   5.657   0.479
   53PRO    HG2 6080  12.708   5.533   0.412
   53PRO     CB 6081  12.910   5.457   0.424
   53PRO    HB1 6082  13.007   5.504   0.441
   53PRO    HB2 6083  12.912   5.447   0.316
   53PRO     CA 6084  12.893   5.322   0.497
   53PRO     HA 6085  12.842   5.247   0.436
   53PRO      C 6086  13.035   5.262   0.535
   53PRO      O 6087  13.125   5.236   0.454
   54THR      N 6088  13.065   5.249   0.667
   54THR      H 6089  12.989   5.275   0.728
   54THR     CA 6090  13.198   5.251   0.728
   54THR     HA 6091  13.272   5.220   0.654
   54THR     CB 6092  13.230   5.397   0.781
   54THR     HB 6093  13.163   5.427   0.862
   54THR    CG2 6094  13.365   5.420   0.828
   54THR   HG21 6095  13.380   5.524   0.857
   54THR   HG22 6096  13.376   5.360   0.918
   54THR   HG23 6097  13.444   5.399   0.755
   54THR    OG1 6098  13.210   5.491   0.678
   54THR    HG1 6099  13.275   5.474   0.609
   54THR      C 6100  13.197   5.162   0.848
   54THR      O 6101  13.117   5.189   0.937
   55SER      N 6102  13.289   5.065   0.857
   55SER      H 6103  13.352   5.066   0.778
   55SER     CA 6104  13.314   4.983   0.971
   55SER     HA 6105  13.228   4.994   1.037
   55SER     CB 6106  13.327   4.834   0.926
   55SER    HB1 6107  13.329   4.779   1.020
   55SER    HB2 6108  13.427   4.824   0.883
   55SER     OG 6109  13.224   4.779   0.844
   55SER     HG 6110  13.254   4.779   0.753
   55SER      C 6111  13.444   5.039   1.038
   55SER      O 6112  13.542   5.037   0.971
   56PRO      N 6113  13.439   5.091   1.164
   56PRO     CD 6114  13.330   5.072   1.262
   56PRO    HD1 6115  13.299   4.967   1.255
   56PRO    HD2 6116  13.253   5.144   1.233
   56PRO     CG 6117  13.384   5.116   1.396
   56PRO    HG1 6118  13.432   5.037   1.455
   56PRO    HG2 6119  13.302   5.143   1.463
   56PRO     CB 6120  13.481   5.229   1.358
   56PRO    HB1 6121  13.559   5.241   1.433
   56PRO    HB2 6122  13.447   5.330   1.338
   56PRO     CA 6123  13.541   5.178   1.227
   56PRO     HA 6124  13.575   5.260   1.163
   56PRO      C 6125  13.673   5.103   1.251
   56PRO      O 6126  13.673   4.979   1.258
   57SER      N 6127  13.777   5.183   1.276
   57SER      H 6128  13.753   5.280   1.291
   57SER     CA 6129  13.914   5.143   1.286
   57SER     HA 6130  13.922   5.068   1.208
   57SER     CB 6131  14.000   5.263   1.267
   57SER    HB1 6132  14.102   5.231   1.245
   57SER    HB2 6133  13.991   5.331   1.351
   57SER     OG 6134  13.971   5.321   1.141
   57SER     HG 6135  14.048   5.313   1.084
   57SER      C 6136  13.950   5.068   1.413
   57SER      O 6137  14.066   5.064   1.452
   58TYR      N 6138  13.855   5.001   1.479
   58TYR      H 6139  13.765   4.988   1.435
   58TYR     CA 6140  13.866   4.935   1.614
   58TYR     HA 6141  13.969   4.947   1.649
   58TYR     CB 6142  13.766   5.005   1.709
   58TYR    HB1 6143  13.763   4.946   1.800
   58TYR    HB2 6144  13.664   4.987   1.673
   58TYR     CG 6145  13.777   5.154   1.727
   58TYR    CD1 6146  13.659   5.232   1.722
   58TYR    HD1 6147  13.563   5.182   1.730
   58TYR    CE1 6148  13.675   5.374   1.733
   58TYR    HE1 6149  13.597   5.448   1.747
   58TYR     CZ 6150  13.804   5.430   1.727
   58TYR     OH 6151  13.829   5.562   1.712
   58TYR     HH 6152  13.746   5.609   1.698
   58TYR    CE2 6153  13.918   5.353   1.709
   58TYR    HE2 6154  14.016   5.391   1.682
   58TYR    CD2 6155  13.903   5.219   1.717
   58TYR    HD2 6156  13.990   5.155   1.723
   58TYR      C 6157  13.842   4.789   1.608
   58TYR      O 6158  13.757   4.749   1.532
   59SER      N 6159  13.905   4.705   1.698
   59SER      H 6160  13.967   4.743   1.769
   59SER     CA 6161  13.849   4.574   1.729
   59SER     HA 6162  13.847   4.514   1.639
   59SER     CB 6163  13.936   4.502   1.834
   59SER    HB1 6164  13.904   4.398   1.836
   59SER    HB2 6165  13.916   4.553   1.929
   59SER     OG 6166  14.068   4.512   1.788
   59SER     HG 6167  14.066   4.457   1.710
   59SER      C 6168  13.703   4.592   1.787
   59SER      O 6169  13.689   4.690   1.862
   60PRO      N 6170  13.608   4.501   1.756
   60PRO     CD 6171  13.630   4.384   1.676
   60PRO    HD1 6172  13.727   4.341   1.702
   60PRO    HD2 6173  13.627   4.415   1.572
   60PRO     CG 6174  13.517   4.288   1.712
   60PRO    HG1 6175  13.528   4.230   1.804
   60PRO    HG2 6176  13.505   4.214   1.633
   60PRO     CB 6177  13.407   4.393   1.720
   60PRO    HB1 6178  13.312   4.360   1.763
   60PRO    HB2 6179  13.385   4.425   1.617
   60PRO     CA 6180  13.475   4.491   1.807
   60PRO     HA 6181  13.430   4.588   1.785
   60PRO      C 6182  13.481   4.455   1.961
   60PRO      O 6183  13.558   4.369   2.001
   61THR      N 6184  13.382   4.497   2.040
   61THR      H 6185  13.309   4.557   2.004
   61THR     CA 6186  13.378   4.481   2.180
   61THR     HA 6187  13.457   4.415   2.215
   61THR     CB 6188  13.386   4.621   2.257
   61THR     HB 6189  13.367   4.596   2.361
   61THR    CG2 6190  13.532   4.663   2.252
   61THR   HG21 6191  13.595   4.592   2.306
   61THR   HG22 6192  13.568   4.670   2.149
   61THR   HG23 6193  13.545   4.762   2.296
   61THR    OG1 6194  13.299   4.712   2.197
   61THR    HG1 6195  13.210   4.678   2.206
   61THR      C 6196  13.259   4.403   2.229
   61THR      O 6197  13.246   4.369   2.348
   62SER      N 6198  13.176   4.364   2.127
   62SER      H 6199  13.184   4.412   2.038
   62SER     CA 6200  13.061   4.277   2.148
   62SER     HA 6201  13.013   4.316   2.237
   62SER     CB 6202  12.965   4.291   2.029
   62SER    HB1 6203  12.895   4.371   2.050
   62SER    HB2 6204  12.898   4.206   2.044
   62SER     OG 6205  13.026   4.291   1.897
   62SER     HG 6206  12.962   4.245   1.842
   62SER      C 6207  13.102   4.129   2.159
   62SER      O 6208  13.214   4.093   2.139
   63PRO      N 6209  13.004   4.044   2.200
   63PRO     CD 6210  12.863   4.068   2.253
   63PRO    HD1 6211  12.787   4.072   2.175
   63PRO    HD2 6212  12.869   4.165   2.302
   63PRO     CG 6213  12.825   3.957   2.343
   63PRO    HG1 6214  12.717   3.942   2.353
   63PRO    HG2 6215  12.877   3.965   2.438
   63PRO     CB 6216  12.892   3.839   2.271
   63PRO    HB1 6217  12.830   3.803   2.189
   63PRO    HB2 6218  12.922   3.752   2.329
   63PRO     CA 6219  13.027   3.897   2.208
   63PRO     HA 6220  13.107   3.889   2.281
   63PRO      C 6221  13.071   3.823   2.086
   63PRO      O 6222  13.074   3.875   1.973
   64SER      N 6223  13.092   3.693   2.100
   64SER      H 6224  13.072   3.658   2.192
   64SER     CA 6225  13.131   3.598   2.002
   64SER     HA 6226  13.171   3.516   2.062
   64SER     CB 6227  13.008   3.544   1.929
   64SER    HB1 6228  13.032   3.444   1.891
   64SER    HB2 6229  12.990   3.606   1.841
   64SER     OG 6230  12.883   3.537   1.999
   64SER     HG 6231  12.814   3.561   1.937
   64SER      C 6232  13.249   3.631   1.910
   64SER      O 6233  13.282   3.551   1.824
   65TYR      N 6234  13.329   3.742   1.931
   65TYR      H 6235  13.297   3.810   2.000
   65TYR     CA 6236  13.460   3.763   1.881
   65TYR     HA 6237  13.489   3.678   1.820
   65TYR     CB 6238  13.475   3.890   1.793
   65TYR    HB1 6239  13.580   3.893   1.763
   65TYR    HB2 6240  13.456   3.965   1.869
   65TYR     CG 6241  13.399   3.899   1.669
   65TYR    CD1 6242  13.427   3.822   1.552
   65TYR    HD1 6243  13.510   3.752   1.556
   65TYR    CE1 6244  13.344   3.827   1.439
   65TYR    HE1 6245  13.356   3.759   1.356
   65TYR     CZ 6246  13.236   3.918   1.438
   65TYR     OH 6247  13.162   3.911   1.326
   65TYR     HH 6248  13.075   3.946   1.344
   65TYR    CE2 6249  13.198   3.996   1.550
   65TYR    HE2 6250  13.119   4.067   1.530
   65TYR    CD2 6251  13.279   3.982   1.663
   65TYR    HD2 6252  13.248   4.041   1.748
   65TYR      C 6253  13.558   3.765   1.997
   65TYR      O 6254  13.529   3.784   2.116
   66SER      N 6255  13.682   3.717   1.963
   66SER      H 6256  13.701   3.712   1.864
   66SER     CA 6257  13.802   3.720   2.055
   66SER     HA 6258  13.790   3.811   2.113
   66SER     CB 6259  13.795   3.606   2.157
   66SER    HB1 6260  13.722   3.629   2.234
   66SER    HB2 6261  13.890   3.608   2.209
   66SER     OG 6262  13.758   3.482   2.097
   66SER     HG 6263  13.830   3.419   2.102
   66SER      C 6264  13.939   3.721   1.984
   66SER      O 6265  13.945   3.691   1.862
   67PRO      N 6266  14.047   3.740   2.057
   67PRO     CD 6267  14.060   3.806   2.182
   67PRO    HD1 6268  14.093   3.733   2.256
   67PRO    HD2 6269  13.973   3.859   2.222
   67PRO     CG 6270  14.180   3.904   2.167
   67PRO    HG1 6271  14.216   3.933   2.266
   67PRO    HG2 6272  14.152   3.987   2.103
   67PRO     CB 6273  14.273   3.813   2.095
   67PRO    HB1 6274  14.321   3.740   2.161
   67PRO    HB2 6275  14.340   3.880   2.041
   67PRO     CA 6276  14.181   3.735   1.994
   67PRO     HA 6277  14.177   3.801   1.907
   67PRO      C 6278  14.236   3.598   1.967
   67PRO      O 6279  14.192   3.508   2.033
   68THR      N 6280  14.329   3.577   1.871
   68THR      H 6281  14.373   3.661   1.836
   68THR     CA 6282  14.371   3.449   1.815
   68THR     HA 6283  14.310   3.414   1.731
   68THR     CB 6284  14.512   3.453   1.754
   68THR     HB 6285  14.590   3.470   1.828
   68THR    CG2 6286  14.555   3.325   1.679
   68THR   HG21 6287  14.478   3.287   1.612
   68THR   HG22 6288  14.649   3.340   1.626
   68THR   HG23 6289  14.564   3.241   1.748
   68THR    OG1 6290  14.522   3.568   1.663
   68THR    HG1 6291  14.609   3.579   1.624
   68THR      C 6292  14.385   3.332   1.922
   68THR      O 6293  14.474   3.329   2.001
   69SER      N 6294  14.292   3.239   1.924
   69SER      H 6295  14.208   3.257   1.871
   69SER     CA 6296  14.281   3.135   2.024
   69SER     HA 6297  14.293   3.187   2.119
   69SER     CB 6298  14.146   3.066   2.013
   69SER    HB1 6299  14.111   3.023   2.107
   69SER    HB2 6300  14.159   2.991   1.935
   69SER     OG 6301  14.044   3.155   1.961
   69SER     HG 6302  14.022   3.219   2.029
   69SER      C 6303  14.398   3.029   2.010
   69SER      O 6304  14.462   3.027   1.905
   70PRO      N 6305  14.423   2.946   2.110
   70PRO     CD 6306  14.379   2.961   2.252
   70PRO    HD1 6307  14.279   2.920   2.264
   70PRO    HD2 6308  14.378   3.067   2.279
   70PRO     CG 6309  14.484   2.880   2.331
   70PRO    HG1 6310  14.438   2.852   2.426
   70PRO    HG2 6311  14.571   2.946   2.335
   70PRO     CB 6312  14.511   2.770   2.233
   70PRO    HB1 6313  14.434   2.694   2.245
   70PRO    HB2 6314  14.603   2.718   2.263
   70PRO     CA 6315  14.518   2.837   2.099
   70PRO     HA 6316  14.617   2.880   2.083
   70PRO      C 6317  14.486   2.733   1.992
   70PRO      O 6318  14.368   2.720   1.956
   71SER      N 6319  14.583   2.652   1.950
   71SER      H 6320  14.676   2.673   1.983
   71SER     CA 6321  14.575   2.559   1.837
   71SER     HA 6322  14.530   2.611   1.753
   71SER     CB 6323  14.720   2.524   1.803
   71SER    HB1 6324  14.705   2.450   1.725
   71SER    HB2 6325  14.763   2.476   1.892
   71SER     OG 6326  14.795   2.628   1.753
   71SER     HG 6327  14.858   2.585   1.694
   71SER      C 6328  14.487   2.434   1.864
   71SER      O 6329  14.468   2.401   1.980
   72TYR      N 6330  14.441   2.363   1.760
   72TYR      H 6331  14.455   2.401   1.668
   72TYR     CA 6332  14.378   2.231   1.769
   72TYR     HA 6333  14.282   2.240   1.820
   72TYR     CB 6334  14.345   2.181   1.634
   72TYR    HB1 6335  14.294   2.084   1.633
   72TYR    HB2 6336  14.430   2.179   1.566
   72TYR     CG 6337  14.242   2.276   1.568
   72TYR    CD1 6338  14.275   2.367   1.467
   72TYR    HD1 6339  14.380   2.368   1.440
   72TYR    CE1 6340  14.183   2.446   1.399
   72TYR    HE1 6341  14.224   2.521   1.334
   72TYR     CZ 6342  14.046   2.428   1.429
   72TYR     OH 6343  13.950   2.496   1.359
   72TYR     HH 6344  13.987   2.563   1.301
   72TYR    CE2 6345  14.007   2.331   1.520
   72TYR    HE2 6346  13.902   2.314   1.537
   72TYR    CD2 6347  14.100   2.258   1.594
   72TYR    HD2 6348  14.065   2.185   1.666
   72TYR      C 6349  14.469   2.124   1.841
   72TYR      O 6350  14.413   2.038   1.906
   73SER      N 6351  14.606   2.126   1.818
   73SER      H 6352  14.633   2.205   1.761
   73SER     CA 6353  14.716   2.050   1.883
   73SER     HA 6354  14.651   1.984   1.941
   73SER     CB 6355  14.792   1.984   1.775
   73SER    HB1 6356  14.729   1.936   1.700
   73SER    HB2 6357  14.858   1.910   1.821
   73SER     OG 6358  14.867   2.078   1.698
   73SER     HG 6359  14.805   2.138   1.655
   73SER      C 6360  14.810   2.115   1.982
   73SER      O 6361  14.821   2.241   1.986
   74PRO      N 6362  14.894   2.042   2.059
   74PRO     CD 6363  14.869   1.898   2.094
   74PRO    HD1 6364  14.940   1.837   2.038
   74PRO    HD2 6365  14.770   1.861   2.067
   74PRO     CG 6366  14.890   1.886   2.246
   74PRO    HG1 6367  14.895   1.780   2.271
   74PRO    HG2 6368  14.806   1.916   2.307
   74PRO     CB 6369  15.009   1.984   2.269
   74PRO    HB1 6370  15.100   1.929   2.245
   74PRO    HB2 6371  15.008   2.025   2.369
   74PRO     CA 6372  14.962   2.096   2.175
   74PRO     HA 6373  14.896   2.163   2.230
   74PRO      C 6374  15.082   2.188   2.136
   74PRO      O 6375  15.145   2.167   2.035
   75THR      N 6376  15.115   2.291   2.222
   75THR      H 6377  15.082   2.278   2.316
   75THR     CA 6378  15.215   2.392   2.190
   75THR     HA 6379  15.283   2.355   2.114
   75THR     CB 6380  15.153   2.529   2.139
   75THR     HB 6381  15.232   2.604   2.144
   75THR    CG2 6382  15.083   2.523   2.007
   75THR   HG21 6383  15.015   2.438   2.003
   75THR   HG22 6384  15.033   2.618   1.991
   75THR   HG23 6385  15.152   2.497   1.927
   75THR    OG1 6386  15.045   2.565   2.225
   75THR    HG1 6387  15.016   2.653   2.201
   75THR      C 6388  15.306   2.419   2.315
   75THR      O 6389  15.252   2.420   2.428
   76SER      N 6390  15.434   2.454   2.285
   76SER      H 6391  15.459   2.468   2.188
   76SER     CA 6392  15.533   2.484   2.392
   76SER     HA 6393  15.501   2.435   2.484
   76SER     CB 6394  15.668   2.424   2.344
   76SER    HB1 6395  15.663   2.315   2.338
   76SER    HB2 6396  15.754   2.430   2.411
   76SER     OG 6397  15.714   2.470   2.221
   76SER     HG 6398  15.682   2.409   2.154
   76SER      C 6399  15.545   2.636   2.422
   76SER      O 6400  15.503   2.720   2.341
   77PRO      N 6401  15.582   2.675   2.543
   77PRO     CD 6402  15.627   2.588   2.654
   77PRO    HD1 6403  15.703   2.519   2.617
   77PRO    HD2 6404  15.544   2.527   2.691
   77PRO     CG 6405  15.706   2.673   2.756
   77PRO    HG1 6406  15.803   2.706   2.721
   77PRO    HG2 6407  15.707   2.627   2.855
   77PRO     CB 6408  15.610   2.795   2.752
   77PRO    HB1 6409  15.666   2.883   2.785
   77PRO    HB2 6410  15.522   2.768   2.810
   77PRO     CA 6411  15.579   2.809   2.597
   77PRO     HA 6412  15.478   2.850   2.593
   77PRO      C 6413  15.675   2.898   2.516
   77PRO      O 6414  15.753   2.851   2.432
   78SER      N 6415  15.669   3.027   2.545
   78SER      H 6416  15.595   3.064   2.603
   78SER     CA 6417  15.729   3.133   2.462
   78SER     HA 6418  15.775   3.080   2.379
   78SER     CB 6419  15.621   3.216   2.388
   78SER    HB1 6420  15.574   3.162   2.306
   78SER    HB2 6421  15.680   3.287   2.329
   78SER     OG 6422  15.528   3.277   2.480
   78SER     HG 6423  15.461   3.321   2.427
   78SER      C 6424  15.836   3.218   2.534
   78SER      O 6425  15.821   3.236   2.656
   79TYR      N 6426  15.930   3.283   2.472
   79TYR      H 6427  15.958   3.255   2.380
   79TYR     CA 6428  16.020   3.376   2.537
   79TYR     HA 6429  16.037   3.356   2.643
   79TYR     CB 6430  16.159   3.348   2.475
   79TYR    HB1 6431  16.148   3.341   2.367
   79TYR    HB2 6432  16.195   3.251   2.510
   79TYR     CG 6433  16.272   3.445   2.494
   79TYR    CD1 6434  16.295   3.551   2.404
   79TYR    HD1 6435  16.227   3.573   2.323
   79TYR    CE1 6436  16.400   3.641   2.417
   79TYR    HE1 6437  16.395   3.732   2.360
   79TYR     CZ 6438  16.489   3.628   2.527
   79TYR     OH 6439  16.580   3.721   2.551
   79TYR     HH 6440  16.625   3.707   2.635
   79TYR    CE2 6441  16.473   3.519   2.617
   79TYR    HE2 6442  16.547   3.509   2.695
   79TYR    CD2 6443  16.367   3.425   2.592
   79TYR    HD2 6444  16.369   3.335   2.653
   79TYR      C 6445  15.974   3.516   2.529
   79TYR      O 6446  15.902   3.554   2.433
   80SER      N 6447  16.031   3.602   2.615
   80SER      H 6448  16.085   3.558   2.688
   80SER     CA 6449  16.020   3.745   2.616
   80SER     HA 6450  15.988   3.776   2.517
   80SER     CB 6451  15.920   3.800   2.723
   80SER    HB1 6452  15.917   3.909   2.717
   80SER    HB2 6453  15.955   3.769   2.821
   80SER     OG 6454  15.788   3.751   2.701
   80SER     HG 6455  15.760   3.781   2.615
   80SER      C 6456  16.158   3.818   2.625
   80SER      O 6457  16.246   3.774   2.697
   81PRO      N 6458  16.182   3.935   2.558
   81PRO     CD 6459  16.091   4.010   2.474
   81PRO    HD1 6460  16.004   4.047   2.527
   81PRO    HD2 6461  16.065   3.946   2.389
   81PRO     CG 6462  16.172   4.129   2.432
   81PRO    HG1 6463  16.153   4.209   2.504
   81PRO    HG2 6464  16.141   4.163   2.334
   81PRO     CB 6465  16.318   4.092   2.444
   81PRO    HB1 6466  16.387   4.176   2.452
   81PRO    HB2 6467  16.344   4.028   2.360
   81PRO     CA 6468  16.312   4.006   2.571
   81PRO     HA 6469  16.399   3.939   2.571
   81PRO      C 6470  16.321   4.084   2.701
   81PRO      O 6471  16.218   4.138   2.741
   82THR      N 6472  16.441   4.100   2.764
   82THR      H 6473  16.520   4.043   2.736
   82THR     CA 6474  16.470   4.175   2.893
   82THR     HA 6475  16.370   4.197   2.931
   82THR     CB 6476  16.554   4.090   2.996
   82THR     HB 6477  16.588   4.158   3.073
   82THR    CG2 6478  16.476   3.976   3.059
   82THR   HG21 6479  16.389   4.007   3.119
   82THR   HG22 6480  16.429   3.918   2.980
   82THR   HG23 6481  16.541   3.914   3.121
   82THR    OG1 6482  16.662   4.036   2.918
   82THR    HG1 6483  16.710   4.111   2.882
   82THR      C 6484  16.526   4.314   2.879
   82THR      O 6485  16.577   4.370   2.977
   83SER      N 6486  16.525   4.372   2.756
   83SER      H 6487  16.461   4.337   2.687
   83SER     CA 6488  16.579   4.500   2.724
   83SER     HA 6489  16.535   4.563   2.802
   83SER     CB 6490  16.731   4.502   2.729
   83SER    HB1 6491  16.765   4.480   2.830
   83SER    HB2 6492  16.763   4.602   2.701
   83SER     OG 6493  16.787   4.400   2.645
   83SER     HG 6494  16.789   4.318   2.695
   83SER      C 6495  16.513   4.551   2.591
   83SER      O 6496  16.450   4.478   2.514
   84PRO      N 6497  16.523   4.685   2.562
   84PRO     CD 6498  16.592   4.780   2.650
   84PRO    HD1 6499  16.701   4.775   2.644
   84PRO    HD2 6500  16.560   4.761   2.753
   84PRO     CG 6501  16.555   4.917   2.592
   84PRO    HG1 6502  16.627   4.946   2.515
   84PRO    HG2 6503  16.553   4.999   2.664
   84PRO     CB 6504  16.415   4.896   2.539
   84PRO    HB1 6505  16.402   4.980   2.471
   84PRO    HB2 6506  16.339   4.892   2.616
   84PRO     CA 6507  16.423   4.756   2.476
   84PRO     HA 6508  16.326   4.705   2.481
   84PRO      C 6509  16.444   4.756   2.325
   84PRO      O 6510  16.354   4.767   2.248
   85SER      N 6511  16.569   4.729   2.285
   85SER      H 6512  16.631   4.726   2.365
   85SER     CA 6513  16.623   4.706   2.153
   85SER     HA 6514  16.723   4.667   2.172
   85SER     CB 6515  16.563   4.587   2.084
   85SER    HB1 6516  16.642   4.554   2.017
   85SER    HB2 6517  16.474   4.607   2.024
   85SER     OG 6518  16.532   4.478   2.182
   85SER     HG 6519  16.589   4.480   2.260
   85SER      C 6520  16.634   4.824   2.056
   85SER      O 6521  16.636   4.820   1.932
   86TYR      N 6522  16.641   4.942   2.122
   86TYR      H 6523  16.640   4.933   2.223
   86TYR     CA 6524  16.651   5.078   2.069
   86TYR     HA 6525  16.583   5.098   1.986
   86TYR     CB 6526  16.602   5.169   2.178
   86TYR    HB1 6527  16.641   5.150   2.278
   86TYR    HB2 6528  16.494   5.167   2.197
   86TYR     CG 6529  16.650   5.317   2.161
   86TYR    CD1 6530  16.582   5.406   2.082
   86TYR    HD1 6531  16.506   5.364   2.017
   86TYR    CE1 6532  16.638   5.534   2.066
   86TYR    HE1 6533  16.601   5.604   1.992
   86TYR     CZ 6534  16.753   5.568   2.131
   86TYR     OH 6535  16.813   5.687   2.118
   86TYR     HH 6536  16.877   5.707   2.187
   86TYR    CE2 6537  16.818   5.474   2.215
   86TYR    HE2 6538  16.910   5.503   2.264
   86TYR    CD2 6539  16.761   5.354   2.241
   86TYR    HD2 6540  16.807   5.285   2.310
   86TYR      C 6541  16.793   5.105   2.033
   86TYR      O 6542  16.883   5.076   2.113
   87SER      N 6543  16.820   5.164   1.913
   87SER      H 6544  16.737   5.173   1.857
   87SER     CA 6545  16.951   5.220   1.867
   87SER     HA 6546  17.023   5.193   1.944
   87SER     CB 6547  16.987   5.152   1.725
   87SER    HB1 6548  16.889   5.140   1.679
   87SER    HB2 6549  17.027   5.051   1.729
   87SER     OG 6550  17.071   5.235   1.646
   87SER     HG 6551  17.152   5.185   1.633
   87SER      C 6552  16.950   5.372   1.845
   87SER      O 6553  16.854   5.425   1.786
   88PRO      N 6554  17.049   5.452   1.892
   88PRO     CD 6555  17.167   5.408   1.965
   88PRO    HD1 6556  17.244   5.358   1.906
   88PRO    HD2 6557  17.142   5.330   2.036
   88PRO     CG 6558  17.230   5.536   2.034
   88PRO    HG1 6559  17.335   5.552   2.014
   88PRO    HG2 6560  17.222   5.538   2.143
   88PRO     CB 6561  17.152   5.649   1.974
   88PRO    HB1 6562  17.215   5.725   1.926
   88PRO    HB2 6563  17.097   5.708   2.047
   88PRO     CA 6564  17.046   5.595   1.877
   88PRO     HA 6565  16.952   5.630   1.920
   88PRO      C 6566  17.068   5.641   1.732
   88PRO      O 6567  17.061   5.762   1.707
   89THR      N 6568  17.087   5.551   1.639
   89THR      H 6569  17.099   5.460   1.682
   89THR     CA 6570  17.141   5.574   1.504
   89THR     HA 6571  17.141   5.680   1.479
   89THR     CB 6572  17.287   5.520   1.507
   89THR     HB 6573  17.289   5.417   1.542
   89THR    CG2 6574  17.357   5.519   1.372
   89THR   HG21 6575  17.462   5.490   1.371
   89THR   HG22 6576  17.309   5.451   1.302
   89THR   HG23 6577  17.362   5.618   1.329
   89THR    OG1 6578  17.366   5.605   1.591
   89THR    HG1 6579  17.455   5.570   1.577
   89THR      C 6580  17.058   5.505   1.391
   89THR      O 6581  17.060   5.544   1.276
   90SER      N 6582  16.971   5.408   1.428
   90SER      H 6583  16.983   5.380   1.524
   90SER     CA 6584  16.894   5.322   1.335
   90SER     HA 6585  16.877   5.376   1.242
   90SER     CB 6586  16.964   5.194   1.298
   90SER    HB1 6587  16.993   5.139   1.387
   90SER    HB2 6588  17.056   5.223   1.246
   90SER     OG 6589  16.894   5.100   1.222
   90SER     HG 6590  16.956   5.075   1.154
   90SER      C 6591  16.756   5.295   1.392
   90SER      O 6592  16.744   5.209   1.480
   91PRO      N 6593  16.646   5.367   1.351
   91PRO     CD 6594  16.513   5.323   1.387
   91PRO    HD1 6595  16.501   5.289   1.490
   91PRO    HD2 6596  16.483   5.247   1.315
   91PRO     CG 6597  16.427   5.442   1.357
   91PRO    HG1 6598  16.422   5.512   1.440
   91PRO    HG2 6599  16.327   5.403   1.336
   91PRO     CB 6600  16.479   5.500   1.228
   91PRO    HB1 6601  16.455   5.603   1.205
   91PRO    HB2 6602  16.446   5.434   1.148
   91PRO     CA 6603  16.631   5.474   1.252
   91PRO     HA 6604  16.667   5.442   1.154
   91PRO      C 6605  16.711   5.604   1.293
   91PRO      O 6606  16.750   5.620   1.403
   92SER      N 6607  16.725   5.701   1.204
   92SER      H 6608  16.674   5.689   1.118
   92SER     CA 6609  16.787   5.831   1.224
   92SER     HA 6610  16.878   5.818   1.283
   92SER     CB 6611  16.815   5.886   1.085
   92SER    HB1 6612  16.719   5.891   1.035
   92SER    HB2 6613  16.874   5.809   1.035
   92SER     OG 6614  16.886   6.001   1.073
   92SER     HG 6615  16.885   6.010   0.977
   92SER      C 6616  16.711   5.920   1.319
   92SER      O 6617  16.588   5.912   1.324
   93TYR      N 6618  16.784   6.008   1.384
   93TYR      H 6619  16.884   6.002   1.371
   93TYR     CA 6620  16.723   6.088   1.487
   93TYR     HA 6621  16.674   6.013   1.549
   93TYR     CB 6622  16.826   6.141   1.587
   93TYR    HB1 6623  16.890   6.204   1.525
   93TYR    HB2 6624  16.885   6.060   1.630
   93TYR     CG 6625  16.779   6.234   1.691
   93TYR    CD1 6626  16.782   6.372   1.669
   93TYR    HD1 6627  16.837   6.404   1.581
   93TYR    CE1 6628  16.720   6.468   1.755
   93TYR    HE1 6629  16.724   6.575   1.740
   93TYR     CZ 6630  16.653   6.417   1.872
   93TYR     OH 6631  16.621   6.515   1.961
   93TYR     HH 6632  16.635   6.594   1.909
   93TYR    CE2 6633  16.656   6.283   1.900
   93TYR    HE2 6634  16.596   6.244   1.981
   93TYR    CD2 6635  16.714   6.191   1.810
   93TYR    HD2 6636  16.697   6.085   1.826
   93TYR      C 6637  16.632   6.206   1.434
   93TYR      O 6638  16.662   6.275   1.338
   94SER      N 6639  16.518   6.227   1.502
   94SER      H 6640  16.476   6.157   1.562
   94SER     CA 6641  16.434   6.344   1.473
   94SER     HA 6642  16.496   6.417   1.421
   94SER     CB 6643  16.307   6.320   1.388
   94SER    HB1 6644  16.251   6.414   1.388
   94SER    HB2 6645  16.243   6.238   1.422
   94SER     OG 6646  16.354   6.295   1.259
   94SER     HG 6647  16.326   6.204   1.246
   94SER      C 6648  16.390   6.423   1.602
   94SER      O 6649  16.379   6.348   1.698
   95PRO      N 6650  16.358   6.549   1.614
   95PRO     CD 6651  16.351   6.641   1.500
   95PRO    HD1 6652  16.302   6.591   1.417
   95PRO    HD2 6653  16.449   6.668   1.462
   95PRO     CG 6654  16.264   6.756   1.542
   95PRO    HG1 6655  16.163   6.716   1.542
   95PRO    HG2 6656  16.268   6.845   1.479
   95PRO     CB 6657  16.307   6.776   1.685
   95PRO    HB1 6658  16.236   6.838   1.740
   95PRO    HB2 6659  16.407   6.820   1.683
   95PRO     CA 6660  16.312   6.627   1.733
   95PRO     HA 6661  16.391   6.619   1.807
   95PRO      C 6662  16.181   6.584   1.796
   95PRO      O 6663  16.098   6.522   1.734
   96THR      N 6664  16.156   6.630   1.918
   96THR      H 6665  16.221   6.694   1.963
   96THR     CA 6666  16.048   6.574   2.006
   96THR     HA 6667  16.054   6.467   1.986
   96THR     CB 6668  16.094   6.598   2.148
   96THR     HB 6669  16.019   6.571   2.222
   96THR    CG2 6670  16.210   6.519   2.192
   96THR   HG21 6671  16.196   6.415   2.162
   96THR   HG22 6672  16.305   6.566   2.168
   96THR   HG23 6673  16.222   6.515   2.301
   96THR    OG1 6674  16.129   6.730   2.175
   96THR    HG1 6675  16.125   6.737   2.271
   96THR      C 6676  15.905   6.630   1.966
   96THR      O 6677  15.822   6.600   2.048
   97SER      N 6678  15.879   6.687   1.850
   97SER      H 6679  15.957   6.694   1.786
   97SER     CA 6680  15.745   6.722   1.801
   97SER     HA 6681  15.704   6.791   1.875
   97SER     CB 6682  15.748   6.807   1.677
   97SER    HB1 6683  15.791   6.904   1.700
   97SER    HB2 6684  15.645   6.815   1.641
   97SER     OG 6685  15.840   6.750   1.584
   97SER     HG 6686  15.868   6.824   1.530
   97SER      C 6687  15.641   6.610   1.799
   97SER      O 6688  15.520   6.643   1.828
   98PRO      N 6689  15.661   6.480   1.781
   98PRO     CD 6690  15.776   6.434   1.697
   98PRO    HD1 6691  15.844   6.383   1.764
   98PRO    HD2 6692  15.819   6.516   1.639
   98PRO     CG 6693  15.725   6.322   1.607
   98PRO    HG1 6694  15.801   6.245   1.593
   98PRO    HG2 6695  15.686   6.363   1.514
   98PRO     CB 6696  15.612   6.261   1.676
   98PRO    HB1 6697  15.649   6.181   1.741
   98PRO    HB2 6698  15.545   6.227   1.597
   98PRO     CA 6699  15.553   6.374   1.769
   98PRO     HA 6700  15.466   6.422   1.724
   98PRO      C 6701  15.514   6.321   1.904
   98PRO      O 6702  15.413   6.255   1.919
   99SER      N 6703  15.585   6.354   2.010
   99SER      H 6704  15.666   6.410   1.988
   99SER     CA 6705  15.565   6.319   2.153
   99SER     HA 6706  15.484   6.246   2.158
   99SER     CB 6707  15.689   6.244   2.211
   99SER    HB1 6708  15.711   6.145   2.173
   99SER    HB2 6709  15.672   6.223   2.317
   99SER     OG 6710  15.804   6.318   2.200
   99SER     HG 6711  15.879   6.268   2.168
   99SER      C 6712  15.545   6.436   2.249
   99SER      O 6713  15.486   6.413   2.361
  100TYR      N 6714  15.579   6.555   2.211
  100TYR      H 6715  15.621   6.572   2.120
  100TYR     CA 6716  15.587   6.673   2.302
  100TYR     HA 6717  15.628   6.758   2.248
  100TYR     CB 6718  15.449   6.726   2.343
  100TYR    HB1 6719  15.467   6.817   2.400
  100TYR    HB2 6720  15.408   6.646   2.405
  100TYR     CG 6721  15.350   6.747   2.235
  100TYR    CD1 6722  15.376   6.828   2.130
  100TYR    HD1 6723  15.479   6.860   2.121
  100TYR    CE1 6724  15.267   6.876   2.053
  100TYR    HE1 6725  15.294   6.942   1.972
  100TYR     CZ 6726  15.136   6.823   2.067
  100TYR     OH 6727  15.030   6.873   1.998
  100TYR     HH 6728  14.954   6.827   2.035
  100TYR    CE2 6729  15.119   6.716   2.160
  100TYR    HE2 6730  15.018   6.686   2.182
  100TYR    CD2 6731  15.225   6.678   2.241
  100TYR    HD2 6732  15.197   6.613   2.322
  100TYR      C 6733  15.685   6.653   2.417
  100TYR      O 6734  15.689   6.742   2.503
  101SER      N 6735  15.771   6.553   2.427
  101SER      H 6736  15.773   6.481   2.356
  101SER     CA 6737  15.874   6.533   2.529
  101SER     HA 6738  15.818   6.529   2.623
  101SER     CB 6739  15.956   6.417   2.503
  101SER    HB1 6740  16.038   6.404   2.574
  101SER    HB2 6741  15.992   6.436   2.402
  101SER     OG 6742  15.875   6.302   2.508
  101SER     HG 6743  15.935   6.229   2.493
  101SER      C 6744  15.964   6.660   2.547
  101SER      O 6745  15.989   6.736   2.455
  102PRO      N 6746  16.011   6.686   2.671
  102PRO     CD 6747  15.986   6.607   2.795
  102PRO    HD1 6748  16.006   6.502   2.773
  102PRO    HD2 6749  15.885   6.620   2.833
  102PRO     CG 6750  16.089   6.666   2.890
  102PRO    HG1 6751  16.189   6.626   2.880
  102PRO    HG2 6752  16.057   6.654   2.994
  102PRO     CB 6753  16.113   6.808   2.850
  102PRO    HB1 6754  16.203   6.860   2.885
  102PRO    HB2 6755  16.030   6.869   2.886
  102PRO     CA 6756  16.104   6.800   2.698
  102PRO     HA 6757  16.056   6.895   2.677
  102PRO      C 6758  16.237   6.773   2.636
  102PRO      O 6759  16.285   6.658   2.632
  103THR      N 6760  16.296   6.879   2.575
  103THR      H 6761  16.240   6.963   2.572
  103THR     CA 6762  16.442   6.879   2.559
  103THR     HA 6763  16.483   6.783   2.528
  103THR     CB 6764  16.471   6.984   2.450
  103THR     HB 6765  16.578   7.008   2.445
  103THR    CG2 6766  16.444   6.940   2.305
  103THR   HG21 6767  16.488   7.009   2.233
  103THR   HG22 6768  16.494   6.848   2.275
  103THR   HG23 6769  16.339   6.926   2.281
  103THR    OG1 6770  16.408   7.107   2.468
  103THR    HG1 6771  16.463   7.163   2.413
  103THR      C 6772  16.514   6.920   2.682
  103THR      O 6773  16.638   6.923   2.684
  104SER      N 6774  16.446   6.944   2.791
  104SER      H 6775  16.346   6.940   2.779
  104SER     CA 6776  16.499   6.947   2.925
  104SER     HA 6777  16.587   7.012   2.930
  104SER     CB 6778  16.404   7.018   3.018
  104SER    HB1 6779  16.454   7.065   3.102
  104SER    HB2 6780  16.345   6.935   3.057
  104SER     OG 6781  16.328   7.121   2.951
  104SER     HG 6782  16.391   7.186   2.919
  104SER      C 6783  16.517   6.803   2.986
  104SER      O 6784  16.428   6.712   2.969
  105PRO      N 6785  16.621   6.779   3.071
  105PRO     CD 6786  16.706   6.886   3.121
  105PRO    HD1 6787  16.653   6.967   3.172
  105PRO    HD2 6788  16.763   6.923   3.035
  105PRO     CG 6789  16.793   6.816   3.225
  105PRO    HG1 6790  16.744   6.798   3.320
  105PRO    HG2 6791  16.880   6.881   3.233
  105PRO     CB 6792  16.826   6.683   3.153
  105PRO    HB1 6793  16.838   6.603   3.227
  105PRO    HB2 6794  16.914   6.680   3.089
  105PRO     CA 6795  16.698   6.652   3.078
  105PRO     HA 6796  16.738   6.624   2.981
  105PRO      C 6797  16.624   6.548   3.154
  105PRO      O 6798  16.538   6.577   3.236
  106SER      N 6799  16.663   6.422   3.126
  106SER      H 6800  16.734   6.403   3.057
  106SER     CA 6801  16.608   6.301   3.194
  106SER     HA 6802  16.515   6.333   3.241
  106SER     CB 6803  16.567   6.197   3.088
  106SER    HB1 6804  16.504   6.129   3.144
  106SER    HB2 6805  16.660   6.150   3.054
  106SER     OG 6806  16.506   6.258   2.973
  106SER     HG 6807  16.465   6.341   2.998
  106SER      C 6808  16.714   6.247   3.291
  106SER      O 6809  16.836   6.244   3.259
  107TYR      N 6810  16.671   6.201   3.408
  107TYR      H 6811  16.571   6.190   3.420
  107TYR     CA 6812  16.755   6.157   3.516
  107TYR     HA 6813  16.823   6.078   3.485
  107TYR     CB 6814  16.832   6.269   3.578
  107TYR    HB1 6815  16.920   6.292   3.517
  107TYR    HB2 6816  16.881   6.219   3.662
  107TYR     CG 6817  16.750   6.391   3.615
  107TYR    CD1 6818  16.743   6.496   3.523
  107TYR    HD1 6819  16.794   6.494   3.428
  107TYR    CE1 6820  16.676   6.615   3.563
  107TYR    HE1 6821  16.656   6.692   3.490
  107TYR     CZ 6822  16.610   6.624   3.685
  107TYR     OH 6823  16.544   6.735   3.728
  107TYR     HH 6824  16.504   6.711   3.812
  107TYR    CE2 6825  16.619   6.519   3.771
  107TYR    HE2 6826  16.555   6.525   3.858
  107TYR    CD2 6827  16.694   6.403   3.740
  107TYR    HD2 6828  16.697   6.322   3.810
  107TYR      C 6829  16.659   6.099   3.624
  107TYR      O 6830  16.539   6.129   3.635
  108SER      N 6831  16.715   5.999   3.694
  108SER      H 6832  16.794   5.950   3.654
  108SER     CA 6833  16.647   5.939   3.810
  108SER     HA 6834  16.544   5.917   3.783
  108SER     CB 6835  16.727   5.817   3.856
  108SER    HB1 6836  16.704   5.781   3.957
  108SER    HB2 6837  16.832   5.842   3.846
  108SER     OG 6838  16.693   5.707   3.778
  108SER     HG 6839  16.720   5.624   3.818
  108SER      C 6840  16.650   6.032   3.934
  108SER      O 6841  16.741   6.113   3.942
  109PRO      N 6842  16.556   6.020   4.031
  109PRO     CD 6843  16.434   5.947   4.006
  109PRO    HD1 6844  16.443   5.839   4.016
  109PRO    HD2 6845  16.392   5.970   3.908
  109PRO     CG 6846  16.347   5.989   4.125
  109PRO    HG1 6847  16.305   5.897   4.165
  109PRO    HG2 6848  16.260   6.054   4.111
  109PRO     CB 6849  16.446   6.036   4.239
  109PRO    HB1 6850  16.445   5.955   4.312
  109PRO    HB2 6851  16.411   6.127   4.287
  109PRO     CA 6852  16.576   6.068   4.166
  109PRO     HA 6853  16.585   6.177   4.163
  109PRO      C 6854  16.704   6.006   4.233
  109PRO      O 6855  16.752   5.898   4.193
  110THR      N 6856  16.756   6.074   4.337
  110THR      H 6857  16.720   6.168   4.352
  110THR     CA 6858  16.857   6.008   4.431
  110THR     HA 6859  16.894   6.094   4.486
  110THR     CB 6860  16.797   5.900   4.526
  110THR     HB 6861  16.879   5.858   4.583
  110THR    CG2 6862  16.711   5.964   4.636
  110THR   HG21 6863  16.765   6.028   4.706
  110THR   HG22 6864  16.630   6.018   4.587
  110THR   HG23 6865  16.662   5.881   4.687
  110THR    OG1 6866  16.732   5.794   4.458
  110THR    HG1 6867  16.783   5.784   4.378
  110THR      C 6868  16.982   5.948   4.362
  110THR      O 6869  17.016   5.833   4.389
  111SER      N 6870  17.050   6.014   4.262
  111SER      H 6871  17.037   6.114   4.253
  111SER     CA 6872  17.152   5.962   4.179
  111SER     HA 6873  17.205   5.888   4.240
  111SER     CB 6874  17.085   5.914   4.046
  111SER    HB1 6875  17.159   5.900   3.967
  111SER    HB2 6876  17.016   5.995   4.021
  111SER     OG 6877  17.001   5.808   4.072
  111SER     HG 6878  16.932   5.825   4.136
  111SER      C 6879  17.255   6.070   4.153
  111SER      O 6880  17.222   6.190   4.160
  112PRO      N 6881  17.385   6.042   4.115
  112PRO     CD 6882  17.452   5.920   4.114
  112PRO    HD1 6883  17.459   5.883   4.011
  112PRO    HD2 6884  17.407   5.851   4.186
  112PRO     CG 6885  17.599   5.945   4.145
  112PRO    HG1 6886  17.662   5.860   4.118
  112PRO    HG2 6887  17.613   5.965   4.251
  112PRO     CB 6888  17.625   6.067   4.064
  112PRO    HB1 6889  17.651   6.028   3.966
  112PRO    HB2 6890  17.703   6.122   4.117
  112PRO     CA 6891  17.491   6.144   4.079
  112PRO     HA 6892  17.489   6.202   4.171
  112PRO      C 6893  17.453   6.223   3.960
  112PRO      O 6894  17.377   6.178   3.877
  113SER      N 6895  17.511   6.343   3.949
  113SER      H 6896  17.559   6.372   4.033
  113SER     CA 6897  17.486   6.434   3.838
  113SER     HA 6898  17.385   6.427   3.799
  113SER     CB 6899  17.489   6.579   3.888
  113SER    HB1 6900  17.509   6.650   3.808
  113SER    HB2 6901  17.573   6.584   3.957
  113SER     OG 6902  17.372   6.621   3.948
  113SER     HG 6903  17.296   6.604   3.892
  113SER      C 6904  17.588   6.421   3.725
  113SER      O 6905  17.705   6.394   3.754
  114TYR      N 6906  17.541   6.421   3.596
  114TYR      H 6907  17.446   6.451   3.579
  114TYR     CA 6908  17.622   6.413   3.477
  114TYR     HA 6909  17.724   6.445   3.497
  114TYR     CB 6910  17.622   6.274   3.417
  114TYR    HB1 6911  17.676   6.268   3.322
  114TYR    HB2 6912  17.518   6.244   3.402
  114TYR     CG 6913  17.686   6.163   3.505
  114TYR    CD1 6914  17.607   6.044   3.515
  114TYR    HD1 6915  17.514   6.039   3.461
  114TYR    CE1 6916  17.646   5.947   3.610
  114TYR    HE1 6917  17.587   5.857   3.600
  114TYR     CZ 6918  17.755   5.972   3.702
  114TYR     OH 6919  17.791   5.871   3.790
  114TYR     HH 6920  17.723   5.804   3.798
  114TYR    CE2 6921  17.843   6.079   3.674
  114TYR    HE2 6922  17.935   6.087   3.730
  114TYR    CD2 6923  17.805   6.176   3.579
  114TYR    HD2 6924  17.867   6.262   3.563
  114TYR      C 6925  17.567   6.514   3.379
  114TYR      O 6926  17.456   6.563   3.392
  115SER      N 6927  17.642   6.557   3.273
  115SER      H 6928  17.737   6.523   3.268
  115SER     CA 6929  17.605   6.656   3.166
  115SER     HA 6930  17.569   6.745   3.218
  115SER     CB 6931  17.736   6.704   3.097
  115SER    HB1 6932  17.711   6.771   3.015
  115SER    HB2 6933  17.794   6.620   3.059
  115SER     OG 6934  17.820   6.776   3.195
  115SER     HG 6935  17.846   6.860   3.158
  115SER      C 6936  17.515   6.599   3.063
  115SER      O 6937  17.530   6.480   3.027
  116PRO      N 6938  17.407   6.663   3.019
  116PRO     CD 6939  17.354   6.792   3.064
  116PRO    HD1 6940  17.413   6.882   3.047
  116PRO    HD2 6941  17.337   6.786   3.171
  116PRO     CG 6942  17.221   6.813   2.985
  116PRO    HG1 6943  17.238   6.845   2.882
  116PRO    HG2 6944  17.143   6.869   3.036
  116PRO     CB 6945  17.167   6.665   2.971
  116PRO    HB1 6946  17.095   6.652   2.890
  116PRO    HB2 6947  17.125   6.628   3.065
  116PRO     CA 6948  17.301   6.587   2.948
  116PRO     HA 6949  17.295   6.484   2.982
  116PRO      C 6950  17.326   6.572   2.796
  116PRO      O 6951  17.247   6.625   2.718
  117THR      N 6952  17.425   6.490   2.757
  117THR      H 6953  17.481   6.457   2.834
  117THR     CA 6954  17.465   6.449   2.627
  117THR     HA 6955  17.493   6.541   2.576
  117THR     CB 6956  17.591   6.365   2.612
  117THR     HB 6957  17.625   6.369   2.508
  117THR    CG2 6958  17.709   6.418   2.700
  117THR   HG21 6959  17.695   6.525   2.718
  117THR   HG22 6960  17.704   6.374   2.800
  117THR   HG23 6961  17.799   6.376   2.655
  117THR    OG1 6962  17.556   6.235   2.645
  117THR    HG1 6963  17.604   6.176   2.587
  117THR      C 6964  17.356   6.375   2.549
  117THR      O 6965  17.345   6.406   2.427
  118SER      N 6966  17.278   6.282   2.614
  118SER      H 6967  17.306   6.277   2.712
  118SER     CA 6968  17.184   6.191   2.548
  118SER     HA 6969  17.228   6.169   2.450
  118SER     CB 6970  17.180   6.063   2.624
  118SER    HB1 6971  17.278   6.015   2.616
  118SER    HB2 6972  17.111   5.993   2.576
  118SER     OG 6973  17.143   6.071   2.758
  118SER     HG 6974  17.102   5.987   2.781
  118SER      C 6975  17.045   6.256   2.526
  118SER      O 6976  17.006   6.339   2.612
  119PRO      N 6977  16.957   6.211   2.432
  119PRO     CD 6978  17.008   6.122   2.325
  119PRO    HD1 6979  17.052   6.030   2.364
  119PRO    HD2 6980  17.081   6.177   2.265
  119PRO     CG 6981  16.885   6.088   2.250
  119PRO    HG1 6982  16.832   6.021   2.317
  119PRO    HG2 6983  16.902   6.057   2.147
  119PRO     CB 6984  16.809   6.226   2.260
  119PRO    HB1 6985  16.702   6.221   2.240
  119PRO    HB2 6986  16.847   6.304   2.193
  119PRO     CA 6987  16.827   6.271   2.408
  119PRO     HA 6988  16.833   6.379   2.416
  119PRO      C 6989  16.720   6.208   2.492
  119PRO      O 6990  16.748   6.110   2.568
  120SER      N 6991  16.609   6.277   2.511
  120SER      H 6992  16.570   6.337   2.439
  120SER     CA 6993  16.524   6.251   2.630
  120SER     HA 6994  16.588   6.253   2.718
  120SER     CB 6995  16.421   6.363   2.647
  120SER    HB1 6996  16.351   6.343   2.728
  120SER    HB2 6997  16.366   6.362   2.553
  120SER     OG 6998  16.484   6.481   2.672
  120SER     HG 6999  16.416   6.549   2.662
  120SER      C 7000  16.465   6.119   2.634
  120SER      O 7001  16.427   6.062   2.530
  121TYR      N 7002  16.440   6.073   2.757
  121TYR      H 7003  16.477   6.131   2.831
  121TYR     CA 7004  16.369   5.948   2.788
  121TYR     HA 7005  16.314   5.913   2.700
  121TYR     CB 7006  16.471   5.841   2.839
  121TYR    HB1 7007  16.523   5.806   2.750
  121TYR    HB2 7008  16.414   5.754   2.871
  121TYR     CG 7009  16.563   5.869   2.948
  121TYR    CD1 7010  16.523   5.839   3.080
  121TYR    HD1 7011  16.424   5.798   3.093
  121TYR    CE1 7012  16.612   5.855   3.187
  121TYR    HE1 7013  16.568   5.837   3.284
  121TYR     CZ 7014  16.743   5.898   3.165
  121TYR     OH 7015  16.827   5.935   3.273
  121TYR     HH 7016  16.800   5.895   3.356
  121TYR    CE2 7017  16.781   5.913   3.030
  121TYR    HE2 7018  16.881   5.948   3.011
  121TYR    CD2 7019  16.699   5.903   2.911
  121TYR    HD2 7020  16.729   5.908   2.807
  121TYR      C 7021  16.265   5.962   2.902
  121TYR      O 7022  16.198   5.863   2.932
  122SER      N 7023  16.258   6.082   2.957
  122SER      H 7024  16.331   6.151   2.954
  122SER     CA 7025  16.144   6.123   3.043
  122SER     HA 7026  16.074   6.041   3.059
  122SER     CB 7027  16.188   6.168   3.180
  122SER    HB1 7028  16.103   6.199   3.241
  122SER    HB2 7029  16.266   6.243   3.176
  122SER     OG 7030  16.241   6.054   3.243
  122SER     HG 7031  16.271   6.084   3.329
  122SER      C 7032  16.058   6.233   2.974
  122SER      O 7033  16.119   6.325   2.918
  123PRO      N 7034  15.925   6.227   2.969
  123PRO     CD 7035  15.836   6.344   2.942
  123PRO    HD1 7036  15.842   6.378   2.839
  123PRO    HD2 7037  15.870   6.419   3.014
  123PRO     CG 7038  15.695   6.305   2.985
  123PRO    HG1 7039  15.646   6.277   2.891
  123PRO    HG2 7040  15.643   6.392   3.025
  123PRO     CB 7041  15.710   6.186   3.076
  123PRO    HB1 7042  15.630   6.113   3.058
  123PRO    HB2 7043  15.712   6.230   3.175
  123PRO     CA 7044  15.847   6.117   3.037
  123PRO     HA 7045  15.885   6.089   3.136
  123PRO      C 7046  15.828   5.987   2.953
  123PRO      O 7047  15.768   5.889   3.003
  124THR      N 7048  15.869   6.001   2.825
  124THR      H 7049  15.924   6.077   2.788
  124THR     CA 7050  15.845   5.887   2.729
  124THR     HA 7051  15.786   5.807   2.773
  124THR     CB 7052  15.748   5.939   2.619
  124THR     HB 7053  15.786   6.025   2.565
  124THR    CG2 7054  15.701   5.828   2.521
  124THR   HG21 7055  15.606   5.858   2.477
  124THR   HG22 7056  15.773   5.813   2.440
  124THR   HG23 7057  15.693   5.736   2.578
  124THR    OG1 7058  15.624   5.963   2.685
  124THR    HG1 7059  15.564   6.012   2.627
  124THR      C 7060  15.973   5.846   2.669
  124THR      O 7061  16.057   5.931   2.664
  125SER      N 7062  15.987   5.727   2.624
  125SER      H 7063  15.908   5.664   2.628
  125SER     CA 7064  16.112   5.673   2.570
  125SER     HA 7065  16.197   5.695   2.636
  125SER     CB 7066  16.093   5.516   2.552
  125SER    HB1 7067  16.191   5.470   2.560
  125SER    HB2 7068  16.040   5.492   2.460
  125SER     OG 7069  16.016   5.468   2.658
  125SER     HG 7070  16.001   5.374   2.646
  125SER      C 7071  16.140   5.727   2.429
  125SER      O 7072  16.050   5.764   2.351
  126PRO      N 7073  16.268   5.733   2.387
  126PRO     CD 7074  16.380   5.678   2.464
  126PRO    HD1 7075  16.369   5.576   2.501
  126PRO    HD2 7076  16.408   5.742   2.548
  126PRO     CG 7077  16.494   5.672   2.359
  126PRO    HG1 7078  16.507   5.568   2.331
  126PRO    HG2 7079  16.588   5.711   2.398
  126PRO     CB 7080  16.456   5.770   2.249
  126PRO    HB1 7081  16.509   5.740   2.159
  126PRO    HB2 7082  16.492   5.867   2.282
  126PRO     CA 7083  16.300   5.767   2.245
  126PRO     HA 7084  16.245   5.859   2.228
  126PRO      C 7085  16.247   5.653   2.152
  126PRO      O 7086  16.238   5.535   2.191
  127SER      N 7087  16.198   5.693   2.032
  127SER      H 7088  16.193   5.792   2.013
  127SER     CA 7089  16.167   5.601   1.924
  127SER     HA 7090  16.133   5.657   1.837
  127SER     CB 7091  16.291   5.527   1.867
  127SER    HB1 7092  16.257   5.467   1.781
  127SER    HB2 7093  16.326   5.461   1.946
  127SER     OG 7094  16.409   5.605   1.830
  127SER     HG 7095  16.467   5.551   1.776
  127SER      C 7096  16.047   5.513   1.959
  127SER      O 7097  16.020   5.409   1.896
  128TYR      N 7098  15.954   5.563   2.039
  128TYR      H 7099  15.964   5.658   2.072
  128TYR     CA 7100  15.835   5.492   2.092
  128TYR     HA 7101  15.805   5.419   2.017
  128TYR     CB 7102  15.895   5.414   2.209
  128TYR    HB1 7103  15.955   5.488   2.262
  128TYR    HB2 7104  15.966   5.342   2.168
  128TYR     CG 7105  15.792   5.340   2.296
  128TYR    CD1 7106  15.735   5.404   2.409
  128TYR    HD1 7107  15.762   5.508   2.424
  128TYR    CE1 7108  15.636   5.340   2.492
  128TYR    HE1 7109  15.583   5.386   2.574
  128TYR     CZ 7110  15.596   5.208   2.451
  128TYR     OH 7111  15.495   5.144   2.516
  128TYR     HH 7112  15.462   5.065   2.472
  128TYR    CE2 7113  15.648   5.148   2.336
  128TYR    HE2 7114  15.606   5.054   2.306
  128TYR    CD2 7115  15.746   5.211   2.259
  128TYR    HD2 7116  15.792   5.166   2.173
  128TYR      C 7117  15.715   5.579   2.141
  128TYR      O 7118  15.732   5.704   2.170
  129SER      N 7119  15.601   5.513   2.145
  129SER      H 7120  15.592   5.413   2.135
  129SER     CA 7121  15.472   5.579   2.180
  129SER     HA 7122  15.503   5.668   2.235
  129SER     CB 7123  15.400   5.626   2.048
  129SER    HB1 7124  15.298   5.655   2.072
  129SER    HB2 7125  15.383   5.547   1.975
  129SER     OG 7126  15.445   5.738   1.982
  129SER     HG 7127  15.385   5.753   1.909
  129SER      C 7128  15.377   5.487   2.255
  129SER      O 7129  15.355   5.374   2.214
  130PRO      N 7130  15.331   5.533   2.371
  130PRO     CD 7131  15.380   5.651   2.445
  130PRO    HD1 7132  15.342   5.743   2.400
  130PRO    HD2 7133  15.487   5.641   2.431
  130PRO     CG 7134  15.340   5.637   2.590
  130PRO    HG1 7135  15.265   5.713   2.607
  130PRO    HG2 7136  15.412   5.659   2.669
  130PRO     CB 7137  15.285   5.495   2.599
  130PRO    HB1 7138  15.202   5.492   2.669
  130PRO    HB2 7139  15.368   5.439   2.644
  130PRO     CA 7140  15.260   5.440   2.457
  130PRO     HA 7141  15.305   5.341   2.454
  130PRO      C 7142  15.107   5.441   2.434
  130PRO      O 7143  15.050   5.529   2.368
  131THR      N 7144  15.028   5.348   2.493
  131THR      H 7145  15.084   5.279   2.542
  131THR     CA 7146  14.887   5.340   2.487
  131THR     HA 7147  14.850   5.399   2.403
  131THR     CB 7148  14.841   5.194   2.451
  131THR     HB 7149  14.733   5.187   2.438
  131THR    CG2 7150  14.906   5.142   2.321
  131THR   HG21 7151  15.013   5.130   2.335
  131THR   HG22 7152  14.860   5.047   2.292
  131THR   HG23 7153  14.899   5.211   2.236
  131THR    OG1 7154  14.872   5.100   2.555
  131THR    HG1 7155  14.917   5.141   2.629
  131THR      C 7156  14.800   5.400   2.596
  131THR      O 7157  14.693   5.357   2.627
  132SER      N 7158  14.854   5.510   2.647
  132SER      H 7159  14.942   5.544   2.610
  132SER     CA 7160  14.790   5.613   2.727
  132SER     HA 7161  14.684   5.608   2.704
  132SER     CB 7162  14.806   5.574   2.878
  132SER    HB1 7163  14.762   5.475   2.885
  132SER    HB2 7164  14.757   5.649   2.940
  132SER     OG 7165  14.946   5.563   2.901
  132SER     HG 7166  14.971   5.472   2.881
  132SER      C 7167  14.836   5.758   2.701
  132SER      O 7168  14.950   5.777   2.654
  133PRO      N 7169  14.757   5.865   2.724
  133PRO     CD 7170  14.611   5.863   2.748
  133PRO    HD1 7171  14.594   5.832   2.851
  133PRO    HD2 7172  14.555   5.801   2.678
  133PRO     CG 7173  14.559   6.007   2.738
  133PRO    HG1 7174  14.494   6.028   2.823
  133PRO    HG2 7175  14.498   6.021   2.650
  133PRO     CB 7176  14.682   6.093   2.723
  133PRO    HB1 7177  14.700   6.150   2.814
  133PRO    HB2 7178  14.676   6.161   2.638
  133PRO     CA 7179  14.804   6.003   2.708
  133PRO     HA 7180  14.853   6.019   2.612
  133PRO      C 7181  14.909   6.033   2.812
  133PRO      O 7182  14.894   5.997   2.925
  134SER      N 7183  15.019   6.101   2.781
  134SER      H 7184  15.018   6.156   2.697
  134SER     CA 7185  15.145   6.081   2.855
  134SER     HA 7186  15.155   5.977   2.886
  134SER     CB 7187  15.259   6.115   2.772
  134SER    HB1 7188  15.348   6.095   2.832
  134SER    HB2 7189  15.254   6.218   2.738
  134SER     OG 7190  15.258   6.029   2.662
  134SER     HG 7191  15.322   6.060   2.598
  134SER      C 7192  15.159   6.171   2.978
  134SER      O 7193  15.073   6.256   2.999
  135TYR      N 7194  15.267   6.161   3.063
  135TYR      H 7195  15.332   6.089   3.037
  135TYR     CA 7196  15.282   6.234   3.192
  135TYR     HA 7197  15.182   6.243   3.235
  135TYR     CB 7198  15.376   6.134   3.269
  135TYR    HB1 7199  15.473   6.120   3.222
  135TYR    HB2 7200  15.335   6.035   3.286
  135TYR     CG 7201  15.398   6.189   3.411
  135TYR    CD1 7202  15.294   6.205   3.506
  135TYR    HD1 7203  15.193   6.173   3.483
  135TYR    CE1 7204  15.317   6.260   3.631
  135TYR    HE1 7205  15.242   6.269   3.708
  135TYR     CZ 7206  15.442   6.310   3.664
  135TYR     OH 7207  15.460   6.363   3.790
  135TYR     HH 7208  15.539   6.417   3.778
  135TYR    CE2 7209  15.550   6.295   3.574
  135TYR    HE2 7210  15.647   6.330   3.608
  135TYR    CD2 7211  15.527   6.236   3.446
  135TYR    HD2 7212  15.615   6.220   3.385
  135TYR      C 7213  15.334   6.380   3.182
  135TYR      O 7214  15.374   6.426   3.073
  136SER      N 7215  15.339   6.450   3.294
  136SER      H 7216  15.325   6.397   3.379
  136SER     CA 7217  15.414   6.578   3.313
  136SER     HA 7218  15.361   6.656   3.257
  136SER     CB 7219  15.395   6.621   3.456
  136SER    HB1 7220  15.446   6.542   3.511
  136SER    HB2 7221  15.295   6.608   3.496
  136SER     OG 7222  15.452   6.744   3.503
  136SER     HG 7223  15.405   6.776   3.580
  136SER      C 7224  15.557   6.573   3.267
  136SER      O 7225  15.626   6.484   3.317
  137PRO      N 7226  15.602   6.665   3.181
  137PRO     CD 7227  15.526   6.777   3.133
  137PRO    HD1 7228  15.462   6.818   3.211
  137PRO    HD2 7229  15.463   6.749   3.049
  137PRO     CG 7230  15.639   6.872   3.079
  137PRO    HG1 7231  15.683   6.917   3.168
  137PRO    HG2 7232  15.600   6.950   3.014
  137PRO     CB 7233  15.748   6.787   3.024
  137PRO    HB1 7234  15.845   6.837   3.035
  137PRO    HB2 7235  15.726   6.750   2.925
  137PRO     CA 7236  15.737   6.676   3.134
  137PRO     HA 7237  15.760   6.578   3.091
  137PRO      C 7238  15.834   6.710   3.249
  137PRO      O 7239  15.958   6.713   3.233
  138THR      N 7240  15.787   6.736   3.373
  138THR      H 7241  15.686   6.743   3.379
  138THR     CA 7242  15.869   6.775   3.497
  138THR     HA 7243  15.939   6.855   3.475
  138THR     CB 7244  15.776   6.837   3.604
  138THR     HB 7245  15.696   6.765   3.623
  138THR    CG2 7246  15.841   6.876   3.733
  138THR   HG21 7247  15.774   6.943   3.786
  138THR   HG22 7248  15.869   6.792   3.796
  138THR   HG23 7249  15.932   6.931   3.709
  138THR    OG1 7250  15.722   6.955   3.543
  138THR    HG1 7251  15.781   7.029   3.559
  138THR      C 7252  15.949   6.649   3.541
  138THR      O 7253  15.898   6.558   3.611
  139SER      N 7254  16.086   6.657   3.531
  139SER      H 7255  16.124   6.731   3.475
  139SER     CA 7256  16.183   6.565   3.596
  139SER     HA 7257  16.147   6.462   3.586
  139SER     CB 7258  16.320   6.576   3.534
  139SER    HB1 7259  16.391   6.530   3.602
  139SER    HB2 7260  16.344   6.682   3.526
  139SER     OG 7261  16.320   6.516   3.403
  139SER     HG 7262  16.382   6.563   3.346
  139SER      C 7263  16.202   6.600   3.744
  139SER      O 7264  16.171   6.713   3.787
  140PRO      N 7265  16.250   6.504   3.832
  140PRO     CD 7266  16.281   6.369   3.791
  140PRO    HD1 7267  16.387   6.364   3.767
  140PRO    HD2 7268  16.216   6.326   3.714
  140PRO     CG 7269  16.269   6.291   3.921
  140PRO    HG1 7270  16.334   6.204   3.916
  140PRO    HG2 7271  16.165   6.265   3.942
  140PRO     CB 7272  16.308   6.386   4.031
  140PRO    HB1 7273  16.416   6.400   4.029
  140PRO    HB2 7274  16.273   6.349   4.128
  140PRO     CA 7275  16.250   6.516   3.979
  140PRO     HA 7276  16.145   6.509   4.006
  140PRO      C 7277  16.325   6.634   4.044
  140PRO      O 7278  16.422   6.686   3.987
  141SER      N 7279  16.304   6.671   4.173
  141SER      H 7280  16.243   6.608   4.224
  141SER     CA 7281  16.371   6.787   4.235
  141SER     HA 7282  16.428   6.835   4.155
  141SER     CB 7283  16.282   6.895   4.290
  141SER    HB1 7284  16.337   6.978   4.335
  141SER    HB2 7285  16.216   6.854   4.367
  141SER     OG 7286  16.198   6.954   4.197
  141SER     HG 7287  16.150   7.023   4.244
  141SER      C 7288  16.462   6.740   4.343
  141SER      O 7289  16.434   6.648   4.421
  142TYR      N 7290  16.576   6.811   4.353
  142TYR      H 7291  16.586   6.897   4.300
  142TYR     CA 7292  16.688   6.782   4.449
  142TYR     HA 7293  16.690   6.673   4.458
  142TYR     CB 7294  16.817   6.838   4.387
  142TYR    HB1 7295  16.796   6.945   4.375
  142TYR    HB2 7296  16.831   6.801   4.286
  142TYR     CG 7297  16.937   6.830   4.483
  142TYR    CD1 7298  16.969   6.721   4.554
  142TYR    HD1 7299  16.900   6.638   4.546
  142TYR    CE1 7300  17.099   6.707   4.615
  142TYR    HE1 7301  17.130   6.620   4.671
  142TYR     CZ 7302  17.181   6.818   4.624
  142TYR     OH 7303  17.293   6.796   4.692
  142TYR     HH 7304  17.356   6.865   4.674
  142TYR    CE2 7305  17.150   6.939   4.553
  142TYR    HE2 7306  17.219   7.021   4.568
  142TYR    CD2 7307  17.023   6.948   4.485
  142TYR    HD2 7308  16.994   7.041   4.438
  142TYR      C 7309  16.664   6.831   4.597
  142TYR      O 7310  16.600   6.937   4.616
  143SER      N 7311  16.709   6.756   4.695
  143SER      H 7312  16.749   6.665   4.676
  143SER     CA 7313  16.677   6.787   4.835
  143SER     HA 7314  16.640   6.889   4.841
  143SER     CB 7315  16.566   6.693   4.879
  143SER    HB1 7316  16.609   6.604   4.925
  143SER    HB2 7317  16.512   6.666   4.788
  143SER     OG 7318  16.479   6.748   4.983
  143SER     HG 7319  16.422   6.818   4.949
  143SER      C 7320  16.797   6.784   4.927
  143SER      O 7321  16.834   6.681   4.980
  144PRO      N 7322  16.866   6.898   4.945
  144PRO     CD 7323  16.870   7.002   4.846
  144PRO    HD1 7324  16.792   7.073   4.874
  144PRO    HD2 7325  16.866   6.964   4.743
  144PRO     CG 7326  17.003   7.079   4.868
  144PRO    HG1 7327  16.985   7.159   4.940
  144PRO    HG2 7328  17.043   7.113   4.772
  144PRO     CB 7329  17.099   6.985   4.941
  144PRO    HB1 7330  17.170   7.036   5.006
  144PRO    HB2 7331  17.152   6.917   4.875
  144PRO     CA 7332  16.989   6.907   5.032
  144PRO     HA 7333  17.037   6.812   5.057
  144PRO      C 7334  16.949   6.986   5.158
  144PRO      O 7335  16.845   7.055   5.160
  145THR      N 7336  17.034   6.971   5.264
  145THR      H 7337  17.122   6.929   5.240
  145THR     CA 7338  17.017   7.030   5.392
  145THR     HA 7339  16.909   7.037   5.407
  145THR     CB 7340  17.060   6.946   5.516
  145THR     HB 7341  17.035   7.003   5.605
  145THR    CG2 7342  16.983   6.808   5.513
  145THR   HG21 7343  16.884   6.835   5.476
  145THR   HG22 7344  17.034   6.739   5.446
  145THR   HG23 7345  16.979   6.768   5.615
  145THR    OG1 7346  17.196   6.909   5.513
  145THR    HG1 7347  17.221   6.852   5.587
  145THR      C 7348  17.078   7.170   5.413
  145THR      O 7349  17.008   7.258   5.458
  146SER      N 7350  17.203   7.189   5.372
  146SER      H 7351  17.262   7.112   5.342
  146SER     CA 7352  17.251   7.333   5.356
  146SER     HA 7353  17.188   7.405   5.408
  146SER     CB 7354  17.384   7.348   5.434
  146SER    HB1 7355  17.426   7.448   5.419
  146SER    HB2 7356  17.457   7.274   5.401
  146SER     OG 7357  17.359   7.317   5.570
  146SER     HG 7358  17.379   7.224   5.574
  146SER      C 7359  17.271   7.379   5.208
  146SER      O 7360  17.341   7.304   5.137
  147PRO      N 7361  17.212   7.492   5.165
  147PRO     CD 7362  17.248   7.548   5.038
  147PRO    HD1 7363  17.160   7.545   4.973
  147PRO    HD2 7364  17.334   7.498   4.994
  147PRO     CG 7365  17.287   7.694   5.077
  147PRO    HG1 7366  17.304   7.767   4.998
  147PRO    HG2 7367  17.378   7.683   5.136
  147PRO     CB 7368  17.169   7.728   5.168
  147PRO    HB1 7369  17.087   7.767   5.107
  147PRO    HB2 7370  17.205   7.806   5.236
  147PRO     CA 7371  17.146   7.597   5.245
  147PRO     HA 7372  17.202   7.611   5.337
  147PRO      C 7373  17.007   7.564   5.277
  147PRO      O 7374  16.948   7.479   5.210
  148SER      N 7375  16.947   7.636   5.373
  148SER      H 7376  16.993   7.714   5.418
  148SER     CA 7377  16.805   7.606   5.415
  148SER     HA 7378  16.808   7.498   5.431
  148SER     CB 7379  16.767   7.677   5.544
  148SER    HB1 7380  16.747   7.783   5.532
  148SER    HB2 7381  16.841   7.664   5.623
  148SER     OG 7382  16.653   7.614   5.590
  148SER     HG 7383  16.622   7.665   5.666
  148SER      C 7384  16.711   7.648   5.299
  148SER      O 7385  16.744   7.721   5.207
  149TYR      N 7386  16.584   7.594   5.299
  149TYR      H 7387  16.558   7.554   5.389
  149TYR     CA 7388  16.475   7.620   5.208
  149TYR     HA 7389  16.518   7.634   5.109
  149TYR     CB 7390  16.388   7.490   5.211
  149TYR    HB1 7391  16.459   7.410   5.189
  149TYR    HB2 7392  16.319   7.491   5.127
  149TYR     CG 7393  16.315   7.463   5.340
  149TYR    CD1 7394  16.179   7.498   5.353
  149TYR    HD1 7395  16.136   7.549   5.268
  149TYR    CE1 7396  16.110   7.483   5.472
  149TYR    HE1 7397  16.011   7.525   5.472
  149TYR     CZ 7398  16.165   7.415   5.584
  149TYR     OH 7399  16.095   7.417   5.704
  149TYR     HH 7400  16.136   7.383   5.784
  149TYR    CE2 7401  16.305   7.379   5.567
  149TYR    HE2 7402  16.355   7.335   5.652
  149TYR    CD2 7403  16.378   7.414   5.451
  149TYR    HD2 7404  16.481   7.383   5.440
  149TYR      C 7405  16.385   7.741   5.248
  149TYR      O 7406  16.415   7.802   5.351
  150SER      N 7407  16.278   7.763   5.167
  150SER      H 7408  16.265   7.708   5.084
  150SER     CA 7409  16.179   7.869   5.175
  150SER     HA 7410  16.183   7.916   5.274
  150SER     CB 7411  16.225   7.982   5.078
  150SER    HB1 7412  16.327   8.018   5.094
  150SER    HB2 7413  16.162   8.069   5.098
  150SER     OG 7414  16.204   7.949   4.943
  150SER     HG 7415  16.278   7.893   4.916
  150SER      C 7416  16.032   7.811   5.153
  150SER      O 7417  16.024   7.693   5.118
  151PRO      N 7418  15.922   7.885   5.168
  151PRO     CD 7419  15.924   8.021   5.219
  151PRO    HD1 7420  15.929   8.094   5.139
  151PRO    HD2 7421  16.008   8.037   5.287
  151PRO     CG 7422  15.791   8.035   5.294
  151PRO    HG1 7423  15.762   8.140   5.292
  151PRO    HG2 7424  15.801   7.999   5.397
  151PRO     CB 7425  15.696   7.943   5.219
  151PRO    HB1 7426  15.653   7.996   5.134
  151PRO    HB2 7427  15.610   7.913   5.280
  151PRO     CA 7428  15.784   7.830   5.164
  151PRO     HA 7429  15.791   7.744   5.230
  151PRO      C 7430  15.728   7.794   5.026
  151PRO      O 7431  15.615   7.745   5.025
  152THR      N 7432  15.799   7.824   4.915
  152THR      H 7433  15.884   7.878   4.925
  152THR     CA 7434  15.759   7.789   4.778
  152THR     HA 7435  15.667   7.730   4.784
  152THR     CB 7436  15.739   7.917   4.702
  152THR     HB 7437  15.728   7.894   4.596
  152THR    CG2 7438  15.616   7.991   4.743
  152THR   HG21 7439  15.635   8.045   4.835
  152THR   HG22 7440  15.568   8.049   4.663
  152THR   HG23 7441  15.536   7.917   4.747
  152THR    OG1 7442  15.854   7.999   4.708
  152THR    HG1 7443  15.839   8.049   4.789
  152THR      C 7444  15.862   7.699   4.699
  152THR      O 7445  15.979   7.703   4.727
  153SER      N 7446  15.819   7.624   4.596
  153SER      H 7447  15.720   7.608   4.579
  153SER     CA 7448  15.922   7.550   4.516
  153SER     HA 7449  15.965   7.476   4.584
  153SER     CB 7450  15.860   7.471   4.398
  153SER    HB1 7451  15.931   7.411   4.341
  153SER    HB2 7452  15.809   7.541   4.332
  153SER     OG 7453  15.770   7.377   4.440
  153SER     HG 7454  15.743   7.342   4.355
  153SER      C 7455  16.033   7.641   4.464
  153SER      O 7456  15.999   7.757   4.425
  154PRO      N 7457  16.160   7.600   4.458
  154PRO     CD 7458  16.212   7.472   4.504
  154PRO    HD1 7459  16.157   7.384   4.470
  154PRO    HD2 7460  16.225   7.477   4.612
  154PRO     CG 7461  16.348   7.453   4.443
  154PRO    HG1 7462  16.336   7.417   4.341
  154PRO    HG2 7463  16.413   7.383   4.495
  154PRO     CB 7464  16.394   7.596   4.425
  154PRO    HB1 7465  16.473   7.601   4.349
  154PRO    HB2 7466  16.438   7.640   4.514
  154PRO     CA 7467  16.266   7.669   4.386
  154PRO     HA 7468  16.281   7.770   4.423
  154PRO      C 7469  16.251   7.653   4.233
  154PRO      O 7470  16.165   7.582   4.182
  155ASN      N 7471  16.323   7.733   4.154
  155ASN      H 7472  16.386   7.796   4.202
  155ASN     CA 7473  16.340   7.734   4.012
  155ASN     HA 7474  16.290   7.648   3.968
  155ASN     CB 7475  16.285   7.874   3.969
  155ASN    HB1 7476  16.306   7.890   3.864
  155ASN    HB2 7477  16.324   7.960   4.024
  155ASN     CG 7478  16.135   7.884   3.983
  155ASN    OD1 7479  16.085   7.928   4.089
  155ASN    ND2 7480  16.061   7.842   3.883
  155ASN   HD21 7481  16.103   7.804   3.800
  155ASN   HD22 7482  15.960   7.844   3.885
  155ASN      C 7483  16.488   7.705   3.977
  155ASN      O 7484  16.576   7.784   4.013
  156TYR      N 7485  16.519   7.597   3.906
  156TYR      H 7486  16.443   7.540   3.870
  156TYR     CA 7487  16.657   7.558   3.874
  156TYR     HA 7488  16.717   7.593   3.957
  156TYR     CB 7489  16.676   7.400   3.860
  156TYR    HB1 7490  16.781   7.387   3.834
  156TYR    HB2 7491  16.618   7.363   3.775
  156TYR     CG 7492  16.651   7.324   3.987
  156TYR    CD1 7493  16.756   7.297   4.073
  156TYR    HD1 7494  16.859   7.321   4.052
  156TYR    CE1 7495  16.733   7.240   4.198
  156TYR    HE1 7496  16.812   7.231   4.270
  156TYR     CZ 7497  16.602   7.205   4.236
  156TYR     OH 7498  16.570   7.147   4.357
  156TYR     HH 7499  16.638   7.134   4.423
  156TYR    CE2 7500  16.492   7.230   4.148
  156TYR    HE2 7501  16.391   7.215   4.183
  156TYR    CD2 7502  16.517   7.288   4.024
  156TYR    HD2 7503  16.436   7.330   3.967
  156TYR      C 7504  16.706   7.633   3.749
  156TYR      O 7505  16.628   7.679   3.664
  157SER      N 7506  16.839   7.667   3.755
  157SER      H 7507  16.880   7.643   3.844
  157SER     CA 7508  16.919   7.730   3.650
  157SER     HA 7509  16.875   7.830   3.644
  157SER     CB 7510  17.066   7.741   3.699
  157SER    HB1 7511  17.108   7.643   3.720
  157SER    HB2 7512  17.064   7.807   3.786
  157SER     OG 7513  17.140   7.801   3.593
  157SER     HG 7514  17.232   7.813   3.621
  157SER      C 7515  16.908   7.657   3.510
  157SER      O 7516  16.913   7.529   3.522
  158PRO      N 7517  16.910   7.734   3.395
  158PRO     CD 7518  16.876   7.877   3.387
  158PRO    HD1 7519  16.958   7.945   3.411
  158PRO    HD2 7520  16.786   7.893   3.446
  158PRO     CG 7521  16.837   7.893   3.238
  158PRO    HG1 7522  16.878   7.990   3.208
  158PRO    HG2 7523  16.728   7.889   3.231
  158PRO     CB 7524  16.905   7.778   3.164
  158PRO    HB1 7525  17.004   7.811   3.132
  158PRO    HB2 7526  16.844   7.756   3.076
  158PRO     CA 7527  16.909   7.667   3.267
  158PRO     HA 7528  16.818   7.607   3.265
  158PRO      C 7529  17.029   7.574   3.240
  158PRO      O 7530  17.016   7.476   3.161
  159THR      N 7531  17.140   7.604   3.311
  159THR      H 7532  17.132   7.688   3.367
  159THR     CA 7533  17.263   7.530   3.325
  159THR     HA 7534  17.267   7.471   3.233
  159THR     CB 7535  17.383   7.620   3.307
  159THR     HB 7536  17.476   7.563   3.306
  159THR    CG2 7537  17.386   7.700   3.176
  159THR   HG21 7538  17.485   7.744   3.166
  159THR   HG22 7539  17.348   7.637   3.095
  159THR   HG23 7540  17.313   7.780   3.182
  159THR    OG1 7541  17.379   7.718   3.412
  159THR    HG1 7542  17.460   7.770   3.412
  159THR      C 7543  17.281   7.429   3.438
  159THR      O 7544  17.394   7.379   3.458
  160SER      N 7545  17.184   7.399   3.518
  160SER      H 7546  17.094   7.445   3.515
  160SER     CA 7547  17.184   7.278   3.605
  160SER     HA 7548  17.273   7.287   3.668
  160SER     CB 7549  17.071   7.278   3.701
  160SER    HB1 7550  16.975   7.272   3.650
  160SER    HB2 7551  17.074   7.364   3.768
  160SER     OG 7552  17.082   7.165   3.788
  160SER     HG 7553  17.129   7.203   3.862
  160SER      C 7554  17.192   7.145   3.515
  160SER      O 7555  17.110   7.133   3.425
  161PRO      N 7556  17.278   7.048   3.557
  161PRO     CD 7557  17.392   7.071   3.645
  161PRO    HD1 7558  17.363   7.073   3.750
  161PRO    HD2 7559  17.437   7.161   3.603
  161PRO     CG 7560  17.487   6.957   3.605
  161PRO    HG1 7561  17.524   6.911   3.697
  161PRO    HG2 7562  17.558   7.020   3.550
  161PRO     CB 7563  17.409   6.856   3.525
  161PRO    HB1 7564  17.383   6.769   3.586
  161PRO    HB2 7565  17.470   6.825   3.441
  161PRO     CA 7566  17.275   6.918   3.489
  161PRO     HA 7567  17.267   6.937   3.382
  161PRO      C 7568  17.149   6.839   3.539
  161PRO      O 7569  17.118   6.740   3.473
  162ASN      N 7570  17.066   6.891   3.631
  162ASN      H 7571  17.099   6.971   3.683
  162ASN     CA 7572  16.933   6.840   3.669
  162ASN     HA 7573  16.901   6.762   3.600
  162ASN     CB 7574  16.937   6.769   3.809
  162ASN    HB1 7575  16.837   6.740   3.843
  162ASN    HB2 7576  16.978   6.832   3.888
  162ASN     CG 7577  17.028   6.645   3.799
  162ASN    OD1 7578  17.142   6.671   3.815
  162ASN    ND2 7579  16.978   6.527   3.803
  162ASN   HD21 7580  16.878   6.516   3.799
  162ASN   HD22 7581  17.043   6.452   3.819
  162ASN      C 7582  16.830   6.954   3.655
  162ASN      O 7583  16.762   6.985   3.749
  163TYR      N 7584  16.823   7.012   3.535
  163TYR      H 7585  16.881   6.978   3.460
  163TYR     CA 7586  16.732   7.128   3.509
  163TYR     HA 7587  16.721   7.184   3.602
  163TYR     CB 7588  16.782   7.210   3.387
  163TYR    HB1 7589  16.794   7.142   3.303
  163TYR    HB2 7590  16.876   7.257   3.415
  163TYR     CG 7591  16.690   7.323   3.333
  163TYR    CD1 7592  16.645   7.329   3.194
  163TYR    HD1 7593  16.670   7.247   3.128
  163TYR    CE1 7594  16.546   7.423   3.159
  163TYR    HE1 7595  16.504   7.422   3.060
  163TYR     CZ 7596  16.493   7.510   3.254
  163TYR     OH 7597  16.394   7.596   3.219
  163TYR     HH 7598  16.378   7.664   3.284
  163TYR    CE2 7599  16.544   7.507   3.384
  163TYR    HE2 7600  16.502   7.566   3.465
  163TYR    CD2 7601  16.634   7.411   3.429
  163TYR    HD2 7602  16.676   7.406   3.528
  163TYR      C 7603  16.594   7.070   3.478
  163TYR      O 7604  16.582   6.955   3.435
  164THR      N 7605  16.481   7.134   3.508
  164THR      H 7606  16.498   7.224   3.550
  164THR     CA 7607  16.341   7.084   3.502
  164THR     HA 7608  16.345   7.029   3.408
  164THR     CB 7609  16.318   6.997   3.625
  164THR     HB 7610  16.368   6.901   3.611
  164THR    CG2 7611  16.372   7.066   3.752
  164THR   HG21 7612  16.472   7.106   3.741
  164THR   HG22 7613  16.309   7.153   3.775
  164THR   HG23 7614  16.369   6.994   3.833
  164THR    OG1 7615  16.178   6.983   3.633
  164THR    HG1 7616  16.159   6.976   3.726
  164THR      C 7617  16.231   7.191   3.484
  164THR      O 7618  16.220   7.300   3.548
  165PRO      N 7619  16.144   7.174   3.380
  165PRO     CD 7620  16.145   7.059   3.289
  165PRO    HD1 7621  16.159   6.959   3.329
  165PRO    HD2 7622  16.230   7.074   3.223
  165PRO     CG 7623  16.010   7.075   3.212
  165PRO    HG1 7624  15.934   7.029   3.276
  165PRO    HG2 7625  16.021   7.040   3.110
  165PRO     CB 7626  15.981   7.223   3.215
  165PRO    HB1 7627  15.874   7.240   3.199
  165PRO    HB2 7628  16.032   7.266   3.129
  165PRO     CA 7629  16.036   7.266   3.348
  165PRO     HA 7630  16.082   7.365   3.341
  165PRO      C 7631  15.930   7.270   3.458
  165PRO      O 7632  15.918   7.171   3.532
  166THR      N 7633  15.845   7.377   3.457
  166THR      H 7634  15.850   7.445   3.382
  166THR     CA 7635  15.733   7.399   3.556
  166THR     HA 7636  15.733   7.316   3.626
  166THR     CB 7637  15.765   7.522   3.634
  166THR     HB 7638  15.677   7.554   3.689
  166THR    CG2 7639  15.878   7.500   3.734
  166THR   HG21 7640  15.959   7.441   3.692
  166THR   HG22 7641  15.923   7.595   3.762
  166THR   HG23 7642  15.842   7.452   3.825
  166THR    OG1 7643  15.798   7.636   3.552
  166THR    HG1 7644  15.775   7.704   3.617
  166THR      C 7645  15.596   7.401   3.496
  166THR      O 7646  15.577   7.415   3.376
  167SER      N 7647  15.491   7.384   3.579
  167SER      H 7648  15.525   7.379   3.674
  167SER     CA 7649  15.362   7.348   3.522
  167SER     HA 7650  15.368   7.284   3.434
  167SER     CB 7651  15.284   7.282   3.636
  167SER    HB1 7652  15.281   7.346   3.723
  167SER    HB2 7653  15.336   7.192   3.669
  167SER     OG 7654  15.155   7.253   3.597
  167SER     HG 7655  15.106   7.312   3.656
  167SER      C 7656  15.290   7.475   3.475
  167SER      O 7657  15.275   7.570   3.556
  168PRO      N 7658  15.234   7.481   3.357
  168PRO     CD 7659  15.234   7.372   3.264
  168PRO    HD1 7660  15.189   7.291   3.321
  168PRO    HD2 7661  15.337   7.346   3.239
  168PRO     CG 7662  15.161   7.418   3.142
  168PRO    HG1 7663  15.062   7.371   3.136
  168PRO    HG2 7664  15.201   7.389   3.045
  168PRO     CB 7665  15.151   7.575   3.153
  168PRO    HB1 7666  15.059   7.624   3.120
  168PRO    HB2 7667  15.235   7.623   3.102
  168PRO     CA 7668  15.174   7.605   3.304
  168PRO     HA 7669  15.242   7.688   3.320
  168PRO      C 7670  15.044   7.647   3.380
  168PRO      O 7671  14.971   7.563   3.435
  169SER      N 7672  15.011   7.772   3.370
  169SER      H 7673  15.087   7.837   3.352
  169SER     CA 7674  14.886   7.817   3.431
  169SER     HA 7675  14.878   7.773   3.530
  169SER     CB 7676  14.907   7.964   3.463
  169SER    HB1 7677  14.816   8.006   3.506
  169SER    HB2 7678  14.932   8.022   3.375
  169SER     OG 7679  15.011   7.974   3.559
  169SER     HG 7680  15.023   8.066   3.587
  169SER      C 7681  14.763   7.805   3.348
  169SER      O 7682  14.767   7.776   3.230
  170TYR      N 7683  14.648   7.795   3.416
  170TYR      H 7684  14.650   7.822   3.513
  170TYR     CA 7685  14.526   7.732   3.370
  170TYR     HA 7686  14.518   7.755   3.264
  170TYR     CB 7687  14.530   7.584   3.403
  170TYR    HB1 7688  14.534   7.591   3.512
  170TYR    HB2 7689  14.617   7.534   3.361
  170TYR     CG 7690  14.415   7.505   3.352
  170TYR    CD1 7691  14.398   7.493   3.214
  170TYR    HD1 7692  14.480   7.526   3.152
  170TYR    CE1 7693  14.282   7.432   3.162
  170TYR    HE1 7694  14.276   7.417   3.056
  170TYR     CZ 7695  14.178   7.386   3.251
  170TYR     OH 7696  14.068   7.331   3.201
  170TYR     HH 7697  14.002   7.313   3.268
  170TYR    CE2 7698  14.198   7.403   3.389
  170TYR    HE2 7699  14.122   7.375   3.460
  170TYR    CD2 7700  14.312   7.471   3.439
  170TYR    HD2 7701  14.324   7.482   3.546
  170TYR      C 7702  14.407   7.792   3.434
  170TYR      O 7703  14.407   7.845   3.542
  171SER      N 7704  14.301   7.808   3.353
  171SER      H 7705  14.307   7.745   3.274
  171SER     CA 7706  14.160   7.836   3.389
  171SER     HA 7707  14.148   7.835   3.497
  171SER     CB 7708  14.122   7.980   3.349
  171SER    HB1 7709  14.185   8.049   3.405
  171SER    HB2 7710  14.014   7.995   3.362
  171SER     OG 7711  14.137   7.978   3.213
  171SER     HG 7712  14.225   7.943   3.195
  171SER      C 7713  14.078   7.732   3.320
  171SER      O 7714  14.120   7.683   3.214
  172PRO      N 7715  13.950   7.714   3.362
  172PRO     CD 7716  13.886   7.750   3.495
  172PRO    HD1 7717  13.910   7.853   3.521
  172PRO    HD2 7718  13.938   7.691   3.571
  172PRO     CG 7719  13.737   7.714   3.492
  172PRO    HG1 7720  13.690   7.793   3.434
  172PRO    HG2 7721  13.698   7.681   3.588
  172PRO     CB 7722  13.754   7.584   3.407
  172PRO    HB1 7723  13.655   7.568   3.366
  172PRO    HB2 7724  13.798   7.503   3.466
  172PRO     CA 7725  13.861   7.621   3.299
  172PRO     HA 7726  13.914   7.531   3.266
  172PRO      C 7727  13.788   7.671   3.176
  172PRO      O 7728  13.703   7.595   3.120
  173THR      N 7729  13.809   7.795   3.132
  173THR      H 7730  13.869   7.849   3.192
  173THR     CA 7731  13.781   7.859   2.998
  173THR     HA 7732  13.708   7.800   2.943
  173THR     CB 7733  13.716   8.002   3.008
  173THR     HB 7734  13.705   8.052   2.911
  173THR    CG2 7735  13.581   7.997   3.076
  173THR   HG21 7736  13.548   8.099   3.099
  173THR   HG22 7737  13.498   7.967   3.012
  173THR   HG23 7738  13.587   7.943   3.171
  173THR    OG1 7739  13.790   8.088   3.099
  173THR    HG1 7740  13.757   8.170   3.063
  173THR      C 7741  13.908   7.867   2.906
  173THR      O 7742  13.931   7.962   2.834
  174SER      N 7743  14.003   7.777   2.917
  174SER      H 7744  13.990   7.698   2.979
  174SER     CA 7745  14.118   7.762   2.825
  174SER     HA 7746  14.079   7.805   2.733
  174SER     CB 7747  14.238   7.838   2.890
  174SER    HB1 7748  14.232   7.946   2.883
  174SER    HB2 7749  14.328   7.816   2.831
  174SER     OG 7750  14.279   7.792   3.014
  174SER     HG 7751  14.199   7.750   3.045
  174SER      C 7752  14.153   7.615   2.790
  174SER      O 7753  14.112   7.534   2.877
  175PRO      N 7754  14.208   7.580   2.676
  175PRO     CD 7755  14.239   7.667   2.564
  175PRO    HD1 7756  14.329   7.725   2.585
  175PRO    HD2 7757  14.154   7.731   2.541
  175PRO     CG 7758  14.268   7.565   2.441
  175PRO    HG1 7759  14.338   7.612   2.372
  175PRO    HG2 7760  14.172   7.554   2.390
  175PRO     CB 7761  14.325   7.449   2.518
  175PRO    HB1 7762  14.428   7.467   2.550
  175PRO    HB2 7763  14.313   7.359   2.458
  175PRO     CA 7764  14.247   7.444   2.645
  175PRO     HA 7765  14.157   7.382   2.637
  175PRO      C 7766  14.324   7.363   2.752
  175PRO      O 7767  14.406   7.423   2.823
  176SER      N 7768  14.288   7.238   2.766
  176SER      H 7769  14.229   7.196   2.695
  176SER     CA 7770  14.343   7.156   2.872
  176SER     HA 7771  14.417   7.215   2.927
  176SER     CB 7772  14.221   7.125   2.964
  176SER    HB1 7773  14.164   7.214   2.991
  176SER    HB2 7774  14.256   7.081   3.057
  176SER     OG 7775  14.140   7.028   2.893
  176SER     HG 7776  14.160   6.941   2.929
  176SER      C 7777  14.421   7.024   2.836
  176SER      O 7778  14.482   6.958   2.923
  177TYR      N 7779  14.401   6.971   2.715
  177TYR      H 7780  14.340   7.025   2.655
  177TYR     CA 7781  14.476   6.858   2.662
  177TYR     HA 7782  14.579   6.856   2.699
  177TYR     CB 7783  14.410   6.726   2.689
  177TYR    HB1 7784  14.302   6.739   2.676
  177TYR    HB2 7785  14.422   6.702   2.795
  177TYR     CG 7786  14.459   6.605   2.599
  177TYR    CD1 7787  14.570   6.532   2.647
  177TYR    HD1 7788  14.621   6.573   2.734
  177TYR    CE1 7789  14.634   6.434   2.567
  177TYR    HE1 7790  14.724   6.385   2.599
  177TYR     CZ 7791  14.564   6.388   2.455
  177TYR     OH 7792  14.605   6.288   2.382
  177TYR     HH 7793  14.698   6.273   2.400
  177TYR    CE2 7794  14.448   6.454   2.413
  177TYR    HE2 7795  14.398   6.419   2.324
  177TYR    CD2 7796  14.398   6.561   2.486
  177TYR    HD2 7797  14.310   6.613   2.453
  177TYR      C 7798  14.485   6.874   2.505
  177TYR      O 7799  14.389   6.914   2.442
  178SER      N 7800  14.601   6.834   2.447
  178SER      H 7801  14.668   6.784   2.503
  178SER     CA 7802  14.633   6.824   2.304
  178SER     HA 7803  14.544   6.846   2.245
  178SER     CB 7804  14.732   6.934   2.267
  178SER    HB1 7805  14.823   6.933   2.327
  178SER    HB2 7806  14.685   7.031   2.285
  178SER     OG 7807  14.758   6.926   2.129
  178SER     HG 7808  14.725   7.009   2.094
  178SER      C 7809  14.695   6.693   2.272
  178SER      O 7810  14.782   6.646   2.347
  179PRO      N 7811  14.646   6.613   2.172
  179PRO     CD 7812  14.539   6.655   2.081
  179PRO    HD1 7813  14.572   6.747   2.031
  179PRO    HD2 7814  14.449   6.676   2.137
  179PRO     CG 7815  14.523   6.546   1.980
  179PRO    HG1 7816  14.558   6.577   1.881
  179PRO    HG2 7817  14.416   6.530   1.965
  179PRO     CB 7818  14.598   6.422   2.041
  179PRO    HB1 7819  14.649   6.358   1.969
  179PRO    HB2 7820  14.529   6.371   2.108
  179PRO     CA 7821  14.700   6.488   2.134
  179PRO     HA 7822  14.712   6.426   2.223
  179PRO      C 7823  14.837   6.486   2.060
  179PRO      O 7824  14.861   6.568   1.969
  180THR      N 7825  14.918   6.387   2.093
  180THR      H 7826  14.884   6.325   2.165
  180THR     CA 7827  15.050   6.354   2.019
  180THR     HA 7828  15.099   6.451   2.004
  180THR     CB 7829  15.132   6.262   2.106
  180THR     HB 7830  15.204   6.214   2.041
  180THR    CG2 7831  15.205   6.328   2.228
  180THR   HG21 7832  15.145   6.396   2.290
  180THR   HG22 7833  15.253   6.252   2.290
  180THR   HG23 7834  15.276   6.395   2.181
  180THR    OG1 7835  15.052   6.156   2.162
  180THR    HG1 7836  15.116   6.089   2.188
  180THR      C 7837  15.015   6.296   1.881
  180THR      O 7838  14.903   6.304   1.834
  181SER      N 7839  15.123   6.253   1.804
  181SER      H 7840  15.213   6.274   1.845
  181SER     CA 7841  15.105   6.189   1.668
  181SER     HA 7842  15.020   6.238   1.620
  181SER     CB 7843  15.216   6.221   1.561
  181SER    HB1 7844  15.179   6.203   1.460
  181SER    HB2 7845  15.308   6.164   1.579
  181SER     OG 7846  15.258   6.360   1.570
  181SER     HG 7847  15.180   6.413   1.589
  181SER      C 7848  15.065   6.034   1.673
  181SER      O 7849  15.130   5.964   1.747
  182PRO      N 7850  14.971   5.989   1.586
  182PRO     CD 7851  14.876   6.071   1.511
  182PRO    HD1 7852  14.912   6.081   1.409
  182PRO    HD2 7853  14.855   6.169   1.554
  182PRO     CG 7854  14.734   6.000   1.528
  182PRO    HG1 7855  14.677   6.017   1.436
  182PRO    HG2 7856  14.683   6.034   1.618
  182PRO     CB 7857  14.774   5.857   1.533
  182PRO    HB1 7858  14.803   5.814   1.437
  182PRO    HB2 7859  14.688   5.801   1.571
  182PRO     CA 7860  14.898   5.859   1.622
  182PRO     HA 7861  14.862   5.865   1.725
  182PRO      C 7862  14.972   5.731   1.614
  182PRO      O 7863  15.057   5.717   1.523
  183ASN      N 7864  14.940   5.636   1.699
  183ASN      H 7865  14.880   5.648   1.779
  183ASN     CA 7866  15.004   5.505   1.685
  183ASN     HA 7867  15.106   5.527   1.653
  183ASN     CB 7868  15.009   5.462   1.828
  183ASN    HB1 7869  14.907   5.433   1.856
  183ASN    HB2 7870  15.051   5.545   1.885
  183ASN     CG 7871  15.106   5.348   1.844
  183ASN    OD1 7872  15.165   5.287   1.758
  183ASN    ND2 7873  15.124   5.309   1.968
  183ASN   HD21 7874  15.066   5.352   2.038
  183ASN   HD22 7875  15.173   5.223   1.990
  183ASN      C 7876  14.922   5.412   1.597
  183ASN      O 7877  14.985   5.325   1.539
  184TYR      N 7878  14.788   5.433   1.574
  184TYR      H 7879  14.740   5.509   1.620
  184TYR     CA 7880  14.715   5.363   1.473
  184TYR     HA 7881  14.787   5.333   1.397
  184TYR     CB 7882  14.651   5.249   1.535
  184TYR    HB1 7883  14.565   5.275   1.597
  184TYR    HB2 7884  14.728   5.200   1.595
  184TYR     CG 7885  14.599   5.133   1.445
  184TYR    CD1 7886  14.688   5.033   1.397
  184TYR    HD1 7887  14.795   5.048   1.399
  184TYR    CE1 7888  14.637   4.918   1.331
  184TYR    HE1 7889  14.701   4.837   1.298
  184TYR     CZ 7890  14.498   4.911   1.303
  184TYR     OH 7891  14.443   4.796   1.252
  184TYR     HH 7892  14.354   4.811   1.218
  184TYR    CE2 7893  14.415   5.018   1.348
  184TYR    HE2 7894  14.311   5.006   1.322
  184TYR    CD2 7895  14.463   5.117   1.437
  184TYR    HD2 7896  14.388   5.179   1.484
  184TYR      C 7897  14.613   5.447   1.399
  184TYR      O 7898  14.580   5.405   1.289
  185THR      N 7899  14.557   5.557   1.462
  185THR      H 7900  14.590   5.591   1.552
  185THR     CA 7901  14.448   5.633   1.399
  185THR     HA 7902  14.478   5.646   1.295
  185THR     CB 7903  14.304   5.558   1.403
  185THR     HB 7904  14.306   5.479   1.328
  185THR    CG2 7905  14.249   5.512   1.535
  185THR   HG21 7906  14.325   5.452   1.584
  185THR   HG22 7907  14.243   5.599   1.601
  185THR   HG23 7908  14.150   5.467   1.533
  185THR    OG1 7909  14.206   5.645   1.359
  185THR    HG1 7910  14.124   5.636   1.408
  185THR      C 7911  14.444   5.772   1.462
  185THR      O 7912  14.445   5.784   1.587
  186PRO      N 7913  14.407   5.879   1.388
  186PRO     CD 7914  14.415   5.893   1.242
  186PRO    HD1 7915  14.323   5.857   1.195
  186PRO    HD2 7916  14.504   5.851   1.195
  186PRO     CG 7917  14.423   6.041   1.215
  186PRO    HG1 7918  14.372   6.061   1.120
  186PRO    HG2 7919  14.529   6.065   1.218
  186PRO     CB 7920  14.356   6.096   1.340
  186PRO    HB1 7921  14.249   6.111   1.322
  186PRO    HB2 7922  14.400   6.185   1.384
  186PRO     CA 7923  14.373   5.997   1.450
  186PRO     HA 7924  14.459   6.028   1.509
  186PRO      C 7925  14.240   5.989   1.536
  186PRO      O 7926  14.228   6.068   1.625
  187THR      N 7927  14.146   5.894   1.512
  187THR      H 7928  14.164   5.845   1.426
  187THR     CA 7929  14.014   5.883   1.583
  187THR     HA 7930  13.975   5.984   1.584
  187THR     CB 7931  13.916   5.799   1.498
  187THR     HB 7932  13.822   5.782   1.550
  187THR    CG2 7933  13.884   5.863   1.365
  187THR   HG21 7934  13.870   5.971   1.375
  187THR   HG22 7935  13.968   5.845   1.298
  187THR   HG23 7936  13.790   5.823   1.325
  187THR    OG1 7937  13.961   5.675   1.478
  187THR    HG1 7938  13.884   5.624   1.453
  187THR      C 7939  14.027   5.835   1.723
  187THR      O 7940  13.929   5.834   1.800
  188SER      N 7941  14.152   5.793   1.761
  188SER      H 7942  14.221   5.789   1.688
  188SER     CA 7943  14.188   5.756   1.897
  188SER     HA 7944  14.138   5.826   1.964
  188SER     CB 7945  14.145   5.614   1.940
  188SER    HB1 7946  14.183   5.590   2.039
  188SER    HB2 7947  14.186   5.539   1.872
  188SER     OG 7948  14.009   5.591   1.946
  188SER     HG 7949  13.967   5.597   1.860
  188SER      C 7950  14.341   5.758   1.911
  188SER      O 7951  14.399   5.655   1.912
  189PRO      N 7952  14.415   5.872   1.928
  189PRO     CD 7953  14.362   6.004   1.923
  189PRO    HD1 7954  14.311   6.031   2.015
  189PRO    HD2 7955  14.289   6.021   1.843
  189PRO     CG 7956  14.482   6.096   1.896
  189PRO    HG1 7957  14.477   6.192   1.947
  189PRO    HG2 7958  14.476   6.115   1.789
  189PRO     CB 7959  14.605   6.013   1.933
  189PRO    HB1 7960  14.637   6.033   2.035
  189PRO    HB2 7961  14.692   6.041   1.873
  189PRO     CA 7962  14.563   5.874   1.911
  189PRO     HA 7963  14.586   5.852   1.807
  189PRO      C 7964  14.655   5.793   1.998
  189PRO      O 7965  14.770   5.774   1.963
  190ASN      N 7966  14.599   5.742   2.109
  190ASN      H 7967  14.503   5.766   2.127
  190ASN     CA 7968  14.669   5.661   2.201
  190ASN     HA 7969  14.773   5.648   2.171
  190ASN     CB 7970  14.657   5.718   2.340
  190ASN    HB1 7971  14.718   5.651   2.402
  190ASN    HB2 7972  14.552   5.719   2.368
  190ASN     CG 7973  14.703   5.855   2.364
  190ASN    OD1 7974  14.632   5.943   2.421
  190ASN    ND2 7975  14.823   5.882   2.329
  190ASN   HD21 7976  14.884   5.818   2.280
  190ASN   HD22 7977  14.868   5.965   2.367
  190ASN      C 7978  14.624   5.511   2.191
  190ASN      O 7979  14.674   5.422   2.254
  191TYR      N 7980  14.530   5.469   2.098
  191TYR      H 7981  14.500   5.547   2.041
  191TYR     CA 7982  14.494   5.331   2.064
  191TYR     HA 7983  14.479   5.281   2.159
  191TYR     CB 7984  14.352   5.335   2.005
  191TYR    HB1 7985  14.354   5.406   1.923
  191TYR    HB2 7986  14.278   5.365   2.079
  191TYR     CG 7987  14.301   5.200   1.951
  191TYR    CD1 7988  14.334   5.166   1.817
  191TYR    HD1 7989  14.382   5.241   1.755
  191TYR    CE1 7990  14.303   5.035   1.771
  191TYR    HE1 7991  14.333   4.998   1.674
  191TYR     CZ 7992  14.243   4.942   1.859
  191TYR     OH 7993  14.236   4.811   1.820
  191TYR     HH 7994  14.248   4.814   1.725
  191TYR    CE2 7995  14.208   4.977   1.992
  191TYR    HE2 7996  14.154   4.906   2.052
  191TYR    CD2 7997  14.238   5.107   2.036
  191TYR    HD2 7998  14.199   5.131   2.134
  191TYR      C 7999  14.594   5.258   1.976
  191TYR      O 8000  14.648   5.315   1.882
  192SER      N 8001  14.620   5.133   2.006
  192SER      H 8002  14.576   5.089   2.086
  192SER     CA 8003  14.695   5.040   1.924
  192SER     HA 8004  14.683   5.068   1.820
  192SER     CB 8005  14.845   5.043   1.959
  192SER    HB1 8006  14.858   4.999   2.058
  192SER    HB2 8007  14.879   5.146   1.957
  192SER     OG 8008  14.911   4.962   1.874
  192SER     HG 8009  14.980   4.911   1.918
  192SER      C 8010  14.636   4.895   1.944
  192SER      O 8011  14.578   4.863   2.049
  193PRO      N 8012  14.638   4.804   1.847
  193PRO     CD 8013  14.692   4.814   1.707
  193PRO    HD1 8014  14.794   4.776   1.706
  193PRO    HD2 8015  14.679   4.917   1.676
  193PRO     CG 8016  14.596   4.728   1.630
  193PRO    HG1 8017  14.629   4.692   1.533
  193PRO    HG2 8018  14.502   4.783   1.628
  193PRO     CB 8019  14.581   4.613   1.723
  193PRO    HB1 8020  14.674   4.559   1.732
  193PRO    HB2 8021  14.493   4.553   1.700
  193PRO     CA 8022  14.563   4.677   1.856
  193PRO     HA 8023  14.457   4.694   1.873
  193PRO      C 8024  14.609   4.576   1.960
  193PRO      O 8025  14.729   4.567   1.983
  194THR      N 8026  14.514   4.490   2.009
  194THR      H 8027  14.416   4.503   1.988
  194THR     CA 8028  14.543   4.382   2.102
  194THR     HA 8029  14.602   4.435   2.177
  194THR     CB 8030  14.426   4.320   2.182
  194THR     HB 8031  14.351   4.278   2.115
  194THR    CG2 8032  14.451   4.213   2.284
  194THR   HG21 8033  14.361   4.195   2.342
  194THR   HG22 8034  14.481   4.119   2.236
  194THR   HG23 8035  14.530   4.252   2.348
  194THR    OG1 8036  14.372   4.428   2.246
  194THR    HG1 8037  14.285   4.444   2.209
  194THR      C 8038  14.630   4.271   2.043
  194THR      O 8039  14.603   4.223   1.934
  195SER      N 8040  14.732   4.235   2.125
  195SER      H 8041  14.754   4.292   2.205
  195SER     CA 8042  14.826   4.119   2.092
  195SER     HA 8043  14.851   4.126   1.986
  195SER     CB 8044  14.957   4.129   2.176
  195SER    HB1 8045  15.014   4.036   2.169
  195SER    HB2 8046  14.928   4.150   2.280
  195SER     OG 8047  15.032   4.235   2.125
  195SER     HG 8048  14.981   4.316   2.129
  195SER      C 8049  14.749   3.991   2.128
  195SER      O 8050  14.665   3.982   2.219
  196PRO      N 8051  14.794   3.882   2.066
  196PRO     CD 8052  14.905   3.872   1.967
  196PRO    HD1 8053  14.998   3.890   2.020
  196PRO    HD2 8054  14.889   3.931   1.877
  196PRO     CG 8055  14.896   3.718   1.927
  196PRO    HG1 8056  14.991   3.669   1.951
  196PRO    HG2 8057  14.882   3.715   1.819
  196PRO     CB 8058  14.773   3.658   2.008
  196PRO    HB1 8059  14.776   3.552   2.034
  196PRO    HB2 8060  14.691   3.667   1.936
  196PRO     CA 8061  14.744   3.753   2.113
  196PRO     HA 8062  14.636   3.761   2.126
  196PRO      C 8063  14.812   3.714   2.252
  196PRO      O 8064  14.926   3.744   2.282
  197SER      N 8065  14.724   3.648   2.330
  197SER      H 8066  14.628   3.634   2.299
  197SER     CA 8067  14.764   3.574   2.452
  197SER     HA 8068  14.823   3.640   2.516
  197SER     CB 8069  14.642   3.544   2.535
  197SER    HB1 8070  14.650   3.471   2.615
  197SER    HB2 8071  14.572   3.491   2.470
  197SER     OG 8072  14.573   3.662   2.582
  197SER     HG 8073  14.575   3.660   2.678
  197SER      C 8074  14.828   3.438   2.433
  197SER      O 8075  14.916   3.403   2.520
  198TYR      N 8076  14.793   3.373   2.321
  198TYR      H 8077  14.719   3.417   2.268
  198TYR     CA 8078  14.853   3.251   2.273
  198TYR     HA 8079  14.940   3.228   2.335
  198TYR     CB 8080  14.751   3.145   2.313
  198TYR    HB1 8081  14.793   3.048   2.288
  198TYR    HB2 8082  14.666   3.173   2.250
  198TYR     CG 8083  14.705   3.136   2.453
  198TYR    CD1 8084  14.792   3.089   2.554
  198TYR    HD1 8085  14.891   3.053   2.527
  198TYR    CE1 8086  14.749   3.099   2.694
  198TYR    HE1 8087  14.818   3.083   2.775
  198TYR     CZ 8088  14.622   3.143   2.720
  198TYR     OH 8089  14.586   3.150   2.853
  198TYR     HH 8090  14.651   3.110   2.911
  198TYR    CE2 8091  14.535   3.193   2.618
  198TYR    HE2 8092  14.439   3.236   2.641
  198TYR    CD2 8093  14.578   3.188   2.483
  198TYR    HD2 8094  14.511   3.221   2.405
  198TYR      C 8095  14.885   3.251   2.125
  198TYR      O 8096  14.798   3.292   2.043
  199SER      N 8097  15.000   3.197   2.085
  199SER      H 8098  15.065   3.163   2.154
  199SER     CA 8099  15.045   3.176   1.944
  199SER     HA 8100  14.961   3.194   1.876
  199SER     CB 8101  15.163   3.264   1.908
  199SER    HB1 8102  15.210   3.235   1.814
  199SER    HB2 8103  15.232   3.267   1.992
  199SER     OG 8104  15.108   3.393   1.898
  199SER     HG 8105  15.122   3.424   1.988
  199SER      C 8106  15.095   3.037   1.931
  199SER      O 8107  15.157   2.988   2.024
  200PRO      N 8108  15.089   2.975   1.809
  200PRO     CD 8109  15.016   3.014   1.686
  200PRO    HD1 8110  15.084   3.082   1.635
  200PRO    HD2 8111  14.924   3.065   1.716
  200PRO     CG 8112  14.987   2.893   1.599
  200PRO    HG1 8113  14.978   2.924   1.495
  200PRO    HG2 8114  14.897   2.847   1.640
  200PRO     CB 8115  15.117   2.819   1.620
  200PRO    HB1 8116  15.195   2.860   1.556
  200PRO    HB2 8117  15.107   2.711   1.609
  200PRO     CA 8118  15.157   2.853   1.770
  200PRO     HA 8119  15.112   2.773   1.828
  200PRO      C 8120  15.311   2.862   1.776
  200PRO      O 8121  15.369   2.964   1.733
  201THR      N 8122  15.382   2.752   1.815
  201THR      H 8123  15.322   2.682   1.856
  201THR     CA 8124  15.528   2.738   1.835
  201THR     HA 8125  15.589   2.804   1.774
  201THR     CB 8126  15.569   2.760   1.981
  201THR     HB 8127  15.671   2.729   2.004
  201THR    CG2 8128  15.529   2.906   2.019
  201THR   HG21 8129  15.557   2.976   1.939
  201THR   HG22 8130  15.421   2.916   2.032
  201THR   HG23 8131  15.585   2.936   2.107
  201THR    OG1 8132  15.496   2.679   2.065
  201THR    HG1 8133  15.505   2.722   2.151
  201THR      C 8134  15.560   2.588   1.808
  201THR      O 8135  15.488   2.496   1.829
  202SER      N 8136  15.685   2.572   1.754
  202SER      H 8137  15.738   2.657   1.744
  202SER     CA 8138  15.743   2.437   1.730
  202SER     HA 8139  15.665   2.361   1.733
  202SER     CB 8140  15.804   2.449   1.592
  202SER    HB1 8141  15.873   2.366   1.579
  202SER    HB2 8142  15.865   2.538   1.577
  202SER     OG 8143  15.699   2.446   1.495
  202SER     HG 8144  15.657   2.532   1.487
  202SER      C 8145  15.853   2.402   1.836
  202SER      O 8146  15.905   2.495   1.896
  203PRO      N 8147  15.892   2.279   1.856
  203PRO     CD 8148  15.837   2.158   1.790
  203PRO    HD1 8149  15.917   2.111   1.733
  203PRO    HD2 8150  15.751   2.171   1.724
  203PRO     CG 8151  15.819   2.063   1.910
  203PRO    HG1 8152  15.816   1.958   1.880
  203PRO    HG2 8153  15.728   2.079   1.968
  203PRO     CB 8154  15.950   2.089   1.980
  203PRO    HB1 8155  16.041   2.058   1.927
  203PRO    HB2 8156  15.953   2.035   2.074
  203PRO     CA 8157  15.960   2.244   1.980
  203PRO     HA 8158  15.896   2.292   2.055
  203PRO      C 8159  16.099   2.299   2.013
  203PRO      O 8160  16.189   2.330   1.930
  204SER      N 8161  16.137   2.315   2.141
  204SER      H 8162  16.078   2.263   2.204
  204SER     CA 8163  16.255   2.392   2.185
  204SER     HA 8164  16.251   2.479   2.119
  204SER     CB 8165  16.237   2.446   2.331
  204SER    HB1 8166  16.159   2.521   2.320
  204SER    HB2 8167  16.323   2.504   2.363
  204SER     OG 8168  16.208   2.330   2.406
  204SER     HG 8169  16.173   2.366   2.488
  204SER      C 8170  16.389   2.321   2.183
  204SER      O 8171  16.477   2.339   2.271
  205TYR      N 8172  16.402   2.228   2.087
  205TYR      H 8173  16.340   2.228   2.007
  205TYR     CA 8174  16.535   2.160   2.073
  205TYR     HA 8175  16.592   2.170   2.165
  205TYR     CB 8176  16.501   2.014   2.048
  205TYR    HB1 8177  16.426   1.985   2.122
  205TYR    HB2 8178  16.585   1.947   2.065
  205TYR     CG 8179  16.450   1.973   1.902
  205TYR    CD1 8180  16.323   2.017   1.854
  205TYR    HD1 8181  16.261   2.089   1.906
  205TYR    CE1 8182  16.272   1.963   1.735
  205TYR    HE1 8183  16.181   2.007   1.696
  205TYR     CZ 8184  16.348   1.887   1.648
  205TYR     OH 8185  16.298   1.847   1.529
  205TYR     HH 8186  16.203   1.861   1.526
  205TYR    CE2 8187  16.476   1.856   1.688
  205TYR    HE2 8188  16.537   1.796   1.622
  205TYR    CD2 8189  16.523   1.895   1.813
  205TYR    HD2 8190  16.619   1.856   1.841
  205TYR      C 8191  16.622   2.217   1.965
  205TYR      O 8192  16.571   2.283   1.880
  206SER      N 8193  16.750   2.186   1.968
  206SER      H 8194  16.778   2.127   2.046
  206SER     CA 8195  16.844   2.248   1.873
  206SER     HA 8196  16.788   2.270   1.782
  206SER     CB 8197  16.903   2.377   1.929
  206SER    HB1 8198  16.819   2.446   1.937
  206SER    HB2 8199  16.968   2.416   1.851
  206SER     OG 8200  16.973   2.385   2.058
  206SER     HG 8201  16.908   2.374   2.128
  206SER      C 8202  16.952   2.149   1.825
  206SER      O 8203  17.046   2.123   1.903
  207PRO      N 8204  16.959   2.106   1.696
  207PRO     CD 8205  16.872   2.120   1.581
  207PRO    HD1 8206  16.876   2.222   1.541
  207PRO    HD2 8207  16.769   2.100   1.607
  207PRO     CG 8208  16.912   2.018   1.477
  207PRO    HG1 8209  16.900   2.065   1.379
  207PRO    HG2 8210  16.851   1.927   1.480
  207PRO     CB 8211  17.053   1.977   1.505
  207PRO    HB1 8212  17.127   2.035   1.449
  207PRO    HB2 8213  17.073   1.873   1.479
  207PRO     CA 8214  17.067   2.016   1.651
  207PRO     HA 8215  17.053   1.921   1.704
  207PRO      C 8216  17.219   2.051   1.672
  207PRO      O 8217  17.300   1.963   1.691
  208THR      N 8218  17.253   2.183   1.682
  208THR      H 8219  17.190   2.247   1.635
  208THR     CA 8220  17.385   2.231   1.714
  208THR     HA 8221  17.456   2.152   1.686
  208THR     CB 8222  17.434   2.345   1.623
  208THR     HB 8223  17.518   2.399   1.666
  208THR    CG2 8224  17.478   2.292   1.481
  208THR   HG21 8225  17.428   2.196   1.466
  208THR   HG22 8226  17.438   2.364   1.411
  208THR   HG23 8227  17.586   2.291   1.473
  208THR    OG1 8228  17.330   2.433   1.592
  208THR    HG1 8229  17.377   2.516   1.582
  208THR      C 8230  17.408   2.268   1.865
  208THR      O 8231  17.464   2.374   1.900
  209SER      N 8232  17.368   2.171   1.947
  209SER      H 8233  17.312   2.094   1.914
  209SER     CA 8234  17.404   2.170   2.090
  209SER     HA 8235  17.497   2.224   2.106
  209SER     CB 8236  17.300   2.231   2.185
  209SER    HB1 8237  17.322   2.199   2.288
  209SER    HB2 8238  17.199   2.209   2.152
  209SER     OG 8239  17.306   2.372   2.200
  209SER     HG 8240  17.225   2.403   2.240
  209SER      C 8241  17.428   2.022   2.142
  209SER      O 8242  17.340   1.935   2.107
  210PRO      N 8243  17.526   1.995   2.229
  210PRO     CD 8244  17.654   2.065   2.246
  210PRO    HD1 8245  17.638   2.149   2.314
  210PRO    HD2 8246  17.686   2.102   2.149
  210PRO     CG 8247  17.744   1.961   2.308
  210PRO    HG1 8248  17.809   2.015   2.376
  210PRO    HG2 8249  17.803   1.920   2.226
  210PRO     CB 8250  17.661   1.852   2.369
  210PRO    HB1 8251  17.638   1.876   2.473
  210PRO    HB2 8252  17.718   1.760   2.355
  210PRO     CA 8253  17.534   1.859   2.285
  210PRO     HA 8254  17.548   1.795   2.197
  210PRO      C 8255  17.411   1.823   2.362
  210PRO      O 8256  17.352   1.913   2.423
  211SER      N 8257  17.373   1.693   2.368
  211SER      H 8258  17.423   1.618   2.323
  211SER     CA 8259  17.286   1.651   2.473
  211SER     HA 8260  17.305   1.710   2.563
  211SER     CB 8261  17.136   1.656   2.433
  211SER    HB1 8262  17.072   1.570   2.450
  211SER    HB2 8263  17.128   1.676   2.326
  211SER     OG 8264  17.078   1.771   2.496
  211SER     HG 8265  17.110   1.854   2.461
  211SER      C 8266  17.326   1.508   2.517
  211SER      O 8267  17.389   1.428   2.448
  212TYR      N 8268  17.283   1.468   2.638
  212TYR      H 8269  17.237   1.537   2.696
  212TYR     CA 8270  17.279   1.327   2.688
  212TYR     HA 8271  17.324   1.261   2.614
  212TYR     CB 8272  17.376   1.317   2.814
  212TYR    HB1 8273  17.482   1.328   2.795
  212TYR    HB2 8274  17.357   1.215   2.846
  212TYR     CG 8275  17.349   1.421   2.922
  212TYR    CD1 8276  17.424   1.542   2.921
  212TYR    HD1 8277  17.517   1.547   2.866
  212TYR    CE1 8278  17.401   1.640   3.016
  212TYR    HE1 8279  17.457   1.732   3.015
  212TYR     CZ 8280  17.301   1.623   3.114
  212TYR     OH 8281  17.288   1.712   3.213
  212TYR     HH 8282  17.336   1.794   3.200
  212TYR    CE2 8283  17.223   1.509   3.113
  212TYR    HE2 8284  17.146   1.504   3.188
  212TYR    CD2 8285  17.242   1.408   3.015
  212TYR    HD2 8286  17.175   1.325   3.001
  212TYR      C 8287  17.137   1.278   2.726
  212TYR      O 8288  17.127   1.151   2.745
  213SER      N 8289  17.025   1.355   2.744
  213SER      H 8290  17.032   1.456   2.748
  213SER     CA 8291  16.885   1.314   2.762
  213SER     HA 8292  16.885   1.206   2.778
  213SER     CB 8293  16.824   1.371   2.890
  213SER    HB1 8294  16.857   1.311   2.975
  213SER    HB2 8295  16.716   1.358   2.882
  213SER     OG 8296  16.849   1.508   2.901
  213SER     HG 8297  16.943   1.518   2.884
  213SER      C 8298  16.809   1.353   2.640
  213SER      O 8299  16.827   1.464   2.587
  214PRO      N 8300  16.708   1.278   2.593
  214PRO     CD 8301  16.664   1.151   2.655
  214PRO    HD1 8302  16.651   1.166   2.762
  214PRO    HD2 8303  16.733   1.067   2.644
  214PRO     CG 8304  16.525   1.120   2.596
  214PRO    HG1 8305  16.457   1.179   2.658
  214PRO    HG2 8306  16.505   1.012   2.597
  214PRO     CB 8307  16.539   1.171   2.456
  214PRO    HB1 8308  16.443   1.181   2.406
  214PRO    HB2 8309  16.600   1.098   2.402
  214PRO     CA 8310  16.621   1.304   2.469
  214PRO     HA 8311  16.684   1.316   2.381
  214PRO      C 8312  16.535   1.426   2.489
  214PRO      O 8313  16.495   1.460   2.602
  215SER      N 8314  16.491   1.484   2.376
  215SER      H 8315  16.509   1.429   2.292
  215SER     CA 8316  16.398   1.596   2.373
  215SER     HA 8317  16.309   1.571   2.431
  215SER     CB 8318  16.464   1.726   2.431
  215SER    HB1 8319  16.502   1.700   2.529
  215SER    HB2 8320  16.387   1.801   2.448
  215SER     OG 8321  16.569   1.789   2.351
  215SER     HG 8322  16.639   1.726   2.333
  215SER      C 8323  16.348   1.612   2.232
  215SER      O 8324  16.234   1.660   2.218
  216SER      N 8325  16.411   1.567   2.120
  216SER      H 8326  16.494   1.515   2.141
  216SER     CA 8327  16.361   1.577   1.983
  216SER     HA 8328  16.331   1.680   1.964
  216SER     CB 8329  16.477   1.536   1.885
  216SER    HB1 8330  16.571   1.590   1.894
  216SER    HB2 8331  16.440   1.544   1.782
  216SER     OG 8332  16.517   1.402   1.895
  216SER     HG 8333  16.524   1.374   1.804
  216SER      C 8334  16.234   1.489   1.969
  216SER      O 8335  16.228   1.377   2.021
  217PRO      N 8336  16.127   1.541   1.898
  217PRO     CD 8337  16.121   1.672   1.842
  217PRO    HD1 8338  16.181   1.676   1.751
  217PRO    HD2 8339  16.157   1.746   1.914
  217PRO     CG 8340  15.976   1.699   1.810
  217PRO    HG1 8341  15.974   1.722   1.703
  217PRO    HG2 8342  15.939   1.788   1.860
  217PRO     CB 8343  15.891   1.582   1.852
  217PRO    HB1 8344  15.842   1.549   1.760
  217PRO    HB2 8345  15.817   1.603   1.928
  217PRO     CA 8346  15.995   1.478   1.901
  217PRO     HA 8347  15.977   1.455   2.006
  217PRO      C 8348  15.979   1.345   1.831
  217PRO      O 8349  16.066   1.314   1.746
  218ARG      N 8350  15.868   1.270   1.849
  218ARG      H 8351  15.794   1.292   1.914
  218ARG     CA 8352  15.824   1.167   1.751
  218ARG     HA 8353  15.919   1.119   1.725
  218ARG     CB 8354  15.716   1.076   1.808
  218ARG    HB1 8355  15.619   1.126   1.807
  218ARG    HB2 8356  15.735   1.048   1.912
  218ARG     CG 8357  15.701   0.942   1.729
  218ARG    HG1 8358  15.802   0.901   1.715
  218ARG    HG2 8359  15.659   0.969   1.632
  218ARG     CD 8360  15.611   0.842   1.813
  218ARG    HD1 8361  15.510   0.884   1.817
  218ARG    HD2 8362  15.657   0.823   1.910
  218ARG     NE 8363  15.590   0.713   1.748
  218ARG     HE 8364  15.644   0.693   1.665
  218ARG     CZ 8365  15.500   0.623   1.784
  218ARG    NH1 8366  15.439   0.626   1.899
  218ARG   HH11 8367  15.462   0.695   1.969
  218ARG   HH12 8368  15.361   0.564   1.917
  218ARG    NH2 8369  15.465   0.531   1.700
  218ARG   HH21 8370  15.480   0.528   1.600
  218ARG   HH22 8371  15.396   0.474   1.746
  218ARG      C 8372  15.766   1.230   1.622
  218ARG      O 8373  15.700   1.336   1.640
  219TYR      N 8374  15.788   1.169   1.506
  219TYR      H 8375  15.833   1.078   1.510
  219TYR     CA 8376  15.740   1.238   1.383
  219TYR     HA 8377  15.769   1.342   1.393
  219TYR     CB 8378  15.811   1.169   1.264
  219TYR    HB1 8379  15.774   1.068   1.252
  219TYR    HB2 8380  15.919   1.159   1.274
  219TYR     CG 8381  15.793   1.238   1.130
  219TYR    CD1 8382  15.890   1.329   1.083
  219TYR    HD1 8383  15.975   1.354   1.145
  219TYR    CE1 8384  15.885   1.396   0.960
  219TYR    HE1 8385  15.958   1.471   0.934
  219TYR     CZ 8386  15.783   1.357   0.873
  219TYR     OH 8387  15.776   1.401   0.750
  219TYR     HH 8388  15.720   1.345   0.695
  219TYR    CE2 8389  15.685   1.260   0.908
  219TYR    HE2 8390  15.600   1.237   0.845
  219TYR    CD2 8391  15.689   1.201   1.035
  219TYR    HD2 8392  15.616   1.128   1.067
  219TYR      C 8393  15.590   1.242   1.370
  219TYR      O 8394  15.521   1.150   1.413
  220THR      N 8395  15.539   1.357   1.327
  220THR      H 8396  15.601   1.434   1.306
  220THR     CA 8397  15.400   1.402   1.342
  220THR     HA 8398  15.371   1.352   1.434
  220THR     CB 8399  15.381   1.558   1.356
  220THR     HB 8400  15.276   1.586   1.362
  220THR    CG2 8401  15.456   1.627   1.468
  220THR   HG21 8402  15.561   1.599   1.473
  220THR   HG22 8403  15.438   1.734   1.464
  220THR   HG23 8404  15.416   1.597   1.565
  220THR    OG1 8405  15.448   1.621   1.246
  220THR    HG1 8406  15.464   1.711   1.276
  220THR      C 8407  15.316   1.348   1.225
  220THR      O 8408  15.373   1.313   1.122
  221PRO      N 8409  15.188   1.334   1.240
  221PRO     CD 8410  15.110   1.346   1.365
  221PRO    HD1 8411  15.141   1.438   1.415
  221PRO    HD2 8412  15.132   1.254   1.419
  221PRO     CG 8413  14.967   1.360   1.328
  221PRO    HG1 8414  14.952   1.468   1.323
  221PRO    HG2 8415  14.894   1.305   1.388
  221PRO     CB 8416  14.951   1.306   1.185
  221PRO    HB1 8417  14.892   1.371   1.119
  221PRO    HB2 8418  14.900   1.211   1.177
  221PRO     CA 8419  15.096   1.309   1.132
  221PRO     HA 8420  15.124   1.218   1.079
  221PRO      C 8421  15.102   1.425   1.033
  221PRO      O 8422  15.132   1.538   1.073
  222GLN      N 8423  15.087   1.391   0.901
  222GLN      H 8424  15.077   1.293   0.880
  222GLN     CA 8425  15.121   1.484   0.794
  222GLN     HA 8426  15.153   1.584   0.822
  222GLN     CB 8427  15.229   1.423   0.712
  222GLN    HB1 8428  15.245   1.484   0.623
  222GLN    HB2 8429  15.212   1.318   0.690
  222GLN     CG 8430  15.361   1.419   0.788
  222GLN    HG1 8431  15.436   1.366   0.729
  222GLN    HG2 8432  15.348   1.363   0.881
  222GLN     CD 8433  15.426   1.557   0.813
  222GLN    OE1 8434  15.423   1.635   0.725
  222GLN    NE2 8435  15.481   1.583   0.929
  222GLN   HE21 8436  15.468   1.518   1.005
  222GLN   HE22 8437  15.493   1.681   0.951
  222GLN      C 8438  15.000   1.497   0.693
  222GLN      O 8439  14.919   1.402   0.680
  223SER      N 8440  14.972   1.620   0.651
  223SER      H 8441  15.015   1.701   0.693
  223SER     CA 8442  14.888   1.651   0.538
  223SER     HA 8443  14.888   1.567   0.469
  223SER     CB 8444  14.742   1.661   0.589
  223SER    HB1 8445  14.671   1.684   0.509
  223SER    HB2 8446  14.740   1.745   0.659
  223SER     OG 8447  14.701   1.543   0.658
  223SER     HG 8448  14.771   1.478   0.655
  223SER      C 8449  14.928   1.775   0.466
  223SER      O 8450  14.971   1.867   0.534
  224PRO      N 8451  14.913   1.788   0.332
  224PRO     CD 8452  14.843   1.692   0.240
  224PRO    HD1 8453  14.754   1.651   0.287
  224PRO    HD2 8454  14.909   1.608   0.225
  224PRO     CG 8455  14.806   1.768   0.113
  224PRO    HG1 8456  14.708   1.816   0.119
  224PRO    HG2 8457  14.805   1.698   0.029
  224PRO     CB 8458  14.921   1.871   0.112
  224PRO    HB1 8459  14.898   1.952   0.044
  224PRO    HB2 8460  15.010   1.819   0.075
  224PRO     CA 8461  14.939   1.913   0.255
  224PRO     HA 8462  15.040   1.947   0.276
  224PRO      C 8463  14.846   2.033   0.292
  224PRO      O 8464  14.875   2.147   0.254
  225THR      N 8465  14.732   2.005   0.355
  225THR      H 8466  14.700   1.917   0.391
  225THR     CA 8467  14.618   2.101   0.366
  225THR     HA 8468  14.618   2.156   0.272
  225THR     CB 8469  14.488   2.030   0.400
  225THR     HB 8470  14.432   2.090   0.471
  225THR    CG2 8471  14.406   2.002   0.274
  225THR   HG21 8472  14.345   2.091   0.258
  225THR   HG22 8473  14.468   1.970   0.191
  225THR   HG23 8474  14.326   1.931   0.295
  225THR    OG1 8475  14.503   1.894   0.463
  225THR    HG1 8476  14.416   1.883   0.501
  225THR      C 8477  14.635   2.210   0.474
  225THR      O 8478  14.713   2.195   0.571
  226TYR      N 8479  14.568   2.326   0.457
  226TYR      H 8480  14.519   2.329   0.369
  226TYR     CA 8481  14.552   2.437   0.555
  226TYR     HA 8482  14.645   2.449   0.610
  226TYR     CB 8483  14.513   2.562   0.473
  226TYR    HB1 8484  14.421   2.540   0.419
  226TYR    HB2 8485  14.587   2.595   0.400
  226TYR     CG 8486  14.496   2.688   0.552
  226TYR    CD1 8487  14.599   2.772   0.586
  226TYR    HD1 8488  14.698   2.745   0.553
  226TYR    CE1 8489  14.580   2.881   0.672
  226TYR    HE1 8490  14.660   2.947   0.701
  226TYR     CZ 8491  14.444   2.924   0.697
  226TYR     OH 8492  14.423   3.039   0.770
  226TYR     HH 8493  14.337   3.042   0.811
  226TYR    CE2 8494  14.337   2.831   0.667
  226TYR    HE2 8495  14.236   2.860   0.690
  226TYR    CD2 8496  14.364   2.724   0.583
  226TYR    HD2 8497  14.282   2.659   0.556
  226TYR      C 8498  14.443   2.392   0.653
  226TYR      O 8499  14.367   2.295   0.627
  227THR      N 8500  14.431   2.454   0.767
  227THR      H 8501  14.512   2.511   0.786
  227THR     CA 8502  14.325   2.424   0.869
  227THR     HA 8503  14.257   2.353   0.823
  227THR     CB 8504  14.380   2.353   0.997
  227THR     HB 8505  14.437   2.421   1.061
  227THR    CG2 8506  14.275   2.299   1.087
  227THR   HG21 8507  14.324   2.273   1.181
  227THR   HG22 8508  14.198   2.374   1.105
  227THR   HG23 8509  14.231   2.202   1.063
  227THR    OG1 8510  14.467   2.242   0.972
  227THR    HG1 8511  14.536   2.252   1.037
  227THR      C 8512  14.248   2.551   0.906
  227THR      O 8513  14.319   2.643   0.948
  228PRO      N 8514  14.113   2.559   0.895
  228PRO     CD 8515  14.027   2.457   0.833
  228PRO    HD1 8516  14.038   2.364   0.890
  228PRO    HD2 8517  14.051   2.442   0.728
  228PRO     CG 8518  13.884   2.506   0.850
  228PRO    HG1 8519  13.845   2.484   0.950
  228PRO    HG2 8520  13.828   2.461   0.767
  228PRO     CB 8521  13.898   2.656   0.844
  228PRO    HB1 8522  13.817   2.699   0.903
  228PRO    HB2 8523  13.899   2.704   0.746
  228PRO     CA 8524  14.032   2.678   0.917
  228PRO     HA 8525  14.080   2.765   0.873
  228PRO      C 8526  14.000   2.717   1.062
  228PRO      O 8527  14.059   2.656   1.152
  229SER      N 8528  13.920   2.824   1.088
  229SER      H 8529  13.879   2.874   1.011
  229SER     CA 8530  13.882   2.858   1.227
  229SER     HA 8531  13.969   2.855   1.293
  229SER     CB 8532  13.825   3.008   1.236
  229SER    HB1 8533  13.897   3.089   1.230
  229SER    HB2 8534  13.776   3.015   1.333
  229SER     OG 8535  13.730   3.028   1.141
  229SER     HG 8536  13.768   3.003   1.057
  229SER      C 8537  13.786   2.758   1.284
  229SER      O 8538  13.703   2.699   1.211
  230SER      N 8539  13.786   2.734   1.416
  230SER      H 8540  13.877   2.752   1.456
  230SER     CA 8541  13.676   2.689   1.498
  230SER     HA 8542  13.588   2.698   1.434
  230SER     CB 8543  13.686   2.542   1.541
  230SER    HB1 8544  13.605   2.512   1.608
  230SER    HB2 8545  13.780   2.517   1.590
  230SER     OG 8546  13.682   2.459   1.428
  230SER     HG 8547  13.765   2.477   1.383
  230SER      C 8548  13.660   2.772   1.625
  230SER      O 8549  13.762   2.831   1.670
  231PRO      N 8550  13.547   2.780   1.697
  231PRO     CD 8551  13.420   2.726   1.658
  231PRO    HD1 8552  13.411   2.622   1.686
  231PRO    HD2 8553  13.413   2.730   1.549
  231PRO     CG 8554  13.303   2.800   1.723
  231PRO    HG1 8555  13.210   2.745   1.730
  231PRO    HG2 8556  13.273   2.886   1.662
  231PRO     CB 8557  13.372   2.856   1.848
  231PRO    HB1 8558  13.370   2.787   1.932
  231PRO    HB2 8559  13.334   2.955   1.876
  231PRO     CA 8560  13.523   2.872   1.805
  231PRO     HA 8561  13.547   2.972   1.769
  231PRO      C 8562  13.618   2.864   1.930
  231PRO      O 8563  13.617   2.965   2.005
  232SER      N 8564  13.692   2.761   1.965
  232SER      H 8565  13.676   2.674   1.918
  232SER     CA 8566  13.791   2.765   2.071
  232SER     HA 8567  13.771   2.849   2.138
  232SER     CB 8568  13.780   2.640   2.158
  232SER    HB1 8569  13.869   2.647   2.220
  232SER    HB2 8570  13.770   2.550   2.097
  232SER     OG 8571  13.664   2.646   2.240
  232SER     HG 8572  13.593   2.591   2.207
  232SER      C 8573  13.926   2.777   2.010
  232SER      O 8574  14.024   2.789   2.089
  233TYR      N 8575  13.945   2.770   1.875
  233TYR      H 8576  13.861   2.772   1.820
  233TYR     CA 8577  14.070   2.723   1.812
  233TYR     HA 8578  14.148   2.755   1.881
  233TYR     CB 8579  14.074   2.573   1.807
  233TYR    HB1 8580  14.174   2.546   1.772
  233TYR    HB2 8581  14.006   2.545   1.726
  233TYR     CG 8582  14.041   2.483   1.922
  233TYR    CD1 8583  14.141   2.456   2.020
  233TYR    HD1 8584  14.232   2.514   2.021
  233TYR    CE1 8585  14.116   2.365   2.125
  233TYR    HE1 8586  14.181   2.349   2.210
  233TYR     CZ 8587  13.999   2.296   2.133
  233TYR     OH 8588  13.975   2.212   2.236
  233TYR     HH 8589  13.883   2.185   2.244
  233TYR    CE2 8590  13.896   2.327   2.040
  233TYR    HE2 8591  13.803   2.272   2.042
  233TYR    CD2 8592  13.916   2.418   1.931
  233TYR    HD2 8593  13.846   2.421   1.849
  233TYR      C 8594  14.098   2.783   1.677
  233TYR      O 8595  14.012   2.792   1.589
  234SER      N 8596  14.225   2.835   1.664
  234SER      H 8597  14.285   2.810   1.741
  234SER     CA 8598  14.271   2.914   1.552
  234SER     HA 8599  14.184   2.964   1.511
  234SER     CB 8600  14.361   3.025   1.603
  234SER    HB1 8601  14.323   3.073   1.693
  234SER    HB2 8602  14.370   3.101   1.525
  234SER     OG 8603  14.486   2.980   1.639
  234SER     HG 8604  14.492   2.961   1.733
  234SER      C 8605  14.334   2.826   1.443
  234SER      O 8606  14.370   2.704   1.464
  235PRO      N 8607  14.346   2.878   1.319
  235PRO     CD 8608  14.279   3.008   1.269
  235PRO    HD1 8609  14.339   3.089   1.310
  235PRO    HD2 8610  14.182   3.024   1.316
  235PRO     CG 8611  14.275   3.003   1.116
  235PRO    HG1 8612  14.277   3.101   1.067
  235PRO    HG2 8613  14.190   2.952   1.070
  235PRO     CB 8614  14.403   2.917   1.091
  235PRO    HB1 8615  14.491   2.980   1.102
  235PRO    HB2 8616  14.400   2.871   0.992
  235PRO     CA 8617  14.404   2.810   1.205
  235PRO     HA 8618  14.333   2.732   1.180
  235PRO      C 8619  14.545   2.749   1.231
  235PRO      O 8620  14.643   2.826   1.239
  236SER      N 8621  14.558   2.618   1.250
  236SER      H 8622  14.477   2.558   1.249
  236SER     CA 8623  14.690   2.553   1.292
  236SER     HA 8624  14.769   2.621   1.263
  236SER     CB 8625  14.696   2.563   1.446
  236SER    HB1 8626  14.721   2.667   1.468
  236SER    HB2 8627  14.783   2.503   1.474
  236SER     OG 8628  14.574   2.512   1.508
  236SER     HG 8629  14.508   2.582   1.509
  236SER      C 8630  14.695   2.409   1.243
  236SER      O 8631  14.605   2.350   1.181
  237SER      N 8632  14.809   2.352   1.271
  237SER      H 8633  14.868   2.414   1.325
  237SER     CA 8634  14.854   2.220   1.238
  237SER     HA 8635  14.768   2.156   1.221
  237SER     CB 8636  14.928   2.226   1.100
  237SER    HB1 8637  14.987   2.135   1.097
  237SER    HB2 8638  14.991   2.314   1.087
  237SER     OG 8639  14.834   2.226   0.997
  237SER     HG 8640  14.813   2.317   0.978
  237SER      C 8641  14.942   2.159   1.346
  237SER      O 8642  14.998   2.233   1.428
  238PRO      N 8643  14.964   2.024   1.337
  238PRO     CD 8644  14.889   1.919   1.265
  238PRO    HD1 8645  14.929   1.916   1.164
  238PRO    HD2 8646  14.785   1.949   1.265
  238PRO     CG 8647  14.914   1.784   1.339
  238PRO    HG1 8648  14.909   1.700   1.269
  238PRO    HG2 8649  14.856   1.767   1.429
  238PRO     CB 8650  15.062   1.813   1.393
  238PRO    HB1 8651  15.122   1.791   1.305
  238PRO    HB2 8652  15.090   1.756   1.482
  238PRO     CA 8653  15.067   1.971   1.418
  238PRO     HA 8654  15.035   2.001   1.518
  238PRO      C 8655  15.208   2.027   1.386
  238PRO      O 8656  15.228   2.075   1.275
  239SER      N 8657  15.303   1.997   1.471
  239SER      H 8658  15.278   1.947   1.555
  239SER     CA 8659  15.434   2.078   1.474
  239SER     HA 8660  15.461   2.123   1.378
  239SER     CB 8661  15.429   2.195   1.576
  239SER    HB1 8662  15.387   2.286   1.535
  239SER    HB2 8663  15.535   2.214   1.591
  239SER     OG 8664  15.378   2.159   1.701
  239SER     HG 8665  15.287   2.130   1.691
  239SER      C 8666  15.559   1.994   1.512
  239SER      O 8667  15.557   1.933   1.618
  240TYR      N 8668  15.662   1.990   1.426
  240TYR      H 8669  15.649   2.042   1.340
  240TYR     CA 8670  15.783   1.906   1.435
  240TYR     HA 8671  15.790   1.838   1.520
  240TYR     CB 8672  15.790   1.814   1.312
  240TYR    HB1 8673  15.814   1.874   1.225
  240TYR    HB2 8674  15.692   1.774   1.286
  240TYR     CG 8675  15.898   1.712   1.311
  240TYR    CD1 8676  15.926   1.635   1.427
  240TYR    HD1 8677  15.873   1.656   1.519
  240TYR    CE1 8678  16.027   1.537   1.430
  240TYR    HE1 8679  16.038   1.478   1.520
  240TYR     CZ 8680  16.112   1.528   1.314
  240TYR     OH 8681  16.207   1.429   1.309
  240TYR     HH 8682  16.248   1.424   1.222
  240TYR    CE2 8683  16.086   1.604   1.198
  240TYR    HE2 8684  16.154   1.589   1.116
  240TYR    CD2 8685  15.971   1.689   1.188
  240TYR    HD2 8686  15.957   1.740   1.094
  240TYR      C 8687  15.918   1.983   1.457
  240TYR      O 8688  15.999   1.937   1.531
  241SER      N 8689  15.938   2.100   1.392
  241SER      H 8690  15.857   2.130   1.339
  241SER     CA 8691  16.063   2.166   1.371
  241SER     HA 8692  16.121   2.098   1.308
  241SER     CB 8693  16.028   2.295   1.294
  241SER    HB1 8694  16.115   2.360   1.282
  241SER    HB2 8695  15.964   2.358   1.357
  241SER     OG 8696  15.975   2.267   1.172
  241SER     HG 8697  16.047   2.252   1.110
  241SER      C 8698  16.143   2.206   1.499
  241SER      O 8699  16.083   2.246   1.598
  242PRO      N 8700  16.273   2.230   1.489
  242PRO     CD 8701  16.360   2.211   1.374
  242PRO    HD1 8702  16.309   2.253   1.287
  242PRO    HD2 8703  16.361   2.104   1.349
  242PRO     CG 8704  16.499   2.277   1.413
  242PRO    HG1 8705  16.487   2.385   1.405
  242PRO    HG2 8706  16.580   2.240   1.352
  242PRO     CB 8707  16.498   2.246   1.567
  242PRO    HB1 8708  16.572   2.306   1.618
  242PRO    HB2 8709  16.518   2.140   1.585
  242PRO     CA 8710  16.353   2.276   1.600
  242PRO     HA 8711  16.336   2.230   1.697
  242PRO      C 8712  16.339   2.426   1.624
  242PRO      O 8713  16.306   2.510   1.533
  243THR      N 8714  16.368   2.475   1.743
  243THR      H 8715  16.359   2.408   1.818
  243THR     CA 8716  16.373   2.617   1.779
  243THR     HA 8717  16.379   2.679   1.690
  243THR     CB 8718  16.239   2.662   1.844
  243THR     HB 8719  16.220   2.609   1.937
  243THR    CG2 8720  16.250   2.809   1.877
  243THR   HG21 8721  16.344   2.823   1.932
  243THR   HG22 8722  16.267   2.861   1.782
  243THR   HG23 8723  16.165   2.858   1.923
  243THR    OG1 8724  16.123   2.637   1.759
  243THR    HG1 8725  16.098   2.545   1.763
  243THR      C 8726  16.509   2.638   1.851
  243THR      O 8727  16.517   2.596   1.967
  244SER      N 8728  16.605   2.717   1.802
  244SER      H 8729  16.593   2.746   1.706
  244SER     CA 8730  16.730   2.756   1.860
  244SER     HA 8731  16.751   2.672   1.926
  244SER     CB 8732  16.835   2.789   1.756
  244SER    HB1 8733  16.923   2.824   1.809
  244SER    HB2 8734  16.801   2.867   1.688
  244SER     OG 8735  16.873   2.673   1.692
  244SER     HG 8736  16.967   2.686   1.685
  244SER      C 8737  16.702   2.875   1.946
  244SER      O 8738  16.615   2.955   1.906
  245PRO      N 8739  16.754   2.888   2.069
  245PRO     CD 8740  16.867   2.812   2.112
  245PRO    HD1 8741  16.946   2.809   2.037
  245PRO    HD2 8742  16.841   2.709   2.133
  245PRO     CG 8743  16.919   2.876   2.243
  245PRO    HG1 8744  16.999   2.946   2.220
  245PRO    HG2 8745  16.963   2.792   2.297
  245PRO     CB 8746  16.791   2.941   2.300
  245PRO    HB1 8747  16.823   3.028   2.358
  245PRO    HB2 8748  16.738   2.862   2.353
  245PRO     CA 8749  16.714   2.983   2.172
  245PRO     HA 8750  16.607   2.973   2.189
  245PRO      C 8751  16.747   3.128   2.139
  245PRO      O 8752  16.792   3.161   2.027
  246LYS      N 8753  16.696   3.217   2.224
  246LYS      H 8754  16.659   3.177   2.309
  246LYS     CA 8755  16.713   3.369   2.221
  246LYS     HA 8756  16.788   3.389   2.145
  246LYS     CB 8757  16.581   3.429   2.181
  246LYS    HB1 8758  16.588   3.534   2.209
  246LYS    HB2 8759  16.503   3.387   2.244
  246LYS     CG 8760  16.551   3.415   2.034
  246LYS    HG1 8761  16.571   3.316   1.993
  246LYS    HG2 8762  16.616   3.486   1.982
  246LYS     CD 8763  16.404   3.465   2.007
  246LYS    HD1 8764  16.382   3.567   2.038
  246LYS    HD2 8765  16.339   3.406   2.071
  246LYS     CE 8766  16.364   3.443   1.866
  246LYS    HE1 8767  16.413   3.351   1.836
  246LYS    HE2 8768  16.390   3.524   1.797
  246LYS     NZ 8769  16.221   3.415   1.864
  246LYS    HZ1 8770  16.163   3.489   1.901
  246LYS    HZ2 8771  16.183   3.405   1.770
  246LYS    HZ3 8772  16.195   3.343   1.930
  246LYS      C 8773  16.764   3.423   2.350
  246LYS      O 8774  16.728   3.383   2.460
  247TYR      N 8775  16.840   3.530   2.335
  247TYR      H 8776  16.840   3.564   2.240
  247TYR     CA 8777  16.912   3.606   2.439
  247TYR     HA 8778  16.859   3.586   2.532
  247TYR     CB 8779  17.050   3.554   2.446
  247TYR    HB1 8780  17.089   3.533   2.347
  247TYR    HB2 8781  17.049   3.464   2.508
  247TYR     CG 8782  17.143   3.653   2.517
  247TYR    CD1 8783  17.147   3.653   2.656
  247TYR    HD1 8784  17.103   3.574   2.716
  247TYR    CE1 8785  17.223   3.748   2.728
  247TYR    HE1 8786  17.242   3.729   2.833
  247TYR     CZ 8787  17.296   3.849   2.660
  247TYR     OH 8788  17.364   3.950   2.721
  247TYR     HH 8789  17.358   3.950   2.817
  247TYR    CE2 8790  17.284   3.853   2.522
  247TYR    HE2 8791  17.330   3.935   2.470
  247TYR    CD2 8792  17.225   3.744   2.442
  247TYR    HD2 8793  17.240   3.748   2.335
  247TYR      C 8794  16.893   3.755   2.415
  247TYR      O 8795  16.906   3.813   2.304
  248THR      N 8796  16.886   3.825   2.527
  248THR      H 8797  16.878   3.776   2.615
  248THR     CA 8798  16.894   3.973   2.535
  248THR     HA 8799  16.963   4.010   2.459
  248THR     CB 8800  16.752   4.043   2.524
  248THR     HB 8801  16.760   4.152   2.532
  248THR    CG2 8802  16.685   4.009   2.393
  248THR   HG21 8803  16.635   3.912   2.394
  248THR   HG22 8804  16.605   4.080   2.375
  248THR   HG23 8805  16.762   4.012   2.315
  248THR    OG1 8806  16.664   4.004   2.626
  248THR    HG1 8807  16.667   3.908   2.627
  248THR      C 8808  16.950   4.006   2.672
  248THR      O 8809  16.906   3.942   2.771
  249PRO      N 8810  17.035   4.111   2.689
  249PRO     CD 8811  17.109   4.181   2.581
  249PRO    HD1 8812  17.052   4.193   2.489
  249PRO    HD2 8813  17.201   4.127   2.556
  249PRO     CG 8814  17.147   4.320   2.640
  249PRO    HG1 8815  17.063   4.389   2.639
  249PRO    HG2 8816  17.236   4.358   2.589
  249PRO     CB 8817  17.163   4.286   2.792
  249PRO    HB1 8818  17.155   4.376   2.853
  249PRO    HB2 8819  17.261   4.248   2.821
  249PRO     CA 8820  17.068   4.167   2.819
  249PRO     HA 8821  17.111   4.087   2.878
  249PRO      C 8822  16.944   4.206   2.904
  249PRO      O 8823  16.833   4.214   2.856
  250THR      N 8824  16.961   4.221   3.028
  250THR      H 8825  17.056   4.232   3.062
  250THR     CA 8826  16.873   4.258   3.132
  250THR     HA 8827  16.768   4.242   3.105
  250THR     CB 8828  16.899   4.187   3.270
  250THR     HB 8829  17.001   4.203   3.305
  250THR    CG2 8830  16.816   4.233   3.382
  250THR   HG21 8831  16.862   4.192   3.472
  250THR   HG22 8832  16.822   4.342   3.389
  250THR   HG23 8833  16.714   4.196   3.367
  250THR    OG1 8834  16.877   4.045   3.253
  250THR    HG1 8835  16.938   4.009   3.188
  250THR      C 8836  16.890   4.410   3.154
  250THR      O 8837  17.000   4.454   3.194
  251SER      N 8838  16.783   4.482   3.137
  251SER      H 8839  16.701   4.439   3.099
  251SER     CA 8840  16.767   4.618   3.193
  251SER     HA 8841  16.862   4.670   3.196
  251SER     CB 8842  16.670   4.694   3.104
  251SER    HB1 8843  16.626   4.775   3.162
  251SER    HB2 8844  16.587   4.635   3.067
  251SER     OG 8845  16.743   4.748   2.995
  251SER     HG 8846  16.713   4.834   2.968
  251SER      C 8847  16.714   4.611   3.340
  251SER      O 8848  16.621   4.539   3.359
  252PRO      N 8849  16.777   4.674   3.443
  252PRO     CD 8850  16.892   4.771   3.454
  252PRO    HD1 8851  16.864   4.873   3.425
  252PRO    HD2 8852  16.975   4.741   3.390
  252PRO     CG 8853  16.937   4.752   3.595
  252PRO    HG1 8854  16.998   4.833   3.636
  252PRO    HG2 8855  16.989   4.656   3.601
  252PRO     CB 8856  16.808   4.758   3.667
  252PRO    HB1 8857  16.767   4.858   3.662
  252PRO    HB2 8858  16.820   4.722   3.769
  252PRO     CA 8859  16.721   4.665   3.580
  252PRO     HA 8860  16.739   4.568   3.627
  252PRO      C 8861  16.575   4.694   3.601
  252PRO      O 8862  16.520   4.794   3.552
  253SER      N 8863  16.502   4.605   3.669
  253SER      H 8864  16.550   4.527   3.712
  253SER     CA 8865  16.359   4.607   3.684
  253SER     HA 8866  16.338   4.513   3.736
  253SER     CB 8867  16.322   4.702   3.802
  253SER    HB1 8868  16.221   4.676   3.834
  253SER    HB2 8869  16.322   4.806   3.771
  253SER     OG 8870  16.405   4.683   3.924
  253SER     HG 8871  16.433   4.592   3.932
  253SER      C 8872  16.268   4.629   3.561
  253SER      O 8873  16.153   4.674   3.580
  254TYR      N 8874  16.321   4.596   3.446
  254TYR      H 8875  16.416   4.562   3.444
  254TYR     CA 8876  16.254   4.631   3.316
  254TYR     HA 8877  16.226   4.736   3.324
  254TYR     CB 8878  16.359   4.636   3.211
  254TYR    HB1 8879  16.424   4.549   3.208
  254TYR    HB2 8880  16.414   4.729   3.219
  254TYR     CG 8881  16.305   4.640   3.067
  254TYR    CD1 8882  16.294   4.759   3.000
  254TYR    HD1 8883  16.301   4.857   3.047
  254TYR    CE1 8884  16.234   4.757   2.872
  254TYR    HE1 8885  16.210   4.855   2.834
  254TYR     CZ 8886  16.224   4.633   2.803
  254TYR     OH 8887  16.173   4.637   2.676
[truncated: 2,004,017 more chars]
