# Supplementary material for: Driving forces behind phase separation of the carboxy-terminal domain of RNA polymerase II
Source: Nat Commun. 2023 Sep 25;14:5979. doi: 10.1038/s41467-023-41633-8 (PMC10519987; doi:10.1038/s41467-023-41633-8)
Supplement: Supplementary file 4 — Supplementary Data 1 [file 41467_2023_41633_MOESM4_ESM.zip › MD_input_and_coordinate_files/multi_copy/topol_Protein_chain_H.itp]

;
;	File 'topol_Protein_chain_H.itp' was generated
;	By user: milana (1002)
;	On host: a743-lcb17
;	At date: Sat Feb 13 12:02:12 2021
;
;	This is a include topology file
;
;	Created by:
;	                    :-) GROMACS - gmx pdb2gmx, 2019.5 (-:
;	
;	Executable:   /home/milana/gromacs-2019.5_install_dir/bin/gmx_new
;	Data prefix:  /home/milana/gromacs-2019.5_install_dir
;	Working dir:  /home/milana/acro1_ctd/hCTD_multicopy_1us/hCTD_multicopy_regular_01
;	Command line:
;	  gmx_new pdb2gmx -f ../hCTD_multicopy_regular_01.pdb -o hCTD_multicopy_01.gro
;	Force field was read from the standard GROMACS share directory.
;

[ moleculetype ]
; Name            nrexcl
Protein_chain_H     3

[ atoms ]
;   nr       type  resnr residue  atom   cgnr     charge       mass  typeB    chargeB      massB
; residue   1 TYR rtp NTYR q +1.0
     1         N3      1    TYR      N      1      0.194      14.01
     2          H      1    TYR     H1      2     0.1873      1.008
     3          H      1    TYR     H2      3     0.1873      1.008
     4          H      1    TYR     H3      4     0.1873      1.008
     5         CT      1    TYR     CA      5      0.057      12.01
     6         HP      1    TYR     HA      6     0.0983      1.008
     7         CT      1    TYR     CB      7     0.0659      12.01
     8         HC      1    TYR    HB1      8     0.0102      1.008
     9         HC      1    TYR    HB2      9     0.0102      1.008
    10         CA      1    TYR     CG     10    -0.0205      12.01
    11         CA      1    TYR    CD1     11    -0.2002      12.01
    12         HA      1    TYR    HD1     12      0.172      1.008
    13         CA      1    TYR    CE1     13    -0.2239      12.01
    14         HA      1    TYR    HE1     14      0.165      1.008
    15          C      1    TYR     CZ     15     0.3139      12.01
    16         OH      1    TYR     OH     16    -0.5578         16
    17         HO      1    TYR     HH     17     0.4001      1.008
    18         CA      1    TYR    CE2     18    -0.2239      12.01
    19         HA      1    TYR    HE2     19      0.165      1.008
    20         CA      1    TYR    CD2     20    -0.2002      12.01
    21         HA      1    TYR    HD2     21      0.172      1.008
    22          C      1    TYR      C     22     0.6123      12.01
    23          O      1    TYR      O     23    -0.5713         16   ; qtot 1
; residue   2 SER rtp SER  q  0.0
    24          N      2    SER      N     24    -0.4157      14.01
    25          H      2    SER      H     25     0.2719      1.008
    26         CT      2    SER     CA     26    -0.0249      12.01
    27         H1      2    SER     HA     27     0.0843      1.008
    28         CT      2    SER     CB     28     0.2117      12.01
    29         H1      2    SER    HB1     29     0.0352      1.008
    30         H1      2    SER    HB2     30     0.0352      1.008
    31         OH      2    SER     OG     31    -0.6546         16
    32         HO      2    SER     HG     32     0.4275      1.008
    33          C      2    SER      C     33     0.5973      12.01
    34          O      2    SER      O     34    -0.5679         16   ; qtot 1
; residue   3 PRO rtp PRO  q  0.0
    35          N      3    PRO      N     35    -0.2548      14.01
    36         CT      3    PRO     CD     36     0.0192      12.01
    37         H1      3    PRO    HD1     37     0.0391      1.008
    38         H1      3    PRO    HD2     38     0.0391      1.008
    39         CT      3    PRO     CG     39     0.0189      12.01
    40         HC      3    PRO    HG1     40     0.0213      1.008
    41         HC      3    PRO    HG2     41     0.0213      1.008
    42         CT      3    PRO     CB     42     -0.007      12.01
    43         HC      3    PRO    HB1     43     0.0253      1.008
    44         HC      3    PRO    HB2     44     0.0253      1.008
    45         CT      3    PRO     CA     45    -0.0266      12.01
    46         H1      3    PRO     HA     46     0.0641      1.008
    47          C      3    PRO      C     47     0.5896      12.01
    48          O      3    PRO      O     48    -0.5748         16   ; qtot 1
; residue   4 THR rtp THR  q  0.0
    49          N      4    THR      N     49    -0.4157      14.01
    50          H      4    THR      H     50     0.2719      1.008
    51         CT      4    THR     CA     51    -0.0389      12.01
    52         H1      4    THR     HA     52     0.1007      1.008
    53         CT      4    THR     CB     53     0.3654      12.01
    54         H1      4    THR     HB     54     0.0043      1.008
    55         CT      4    THR    CG2     55    -0.2438      12.01
    56         HC      4    THR   HG21     56     0.0642      1.008
    57         HC      4    THR   HG22     57     0.0642      1.008
    58         HC      4    THR   HG23     58     0.0642      1.008
    59         OH      4    THR    OG1     59    -0.6761         16
    60         HO      4    THR    HG1     60     0.4102      1.008
    61          C      4    THR      C     61     0.5973      12.01
    62          O      4    THR      O     62    -0.5679         16   ; qtot 1
; residue   5 SER rtp SER  q  0.0
    63          N      5    SER      N     63    -0.4157      14.01
    64          H      5    SER      H     64     0.2719      1.008
    65         CT      5    SER     CA     65    -0.0249      12.01
    66         H1      5    SER     HA     66     0.0843      1.008
    67         CT      5    SER     CB     67     0.2117      12.01
    68         H1      5    SER    HB1     68     0.0352      1.008
    69         H1      5    SER    HB2     69     0.0352      1.008
    70         OH      5    SER     OG     70    -0.6546         16
    71         HO      5    SER     HG     71     0.4275      1.008
    72          C      5    SER      C     72     0.5973      12.01
    73          O      5    SER      O     73    -0.5679         16   ; qtot 1
; residue   6 PRO rtp PRO  q  0.0
    74          N      6    PRO      N     74    -0.2548      14.01
    75         CT      6    PRO     CD     75     0.0192      12.01
    76         H1      6    PRO    HD1     76     0.0391      1.008
    77         H1      6    PRO    HD2     77     0.0391      1.008
    78         CT      6    PRO     CG     78     0.0189      12.01
    79         HC      6    PRO    HG1     79     0.0213      1.008
    80         HC      6    PRO    HG2     80     0.0213      1.008
    81         CT      6    PRO     CB     81     -0.007      12.01
    82         HC      6    PRO    HB1     82     0.0253      1.008
    83         HC      6    PRO    HB2     83     0.0253      1.008
    84         CT      6    PRO     CA     84    -0.0266      12.01
    85         H1      6    PRO     HA     85     0.0641      1.008
    86          C      6    PRO      C     86     0.5896      12.01
    87          O      6    PRO      O     87    -0.5748         16   ; qtot 1
; residue   7 ALA rtp ALA  q  0.0
    88          N      7    ALA      N     88    -0.4157      14.01
    89          H      7    ALA      H     89     0.2719      1.008
    90         CT      7    ALA     CA     90     0.0337      12.01
    91         H1      7    ALA     HA     91     0.0823      1.008
    92         CT      7    ALA     CB     92    -0.1825      12.01
    93         HC      7    ALA    HB1     93     0.0603      1.008
    94         HC      7    ALA    HB2     94     0.0603      1.008
    95         HC      7    ALA    HB3     95     0.0603      1.008
    96          C      7    ALA      C     96     0.5973      12.01
    97          O      7    ALA      O     97    -0.5679         16   ; qtot 1
; residue   8 TYR rtp TYR  q  0.0
    98          N      8    TYR      N     98    -0.4157      14.01
    99          H      8    TYR      H     99     0.2719      1.008
   100         CT      8    TYR     CA    100    -0.0014      12.01
   101         H1      8    TYR     HA    101     0.0876      1.008
   102         CT      8    TYR     CB    102    -0.0152      12.01
   103         HC      8    TYR    HB1    103     0.0295      1.008
   104         HC      8    TYR    HB2    104     0.0295      1.008
   105         CA      8    TYR     CG    105    -0.0011      12.01
   106         CA      8    TYR    CD1    106    -0.1906      12.01
   107         HA      8    TYR    HD1    107     0.1699      1.008
   108         CA      8    TYR    CE1    108    -0.2341      12.01
   109         HA      8    TYR    HE1    109     0.1656      1.008
   110          C      8    TYR     CZ    110     0.3226      12.01
   111         OH      8    TYR     OH    111    -0.5579         16
   112         HO      8    TYR     HH    112     0.3992      1.008
   113         CA      8    TYR    CE2    113    -0.2341      12.01
   114         HA      8    TYR    HE2    114     0.1656      1.008
   115         CA      8    TYR    CD2    115    -0.1906      12.01
   116         HA      8    TYR    HD2    116     0.1699      1.008
   117          C      8    TYR      C    117     0.5973      12.01
   118          O      8    TYR      O    118    -0.5679         16   ; qtot 1
; residue   9 GLU rtp GLU  q -1.0
   119          N      9    GLU      N    119    -0.5163      14.01
   120          H      9    GLU      H    120     0.2936      1.008
   121         CT      9    GLU     CA    121     0.0397      12.01
   122         H1      9    GLU     HA    122     0.1105      1.008
   123         CT      9    GLU     CB    123      0.056      12.01
   124         HC      9    GLU    HB1    124    -0.0173      1.008
   125         HC      9    GLU    HB2    125    -0.0173      1.008
   126         CT      9    GLU     CG    126     0.0136      12.01
   127         HC      9    GLU    HG1    127    -0.0425      1.008
   128         HC      9    GLU    HG2    128    -0.0425      1.008
   129          C      9    GLU     CD    129     0.8054      12.01
   130         O2      9    GLU    OE1    130    -0.8188         16
   131         O2      9    GLU    OE2    131    -0.8188         16
   132          C      9    GLU      C    132     0.5366      12.01
   133          O      9    GLU      O    133    -0.5819         16   ; qtot 0
; residue  10 PRO rtp PRO  q  0.0
   134          N     10    PRO      N    134    -0.2548      14.01
   135         CT     10    PRO     CD    135     0.0192      12.01
   136         H1     10    PRO    HD1    136     0.0391      1.008
   137         H1     10    PRO    HD2    137     0.0391      1.008
   138         CT     10    PRO     CG    138     0.0189      12.01
   139         HC     10    PRO    HG1    139     0.0213      1.008
   140         HC     10    PRO    HG2    140     0.0213      1.008
   141         CT     10    PRO     CB    141     -0.007      12.01
   142         HC     10    PRO    HB1    142     0.0253      1.008
   143         HC     10    PRO    HB2    143     0.0253      1.008
   144         CT     10    PRO     CA    144    -0.0266      12.01
   145         H1     10    PRO     HA    145     0.0641      1.008
   146          C     10    PRO      C    146     0.5896      12.01
   147          O     10    PRO      O    147    -0.5748         16   ; qtot 0
; residue  11 ARG rtp ARG  q +1.0
   148          N     11    ARG      N    148    -0.3479      14.01
   149          H     11    ARG      H    149     0.2747      1.008
   150         CT     11    ARG     CA    150    -0.2637      12.01
   151         H1     11    ARG     HA    151      0.156      1.008
   152         CT     11    ARG     CB    152    -0.0007      12.01
   153         HC     11    ARG    HB1    153     0.0327      1.008
   154         HC     11    ARG    HB2    154     0.0327      1.008
   155         CT     11    ARG     CG    155      0.039      12.01
   156         HC     11    ARG    HG1    156     0.0285      1.008
   157         HC     11    ARG    HG2    157     0.0285      1.008
   158         CT     11    ARG     CD    158     0.0486      12.01
   159         H1     11    ARG    HD1    159     0.0687      1.008
   160         H1     11    ARG    HD2    160     0.0687      1.008
   161         N2     11    ARG     NE    161    -0.5295      14.01
   162          H     11    ARG     HE    162     0.3456      1.008
   163         CA     11    ARG     CZ    163     0.8076      12.01
   164         N2     11    ARG    NH1    164    -0.8627      14.01
   165          H     11    ARG   HH11    165     0.4478      1.008
   166          H     11    ARG   HH12    166     0.4478      1.008
   167         N2     11    ARG    NH2    167    -0.8627      14.01
   168          H     11    ARG   HH21    168     0.4478      1.008
   169          H     11    ARG   HH22    169     0.4478      1.008
   170          C     11    ARG      C    170     0.7341      12.01
   171          O     11    ARG      O    171    -0.5894         16   ; qtot 1
; residue  12 SER rtp SER  q  0.0
   172          N     12    SER      N    172    -0.4157      14.01
   173          H     12    SER      H    173     0.2719      1.008
   174         CT     12    SER     CA    174    -0.0249      12.01
   175         H1     12    SER     HA    175     0.0843      1.008
   176         CT     12    SER     CB    176     0.2117      12.01
   177         H1     12    SER    HB1    177     0.0352      1.008
   178         H1     12    SER    HB2    178     0.0352      1.008
   179         OH     12    SER     OG    179    -0.6546         16
   180         HO     12    SER     HG    180     0.4275      1.008
   181          C     12    SER      C    181     0.5973      12.01
   182          O     12    SER      O    182    -0.5679         16   ; qtot 1
; residue  13 PRO rtp PRO  q  0.0
   183          N     13    PRO      N    183    -0.2548      14.01
   184         CT     13    PRO     CD    184     0.0192      12.01
   185         H1     13    PRO    HD1    185     0.0391      1.008
   186         H1     13    PRO    HD2    186     0.0391      1.008
   187         CT     13    PRO     CG    187     0.0189      12.01
   188         HC     13    PRO    HG1    188     0.0213      1.008
   189         HC     13    PRO    HG2    189     0.0213      1.008
   190         CT     13    PRO     CB    190     -0.007      12.01
   191         HC     13    PRO    HB1    191     0.0253      1.008
   192         HC     13    PRO    HB2    192     0.0253      1.008
   193         CT     13    PRO     CA    193    -0.0266      12.01
   194         H1     13    PRO     HA    194     0.0641      1.008
   195          C     13    PRO      C    195     0.5896      12.01
   196          O     13    PRO      O    196    -0.5748         16   ; qtot 1
; residue  14 GLY rtp GLY  q  0.0
   197          N     14    GLY      N    197    -0.4157      14.01
   198          H     14    GLY      H    198     0.2719      1.008
   199         CT     14    GLY     CA    199    -0.0252      12.01
   200         H1     14    GLY    HA1    200     0.0698      1.008
   201         H1     14    GLY    HA2    201     0.0698      1.008
   202          C     14    GLY      C    202     0.5973      12.01
   203          O     14    GLY      O    203    -0.5679         16   ; qtot 1
; residue  15 GLY rtp GLY  q  0.0
   204          N     15    GLY      N    204    -0.4157      14.01
   205          H     15    GLY      H    205     0.2719      1.008
   206         CT     15    GLY     CA    206    -0.0252      12.01
   207         H1     15    GLY    HA1    207     0.0698      1.008
   208         H1     15    GLY    HA2    208     0.0698      1.008
   209          C     15    GLY      C    209     0.5973      12.01
   210          O     15    GLY      O    210    -0.5679         16   ; qtot 1
; residue  16 TYR rtp TYR  q  0.0
   211          N     16    TYR      N    211    -0.4157      14.01
   212          H     16    TYR      H    212     0.2719      1.008
   213         CT     16    TYR     CA    213    -0.0014      12.01
   214         H1     16    TYR     HA    214     0.0876      1.008
   215         CT     16    TYR     CB    215    -0.0152      12.01
   216         HC     16    TYR    HB1    216     0.0295      1.008
   217         HC     16    TYR    HB2    217     0.0295      1.008
   218         CA     16    TYR     CG    218    -0.0011      12.01
   219         CA     16    TYR    CD1    219    -0.1906      12.01
   220         HA     16    TYR    HD1    220     0.1699      1.008
   221         CA     16    TYR    CE1    221    -0.2341      12.01
   222         HA     16    TYR    HE1    222     0.1656      1.008
   223          C     16    TYR     CZ    223     0.3226      12.01
   224         OH     16    TYR     OH    224    -0.5579         16
   225         HO     16    TYR     HH    225     0.3992      1.008
   226         CA     16    TYR    CE2    226    -0.2341      12.01
   227         HA     16    TYR    HE2    227     0.1656      1.008
   228         CA     16    TYR    CD2    228    -0.1906      12.01
   229         HA     16    TYR    HD2    229     0.1699      1.008
   230          C     16    TYR      C    230     0.5973      12.01
   231          O     16    TYR      O    231    -0.5679         16   ; qtot 1
; residue  17 THR rtp THR  q  0.0
   232          N     17    THR      N    232    -0.4157      14.01
   233          H     17    THR      H    233     0.2719      1.008
   234         CT     17    THR     CA    234    -0.0389      12.01
   235         H1     17    THR     HA    235     0.1007      1.008
   236         CT     17    THR     CB    236     0.3654      12.01
   237         H1     17    THR     HB    237     0.0043      1.008
   238         CT     17    THR    CG2    238    -0.2438      12.01
   239         HC     17    THR   HG21    239     0.0642      1.008
   240         HC     17    THR   HG22    240     0.0642      1.008
   241         HC     17    THR   HG23    241     0.0642      1.008
   242         OH     17    THR    OG1    242    -0.6761         16
   243         HO     17    THR    HG1    243     0.4102      1.008
   244          C     17    THR      C    244     0.5973      12.01
   245          O     17    THR      O    245    -0.5679         16   ; qtot 1
; residue  18 PRO rtp PRO  q  0.0
   246          N     18    PRO      N    246    -0.2548      14.01
   247         CT     18    PRO     CD    247     0.0192      12.01
   248         H1     18    PRO    HD1    248     0.0391      1.008
   249         H1     18    PRO    HD2    249     0.0391      1.008
   250         CT     18    PRO     CG    250     0.0189      12.01
   251         HC     18    PRO    HG1    251     0.0213      1.008
   252         HC     18    PRO    HG2    252     0.0213      1.008
   253         CT     18    PRO     CB    253     -0.007      12.01
   254         HC     18    PRO    HB1    254     0.0253      1.008
   255         HC     18    PRO    HB2    255     0.0253      1.008
   256         CT     18    PRO     CA    256    -0.0266      12.01
   257         H1     18    PRO     HA    257     0.0641      1.008
   258          C     18    PRO      C    258     0.5896      12.01
   259          O     18    PRO      O    259    -0.5748         16   ; qtot 1
; residue  19 GLN rtp GLN  q  0.0
   260          N     19    GLN      N    260    -0.4157      14.01
   261          H     19    GLN      H    261     0.2719      1.008
   262         CT     19    GLN     CA    262    -0.0031      12.01
   263         H1     19    GLN     HA    263      0.085      1.008
   264         CT     19    GLN     CB    264    -0.0036      12.01
   265         HC     19    GLN    HB1    265     0.0171      1.008
   266         HC     19    GLN    HB2    266     0.0171      1.008
   267         CT     19    GLN     CG    267    -0.0645      12.01
   268         HC     19    GLN    HG1    268     0.0352      1.008
   269         HC     19    GLN    HG2    269     0.0352      1.008
   270          C     19    GLN     CD    270     0.6951      12.01
   271          O     19    GLN    OE1    271    -0.6086         16
   272          N     19    GLN    NE2    272    -0.9407      14.01
   273          H     19    GLN   HE21    273     0.4251      1.008
   274          H     19    GLN   HE22    274     0.4251      1.008
   275          C     19    GLN      C    275     0.5973      12.01
   276          O     19    GLN      O    276    -0.5679         16   ; qtot 1
; residue  20 SER rtp SER  q  0.0
   277          N     20    SER      N    277    -0.4157      14.01
   278          H     20    SER      H    278     0.2719      1.008
   279         CT     20    SER     CA    279    -0.0249      12.01
   280         H1     20    SER     HA    280     0.0843      1.008
   281         CT     20    SER     CB    281     0.2117      12.01
   282         H1     20    SER    HB1    282     0.0352      1.008
   283         H1     20    SER    HB2    283     0.0352      1.008
   284         OH     20    SER     OG    284    -0.6546         16
   285         HO     20    SER     HG    285     0.4275      1.008
   286          C     20    SER      C    286     0.5973      12.01
   287          O     20    SER      O    287    -0.5679         16   ; qtot 1
; residue  21 PRO rtp PRO  q  0.0
   288          N     21    PRO      N    288    -0.2548      14.01
   289         CT     21    PRO     CD    289     0.0192      12.01
   290         H1     21    PRO    HD1    290     0.0391      1.008
   291         H1     21    PRO    HD2    291     0.0391      1.008
   292         CT     21    PRO     CG    292     0.0189      12.01
   293         HC     21    PRO    HG1    293     0.0213      1.008
   294         HC     21    PRO    HG2    294     0.0213      1.008
   295         CT     21    PRO     CB    295     -0.007      12.01
   296         HC     21    PRO    HB1    296     0.0253      1.008
   297         HC     21    PRO    HB2    297     0.0253      1.008
   298         CT     21    PRO     CA    298    -0.0266      12.01
   299         H1     21    PRO     HA    299     0.0641      1.008
   300          C     21    PRO      C    300     0.5896      12.01
   301          O     21    PRO      O    301    -0.5748         16   ; qtot 1
; residue  22 SER rtp SER  q  0.0
   302          N     22    SER      N    302    -0.4157      14.01
   303          H     22    SER      H    303     0.2719      1.008
   304         CT     22    SER     CA    304    -0.0249      12.01
   305         H1     22    SER     HA    305     0.0843      1.008
   306         CT     22    SER     CB    306     0.2117      12.01
   307         H1     22    SER    HB1    307     0.0352      1.008
   308         H1     22    SER    HB2    308     0.0352      1.008
   309         OH     22    SER     OG    309    -0.6546         16
   310         HO     22    SER     HG    310     0.4275      1.008
   311          C     22    SER      C    311     0.5973      12.01
   312          O     22    SER      O    312    -0.5679         16   ; qtot 1
; residue  23 TYR rtp TYR  q  0.0
   313          N     23    TYR      N    313    -0.4157      14.01
   314          H     23    TYR      H    314     0.2719      1.008
   315         CT     23    TYR     CA    315    -0.0014      12.01
   316         H1     23    TYR     HA    316     0.0876      1.008
   317         CT     23    TYR     CB    317    -0.0152      12.01
   318         HC     23    TYR    HB1    318     0.0295      1.008
   319         HC     23    TYR    HB2    319     0.0295      1.008
   320         CA     23    TYR     CG    320    -0.0011      12.01
   321         CA     23    TYR    CD1    321    -0.1906      12.01
   322         HA     23    TYR    HD1    322     0.1699      1.008
   323         CA     23    TYR    CE1    323    -0.2341      12.01
   324         HA     23    TYR    HE1    324     0.1656      1.008
   325          C     23    TYR     CZ    325     0.3226      12.01
   326         OH     23    TYR     OH    326    -0.5579         16
   327         HO     23    TYR     HH    327     0.3992      1.008
   328         CA     23    TYR    CE2    328    -0.2341      12.01
   329         HA     23    TYR    HE2    329     0.1656      1.008
   330         CA     23    TYR    CD2    330    -0.1906      12.01
   331         HA     23    TYR    HD2    331     0.1699      1.008
   332          C     23    TYR      C    332     0.5973      12.01
   333          O     23    TYR      O    333    -0.5679         16   ; qtot 1
; residue  24 SER rtp SER  q  0.0
   334          N     24    SER      N    334    -0.4157      14.01
   335          H     24    SER      H    335     0.2719      1.008
   336         CT     24    SER     CA    336    -0.0249      12.01
   337         H1     24    SER     HA    337     0.0843      1.008
   338         CT     24    SER     CB    338     0.2117      12.01
   339         H1     24    SER    HB1    339     0.0352      1.008
   340         H1     24    SER    HB2    340     0.0352      1.008
   341         OH     24    SER     OG    341    -0.6546         16
   342         HO     24    SER     HG    342     0.4275      1.008
   343          C     24    SER      C    343     0.5973      12.01
   344          O     24    SER      O    344    -0.5679         16   ; qtot 1
; residue  25 PRO rtp PRO  q  0.0
   345          N     25    PRO      N    345    -0.2548      14.01
   346         CT     25    PRO     CD    346     0.0192      12.01
   347         H1     25    PRO    HD1    347     0.0391      1.008
   348         H1     25    PRO    HD2    348     0.0391      1.008
   349         CT     25    PRO     CG    349     0.0189      12.01
   350         HC     25    PRO    HG1    350     0.0213      1.008
   351         HC     25    PRO    HG2    351     0.0213      1.008
   352         CT     25    PRO     CB    352     -0.007      12.01
   353         HC     25    PRO    HB1    353     0.0253      1.008
   354         HC     25    PRO    HB2    354     0.0253      1.008
   355         CT     25    PRO     CA    355    -0.0266      12.01
   356         H1     25    PRO     HA    356     0.0641      1.008
   357          C     25    PRO      C    357     0.5896      12.01
   358          O     25    PRO      O    358    -0.5748         16   ; qtot 1
; residue  26 THR rtp THR  q  0.0
   359          N     26    THR      N    359    -0.4157      14.01
   360          H     26    THR      H    360     0.2719      1.008
   361         CT     26    THR     CA    361    -0.0389      12.01
   362         H1     26    THR     HA    362     0.1007      1.008
   363         CT     26    THR     CB    363     0.3654      12.01
   364         H1     26    THR     HB    364     0.0043      1.008
   365         CT     26    THR    CG2    365    -0.2438      12.01
   366         HC     26    THR   HG21    366     0.0642      1.008
   367         HC     26    THR   HG22    367     0.0642      1.008
   368         HC     26    THR   HG23    368     0.0642      1.008
   369         OH     26    THR    OG1    369    -0.6761         16
   370         HO     26    THR    HG1    370     0.4102      1.008
   371          C     26    THR      C    371     0.5973      12.01
   372          O     26    THR      O    372    -0.5679         16   ; qtot 1
; residue  27 SER rtp SER  q  0.0
   373          N     27    SER      N    373    -0.4157      14.01
   374          H     27    SER      H    374     0.2719      1.008
   375         CT     27    SER     CA    375    -0.0249      12.01
   376         H1     27    SER     HA    376     0.0843      1.008
   377         CT     27    SER     CB    377     0.2117      12.01
   378         H1     27    SER    HB1    378     0.0352      1.008
   379         H1     27    SER    HB2    379     0.0352      1.008
   380         OH     27    SER     OG    380    -0.6546         16
   381         HO     27    SER     HG    381     0.4275      1.008
   382          C     27    SER      C    382     0.5973      12.01
   383          O     27    SER      O    383    -0.5679         16   ; qtot 1
; residue  28 PRO rtp PRO  q  0.0
   384          N     28    PRO      N    384    -0.2548      14.01
   385         CT     28    PRO     CD    385     0.0192      12.01
   386         H1     28    PRO    HD1    386     0.0391      1.008
   387         H1     28    PRO    HD2    387     0.0391      1.008
   388         CT     28    PRO     CG    388     0.0189      12.01
   389         HC     28    PRO    HG1    389     0.0213      1.008
   390         HC     28    PRO    HG2    390     0.0213      1.008
   391         CT     28    PRO     CB    391     -0.007      12.01
   392         HC     28    PRO    HB1    392     0.0253      1.008
   393         HC     28    PRO    HB2    393     0.0253      1.008
   394         CT     28    PRO     CA    394    -0.0266      12.01
   395         H1     28    PRO     HA    395     0.0641      1.008
   396          C     28    PRO      C    396     0.5896      12.01
   397          O     28    PRO      O    397    -0.5748         16   ; qtot 1
; residue  29 SER rtp SER  q  0.0
   398          N     29    SER      N    398    -0.4157      14.01
   399          H     29    SER      H    399     0.2719      1.008
   400         CT     29    SER     CA    400    -0.0249      12.01
   401         H1     29    SER     HA    401     0.0843      1.008
   402         CT     29    SER     CB    402     0.2117      12.01
   403         H1     29    SER    HB1    403     0.0352      1.008
   404         H1     29    SER    HB2    404     0.0352      1.008
   405         OH     29    SER     OG    405    -0.6546         16
   406         HO     29    SER     HG    406     0.4275      1.008
   407          C     29    SER      C    407     0.5973      12.01
   408          O     29    SER      O    408    -0.5679         16   ; qtot 1
; residue  30 TYR rtp TYR  q  0.0
   409          N     30    TYR      N    409    -0.4157      14.01
   410          H     30    TYR      H    410     0.2719      1.008
   411         CT     30    TYR     CA    411    -0.0014      12.01
   412         H1     30    TYR     HA    412     0.0876      1.008
   413         CT     30    TYR     CB    413    -0.0152      12.01
   414         HC     30    TYR    HB1    414     0.0295      1.008
   415         HC     30    TYR    HB2    415     0.0295      1.008
   416         CA     30    TYR     CG    416    -0.0011      12.01
   417         CA     30    TYR    CD1    417    -0.1906      12.01
   418         HA     30    TYR    HD1    418     0.1699      1.008
   419         CA     30    TYR    CE1    419    -0.2341      12.01
   420         HA     30    TYR    HE1    420     0.1656      1.008
   421          C     30    TYR     CZ    421     0.3226      12.01
   422         OH     30    TYR     OH    422    -0.5579         16
   423         HO     30    TYR     HH    423     0.3992      1.008
   424         CA     30    TYR    CE2    424    -0.2341      12.01
   425         HA     30    TYR    HE2    425     0.1656      1.008
   426         CA     30    TYR    CD2    426    -0.1906      12.01
   427         HA     30    TYR    HD2    427     0.1699      1.008
   428          C     30    TYR      C    428     0.5973      12.01
   429          O     30    TYR      O    429    -0.5679         16   ; qtot 1
; residue  31 SER rtp SER  q  0.0
   430          N     31    SER      N    430    -0.4157      14.01
   431          H     31    SER      H    431     0.2719      1.008
   432         CT     31    SER     CA    432    -0.0249      12.01
   433         H1     31    SER     HA    433     0.0843      1.008
   434         CT     31    SER     CB    434     0.2117      12.01
   435         H1     31    SER    HB1    435     0.0352      1.008
   436         H1     31    SER    HB2    436     0.0352      1.008
   437         OH     31    SER     OG    437    -0.6546         16
   438         HO     31    SER     HG    438     0.4275      1.008
   439          C     31    SER      C    439     0.5973      12.01
   440          O     31    SER      O    440    -0.5679         16   ; qtot 1
; residue  32 PRO rtp PRO  q  0.0
   441          N     32    PRO      N    441    -0.2548      14.01
   442         CT     32    PRO     CD    442     0.0192      12.01
   443         H1     32    PRO    HD1    443     0.0391      1.008
   444         H1     32    PRO    HD2    444     0.0391      1.008
   445         CT     32    PRO     CG    445     0.0189      12.01
   446         HC     32    PRO    HG1    446     0.0213      1.008
   447         HC     32    PRO    HG2    447     0.0213      1.008
   448         CT     32    PRO     CB    448     -0.007      12.01
   449         HC     32    PRO    HB1    449     0.0253      1.008
   450         HC     32    PRO    HB2    450     0.0253      1.008
   451         CT     32    PRO     CA    451    -0.0266      12.01
   452         H1     32    PRO     HA    452     0.0641      1.008
   453          C     32    PRO      C    453     0.5896      12.01
   454          O     32    PRO      O    454    -0.5748         16   ; qtot 1
; residue  33 THR rtp THR  q  0.0
   455          N     33    THR      N    455    -0.4157      14.01
   456          H     33    THR      H    456     0.2719      1.008
   457         CT     33    THR     CA    457    -0.0389      12.01
   458         H1     33    THR     HA    458     0.1007      1.008
   459         CT     33    THR     CB    459     0.3654      12.01
   460         H1     33    THR     HB    460     0.0043      1.008
   461         CT     33    THR    CG2    461    -0.2438      12.01
   462         HC     33    THR   HG21    462     0.0642      1.008
   463         HC     33    THR   HG22    463     0.0642      1.008
   464         HC     33    THR   HG23    464     0.0642      1.008
   465         OH     33    THR    OG1    465    -0.6761         16
   466         HO     33    THR    HG1    466     0.4102      1.008
   467          C     33    THR      C    467     0.5973      12.01
   468          O     33    THR      O    468    -0.5679         16   ; qtot 1
; residue  34 SER rtp SER  q  0.0
   469          N     34    SER      N    469    -0.4157      14.01
   470          H     34    SER      H    470     0.2719      1.008
   471         CT     34    SER     CA    471    -0.0249      12.01
   472         H1     34    SER     HA    472     0.0843      1.008
   473         CT     34    SER     CB    473     0.2117      12.01
   474         H1     34    SER    HB1    474     0.0352      1.008
   475         H1     34    SER    HB2    475     0.0352      1.008
   476         OH     34    SER     OG    476    -0.6546         16
   477         HO     34    SER     HG    477     0.4275      1.008
   478          C     34    SER      C    478     0.5973      12.01
   479          O     34    SER      O    479    -0.5679         16   ; qtot 1
; residue  35 PRO rtp PRO  q  0.0
   480          N     35    PRO      N    480    -0.2548      14.01
   481         CT     35    PRO     CD    481     0.0192      12.01
   482         H1     35    PRO    HD1    482     0.0391      1.008
   483         H1     35    PRO    HD2    483     0.0391      1.008
   484         CT     35    PRO     CG    484     0.0189      12.01
   485         HC     35    PRO    HG1    485     0.0213      1.008
   486         HC     35    PRO    HG2    486     0.0213      1.008
   487         CT     35    PRO     CB    487     -0.007      12.01
   488         HC     35    PRO    HB1    488     0.0253      1.008
   489         HC     35    PRO    HB2    489     0.0253      1.008
   490         CT     35    PRO     CA    490    -0.0266      12.01
   491         H1     35    PRO     HA    491     0.0641      1.008
   492          C     35    PRO      C    492     0.5896      12.01
   493          O     35    PRO      O    493    -0.5748         16   ; qtot 1
; residue  36 SER rtp SER  q  0.0
   494          N     36    SER      N    494    -0.4157      14.01
   495          H     36    SER      H    495     0.2719      1.008
   496         CT     36    SER     CA    496    -0.0249      12.01
   497         H1     36    SER     HA    497     0.0843      1.008
   498         CT     36    SER     CB    498     0.2117      12.01
   499         H1     36    SER    HB1    499     0.0352      1.008
   500         H1     36    SER    HB2    500     0.0352      1.008
   501         OH     36    SER     OG    501    -0.6546         16
   502         HO     36    SER     HG    502     0.4275      1.008
   503          C     36    SER      C    503     0.5973      12.01
   504          O     36    SER      O    504    -0.5679         16   ; qtot 1
; residue  37 TYR rtp TYR  q  0.0
   505          N     37    TYR      N    505    -0.4157      14.01
   506          H     37    TYR      H    506     0.2719      1.008
   507         CT     37    TYR     CA    507    -0.0014      12.01
   508         H1     37    TYR     HA    508     0.0876      1.008
   509         CT     37    TYR     CB    509    -0.0152      12.01
   510         HC     37    TYR    HB1    510     0.0295      1.008
   511         HC     37    TYR    HB2    511     0.0295      1.008
   512         CA     37    TYR     CG    512    -0.0011      12.01
   513         CA     37    TYR    CD1    513    -0.1906      12.01
   514         HA     37    TYR    HD1    514     0.1699      1.008
   515         CA     37    TYR    CE1    515    -0.2341      12.01
   516         HA     37    TYR    HE1    516     0.1656      1.008
   517          C     37    TYR     CZ    517     0.3226      12.01
   518         OH     37    TYR     OH    518    -0.5579         16
   519         HO     37    TYR     HH    519     0.3992      1.008
   520         CA     37    TYR    CE2    520    -0.2341      12.01
   521         HA     37    TYR    HE2    521     0.1656      1.008
   522         CA     37    TYR    CD2    522    -0.1906      12.01
   523         HA     37    TYR    HD2    523     0.1699      1.008
   524          C     37    TYR      C    524     0.5973      12.01
   525          O     37    TYR      O    525    -0.5679         16   ; qtot 1
; residue  38 SER rtp SER  q  0.0
   526          N     38    SER      N    526    -0.4157      14.01
   527          H     38    SER      H    527     0.2719      1.008
   528         CT     38    SER     CA    528    -0.0249      12.01
   529         H1     38    SER     HA    529     0.0843      1.008
   530         CT     38    SER     CB    530     0.2117      12.01
   531         H1     38    SER    HB1    531     0.0352      1.008
   532         H1     38    SER    HB2    532     0.0352      1.008
   533         OH     38    SER     OG    533    -0.6546         16
   534         HO     38    SER     HG    534     0.4275      1.008
   535          C     38    SER      C    535     0.5973      12.01
   536          O     38    SER      O    536    -0.5679         16   ; qtot 1
; residue  39 PRO rtp PRO  q  0.0
   537          N     39    PRO      N    537    -0.2548      14.01
   538         CT     39    PRO     CD    538     0.0192      12.01
   539         H1     39    PRO    HD1    539     0.0391      1.008
   540         H1     39    PRO    HD2    540     0.0391      1.008
   541         CT     39    PRO     CG    541     0.0189      12.01
   542         HC     39    PRO    HG1    542     0.0213      1.008
   543         HC     39    PRO    HG2    543     0.0213      1.008
   544         CT     39    PRO     CB    544     -0.007      12.01
   545         HC     39    PRO    HB1    545     0.0253      1.008
   546         HC     39    PRO    HB2    546     0.0253      1.008
   547         CT     39    PRO     CA    547    -0.0266      12.01
   548         H1     39    PRO     HA    548     0.0641      1.008
   549          C     39    PRO      C    549     0.5896      12.01
   550          O     39    PRO      O    550    -0.5748         16   ; qtot 1
; residue  40 THR rtp THR  q  0.0
   551          N     40    THR      N    551    -0.4157      14.01
   552          H     40    THR      H    552     0.2719      1.008
   553         CT     40    THR     CA    553    -0.0389      12.01
   554         H1     40    THR     HA    554     0.1007      1.008
   555         CT     40    THR     CB    555     0.3654      12.01
   556         H1     40    THR     HB    556     0.0043      1.008
   557         CT     40    THR    CG2    557    -0.2438      12.01
   558         HC     40    THR   HG21    558     0.0642      1.008
   559         HC     40    THR   HG22    559     0.0642      1.008
   560         HC     40    THR   HG23    560     0.0642      1.008
   561         OH     40    THR    OG1    561    -0.6761         16
   562         HO     40    THR    HG1    562     0.4102      1.008
   563          C     40    THR      C    563     0.5973      12.01
   564          O     40    THR      O    564    -0.5679         16   ; qtot 1
; residue  41 SER rtp SER  q  0.0
   565          N     41    SER      N    565    -0.4157      14.01
   566          H     41    SER      H    566     0.2719      1.008
   567         CT     41    SER     CA    567    -0.0249      12.01
   568         H1     41    SER     HA    568     0.0843      1.008
   569         CT     41    SER     CB    569     0.2117      12.01
   570         H1     41    SER    HB1    570     0.0352      1.008
   571         H1     41    SER    HB2    571     0.0352      1.008
   572         OH     41    SER     OG    572    -0.6546         16
   573         HO     41    SER     HG    573     0.4275      1.008
   574          C     41    SER      C    574     0.5973      12.01
   575          O     41    SER      O    575    -0.5679         16   ; qtot 1
; residue  42 PRO rtp PRO  q  0.0
   576          N     42    PRO      N    576    -0.2548      14.01
   577         CT     42    PRO     CD    577     0.0192      12.01
   578         H1     42    PRO    HD1    578     0.0391      1.008
   579         H1     42    PRO    HD2    579     0.0391      1.008
   580         CT     42    PRO     CG    580     0.0189      12.01
   581         HC     42    PRO    HG1    581     0.0213      1.008
   582         HC     42    PRO    HG2    582     0.0213      1.008
   583         CT     42    PRO     CB    583     -0.007      12.01
   584         HC     42    PRO    HB1    584     0.0253      1.008
   585         HC     42    PRO    HB2    585     0.0253      1.008
   586         CT     42    PRO     CA    586    -0.0266      12.01
   587         H1     42    PRO     HA    587     0.0641      1.008
   588          C     42    PRO      C    588     0.5896      12.01
   589          O     42    PRO      O    589    -0.5748         16   ; qtot 1
; residue  43 ASN rtp ASN  q  0.0
   590          N     43    ASN      N    590    -0.4157      14.01
   591          H     43    ASN      H    591     0.2719      1.008
   592         CT     43    ASN     CA    592     0.0143      12.01
   593         H1     43    ASN     HA    593     0.1048      1.008
   594         CT     43    ASN     CB    594    -0.2041      12.01
   595         HC     43    ASN    HB1    595     0.0797      1.008
   596         HC     43    ASN    HB2    596     0.0797      1.008
   597          C     43    ASN     CG    597      0.713      12.01
   598          O     43    ASN    OD1    598    -0.5931         16
   599          N     43    ASN    ND2    599    -0.9191      14.01
   600          H     43    ASN   HD21    600     0.4196      1.008
   601          H     43    ASN   HD22    601     0.4196      1.008
   602          C     43    ASN      C    602     0.5973      12.01
   603          O     43    ASN      O    603    -0.5679         16   ; qtot 1
; residue  44 TYR rtp TYR  q  0.0
   604          N     44    TYR      N    604    -0.4157      14.01
   605          H     44    TYR      H    605     0.2719      1.008
   606         CT     44    TYR     CA    606    -0.0014      12.01
   607         H1     44    TYR     HA    607     0.0876      1.008
   608         CT     44    TYR     CB    608    -0.0152      12.01
   609         HC     44    TYR    HB1    609     0.0295      1.008
   610         HC     44    TYR    HB2    610     0.0295      1.008
   611         CA     44    TYR     CG    611    -0.0011      12.01
   612         CA     44    TYR    CD1    612    -0.1906      12.01
   613         HA     44    TYR    HD1    613     0.1699      1.008
   614         CA     44    TYR    CE1    614    -0.2341      12.01
   615         HA     44    TYR    HE1    615     0.1656      1.008
   616          C     44    TYR     CZ    616     0.3226      12.01
   617         OH     44    TYR     OH    617    -0.5579         16
   618         HO     44    TYR     HH    618     0.3992      1.008
   619         CA     44    TYR    CE2    619    -0.2341      12.01
   620         HA     44    TYR    HE2    620     0.1656      1.008
   621         CA     44    TYR    CD2    621    -0.1906      12.01
   622         HA     44    TYR    HD2    622     0.1699      1.008
   623          C     44    TYR      C    623     0.5973      12.01
   624          O     44    TYR      O    624    -0.5679         16   ; qtot 1
; residue  45 SER rtp SER  q  0.0
   625          N     45    SER      N    625    -0.4157      14.01
   626          H     45    SER      H    626     0.2719      1.008
   627         CT     45    SER     CA    627    -0.0249      12.01
   628         H1     45    SER     HA    628     0.0843      1.008
   629         CT     45    SER     CB    629     0.2117      12.01
   630         H1     45    SER    HB1    630     0.0352      1.008
   631         H1     45    SER    HB2    631     0.0352      1.008
   632         OH     45    SER     OG    632    -0.6546         16
   633         HO     45    SER     HG    633     0.4275      1.008
   634          C     45    SER      C    634     0.5973      12.01
   635          O     45    SER      O    635    -0.5679         16   ; qtot 1
; residue  46 PRO rtp PRO  q  0.0
   636          N     46    PRO      N    636    -0.2548      14.01
   637         CT     46    PRO     CD    637     0.0192      12.01
   638         H1     46    PRO    HD1    638     0.0391      1.008
   639         H1     46    PRO    HD2    639     0.0391      1.008
   640         CT     46    PRO     CG    640     0.0189      12.01
   641         HC     46    PRO    HG1    641     0.0213      1.008
   642         HC     46    PRO    HG2    642     0.0213      1.008
   643         CT     46    PRO     CB    643     -0.007      12.01
   644         HC     46    PRO    HB1    644     0.0253      1.008
   645         HC     46    PRO    HB2    645     0.0253      1.008
   646         CT     46    PRO     CA    646    -0.0266      12.01
   647         H1     46    PRO     HA    647     0.0641      1.008
   648          C     46    PRO      C    648     0.5896      12.01
   649          O     46    PRO      O    649    -0.5748         16   ; qtot 1
; residue  47 THR rtp THR  q  0.0
   650          N     47    THR      N    650    -0.4157      14.01
   651          H     47    THR      H    651     0.2719      1.008
   652         CT     47    THR     CA    652    -0.0389      12.01
   653         H1     47    THR     HA    653     0.1007      1.008
   654         CT     47    THR     CB    654     0.3654      12.01
   655         H1     47    THR     HB    655     0.0043      1.008
   656         CT     47    THR    CG2    656    -0.2438      12.01
   657         HC     47    THR   HG21    657     0.0642      1.008
   658         HC     47    THR   HG22    658     0.0642      1.008
   659         HC     47    THR   HG23    659     0.0642      1.008
   660         OH     47    THR    OG1    660    -0.6761         16
   661         HO     47    THR    HG1    661     0.4102      1.008
   662          C     47    THR      C    662     0.5973      12.01
   663          O     47    THR      O    663    -0.5679         16   ; qtot 1
; residue  48 SER rtp SER  q  0.0
   664          N     48    SER      N    664    -0.4157      14.01
   665          H     48    SER      H    665     0.2719      1.008
   666         CT     48    SER     CA    666    -0.0249      12.01
   667         H1     48    SER     HA    667     0.0843      1.008
   668         CT     48    SER     CB    668     0.2117      12.01
   669         H1     48    SER    HB1    669     0.0352      1.008
   670         H1     48    SER    HB2    670     0.0352      1.008
   671         OH     48    SER     OG    671    -0.6546         16
   672         HO     48    SER     HG    672     0.4275      1.008
   673          C     48    SER      C    673     0.5973      12.01
   674          O     48    SER      O    674    -0.5679         16   ; qtot 1
; residue  49 PRO rtp PRO  q  0.0
   675          N     49    PRO      N    675    -0.2548      14.01
   676         CT     49    PRO     CD    676     0.0192      12.01
   677         H1     49    PRO    HD1    677     0.0391      1.008
   678         H1     49    PRO    HD2    678     0.0391      1.008
   679         CT     49    PRO     CG    679     0.0189      12.01
   680         HC     49    PRO    HG1    680     0.0213      1.008
   681         HC     49    PRO    HG2    681     0.0213      1.008
   682         CT     49    PRO     CB    682     -0.007      12.01
   683         HC     49    PRO    HB1    683     0.0253      1.008
   684         HC     49    PRO    HB2    684     0.0253      1.008
   685         CT     49    PRO     CA    685    -0.0266      12.01
   686         H1     49    PRO     HA    686     0.0641      1.008
   687          C     49    PRO      C    687     0.5896      12.01
   688          O     49    PRO      O    688    -0.5748         16   ; qtot 1
; residue  50 SER rtp SER  q  0.0
   689          N     50    SER      N    689    -0.4157      14.01
   690          H     50    SER      H    690     0.2719      1.008
   691         CT     50    SER     CA    691    -0.0249      12.01
   692         H1     50    SER     HA    692     0.0843      1.008
   693         CT     50    SER     CB    693     0.2117      12.01
   694         H1     50    SER    HB1    694     0.0352      1.008
   695         H1     50    SER    HB2    695     0.0352      1.008
   696         OH     50    SER     OG    696    -0.6546         16
   697         HO     50    SER     HG    697     0.4275      1.008
   698          C     50    SER      C    698     0.5973      12.01
   699          O     50    SER      O    699    -0.5679         16   ; qtot 1
; residue  51 TYR rtp TYR  q  0.0
   700          N     51    TYR      N    700    -0.4157      14.01
   701          H     51    TYR      H    701     0.2719      1.008
   702         CT     51    TYR     CA    702    -0.0014      12.01
   703         H1     51    TYR     HA    703     0.0876      1.008
   704         CT     51    TYR     CB    704    -0.0152      12.01
   705         HC     51    TYR    HB1    705     0.0295      1.008
   706         HC     51    TYR    HB2    706     0.0295      1.008
   707         CA     51    TYR     CG    707    -0.0011      12.01
   708         CA     51    TYR    CD1    708    -0.1906      12.01
   709         HA     51    TYR    HD1    709     0.1699      1.008
   710         CA     51    TYR    CE1    710    -0.2341      12.01
   711         HA     51    TYR    HE1    711     0.1656      1.008
   712          C     51    TYR     CZ    712     0.3226      12.01
   713         OH     51    TYR     OH    713    -0.5579         16
   714         HO     51    TYR     HH    714     0.3992      1.008
   715         CA     51    TYR    CE2    715    -0.2341      12.01
   716         HA     51    TYR    HE2    716     0.1656      1.008
   717         CA     51    TYR    CD2    717    -0.1906      12.01
   718         HA     51    TYR    HD2    718     0.1699      1.008
   719          C     51    TYR      C    719     0.5973      12.01
   720          O     51    TYR      O    720    -0.5679         16   ; qtot 1
; residue  52 SER rtp SER  q  0.0
   721          N     52    SER      N    721    -0.4157      14.01
   722          H     52    SER      H    722     0.2719      1.008
   723         CT     52    SER     CA    723    -0.0249      12.01
   724         H1     52    SER     HA    724     0.0843      1.008
   725         CT     52    SER     CB    725     0.2117      12.01
   726         H1     52    SER    HB1    726     0.0352      1.008
   727         H1     52    SER    HB2    727     0.0352      1.008
   728         OH     52    SER     OG    728    -0.6546         16
   729         HO     52    SER     HG    729     0.4275      1.008
   730          C     52    SER      C    730     0.5973      12.01
   731          O     52    SER      O    731    -0.5679         16   ; qtot 1
; residue  53 PRO rtp PRO  q  0.0
   732          N     53    PRO      N    732    -0.2548      14.01
   733         CT     53    PRO     CD    733     0.0192      12.01
   734         H1     53    PRO    HD1    734     0.0391      1.008
   735         H1     53    PRO    HD2    735     0.0391      1.008
   736         CT     53    PRO     CG    736     0.0189      12.01
   737         HC     53    PRO    HG1    737     0.0213      1.008
   738         HC     53    PRO    HG2    738     0.0213      1.008
   739         CT     53    PRO     CB    739     -0.007      12.01
   740         HC     53    PRO    HB1    740     0.0253      1.008
   741         HC     53    PRO    HB2    741     0.0253      1.008
   742         CT     53    PRO     CA    742    -0.0266      12.01
   743         H1     53    PRO     HA    743     0.0641      1.008
   744          C     53    PRO      C    744     0.5896      12.01
   745          O     53    PRO      O    745    -0.5748         16   ; qtot 1
; residue  54 THR rtp THR  q  0.0
   746          N     54    THR      N    746    -0.4157      14.01
   747          H     54    THR      H    747     0.2719      1.008
   748         CT     54    THR     CA    748    -0.0389      12.01
   749         H1     54    THR     HA    749     0.1007      1.008
   750         CT     54    THR     CB    750     0.3654      12.01
   751         H1     54    THR     HB    751     0.0043      1.008
   752         CT     54    THR    CG2    752    -0.2438      12.01
   753         HC     54    THR   HG21    753     0.0642      1.008
   754         HC     54    THR   HG22    754     0.0642      1.008
   755         HC     54    THR   HG23    755     0.0642      1.008
   756         OH     54    THR    OG1    756    -0.6761         16
   757         HO     54    THR    HG1    757     0.4102      1.008
   758          C     54    THR      C    758     0.5973      12.01
   759          O     54    THR      O    759    -0.5679         16   ; qtot 1
; residue  55 SER rtp SER  q  0.0
   760          N     55    SER      N    760    -0.4157      14.01
   761          H     55    SER      H    761     0.2719      1.008
   762         CT     55    SER     CA    762    -0.0249      12.01
   763         H1     55    SER     HA    763     0.0843      1.008
   764         CT     55    SER     CB    764     0.2117      12.01
   765         H1     55    SER    HB1    765     0.0352      1.008
   766         H1     55    SER    HB2    766     0.0352      1.008
   767         OH     55    SER     OG    767    -0.6546         16
   768         HO     55    SER     HG    768     0.4275      1.008
   769          C     55    SER      C    769     0.5973      12.01
   770          O     55    SER      O    770    -0.5679         16   ; qtot 1
; residue  56 PRO rtp PRO  q  0.0
   771          N     56    PRO      N    771    -0.2548      14.01
   772         CT     56    PRO     CD    772     0.0192      12.01
   773         H1     56    PRO    HD1    773     0.0391      1.008
   774         H1     56    PRO    HD2    774     0.0391      1.008
   775         CT     56    PRO     CG    775     0.0189      12.01
   776         HC     56    PRO    HG1    776     0.0213      1.008
   777         HC     56    PRO    HG2    777     0.0213      1.008
   778         CT     56    PRO     CB    778     -0.007      12.01
   779         HC     56    PRO    HB1    779     0.0253      1.008
   780         HC     56    PRO    HB2    780     0.0253      1.008
   781         CT     56    PRO     CA    781    -0.0266      12.01
   782         H1     56    PRO     HA    782     0.0641      1.008
   783          C     56    PRO      C    783     0.5896      12.01
   784          O     56    PRO      O    784    -0.5748         16   ; qtot 1
; residue  57 SER rtp SER  q  0.0
   785          N     57    SER      N    785    -0.4157      14.01
   786          H     57    SER      H    786     0.2719      1.008
   787         CT     57    SER     CA    787    -0.0249      12.01
   788         H1     57    SER     HA    788     0.0843      1.008
   789         CT     57    SER     CB    789     0.2117      12.01
   790         H1     57    SER    HB1    790     0.0352      1.008
   791         H1     57    SER    HB2    791     0.0352      1.008
   792         OH     57    SER     OG    792    -0.6546         16
   793         HO     57    SER     HG    793     0.4275      1.008
   794          C     57    SER      C    794     0.5973      12.01
   795          O     57    SER      O    795    -0.5679         16   ; qtot 1
; residue  58 TYR rtp TYR  q  0.0
   796          N     58    TYR      N    796    -0.4157      14.01
   797          H     58    TYR      H    797     0.2719      1.008
   798         CT     58    TYR     CA    798    -0.0014      12.01
   799         H1     58    TYR     HA    799     0.0876      1.008
   800         CT     58    TYR     CB    800    -0.0152      12.01
   801         HC     58    TYR    HB1    801     0.0295      1.008
   802         HC     58    TYR    HB2    802     0.0295      1.008
   803         CA     58    TYR     CG    803    -0.0011      12.01
   804         CA     58    TYR    CD1    804    -0.1906      12.01
   805         HA     58    TYR    HD1    805     0.1699      1.008
   806         CA     58    TYR    CE1    806    -0.2341      12.01
   807         HA     58    TYR    HE1    807     0.1656      1.008
   808          C     58    TYR     CZ    808     0.3226      12.01
   809         OH     58    TYR     OH    809    -0.5579         16
   810         HO     58    TYR     HH    810     0.3992      1.008
   811         CA     58    TYR    CE2    811    -0.2341      12.01
   812         HA     58    TYR    HE2    812     0.1656      1.008
   813         CA     58    TYR    CD2    813    -0.1906      12.01
   814         HA     58    TYR    HD2    814     0.1699      1.008
   815          C     58    TYR      C    815     0.5973      12.01
   816          O     58    TYR      O    816    -0.5679         16   ; qtot 1
; residue  59 SER rtp SER  q  0.0
   817          N     59    SER      N    817    -0.4157      14.01
   818          H     59    SER      H    818     0.2719      1.008
   819         CT     59    SER     CA    819    -0.0249      12.01
   820         H1     59    SER     HA    820     0.0843      1.008
   821         CT     59    SER     CB    821     0.2117      12.01
   822         H1     59    SER    HB1    822     0.0352      1.008
   823         H1     59    SER    HB2    823     0.0352      1.008
   824         OH     59    SER     OG    824    -0.6546         16
   825         HO     59    SER     HG    825     0.4275      1.008
   826          C     59    SER      C    826     0.5973      12.01
   827          O     59    SER      O    827    -0.5679         16   ; qtot 1
; residue  60 PRO rtp PRO  q  0.0
   828          N     60    PRO      N    828    -0.2548      14.01
   829         CT     60    PRO     CD    829     0.0192      12.01
   830         H1     60    PRO    HD1    830     0.0391      1.008
   831         H1     60    PRO    HD2    831     0.0391      1.008
   832         CT     60    PRO     CG    832     0.0189      12.01
   833         HC     60    PRO    HG1    833     0.0213      1.008
   834         HC     60    PRO    HG2    834     0.0213      1.008
   835         CT     60    PRO     CB    835     -0.007      12.01
   836         HC     60    PRO    HB1    836     0.0253      1.008
   837         HC     60    PRO    HB2    837     0.0253      1.008
   838         CT     60    PRO     CA    838    -0.0266      12.01
   839         H1     60    PRO     HA    839     0.0641      1.008
   840          C     60    PRO      C    840     0.5896      12.01
   841          O     60    PRO      O    841    -0.5748         16   ; qtot 1
; residue  61 THR rtp THR  q  0.0
   842          N     61    THR      N    842    -0.4157      14.01
   843          H     61    THR      H    843     0.2719      1.008
   844         CT     61    THR     CA    844    -0.0389      12.01
   845         H1     61    THR     HA    845     0.1007      1.008
   846         CT     61    THR     CB    846     0.3654      12.01
   847         H1     61    THR     HB    847     0.0043      1.008
   848         CT     61    THR    CG2    848    -0.2438      12.01
   849         HC     61    THR   HG21    849     0.0642      1.008
   850         HC     61    THR   HG22    850     0.0642      1.008
   851         HC     61    THR   HG23    851     0.0642      1.008
   852         OH     61    THR    OG1    852    -0.6761         16
   853         HO     61    THR    HG1    853     0.4102      1.008
   854          C     61    THR      C    854     0.5973      12.01
   855          O     61    THR      O    855    -0.5679         16   ; qtot 1
; residue  62 SER rtp SER  q  0.0
   856          N     62    SER      N    856    -0.4157      14.01
   857          H     62    SER      H    857     0.2719      1.008
   858         CT     62    SER     CA    858    -0.0249      12.01
   859         H1     62    SER     HA    859     0.0843      1.008
   860         CT     62    SER     CB    860     0.2117      12.01
   861         H1     62    SER    HB1    861     0.0352      1.008
   862         H1     62    SER    HB2    862     0.0352      1.008
   863         OH     62    SER     OG    863    -0.6546         16
   864         HO     62    SER     HG    864     0.4275      1.008
   865          C     62    SER      C    865     0.5973      12.01
   866          O     62    SER      O    866    -0.5679         16   ; qtot 1
; residue  63 PRO rtp PRO  q  0.0
   867          N     63    PRO      N    867    -0.2548      14.01
   868         CT     63    PRO     CD    868     0.0192      12.01
   869         H1     63    PRO    HD1    869     0.0391      1.008
   870         H1     63    PRO    HD2    870     0.0391      1.008
   871         CT     63    PRO     CG    871     0.0189      12.01
   872         HC     63    PRO    HG1    872     0.0213      1.008
   873         HC     63    PRO    HG2    873     0.0213      1.008
   874         CT     63    PRO     CB    874     -0.007      12.01
   875         HC     63    PRO    HB1    875     0.0253      1.008
   876         HC     63    PRO    HB2    876     0.0253      1.008
   877         CT     63    PRO     CA    877    -0.0266      12.01
   878         H1     63    PRO     HA    878     0.0641      1.008
   879          C     63    PRO      C    879     0.5896      12.01
   880          O     63    PRO      O    880    -0.5748         16   ; qtot 1
; residue  64 SER rtp SER  q  0.0
   881          N     64    SER      N    881    -0.4157      14.01
   882          H     64    SER      H    882     0.2719      1.008
   883         CT     64    SER     CA    883    -0.0249      12.01
   884         H1     64    SER     HA    884     0.0843      1.008
   885         CT     64    SER     CB    885     0.2117      12.01
   886         H1     64    SER    HB1    886     0.0352      1.008
   887         H1     64    SER    HB2    887     0.0352      1.008
   888         OH     64    SER     OG    888    -0.6546         16
   889         HO     64    SER     HG    889     0.4275      1.008
   890          C     64    SER      C    890     0.5973      12.01
   891          O     64    SER      O    891    -0.5679         16   ; qtot 1
; residue  65 TYR rtp TYR  q  0.0
   892          N     65    TYR      N    892    -0.4157      14.01
   893          H     65    TYR      H    893     0.2719      1.008
   894         CT     65    TYR     CA    894    -0.0014      12.01
   895         H1     65    TYR     HA    895     0.0876      1.008
   896         CT     65    TYR     CB    896    -0.0152      12.01
   897         HC     65    TYR    HB1    897     0.0295      1.008
   898         HC     65    TYR    HB2    898     0.0295      1.008
   899         CA     65    TYR     CG    899    -0.0011      12.01
   900         CA     65    TYR    CD1    900    -0.1906      12.01
   901         HA     65    TYR    HD1    901     0.1699      1.008
   902         CA     65    TYR    CE1    902    -0.2341      12.01
   903         HA     65    TYR    HE1    903     0.1656      1.008
   904          C     65    TYR     CZ    904     0.3226      12.01
   905         OH     65    TYR     OH    905    -0.5579         16
   906         HO     65    TYR     HH    906     0.3992      1.008
   907         CA     65    TYR    CE2    907    -0.2341      12.01
   908         HA     65    TYR    HE2    908     0.1656      1.008
   909         CA     65    TYR    CD2    909    -0.1906      12.01
   910         HA     65    TYR    HD2    910     0.1699      1.008
   911          C     65    TYR      C    911     0.5973      12.01
   912          O     65    TYR      O    912    -0.5679         16   ; qtot 1
; residue  66 SER rtp SER  q  0.0
   913          N     66    SER      N    913    -0.4157      14.01
   914          H     66    SER      H    914     0.2719      1.008
   915         CT     66    SER     CA    915    -0.0249      12.01
   916         H1     66    SER     HA    916     0.0843      1.008
   917         CT     66    SER     CB    917     0.2117      12.01
   918         H1     66    SER    HB1    918     0.0352      1.008
   919         H1     66    SER    HB2    919     0.0352      1.008
   920         OH     66    SER     OG    920    -0.6546         16
   921         HO     66    SER     HG    921     0.4275      1.008
   922          C     66    SER      C    922     0.5973      12.01
   923          O     66    SER      O    923    -0.5679         16   ; qtot 1
; residue  67 PRO rtp PRO  q  0.0
   924          N     67    PRO      N    924    -0.2548      14.01
   925         CT     67    PRO     CD    925     0.0192      12.01
   926         H1     67    PRO    HD1    926     0.0391      1.008
   927         H1     67    PRO    HD2    927     0.0391      1.008
   928         CT     67    PRO     CG    928     0.0189      12.01
   929         HC     67    PRO    HG1    929     0.0213      1.008
   930         HC     67    PRO    HG2    930     0.0213      1.008
   931         CT     67    PRO     CB    931     -0.007      12.01
   932         HC     67    PRO    HB1    932     0.0253      1.008
   933         HC     67    PRO    HB2    933     0.0253      1.008
   934         CT     67    PRO     CA    934    -0.0266      12.01
   935         H1     67    PRO     HA    935     0.0641      1.008
   936          C     67    PRO      C    936     0.5896      12.01
   937          O     67    PRO      O    937    -0.5748         16   ; qtot 1
; residue  68 THR rtp THR  q  0.0
   938          N     68    THR      N    938    -0.4157      14.01
   939          H     68    THR      H    939     0.2719      1.008
   940         CT     68    THR     CA    940    -0.0389      12.01
   941         H1     68    THR     HA    941     0.1007      1.008
   942         CT     68    THR     CB    942     0.3654      12.01
   943         H1     68    THR     HB    943     0.0043      1.008
   944         CT     68    THR    CG2    944    -0.2438      12.01
   945         HC     68    THR   HG21    945     0.0642      1.008
   946         HC     68    THR   HG22    946     0.0642      1.008
   947         HC     68    THR   HG23    947     0.0642      1.008
   948         OH     68    THR    OG1    948    -0.6761         16
   949         HO     68    THR    HG1    949     0.4102      1.008
   950          C     68    THR      C    950     0.5973      12.01
   951          O     68    THR      O    951    -0.5679         16   ; qtot 1
; residue  69 SER rtp SER  q  0.0
   952          N     69    SER      N    952    -0.4157      14.01
   953          H     69    SER      H    953     0.2719      1.008
   954         CT     69    SER     CA    954    -0.0249      12.01
   955         H1     69    SER     HA    955     0.0843      1.008
   956         CT     69    SER     CB    956     0.2117      12.01
   957         H1     69    SER    HB1    957     0.0352      1.008
   958         H1     69    SER    HB2    958     0.0352      1.008
   959         OH     69    SER     OG    959    -0.6546         16
   960         HO     69    SER     HG    960     0.4275      1.008
   961          C     69    SER      C    961     0.5973      12.01
   962          O     69    SER      O    962    -0.5679         16   ; qtot 1
; residue  70 PRO rtp PRO  q  0.0
   963          N     70    PRO      N    963    -0.2548      14.01
   964         CT     70    PRO     CD    964     0.0192      12.01
   965         H1     70    PRO    HD1    965     0.0391      1.008
   966         H1     70    PRO    HD2    966     0.0391      1.008
   967         CT     70    PRO     CG    967     0.0189      12.01
   968         HC     70    PRO    HG1    968     0.0213      1.008
   969         HC     70    PRO    HG2    969     0.0213      1.008
   970         CT     70    PRO     CB    970     -0.007      12.01
   971         HC     70    PRO    HB1    971     0.0253      1.008
   972         HC     70    PRO    HB2    972     0.0253      1.008
   973         CT     70    PRO     CA    973    -0.0266      12.01
   974         H1     70    PRO     HA    974     0.0641      1.008
   975          C     70    PRO      C    975     0.5896      12.01
   976          O     70    PRO      O    976    -0.5748         16   ; qtot 1
; residue  71 SER rtp SER  q  0.0
   977          N     71    SER      N    977    -0.4157      14.01
   978          H     71    SER      H    978     0.2719      1.008
   979         CT     71    SER     CA    979    -0.0249      12.01
   980         H1     71    SER     HA    980     0.0843      1.008
   981         CT     71    SER     CB    981     0.2117      12.01
   982         H1     71    SER    HB1    982     0.0352      1.008
   983         H1     71    SER    HB2    983     0.0352      1.008
   984         OH     71    SER     OG    984    -0.6546         16
   985         HO     71    SER     HG    985     0.4275      1.008
   986          C     71    SER      C    986     0.5973      12.01
   987          O     71    SER      O    987    -0.5679         16   ; qtot 1
; residue  72 TYR rtp TYR  q  0.0
   988          N     72    TYR      N    988    -0.4157      14.01
   989          H     72    TYR      H    989     0.2719      1.008
   990         CT     72    TYR     CA    990    -0.0014      12.01
   991         H1     72    TYR     HA    991     0.0876      1.008
   992         CT     72    TYR     CB    992    -0.0152      12.01
   993         HC     72    TYR    HB1    993     0.0295      1.008
   994         HC     72    TYR    HB2    994     0.0295      1.008
   995         CA     72    TYR     CG    995    -0.0011      12.01
   996         CA     72    TYR    CD1    996    -0.1906      12.01
   997         HA     72    TYR    HD1    997     0.1699      1.008
   998         CA     72    TYR    CE1    998    -0.2341      12.01
   999         HA     72    TYR    HE1    999     0.1656      1.008
  1000          C     72    TYR     CZ   1000     0.3226      12.01
  1001         OH     72    TYR     OH   1001    -0.5579         16
  1002         HO     72    TYR     HH   1002     0.3992      1.008
  1003         CA     72    TYR    CE2   1003    -0.2341      12.01
  1004         HA     72    TYR    HE2   1004     0.1656      1.008
  1005         CA     72    TYR    CD2   1005    -0.1906      12.01
  1006         HA     72    TYR    HD2   1006     0.1699      1.008
  1007          C     72    TYR      C   1007     0.5973      12.01
  1008          O     72    TYR      O   1008    -0.5679         16   ; qtot 1
; residue  73 SER rtp SER  q  0.0
  1009          N     73    SER      N   1009    -0.4157      14.01
  1010          H     73    SER      H   1010     0.2719      1.008
  1011         CT     73    SER     CA   1011    -0.0249      12.01
  1012         H1     73    SER     HA   1012     0.0843      1.008
  1013         CT     73    SER     CB   1013     0.2117      12.01
  1014         H1     73    SER    HB1   1014     0.0352      1.008
  1015         H1     73    SER    HB2   1015     0.0352      1.008
  1016         OH     73    SER     OG   1016    -0.6546         16
  1017         HO     73    SER     HG   1017     0.4275      1.008
  1018          C     73    SER      C   1018     0.5973      12.01
  1019          O     73    SER      O   1019    -0.5679         16   ; qtot 1
; residue  74 PRO rtp PRO  q  0.0
  1020          N     74    PRO      N   1020    -0.2548      14.01
  1021         CT     74    PRO     CD   1021     0.0192      12.01
  1022         H1     74    PRO    HD1   1022     0.0391      1.008
  1023         H1     74    PRO    HD2   1023     0.0391      1.008
  1024         CT     74    PRO     CG   1024     0.0189      12.01
  1025         HC     74    PRO    HG1   1025     0.0213      1.008
  1026         HC     74    PRO    HG2   1026     0.0213      1.008
  1027         CT     74    PRO     CB   1027     -0.007      12.01
  1028         HC     74    PRO    HB1   1028     0.0253      1.008
  1029         HC     74    PRO    HB2   1029     0.0253      1.008
  1030         CT     74    PRO     CA   1030    -0.0266      12.01
  1031         H1     74    PRO     HA   1031     0.0641      1.008
  1032          C     74    PRO      C   1032     0.5896      12.01
  1033          O     74    PRO      O   1033    -0.5748         16   ; qtot 1
; residue  75 THR rtp THR  q  0.0
  1034          N     75    THR      N   1034    -0.4157      14.01
  1035          H     75    THR      H   1035     0.2719      1.008
  1036         CT     75    THR     CA   1036    -0.0389      12.01
  1037         H1     75    THR     HA   1037     0.1007      1.008
  1038         CT     75    THR     CB   1038     0.3654      12.01
  1039         H1     75    THR     HB   1039     0.0043      1.008
  1040         CT     75    THR    CG2   1040    -0.2438      12.01
  1041         HC     75    THR   HG21   1041     0.0642      1.008
  1042         HC     75    THR   HG22   1042     0.0642      1.008
  1043         HC     75    THR   HG23   1043     0.0642      1.008
  1044         OH     75    THR    OG1   1044    -0.6761         16
  1045         HO     75    THR    HG1   1045     0.4102      1.008
  1046          C     75    THR      C   1046     0.5973      12.01
  1047          O     75    THR      O   1047    -0.5679         16   ; qtot 1
; residue  76 SER rtp SER  q  0.0
  1048          N     76    SER      N   1048    -0.4157      14.01
  1049          H     76    SER      H   1049     0.2719      1.008
  1050         CT     76    SER     CA   1050    -0.0249      12.01
  1051         H1     76    SER     HA   1051     0.0843      1.008
  1052         CT     76    SER     CB   1052     0.2117      12.01
  1053         H1     76    SER    HB1   1053     0.0352      1.008
  1054         H1     76    SER    HB2   1054     0.0352      1.008
  1055         OH     76    SER     OG   1055    -0.6546         16
  1056         HO     76    SER     HG   1056     0.4275      1.008
  1057          C     76    SER      C   1057     0.5973      12.01
  1058          O     76    SER      O   1058    -0.5679         16   ; qtot 1
; residue  77 PRO rtp PRO  q  0.0
  1059          N     77    PRO      N   1059    -0.2548      14.01
  1060         CT     77    PRO     CD   1060     0.0192      12.01
  1061         H1     77    PRO    HD1   1061     0.0391      1.008
  1062         H1     77    PRO    HD2   1062     0.0391      1.008
  1063         CT     77    PRO     CG   1063     0.0189      12.01
  1064         HC     77    PRO    HG1   1064     0.0213      1.008
  1065         HC     77    PRO    HG2   1065     0.0213      1.008
  1066         CT     77    PRO     CB   1066     -0.007      12.01
  1067         HC     77    PRO    HB1   1067     0.0253      1.008
  1068         HC     77    PRO    HB2   1068     0.0253      1.008
  1069         CT     77    PRO     CA   1069    -0.0266      12.01
  1070         H1     77    PRO     HA   1070     0.0641      1.008
  1071          C     77    PRO      C   1071     0.5896      12.01
  1072          O     77    PRO      O   1072    -0.5748         16   ; qtot 1
; residue  78 SER rtp SER  q  0.0
  1073          N     78    SER      N   1073    -0.4157      14.01
  1074          H     78    SER      H   1074     0.2719      1.008
  1075         CT     78    SER     CA   1075    -0.0249      12.01
  1076         H1     78    SER     HA   1076     0.0843      1.008
  1077         CT     78    SER     CB   1077     0.2117      12.01
  1078         H1     78    SER    HB1   1078     0.0352      1.008
  1079         H1     78    SER    HB2   1079     0.0352      1.008
  1080         OH     78    SER     OG   1080    -0.6546         16
  1081         HO     78    SER     HG   1081     0.4275      1.008
  1082          C     78    SER      C   1082     0.5973      12.01
  1083          O     78    SER      O   1083    -0.5679         16   ; qtot 1
; residue  79 TYR rtp TYR  q  0.0
  1084          N     79    TYR      N   1084    -0.4157      14.01
  1085          H     79    TYR      H   1085     0.2719      1.008
  1086         CT     79    TYR     CA   1086    -0.0014      12.01
  1087         H1     79    TYR     HA   1087     0.0876      1.008
  1088         CT     79    TYR     CB   1088    -0.0152      12.01
  1089         HC     79    TYR    HB1   1089     0.0295      1.008
  1090         HC     79    TYR    HB2   1090     0.0295      1.008
  1091         CA     79    TYR     CG   1091    -0.0011      12.01
  1092         CA     79    TYR    CD1   1092    -0.1906      12.01
  1093         HA     79    TYR    HD1   1093     0.1699      1.008
  1094         CA     79    TYR    CE1   1094    -0.2341      12.01
  1095         HA     79    TYR    HE1   1095     0.1656      1.008
  1096          C     79    TYR     CZ   1096     0.3226      12.01
  1097         OH     79    TYR     OH   1097    -0.5579         16
  1098         HO     79    TYR     HH   1098     0.3992      1.008
  1099         CA     79    TYR    CE2   1099    -0.2341      12.01
  1100         HA     79    TYR    HE2   1100     0.1656      1.008
  1101         CA     79    TYR    CD2   1101    -0.1906      12.01
  1102         HA     79    TYR    HD2   1102     0.1699      1.008
  1103          C     79    TYR      C   1103     0.5973      12.01
  1104          O     79    TYR      O   1104    -0.5679         16   ; qtot 1
; residue  80 SER rtp SER  q  0.0
  1105          N     80    SER      N   1105    -0.4157      14.01
  1106          H     80    SER      H   1106     0.2719      1.008
  1107         CT     80    SER     CA   1107    -0.0249      12.01
  1108         H1     80    SER     HA   1108     0.0843      1.008
  1109         CT     80    SER     CB   1109     0.2117      12.01
  1110         H1     80    SER    HB1   1110     0.0352      1.008
  1111         H1     80    SER    HB2   1111     0.0352      1.008
  1112         OH     80    SER     OG   1112    -0.6546         16
  1113         HO     80    SER     HG   1113     0.4275      1.008
  1114          C     80    SER      C   1114     0.5973      12.01
  1115          O     80    SER      O   1115    -0.5679         16   ; qtot 1
; residue  81 PRO rtp PRO  q  0.0
  1116          N     81    PRO      N   1116    -0.2548      14.01
  1117         CT     81    PRO     CD   1117     0.0192      12.01
  1118         H1     81    PRO    HD1   1118     0.0391      1.008
  1119         H1     81    PRO    HD2   1119     0.0391      1.008
  1120         CT     81    PRO     CG   1120     0.0189      12.01
  1121         HC     81    PRO    HG1   1121     0.0213      1.008
  1122         HC     81    PRO    HG2   1122     0.0213      1.008
  1123         CT     81    PRO     CB   1123     -0.007      12.01
  1124         HC     81    PRO    HB1   1124     0.0253      1.008
  1125         HC     81    PRO    HB2   1125     0.0253      1.008
  1126         CT     81    PRO     CA   1126    -0.0266      12.01
  1127         H1     81    PRO     HA   1127     0.0641      1.008
  1128          C     81    PRO      C   1128     0.5896      12.01
  1129          O     81    PRO      O   1129    -0.5748         16   ; qtot 1
; residue  82 THR rtp THR  q  0.0
  1130          N     82    THR      N   1130    -0.4157      14.01
  1131          H     82    THR      H   1131     0.2719      1.008
  1132         CT     82    THR     CA   1132    -0.0389      12.01
  1133         H1     82    THR     HA   1133     0.1007      1.008
  1134         CT     82    THR     CB   1134     0.3654      12.01
  1135         H1     82    THR     HB   1135     0.0043      1.008
  1136         CT     82    THR    CG2   1136    -0.2438      12.01
  1137         HC     82    THR   HG21   1137     0.0642      1.008
  1138         HC     82    THR   HG22   1138     0.0642      1.008
  1139         HC     82    THR   HG23   1139     0.0642      1.008
  1140         OH     82    THR    OG1   1140    -0.6761         16
  1141         HO     82    THR    HG1   1141     0.4102      1.008
  1142          C     82    THR      C   1142     0.5973      12.01
  1143          O     82    THR      O   1143    -0.5679         16   ; qtot 1
; residue  83 SER rtp SER  q  0.0
  1144          N     83    SER      N   1144    -0.4157      14.01
  1145          H     83    SER      H   1145     0.2719      1.008
  1146         CT     83    SER     CA   1146    -0.0249      12.01
  1147         H1     83    SER     HA   1147     0.0843      1.008
  1148         CT     83    SER     CB   1148     0.2117      12.01
  1149         H1     83    SER    HB1   1149     0.0352      1.008
  1150         H1     83    SER    HB2   1150     0.0352      1.008
  1151         OH     83    SER     OG   1151    -0.6546         16
  1152         HO     83    SER     HG   1152     0.4275      1.008
  1153          C     83    SER      C   1153     0.5973      12.01
  1154          O     83    SER      O   1154    -0.5679         16   ; qtot 1
; residue  84 PRO rtp PRO  q  0.0
  1155          N     84    PRO      N   1155    -0.2548      14.01
  1156         CT     84    PRO     CD   1156     0.0192      12.01
  1157         H1     84    PRO    HD1   1157     0.0391      1.008
  1158         H1     84    PRO    HD2   1158     0.0391      1.008
  1159         CT     84    PRO     CG   1159     0.0189      12.01
  1160         HC     84    PRO    HG1   1160     0.0213      1.008
  1161         HC     84    PRO    HG2   1161     0.0213      1.008
  1162         CT     84    PRO     CB   1162     -0.007      12.01
  1163         HC     84    PRO    HB1   1163     0.0253      1.008
  1164         HC     84    PRO    HB2   1164     0.0253      1.008
  1165         CT     84    PRO     CA   1165    -0.0266      12.01
  1166         H1     84    PRO     HA   1166     0.0641      1.008
  1167          C     84    PRO      C   1167     0.5896      12.01
  1168          O     84    PRO      O   1168    -0.5748         16   ; qtot 1
; residue  85 SER rtp SER  q  0.0
  1169          N     85    SER      N   1169    -0.4157      14.01
  1170          H     85    SER      H   1170     0.2719      1.008
  1171         CT     85    SER     CA   1171    -0.0249      12.01
  1172         H1     85    SER     HA   1172     0.0843      1.008
  1173         CT     85    SER     CB   1173     0.2117      12.01
  1174         H1     85    SER    HB1   1174     0.0352      1.008
  1175         H1     85    SER    HB2   1175     0.0352      1.008
  1176         OH     85    SER     OG   1176    -0.6546         16
  1177         HO     85    SER     HG   1177     0.4275      1.008
  1178          C     85    SER      C   1178     0.5973      12.01
  1179          O     85    SER      O   1179    -0.5679         16   ; qtot 1
; residue  86 TYR rtp TYR  q  0.0
  1180          N     86    TYR      N   1180    -0.4157      14.01
  1181          H     86    TYR      H   1181     0.2719      1.008
  1182         CT     86    TYR     CA   1182    -0.0014      12.01
  1183         H1     86    TYR     HA   1183     0.0876      1.008
  1184         CT     86    TYR     CB   1184    -0.0152      12.01
  1185         HC     86    TYR    HB1   1185     0.0295      1.008
  1186         HC     86    TYR    HB2   1186     0.0295      1.008
  1187         CA     86    TYR     CG   1187    -0.0011      12.01
  1188         CA     86    TYR    CD1   1188    -0.1906      12.01
  1189         HA     86    TYR    HD1   1189     0.1699      1.008
  1190         CA     86    TYR    CE1   1190    -0.2341      12.01
  1191         HA     86    TYR    HE1   1191     0.1656      1.008
  1192          C     86    TYR     CZ   1192     0.3226      12.01
  1193         OH     86    TYR     OH   1193    -0.5579         16
  1194         HO     86    TYR     HH   1194     0.3992      1.008
  1195         CA     86    TYR    CE2   1195    -0.2341      12.01
  1196         HA     86    TYR    HE2   1196     0.1656      1.008
  1197         CA     86    TYR    CD2   1197    -0.1906      12.01
  1198         HA     86    TYR    HD2   1198     0.1699      1.008
  1199          C     86    TYR      C   1199     0.5973      12.01
  1200          O     86    TYR      O   1200    -0.5679         16   ; qtot 1
; residue  87 SER rtp SER  q  0.0
  1201          N     87    SER      N   1201    -0.4157      14.01
  1202          H     87    SER      H   1202     0.2719      1.008
  1203         CT     87    SER     CA   1203    -0.0249      12.01
  1204         H1     87    SER     HA   1204     0.0843      1.008
  1205         CT     87    SER     CB   1205     0.2117      12.01
  1206         H1     87    SER    HB1   1206     0.0352      1.008
  1207         H1     87    SER    HB2   1207     0.0352      1.008
  1208         OH     87    SER     OG   1208    -0.6546         16
  1209         HO     87    SER     HG   1209     0.4275      1.008
  1210          C     87    SER      C   1210     0.5973      12.01
  1211          O     87    SER      O   1211    -0.5679         16   ; qtot 1
; residue  88 PRO rtp PRO  q  0.0
  1212          N     88    PRO      N   1212    -0.2548      14.01
  1213         CT     88    PRO     CD   1213     0.0192      12.01
  1214         H1     88    PRO    HD1   1214     0.0391      1.008
  1215         H1     88    PRO    HD2   1215     0.0391      1.008
  1216         CT     88    PRO     CG   1216     0.0189      12.01
  1217         HC     88    PRO    HG1   1217     0.0213      1.008
  1218         HC     88    PRO    HG2   1218     0.0213      1.008
  1219         CT     88    PRO     CB   1219     -0.007      12.01
  1220         HC     88    PRO    HB1   1220     0.0253      1.008
  1221         HC     88    PRO    HB2   1221     0.0253      1.008
  1222         CT     88    PRO     CA   1222    -0.0266      12.01
  1223         H1     88    PRO     HA   1223     0.0641      1.008
  1224          C     88    PRO      C   1224     0.5896      12.01
  1225          O     88    PRO      O   1225    -0.5748         16   ; qtot 1
; residue  89 THR rtp THR  q  0.0
  1226          N     89    THR      N   1226    -0.4157      14.01
  1227          H     89    THR      H   1227     0.2719      1.008
  1228         CT     89    THR     CA   1228    -0.0389      12.01
  1229         H1     89    THR     HA   1229     0.1007      1.008
  1230         CT     89    THR     CB   1230     0.3654      12.01
  1231         H1     89    THR     HB   1231     0.0043      1.008
  1232         CT     89    THR    CG2   1232    -0.2438      12.01
  1233         HC     89    THR   HG21   1233     0.0642      1.008
  1234         HC     89    THR   HG22   1234     0.0642      1.008
  1235         HC     89    THR   HG23   1235     0.0642      1.008
  1236         OH     89    THR    OG1   1236    -0.6761         16
  1237         HO     89    THR    HG1   1237     0.4102      1.008
  1238          C     89    THR      C   1238     0.5973      12.01
  1239          O     89    THR      O   1239    -0.5679         16   ; qtot 1
; residue  90 SER rtp SER  q  0.0
  1240          N     90    SER      N   1240    -0.4157      14.01
  1241          H     90    SER      H   1241     0.2719      1.008
  1242         CT     90    SER     CA   1242    -0.0249      12.01
  1243         H1     90    SER     HA   1243     0.0843      1.008
  1244         CT     90    SER     CB   1244     0.2117      12.01
  1245         H1     90    SER    HB1   1245     0.0352      1.008
  1246         H1     90    SER    HB2   1246     0.0352      1.008
  1247         OH     90    SER     OG   1247    -0.6546         16
  1248         HO     90    SER     HG   1248     0.4275      1.008
  1249          C     90    SER      C   1249     0.5973      12.01
  1250          O     90    SER      O   1250    -0.5679         16   ; qtot 1
; residue  91 PRO rtp PRO  q  0.0
  1251          N     91    PRO      N   1251    -0.2548      14.01
  1252         CT     91    PRO     CD   1252     0.0192      12.01
  1253         H1     91    PRO    HD1   1253     0.0391      1.008
  1254         H1     91    PRO    HD2   1254     0.0391      1.008
  1255         CT     91    PRO     CG   1255     0.0189      12.01
  1256         HC     91    PRO    HG1   1256     0.0213      1.008
  1257         HC     91    PRO    HG2   1257     0.0213      1.008
  1258         CT     91    PRO     CB   1258     -0.007      12.01
  1259         HC     91    PRO    HB1   1259     0.0253      1.008
  1260         HC     91    PRO    HB2   1260     0.0253      1.008
  1261         CT     91    PRO     CA   1261    -0.0266      12.01
  1262         H1     91    PRO     HA   1262     0.0641      1.008
  1263          C     91    PRO      C   1263     0.5896      12.01
  1264          O     91    PRO      O   1264    -0.5748         16   ; qtot 1
; residue  92 SER rtp SER  q  0.0
  1265          N     92    SER      N   1265    -0.4157      14.01
  1266          H     92    SER      H   1266     0.2719      1.008
  1267         CT     92    SER     CA   1267    -0.0249      12.01
  1268         H1     92    SER     HA   1268     0.0843      1.008
  1269         CT     92    SER     CB   1269     0.2117      12.01
  1270         H1     92    SER    HB1   1270     0.0352      1.008
  1271         H1     92    SER    HB2   1271     0.0352      1.008
  1272         OH     92    SER     OG   1272    -0.6546         16
  1273         HO     92    SER     HG   1273     0.4275      1.008
  1274          C     92    SER      C   1274     0.5973      12.01
  1275          O     92    SER      O   1275    -0.5679         16   ; qtot 1
; residue  93 TYR rtp TYR  q  0.0
  1276          N     93    TYR      N   1276    -0.4157      14.01
  1277          H     93    TYR      H   1277     0.2719      1.008
  1278         CT     93    TYR     CA   1278    -0.0014      12.01
  1279         H1     93    TYR     HA   1279     0.0876      1.008
  1280         CT     93    TYR     CB   1280    -0.0152      12.01
  1281         HC     93    TYR    HB1   1281     0.0295      1.008
  1282         HC     93    TYR    HB2   1282     0.0295      1.008
  1283         CA     93    TYR     CG   1283    -0.0011      12.01
  1284         CA     93    TYR    CD1   1284    -0.1906      12.01
  1285         HA     93    TYR    HD1   1285     0.1699      1.008
  1286         CA     93    TYR    CE1   1286    -0.2341      12.01
  1287         HA     93    TYR    HE1   1287     0.1656      1.008
  1288          C     93    TYR     CZ   1288     0.3226      12.01
  1289         OH     93    TYR     OH   1289    -0.5579         16
  1290         HO     93    TYR     HH   1290     0.3992      1.008
  1291         CA     93    TYR    CE2   1291    -0.2341      12.01
  1292         HA     93    TYR    HE2   1292     0.1656      1.008
  1293         CA     93    TYR    CD2   1293    -0.1906      12.01
  1294         HA     93    TYR    HD2   1294     0.1699      1.008
  1295          C     93    TYR      C   1295     0.5973      12.01
  1296          O     93    TYR      O   1296    -0.5679         16   ; qtot 1
; residue  94 SER rtp SER  q  0.0
  1297          N     94    SER      N   1297    -0.4157      14.01
  1298          H     94    SER      H   1298     0.2719      1.008
  1299         CT     94    SER     CA   1299    -0.0249      12.01
  1300         H1     94    SER     HA   1300     0.0843      1.008
  1301         CT     94    SER     CB   1301     0.2117      12.01
  1302         H1     94    SER    HB1   1302     0.0352      1.008
  1303         H1     94    SER    HB2   1303     0.0352      1.008
  1304         OH     94    SER     OG   1304    -0.6546         16
  1305         HO     94    SER     HG   1305     0.4275      1.008
  1306          C     94    SER      C   1306     0.5973      12.01
  1307          O     94    SER      O   1307    -0.5679         16   ; qtot 1
; residue  95 PRO rtp PRO  q  0.0
  1308          N     95    PRO      N   1308    -0.2548      14.01
  1309         CT     95    PRO     CD   1309     0.0192      12.01
  1310         H1     95    PRO    HD1   1310     0.0391      1.008
  1311         H1     95    PRO    HD2   1311     0.0391      1.008
  1312         CT     95    PRO     CG   1312     0.0189      12.01
  1313         HC     95    PRO    HG1   1313     0.0213      1.008
  1314         HC     95    PRO    HG2   1314     0.0213      1.008
  1315         CT     95    PRO     CB   1315     -0.007      12.01
  1316         HC     95    PRO    HB1   1316     0.0253      1.008
  1317         HC     95    PRO    HB2   1317     0.0253      1.008
  1318         CT     95    PRO     CA   1318    -0.0266      12.01
  1319         H1     95    PRO     HA   1319     0.0641      1.008
  1320          C     95    PRO      C   1320     0.5896      12.01
  1321          O     95    PRO      O   1321    -0.5748         16   ; qtot 1
; residue  96 THR rtp THR  q  0.0
  1322          N     96    THR      N   1322    -0.4157      14.01
  1323          H     96    THR      H   1323     0.2719      1.008
  1324         CT     96    THR     CA   1324    -0.0389      12.01
  1325         H1     96    THR     HA   1325     0.1007      1.008
  1326         CT     96    THR     CB   1326     0.3654      12.01
  1327         H1     96    THR     HB   1327     0.0043      1.008
  1328         CT     96    THR    CG2   1328    -0.2438      12.01
  1329         HC     96    THR   HG21   1329     0.0642      1.008
  1330         HC     96    THR   HG22   1330     0.0642      1.008
  1331         HC     96    THR   HG23   1331     0.0642      1.008
  1332         OH     96    THR    OG1   1332    -0.6761         16
  1333         HO     96    THR    HG1   1333     0.4102      1.008
  1334          C     96    THR      C   1334     0.5973      12.01
  1335          O     96    THR      O   1335    -0.5679         16   ; qtot 1
; residue  97 SER rtp SER  q  0.0
  1336          N     97    SER      N   1336    -0.4157      14.01
  1337          H     97    SER      H   1337     0.2719      1.008
  1338         CT     97    SER     CA   1338    -0.0249      12.01
  1339         H1     97    SER     HA   1339     0.0843      1.008
  1340         CT     97    SER     CB   1340     0.2117      12.01
  1341         H1     97    SER    HB1   1341     0.0352      1.008
  1342         H1     97    SER    HB2   1342     0.0352      1.008
  1343         OH     97    SER     OG   1343    -0.6546         16
  1344         HO     97    SER     HG   1344     0.4275      1.008
  1345          C     97    SER      C   1345     0.5973      12.01
  1346          O     97    SER      O   1346    -0.5679         16   ; qtot 1
; residue  98 PRO rtp PRO  q  0.0
  1347          N     98    PRO      N   1347    -0.2548      14.01
  1348         CT     98    PRO     CD   1348     0.0192      12.01
  1349         H1     98    PRO    HD1   1349     0.0391      1.008
  1350         H1     98    PRO    HD2   1350     0.0391      1.008
  1351         CT     98    PRO     CG   1351     0.0189      12.01
  1352         HC     98    PRO    HG1   1352     0.0213      1.008
  1353         HC     98    PRO    HG2   1353     0.0213      1.008
  1354         CT     98    PRO     CB   1354     -0.007      12.01
  1355         HC     98    PRO    HB1   1355     0.0253      1.008
  1356         HC     98    PRO    HB2   1356     0.0253      1.008
  1357         CT     98    PRO     CA   1357    -0.0266      12.01
  1358         H1     98    PRO     HA   1358     0.0641      1.008
  1359          C     98    PRO      C   1359     0.5896      12.01
  1360          O     98    PRO      O   1360    -0.5748         16   ; qtot 1
; residue  99 SER rtp SER  q  0.0
  1361          N     99    SER      N   1361    -0.4157      14.01
  1362          H     99    SER      H   1362     0.2719      1.008
  1363         CT     99    SER     CA   1363    -0.0249      12.01
  1364         H1     99    SER     HA   1364     0.0843      1.008
  1365         CT     99    SER     CB   1365     0.2117      12.01
  1366         H1     99    SER    HB1   1366     0.0352      1.008
  1367         H1     99    SER    HB2   1367     0.0352      1.008
  1368         OH     99    SER     OG   1368    -0.6546         16
  1369         HO     99    SER     HG   1369     0.4275      1.008
  1370          C     99    SER      C   1370     0.5973      12.01
  1371          O     99    SER      O   1371    -0.5679         16   ; qtot 1
; residue 100 TYR rtp TYR  q  0.0
  1372          N    100    TYR      N   1372    -0.4157      14.01
  1373          H    100    TYR      H   1373     0.2719      1.008
  1374         CT    100    TYR     CA   1374    -0.0014      12.01
  1375         H1    100    TYR     HA   1375     0.0876      1.008
  1376         CT    100    TYR     CB   1376    -0.0152      12.01
  1377         HC    100    TYR    HB1   1377     0.0295      1.008
  1378         HC    100    TYR    HB2   1378     0.0295      1.008
  1379         CA    100    TYR     CG   1379    -0.0011      12.01
  1380         CA    100    TYR    CD1   1380    -0.1906      12.01
  1381         HA    100    TYR    HD1   1381     0.1699      1.008
  1382         CA    100    TYR    CE1   1382    -0.2341      12.01
  1383         HA    100    TYR    HE1   1383     0.1656      1.008
  1384          C    100    TYR     CZ   1384     0.3226      12.01
  1385         OH    100    TYR     OH   1385    -0.5579         16
  1386         HO    100    TYR     HH   1386     0.3992      1.008
  1387         CA    100    TYR    CE2   1387    -0.2341      12.01
  1388         HA    100    TYR    HE2   1388     0.1656      1.008
  1389         CA    100    TYR    CD2   1389    -0.1906      12.01
  1390         HA    100    TYR    HD2   1390     0.1699      1.008
  1391          C    100    TYR      C   1391     0.5973      12.01
  1392          O    100    TYR      O   1392    -0.5679         16   ; qtot 1
; residue 101 SER rtp SER  q  0.0
  1393          N    101    SER      N   1393    -0.4157      14.01
  1394          H    101    SER      H   1394     0.2719      1.008
  1395         CT    101    SER     CA   1395    -0.0249      12.01
  1396         H1    101    SER     HA   1396     0.0843      1.008
  1397         CT    101    SER     CB   1397     0.2117      12.01
  1398         H1    101    SER    HB1   1398     0.0352      1.008
  1399         H1    101    SER    HB2   1399     0.0352      1.008
  1400         OH    101    SER     OG   1400    -0.6546         16
  1401         HO    101    SER     HG   1401     0.4275      1.008
  1402          C    101    SER      C   1402     0.5973      12.01
  1403          O    101    SER      O   1403    -0.5679         16   ; qtot 1
; residue 102 PRO rtp PRO  q  0.0
  1404          N    102    PRO      N   1404    -0.2548      14.01
  1405         CT    102    PRO     CD   1405     0.0192      12.01
  1406         H1    102    PRO    HD1   1406     0.0391      1.008
  1407         H1    102    PRO    HD2   1407     0.0391      1.008
  1408         CT    102    PRO     CG   1408     0.0189      12.01
  1409         HC    102    PRO    HG1   1409     0.0213      1.008
  1410         HC    102    PRO    HG2   1410     0.0213      1.008
  1411         CT    102    PRO     CB   1411     -0.007      12.01
  1412         HC    102    PRO    HB1   1412     0.0253      1.008
  1413         HC    102    PRO    HB2   1413     0.0253      1.008
  1414         CT    102    PRO     CA   1414    -0.0266      12.01
  1415         H1    102    PRO     HA   1415     0.0641      1.008
  1416          C    102    PRO      C   1416     0.5896      12.01
  1417          O    102    PRO      O   1417    -0.5748         16   ; qtot 1
; residue 103 THR rtp THR  q  0.0
  1418          N    103    THR      N   1418    -0.4157      14.01
  1419          H    103    THR      H   1419     0.2719      1.008
  1420         CT    103    THR     CA   1420    -0.0389      12.01
  1421         H1    103    THR     HA   1421     0.1007      1.008
  1422         CT    103    THR     CB   1422     0.3654      12.01
  1423         H1    103    THR     HB   1423     0.0043      1.008
  1424         CT    103    THR    CG2   1424    -0.2438      12.01
  1425         HC    103    THR   HG21   1425     0.0642      1.008
  1426         HC    103    THR   HG22   1426     0.0642      1.008
  1427         HC    103    THR   HG23   1427     0.0642      1.008
  1428         OH    103    THR    OG1   1428    -0.6761         16
  1429         HO    103    THR    HG1   1429     0.4102      1.008
  1430          C    103    THR      C   1430     0.5973      12.01
  1431          O    103    THR      O   1431    -0.5679         16   ; qtot 1
; residue 104 SER rtp SER  q  0.0
  1432          N    104    SER      N   1432    -0.4157      14.01
  1433          H    104    SER      H   1433     0.2719      1.008
  1434         CT    104    SER     CA   1434    -0.0249      12.01
  1435         H1    104    SER     HA   1435     0.0843      1.008
  1436         CT    104    SER     CB   1436     0.2117      12.01
  1437         H1    104    SER    HB1   1437     0.0352      1.008
  1438         H1    104    SER    HB2   1438     0.0352      1.008
  1439         OH    104    SER     OG   1439    -0.6546         16
  1440         HO    104    SER     HG   1440     0.4275      1.008
  1441          C    104    SER      C   1441     0.5973      12.01
  1442          O    104    SER      O   1442    -0.5679         16   ; qtot 1
; residue 105 PRO rtp PRO  q  0.0
  1443          N    105    PRO      N   1443    -0.2548      14.01
  1444         CT    105    PRO     CD   1444     0.0192      12.01
  1445         H1    105    PRO    HD1   1445     0.0391      1.008
  1446         H1    105    PRO    HD2   1446     0.0391      1.008
  1447         CT    105    PRO     CG   1447     0.0189      12.01
  1448         HC    105    PRO    HG1   1448     0.0213      1.008
  1449         HC    105    PRO    HG2   1449     0.0213      1.008
  1450         CT    105    PRO     CB   1450     -0.007      12.01
  1451         HC    105    PRO    HB1   1451     0.0253      1.008
  1452         HC    105    PRO    HB2   1452     0.0253      1.008
  1453         CT    105    PRO     CA   1453    -0.0266      12.01
  1454         H1    105    PRO     HA   1454     0.0641      1.008
  1455          C    105    PRO      C   1455     0.5896      12.01
  1456          O    105    PRO      O   1456    -0.5748         16   ; qtot 1
; residue 106 SER rtp SER  q  0.0
  1457          N    106    SER      N   1457    -0.4157      14.01
  1458          H    106    SER      H   1458     0.2719      1.008
  1459         CT    106    SER     CA   1459    -0.0249      12.01
  1460         H1    106    SER     HA   1460     0.0843      1.008
  1461         CT    106    SER     CB   1461     0.2117      12.01
  1462         H1    106    SER    HB1   1462     0.0352      1.008
  1463         H1    106    SER    HB2   1463     0.0352      1.008
  1464         OH    106    SER     OG   1464    -0.6546         16
  1465         HO    106    SER     HG   1465     0.4275      1.008
  1466          C    106    SER      C   1466     0.5973      12.01
  1467          O    106    SER      O   1467    -0.5679         16   ; qtot 1
; residue 107 TYR rtp TYR  q  0.0
  1468          N    107    TYR      N   1468    -0.4157      14.01
  1469          H    107    TYR      H   1469     0.2719      1.008
  1470         CT    107    TYR     CA   1470    -0.0014      12.01
  1471         H1    107    TYR     HA   1471     0.0876      1.008
  1472         CT    107    TYR     CB   1472    -0.0152      12.01
  1473         HC    107    TYR    HB1   1473     0.0295      1.008
  1474         HC    107    TYR    HB2   1474     0.0295      1.008
  1475         CA    107    TYR     CG   1475    -0.0011      12.01
  1476         CA    107    TYR    CD1   1476    -0.1906      12.01
  1477         HA    107    TYR    HD1   1477     0.1699      1.008
  1478         CA    107    TYR    CE1   1478    -0.2341      12.01
  1479         HA    107    TYR    HE1   1479     0.1656      1.008
  1480          C    107    TYR     CZ   1480     0.3226      12.01
  1481         OH    107    TYR     OH   1481    -0.5579         16
  1482         HO    107    TYR     HH   1482     0.3992      1.008
  1483         CA    107    TYR    CE2   1483    -0.2341      12.01
  1484         HA    107    TYR    HE2   1484     0.1656      1.008
  1485         CA    107    TYR    CD2   1485    -0.1906      12.01
  1486         HA    107    TYR    HD2   1486     0.1699      1.008
  1487          C    107    TYR      C   1487     0.5973      12.01
  1488          O    107    TYR      O   1488    -0.5679         16   ; qtot 1
; residue 108 SER rtp SER  q  0.0
  1489          N    108    SER      N   1489    -0.4157      14.01
  1490          H    108    SER      H   1490     0.2719      1.008
  1491         CT    108    SER     CA   1491    -0.0249      12.01
  1492         H1    108    SER     HA   1492     0.0843      1.008
  1493         CT    108    SER     CB   1493     0.2117      12.01
  1494         H1    108    SER    HB1   1494     0.0352      1.008
  1495         H1    108    SER    HB2   1495     0.0352      1.008
  1496         OH    108    SER     OG   1496    -0.6546         16
  1497         HO    108    SER     HG   1497     0.4275      1.008
  1498          C    108    SER      C   1498     0.5973      12.01
  1499          O    108    SER      O   1499    -0.5679         16   ; qtot 1
; residue 109 PRO rtp PRO  q  0.0
  1500          N    109    PRO      N   1500    -0.2548      14.01
  1501         CT    109    PRO     CD   1501     0.0192      12.01
  1502         H1    109    PRO    HD1   1502     0.0391      1.008
  1503         H1    109    PRO    HD2   1503     0.0391      1.008
  1504         CT    109    PRO     CG   1504     0.0189      12.01
  1505         HC    109    PRO    HG1   1505     0.0213      1.008
  1506         HC    109    PRO    HG2   1506     0.0213      1.008
  1507         CT    109    PRO     CB   1507     -0.007      12.01
  1508         HC    109    PRO    HB1   1508     0.0253      1.008
  1509         HC    109    PRO    HB2   1509     0.0253      1.008
  1510         CT    109    PRO     CA   1510    -0.0266      12.01
  1511         H1    109    PRO     HA   1511     0.0641      1.008
  1512          C    109    PRO      C   1512     0.5896      12.01
  1513          O    109    PRO      O   1513    -0.5748         16   ; qtot 1
; residue 110 THR rtp THR  q  0.0
  1514          N    110    THR      N   1514    -0.4157      14.01
  1515          H    110    THR      H   1515     0.2719      1.008
  1516         CT    110    THR     CA   1516    -0.0389      12.01
  1517         H1    110    THR     HA   1517     0.1007      1.008
  1518         CT    110    THR     CB   1518     0.3654      12.01
  1519         H1    110    THR     HB   1519     0.0043      1.008
  1520         CT    110    THR    CG2   1520    -0.2438      12.01
  1521         HC    110    THR   HG21   1521     0.0642      1.008
  1522         HC    110    THR   HG22   1522     0.0642      1.008
  1523         HC    110    THR   HG23   1523     0.0642      1.008
  1524         OH    110    THR    OG1   1524    -0.6761         16
  1525         HO    110    THR    HG1   1525     0.4102      1.008
  1526          C    110    THR      C   1526     0.5973      12.01
  1527          O    110    THR      O   1527    -0.5679         16   ; qtot 1
; residue 111 SER rtp SER  q  0.0
  1528          N    111    SER      N   1528    -0.4157      14.01
  1529          H    111    SER      H   1529     0.2719      1.008
  1530         CT    111    SER     CA   1530    -0.0249      12.01
  1531         H1    111    SER     HA   1531     0.0843      1.008
  1532         CT    111    SER     CB   1532     0.2117      12.01
  1533         H1    111    SER    HB1   1533     0.0352      1.008
  1534         H1    111    SER    HB2   1534     0.0352      1.008
  1535         OH    111    SER     OG   1535    -0.6546         16
  1536         HO    111    SER     HG   1536     0.4275      1.008
  1537          C    111    SER      C   1537     0.5973      12.01
  1538          O    111    SER      O   1538    -0.5679         16   ; qtot 1
; residue 112 PRO rtp PRO  q  0.0
  1539          N    112    PRO      N   1539    -0.2548      14.01
  1540         CT    112    PRO     CD   1540     0.0192      12.01
  1541         H1    112    PRO    HD1   1541     0.0391      1.008
  1542         H1    112    PRO    HD2   1542     0.0391      1.008
  1543         CT    112    PRO     CG   1543     0.0189      12.01
  1544         HC    112    PRO    HG1   1544     0.0213      1.008
  1545         HC    112    PRO    HG2   1545     0.0213      1.008
  1546         CT    112    PRO     CB   1546     -0.007      12.01
  1547         HC    112    PRO    HB1   1547     0.0253      1.008
  1548         HC    112    PRO    HB2   1548     0.0253      1.008
  1549         CT    112    PRO     CA   1549    -0.0266      12.01
  1550         H1    112    PRO     HA   1550     0.0641      1.008
  1551          C    112    PRO      C   1551     0.5896      12.01
  1552          O    112    PRO      O   1552    -0.5748         16   ; qtot 1
; residue 113 SER rtp SER  q  0.0
  1553          N    113    SER      N   1553    -0.4157      14.01
  1554          H    113    SER      H   1554     0.2719      1.008
  1555         CT    113    SER     CA   1555    -0.0249      12.01
  1556         H1    113    SER     HA   1556     0.0843      1.008
  1557         CT    113    SER     CB   1557     0.2117      12.01
  1558         H1    113    SER    HB1   1558     0.0352      1.008
  1559         H1    113    SER    HB2   1559     0.0352      1.008
  1560         OH    113    SER     OG   1560    -0.6546         16
  1561         HO    113    SER     HG   1561     0.4275      1.008
  1562          C    113    SER      C   1562     0.5973      12.01
  1563          O    113    SER      O   1563    -0.5679         16   ; qtot 1
; residue 114 TYR rtp TYR  q  0.0
  1564          N    114    TYR      N   1564    -0.4157      14.01
  1565          H    114    TYR      H   1565     0.2719      1.008
  1566         CT    114    TYR     CA   1566    -0.0014      12.01
  1567         H1    114    TYR     HA   1567     0.0876      1.008
  1568         CT    114    TYR     CB   1568    -0.0152      12.01
  1569         HC    114    TYR    HB1   1569     0.0295      1.008
  1570         HC    114    TYR    HB2   1570     0.0295      1.008
  1571         CA    114    TYR     CG   1571    -0.0011      12.01
  1572         CA    114    TYR    CD1   1572    -0.1906      12.01
  1573         HA    114    TYR    HD1   1573     0.1699      1.008
  1574         CA    114    TYR    CE1   1574    -0.2341      12.01
  1575         HA    114    TYR    HE1   1575     0.1656      1.008
  1576          C    114    TYR     CZ   1576     0.3226      12.01
  1577         OH    114    TYR     OH   1577    -0.5579         16
  1578         HO    114    TYR     HH   1578     0.3992      1.008
  1579         CA    114    TYR    CE2   1579    -0.2341      12.01
  1580         HA    114    TYR    HE2   1580     0.1656      1.008
  1581         CA    114    TYR    CD2   1581    -0.1906      12.01
  1582         HA    114    TYR    HD2   1582     0.1699      1.008
  1583          C    114    TYR      C   1583     0.5973      12.01
  1584          O    114    TYR      O   1584    -0.5679         16   ; qtot 1
; residue 115 SER rtp SER  q  0.0
  1585          N    115    SER      N   1585    -0.4157      14.01
  1586          H    115    SER      H   1586     0.2719      1.008
  1587         CT    115    SER     CA   1587    -0.0249      12.01
  1588         H1    115    SER     HA   1588     0.0843      1.008
  1589         CT    115    SER     CB   1589     0.2117      12.01
  1590         H1    115    SER    HB1   1590     0.0352      1.008
  1591         H1    115    SER    HB2   1591     0.0352      1.008
  1592         OH    115    SER     OG   1592    -0.6546         16
  1593         HO    115    SER     HG   1593     0.4275      1.008
  1594          C    115    SER      C   1594     0.5973      12.01
  1595          O    115    SER      O   1595    -0.5679         16   ; qtot 1
; residue 116 PRO rtp PRO  q  0.0
  1596          N    116    PRO      N   1596    -0.2548      14.01
  1597         CT    116    PRO     CD   1597     0.0192      12.01
  1598         H1    116    PRO    HD1   1598     0.0391      1.008
  1599         H1    116    PRO    HD2   1599     0.0391      1.008
  1600         CT    116    PRO     CG   1600     0.0189      12.01
  1601         HC    116    PRO    HG1   1601     0.0213      1.008
  1602         HC    116    PRO    HG2   1602     0.0213      1.008
  1603         CT    116    PRO     CB   1603     -0.007      12.01
  1604         HC    116    PRO    HB1   1604     0.0253      1.008
  1605         HC    116    PRO    HB2   1605     0.0253      1.008
  1606         CT    116    PRO     CA   1606    -0.0266      12.01
  1607         H1    116    PRO     HA   1607     0.0641      1.008
  1608          C    116    PRO      C   1608     0.5896      12.01
  1609          O    116    PRO      O   1609    -0.5748         16   ; qtot 1
; residue 117 THR rtp THR  q  0.0
  1610          N    117    THR      N   1610    -0.4157      14.01
  1611          H    117    THR      H   1611     0.2719      1.008
  1612         CT    117    THR     CA   1612    -0.0389      12.01
  1613         H1    117    THR     HA   1613     0.1007      1.008
  1614         CT    117    THR     CB   1614     0.3654      12.01
  1615         H1    117    THR     HB   1615     0.0043      1.008
  1616         CT    117    THR    CG2   1616    -0.2438      12.01
  1617         HC    117    THR   HG21   1617     0.0642      1.008
  1618         HC    117    THR   HG22   1618     0.0642      1.008
  1619         HC    117    THR   HG23   1619     0.0642      1.008
  1620         OH    117    THR    OG1   1620    -0.6761         16
  1621         HO    117    THR    HG1   1621     0.4102      1.008
  1622          C    117    THR      C   1622     0.5973      12.01
  1623          O    117    THR      O   1623    -0.5679         16   ; qtot 1
; residue 118 SER rtp SER  q  0.0
  1624          N    118    SER      N   1624    -0.4157      14.01
  1625          H    118    SER      H   1625     0.2719      1.008
  1626         CT    118    SER     CA   1626    -0.0249      12.01
  1627         H1    118    SER     HA   1627     0.0843      1.008
  1628         CT    118    SER     CB   1628     0.2117      12.01
  1629         H1    118    SER    HB1   1629     0.0352      1.008
  1630         H1    118    SER    HB2   1630     0.0352      1.008
  1631         OH    118    SER     OG   1631    -0.6546         16
  1632         HO    118    SER     HG   1632     0.4275      1.008
  1633          C    118    SER      C   1633     0.5973      12.01
  1634          O    118    SER      O   1634    -0.5679         16   ; qtot 1
; residue 119 PRO rtp PRO  q  0.0
  1635          N    119    PRO      N   1635    -0.2548      14.01
  1636         CT    119    PRO     CD   1636     0.0192      12.01
  1637         H1    119    PRO    HD1   1637     0.0391      1.008
  1638         H1    119    PRO    HD2   1638     0.0391      1.008
  1639         CT    119    PRO     CG   1639     0.0189      12.01
  1640         HC    119    PRO    HG1   1640     0.0213      1.008
  1641         HC    119    PRO    HG2   1641     0.0213      1.008
  1642         CT    119    PRO     CB   1642     -0.007      12.01
  1643         HC    119    PRO    HB1   1643     0.0253      1.008
  1644         HC    119    PRO    HB2   1644     0.0253      1.008
  1645         CT    119    PRO     CA   1645    -0.0266      12.01
  1646         H1    119    PRO     HA   1646     0.0641      1.008
  1647          C    119    PRO      C   1647     0.5896      12.01
  1648          O    119    PRO      O   1648    -0.5748         16   ; qtot 1
; residue 120 SER rtp SER  q  0.0
  1649          N    120    SER      N   1649    -0.4157      14.01
  1650          H    120    SER      H   1650     0.2719      1.008
  1651         CT    120    SER     CA   1651    -0.0249      12.01
  1652         H1    120    SER     HA   1652     0.0843      1.008
  1653         CT    120    SER     CB   1653     0.2117      12.01
  1654         H1    120    SER    HB1   1654     0.0352      1.008
  1655         H1    120    SER    HB2   1655     0.0352      1.008
  1656         OH    120    SER     OG   1656    -0.6546         16
  1657         HO    120    SER     HG   1657     0.4275      1.008
  1658          C    120    SER      C   1658     0.5973      12.01
  1659          O    120    SER      O   1659    -0.5679         16   ; qtot 1
; residue 121 TYR rtp TYR  q  0.0
  1660          N    121    TYR      N   1660    -0.4157      14.01
  1661          H    121    TYR      H   1661     0.2719      1.008
  1662         CT    121    TYR     CA   1662    -0.0014      12.01
  1663         H1    121    TYR     HA   1663     0.0876      1.008
  1664         CT    121    TYR     CB   1664    -0.0152      12.01
  1665         HC    121    TYR    HB1   1665     0.0295      1.008
  1666         HC    121    TYR    HB2   1666     0.0295      1.008
  1667         CA    121    TYR     CG   1667    -0.0011      12.01
  1668         CA    121    TYR    CD1   1668    -0.1906      12.01
  1669         HA    121    TYR    HD1   1669     0.1699      1.008
  1670         CA    121    TYR    CE1   1670    -0.2341      12.01
  1671         HA    121    TYR    HE1   1671     0.1656      1.008
  1672          C    121    TYR     CZ   1672     0.3226      12.01
  1673         OH    121    TYR     OH   1673    -0.5579         16
  1674         HO    121    TYR     HH   1674     0.3992      1.008
  1675         CA    121    TYR    CE2   1675    -0.2341      12.01
  1676         HA    121    TYR    HE2   1676     0.1656      1.008
  1677         CA    121    TYR    CD2   1677    -0.1906      12.01
  1678         HA    121    TYR    HD2   1678     0.1699      1.008
  1679          C    121    TYR      C   1679     0.5973      12.01
  1680          O    121    TYR      O   1680    -0.5679         16   ; qtot 1
; residue 122 SER rtp SER  q  0.0
  1681          N    122    SER      N   1681    -0.4157      14.01
  1682          H    122    SER      H   1682     0.2719      1.008
  1683         CT    122    SER     CA   1683    -0.0249      12.01
  1684         H1    122    SER     HA   1684     0.0843      1.008
  1685         CT    122    SER     CB   1685     0.2117      12.01
  1686         H1    122    SER    HB1   1686     0.0352      1.008
  1687         H1    122    SER    HB2   1687     0.0352      1.008
  1688         OH    122    SER     OG   1688    -0.6546         16
  1689         HO    122    SER     HG   1689     0.4275      1.008
  1690          C    122    SER      C   1690     0.5973      12.01
  1691          O    122    SER      O   1691    -0.5679         16   ; qtot 1
; residue 123 PRO rtp PRO  q  0.0
  1692          N    123    PRO      N   1692    -0.2548      14.01
  1693         CT    123    PRO     CD   1693     0.0192      12.01
  1694         H1    123    PRO    HD1   1694     0.0391      1.008
  1695         H1    123    PRO    HD2   1695     0.0391      1.008
  1696         CT    123    PRO     CG   1696     0.0189      12.01
  1697         HC    123    PRO    HG1   1697     0.0213      1.008
  1698         HC    123    PRO    HG2   1698     0.0213      1.008
  1699         CT    123    PRO     CB   1699     -0.007      12.01
  1700         HC    123    PRO    HB1   1700     0.0253      1.008
  1701         HC    123    PRO    HB2   1701     0.0253      1.008
  1702         CT    123    PRO     CA   1702    -0.0266      12.01
  1703         H1    123    PRO     HA   1703     0.0641      1.008
  1704          C    123    PRO      C   1704     0.5896      12.01
  1705          O    123    PRO      O   1705    -0.5748         16   ; qtot 1
; residue 124 THR rtp THR  q  0.0
  1706          N    124    THR      N   1706    -0.4157      14.01
  1707          H    124    THR      H   1707     0.2719      1.008
  1708         CT    124    THR     CA   1708    -0.0389      12.01
  1709         H1    124    THR     HA   1709     0.1007      1.008
  1710         CT    124    THR     CB   1710     0.3654      12.01
  1711         H1    124    THR     HB   1711     0.0043      1.008
  1712         CT    124    THR    CG2   1712    -0.2438      12.01
  1713         HC    124    THR   HG21   1713     0.0642      1.008
  1714         HC    124    THR   HG22   1714     0.0642      1.008
  1715         HC    124    THR   HG23   1715     0.0642      1.008
  1716         OH    124    THR    OG1   1716    -0.6761         16
  1717         HO    124    THR    HG1   1717     0.4102      1.008
  1718          C    124    THR      C   1718     0.5973      12.01
  1719          O    124    THR      O   1719    -0.5679         16   ; qtot 1
; residue 125 SER rtp SER  q  0.0
  1720          N    125    SER      N   1720    -0.4157      14.01
  1721          H    125    SER      H   1721     0.2719      1.008
  1722         CT    125    SER     CA   1722    -0.0249      12.01
  1723         H1    125    SER     HA   1723     0.0843      1.008
  1724         CT    125    SER     CB   1724     0.2117      12.01
  1725         H1    125    SER    HB1   1725     0.0352      1.008
  1726         H1    125    SER    HB2   1726     0.0352      1.008
  1727         OH    125    SER     OG   1727    -0.6546         16
  1728         HO    125    SER     HG   1728     0.4275      1.008
  1729          C    125    SER      C   1729     0.5973      12.01
  1730          O    125    SER      O   1730    -0.5679         16   ; qtot 1
; residue 126 PRO rtp PRO  q  0.0
  1731          N    126    PRO      N   1731    -0.2548      14.01
  1732         CT    126    PRO     CD   1732     0.0192      12.01
  1733         H1    126    PRO    HD1   1733     0.0391      1.008
  1734         H1    126    PRO    HD2   1734     0.0391      1.008
  1735         CT    126    PRO     CG   1735     0.0189      12.01
  1736         HC    126    PRO    HG1   1736     0.0213      1.008
  1737         HC    126    PRO    HG2   1737     0.0213      1.008
  1738         CT    126    PRO     CB   1738     -0.007      12.01
  1739         HC    126    PRO    HB1   1739     0.0253      1.008
  1740         HC    126    PRO    HB2   1740     0.0253      1.008
  1741         CT    126    PRO     CA   1741    -0.0266      12.01
  1742         H1    126    PRO     HA   1742     0.0641      1.008
  1743          C    126    PRO      C   1743     0.5896      12.01
  1744          O    126    PRO      O   1744    -0.5748         16   ; qtot 1
; residue 127 SER rtp SER  q  0.0
  1745          N    127    SER      N   1745    -0.4157      14.01
  1746          H    127    SER      H   1746     0.2719      1.008
  1747         CT    127    SER     CA   1747    -0.0249      12.01
  1748         H1    127    SER     HA   1748     0.0843      1.008
  1749         CT    127    SER     CB   1749     0.2117      12.01
  1750         H1    127    SER    HB1   1750     0.0352      1.008
  1751         H1    127    SER    HB2   1751     0.0352      1.008
  1752         OH    127    SER     OG   1752    -0.6546         16
  1753         HO    127    SER     HG   1753     0.4275      1.008
  1754          C    127    SER      C   1754     0.5973      12.01
  1755          O    127    SER      O   1755    -0.5679         16   ; qtot 1
; residue 128 TYR rtp TYR  q  0.0
  1756          N    128    TYR      N   1756    -0.4157      14.01
  1757          H    128    TYR      H   1757     0.2719      1.008
  1758         CT    128    TYR     CA   1758    -0.0014      12.01
  1759         H1    128    TYR     HA   1759     0.0876      1.008
  1760         CT    128    TYR     CB   1760    -0.0152      12.01
  1761         HC    128    TYR    HB1   1761     0.0295      1.008
  1762         HC    128    TYR    HB2   1762     0.0295      1.008
  1763         CA    128    TYR     CG   1763    -0.0011      12.01
  1764         CA    128    TYR    CD1   1764    -0.1906      12.01
  1765         HA    128    TYR    HD1   1765     0.1699      1.008
  1766         CA    128    TYR    CE1   1766    -0.2341      12.01
  1767         HA    128    TYR    HE1   1767     0.1656      1.008
  1768          C    128    TYR     CZ   1768     0.3226      12.01
  1769         OH    128    TYR     OH   1769    -0.5579         16
  1770         HO    128    TYR     HH   1770     0.3992      1.008
  1771         CA    128    TYR    CE2   1771    -0.2341      12.01
  1772         HA    128    TYR    HE2   1772     0.1656      1.008
  1773         CA    128    TYR    CD2   1773    -0.1906      12.01
  1774         HA    128    TYR    HD2   1774     0.1699      1.008
  1775          C    128    TYR      C   1775     0.5973      12.01
  1776          O    128    TYR      O   1776    -0.5679         16   ; qtot 1
; residue 129 SER rtp SER  q  0.0
  1777          N    129    SER      N   1777    -0.4157      14.01
  1778          H    129    SER      H   1778     0.2719      1.008
  1779         CT    129    SER     CA   1779    -0.0249      12.01
  1780         H1    129    SER     HA   1780     0.0843      1.008
  1781         CT    129    SER     CB   1781     0.2117      12.01
  1782         H1    129    SER    HB1   1782     0.0352      1.008
  1783         H1    129    SER    HB2   1783     0.0352      1.008
  1784         OH    129    SER     OG   1784    -0.6546         16
  1785         HO    129    SER     HG   1785     0.4275      1.008
  1786          C    129    SER      C   1786     0.5973      12.01
  1787          O    129    SER      O   1787    -0.5679         16   ; qtot 1
; residue 130 PRO rtp PRO  q  0.0
  1788          N    130    PRO      N   1788    -0.2548      14.01
  1789         CT    130    PRO     CD   1789     0.0192      12.01
  1790         H1    130    PRO    HD1   1790     0.0391      1.008
  1791         H1    130    PRO    HD2   1791     0.0391      1.008
  1792         CT    130    PRO     CG   1792     0.0189      12.01
  1793         HC    130    PRO    HG1   1793     0.0213      1.008
  1794         HC    130    PRO    HG2   1794     0.0213      1.008
  1795         CT    130    PRO     CB   1795     -0.007      12.01
  1796         HC    130    PRO    HB1   1796     0.0253      1.008
  1797         HC    130    PRO    HB2   1797     0.0253      1.008
  1798         CT    130    PRO     CA   1798    -0.0266      12.01
  1799         H1    130    PRO     HA   1799     0.0641      1.008
  1800          C    130    PRO      C   1800     0.5896      12.01
  1801          O    130    PRO      O   1801    -0.5748         16   ; qtot 1
; residue 131 THR rtp THR  q  0.0
  1802          N    131    THR      N   1802    -0.4157      14.01
  1803          H    131    THR      H   1803     0.2719      1.008
  1804         CT    131    THR     CA   1804    -0.0389      12.01
  1805         H1    131    THR     HA   1805     0.1007      1.008
  1806         CT    131    THR     CB   1806     0.3654      12.01
  1807         H1    131    THR     HB   1807     0.0043      1.008
  1808         CT    131    THR    CG2   1808    -0.2438      12.01
  1809         HC    131    THR   HG21   1809     0.0642      1.008
  1810         HC    131    THR   HG22   1810     0.0642      1.008
  1811         HC    131    THR   HG23   1811     0.0642      1.008
  1812         OH    131    THR    OG1   1812    -0.6761         16
  1813         HO    131    THR    HG1   1813     0.4102      1.008
  1814          C    131    THR      C   1814     0.5973      12.01
  1815          O    131    THR      O   1815    -0.5679         16   ; qtot 1
; residue 132 SER rtp SER  q  0.0
  1816          N    132    SER      N   1816    -0.4157      14.01
  1817          H    132    SER      H   1817     0.2719      1.008
  1818         CT    132    SER     CA   1818    -0.0249      12.01
  1819         H1    132    SER     HA   1819     0.0843      1.008
  1820         CT    132    SER     CB   1820     0.2117      12.01
  1821         H1    132    SER    HB1   1821     0.0352      1.008
  1822         H1    132    SER    HB2   1822     0.0352      1.008
  1823         OH    132    SER     OG   1823    -0.6546         16
  1824         HO    132    SER     HG   1824     0.4275      1.008
  1825          C    132    SER      C   1825     0.5973      12.01
  1826          O    132    SER      O   1826    -0.5679         16   ; qtot 1
; residue 133 PRO rtp PRO  q  0.0
  1827          N    133    PRO      N   1827    -0.2548      14.01
  1828         CT    133    PRO     CD   1828     0.0192      12.01
  1829         H1    133    PRO    HD1   1829     0.0391      1.008
  1830         H1    133    PRO    HD2   1830     0.0391      1.008
  1831         CT    133    PRO     CG   1831     0.0189      12.01
  1832         HC    133    PRO    HG1   1832     0.0213      1.008
  1833         HC    133    PRO    HG2   1833     0.0213      1.008
  1834         CT    133    PRO     CB   1834     -0.007      12.01
  1835         HC    133    PRO    HB1   1835     0.0253      1.008
  1836         HC    133    PRO    HB2   1836     0.0253      1.008
  1837         CT    133    PRO     CA   1837    -0.0266      12.01
  1838         H1    133    PRO     HA   1838     0.0641      1.008
  1839          C    133    PRO      C   1839     0.5896      12.01
  1840          O    133    PRO      O   1840    -0.5748         16   ; qtot 1
; residue 134 SER rtp SER  q  0.0
  1841          N    134    SER      N   1841    -0.4157      14.01
  1842          H    134    SER      H   1842     0.2719      1.008
  1843         CT    134    SER     CA   1843    -0.0249      12.01
  1844         H1    134    SER     HA   1844     0.0843      1.008
  1845         CT    134    SER     CB   1845     0.2117      12.01
  1846         H1    134    SER    HB1   1846     0.0352      1.008
  1847         H1    134    SER    HB2   1847     0.0352      1.008
  1848         OH    134    SER     OG   1848    -0.6546         16
  1849         HO    134    SER     HG   1849     0.4275      1.008
  1850          C    134    SER      C   1850     0.5973      12.01
  1851          O    134    SER      O   1851    -0.5679         16   ; qtot 1
; residue 135 TYR rtp TYR  q  0.0
  1852          N    135    TYR      N   1852    -0.4157      14.01
  1853          H    135    TYR      H   1853     0.2719      1.008
  1854         CT    135    TYR     CA   1854    -0.0014      12.01
  1855         H1    135    TYR     HA   1855     0.0876      1.008
  1856         CT    135    TYR     CB   1856    -0.0152      12.01
  1857         HC    135    TYR    HB1   1857     0.0295      1.008
  1858         HC    135    TYR    HB2   1858     0.0295      1.008
  1859         CA    135    TYR     CG   1859    -0.0011      12.01
  1860         CA    135    TYR    CD1   1860    -0.1906      12.01
  1861         HA    135    TYR    HD1   1861     0.1699      1.008
  1862         CA    135    TYR    CE1   1862    -0.2341      12.01
  1863         HA    135    TYR    HE1   1863     0.1656      1.008
  1864          C    135    TYR     CZ   1864     0.3226      12.01
  1865         OH    135    TYR     OH   1865    -0.5579         16
  1866         HO    135    TYR     HH   1866     0.3992      1.008
  1867         CA    135    TYR    CE2   1867    -0.2341      12.01
  1868         HA    135    TYR    HE2   1868     0.1656      1.008
  1869         CA    135    TYR    CD2   1869    -0.1906      12.01
  1870         HA    135    TYR    HD2   1870     0.1699      1.008
  1871          C    135    TYR      C   1871     0.5973      12.01
  1872          O    135    TYR      O   1872    -0.5679         16   ; qtot 1
; residue 136 SER rtp SER  q  0.0
  1873          N    136    SER      N   1873    -0.4157      14.01
  1874          H    136    SER      H   1874     0.2719      1.008
  1875         CT    136    SER     CA   1875    -0.0249      12.01
  1876         H1    136    SER     HA   1876     0.0843      1.008
  1877         CT    136    SER     CB   1877     0.2117      12.01
  1878         H1    136    SER    HB1   1878     0.0352      1.008
  1879         H1    136    SER    HB2   1879     0.0352      1.008
  1880         OH    136    SER     OG   1880    -0.6546         16
  1881         HO    136    SER     HG   1881     0.4275      1.008
  1882          C    136    SER      C   1882     0.5973      12.01
  1883          O    136    SER      O   1883    -0.5679         16   ; qtot 1
; residue 137 PRO rtp PRO  q  0.0
  1884          N    137    PRO      N   1884    -0.2548      14.01
  1885         CT    137    PRO     CD   1885     0.0192      12.01
  1886         H1    137    PRO    HD1   1886     0.0391      1.008
  1887         H1    137    PRO    HD2   1887     0.0391      1.008
  1888         CT    137    PRO     CG   1888     0.0189      12.01
  1889         HC    137    PRO    HG1   1889     0.0213      1.008
  1890         HC    137    PRO    HG2   1890     0.0213      1.008
  1891         CT    137    PRO     CB   1891     -0.007      12.01
  1892         HC    137    PRO    HB1   1892     0.0253      1.008
  1893         HC    137    PRO    HB2   1893     0.0253      1.008
  1894         CT    137    PRO     CA   1894    -0.0266      12.01
  1895         H1    137    PRO     HA   1895     0.0641      1.008
  1896          C    137    PRO      C   1896     0.5896      12.01
  1897          O    137    PRO      O   1897    -0.5748         16   ; qtot 1
; residue 138 THR rtp THR  q  0.0
  1898          N    138    THR      N   1898    -0.4157      14.01
  1899          H    138    THR      H   1899     0.2719      1.008
  1900         CT    138    THR     CA   1900    -0.0389      12.01
  1901         H1    138    THR     HA   1901     0.1007      1.008
  1902         CT    138    THR     CB   1902     0.3654      12.01
  1903         H1    138    THR     HB   1903     0.0043      1.008
  1904         CT    138    THR    CG2   1904    -0.2438      12.01
  1905         HC    138    THR   HG21   1905     0.0642      1.008
  1906         HC    138    THR   HG22   1906     0.0642      1.008
  1907         HC    138    THR   HG23   1907     0.0642      1.008
  1908         OH    138    THR    OG1   1908    -0.6761         16
  1909         HO    138    THR    HG1   1909     0.4102      1.008
  1910          C    138    THR      C   1910     0.5973      12.01
  1911          O    138    THR      O   1911    -0.5679         16   ; qtot 1
; residue 139 SER rtp SER  q  0.0
  1912          N    139    SER      N   1912    -0.4157      14.01
  1913          H    139    SER      H   1913     0.2719      1.008
  1914         CT    139    SER     CA   1914    -0.0249      12.01
  1915         H1    139    SER     HA   1915     0.0843      1.008
  1916         CT    139    SER     CB   1916     0.2117      12.01
  1917         H1    139    SER    HB1   1917     0.0352      1.008
  1918         H1    139    SER    HB2   1918     0.0352      1.008
  1919         OH    139    SER     OG   1919    -0.6546         16
  1920         HO    139    SER     HG   1920     0.4275      1.008
  1921          C    139    SER      C   1921     0.5973      12.01
  1922          O    139    SER      O   1922    -0.5679         16   ; qtot 1
; residue 140 PRO rtp PRO  q  0.0
  1923          N    140    PRO      N   1923    -0.2548      14.01
  1924         CT    140    PRO     CD   1924     0.0192      12.01
  1925         H1    140    PRO    HD1   1925     0.0391      1.008
  1926         H1    140    PRO    HD2   1926     0.0391      1.008
  1927         CT    140    PRO     CG   1927     0.0189      12.01
  1928         HC    140    PRO    HG1   1928     0.0213      1.008
  1929         HC    140    PRO    HG2   1929     0.0213      1.008
  1930         CT    140    PRO     CB   1930     -0.007      12.01
  1931         HC    140    PRO    HB1   1931     0.0253      1.008
  1932         HC    140    PRO    HB2   1932     0.0253      1.008
  1933         CT    140    PRO     CA   1933    -0.0266      12.01
  1934         H1    140    PRO     HA   1934     0.0641      1.008
  1935          C    140    PRO      C   1935     0.5896      12.01
  1936          O    140    PRO      O   1936    -0.5748         16   ; qtot 1
; residue 141 SER rtp SER  q  0.0
  1937          N    141    SER      N   1937    -0.4157      14.01
  1938          H    141    SER      H   1938     0.2719      1.008
  1939         CT    141    SER     CA   1939    -0.0249      12.01
  1940         H1    141    SER     HA   1940     0.0843      1.008
  1941         CT    141    SER     CB   1941     0.2117      12.01
  1942         H1    141    SER    HB1   1942     0.0352      1.008
  1943         H1    141    SER    HB2   1943     0.0352      1.008
  1944         OH    141    SER     OG   1944    -0.6546         16
  1945         HO    141    SER     HG   1945     0.4275      1.008
  1946          C    141    SER      C   1946     0.5973      12.01
  1947          O    141    SER      O   1947    -0.5679         16   ; qtot 1
; residue 142 TYR rtp TYR  q  0.0
  1948          N    142    TYR      N   1948    -0.4157      14.01
  1949          H    142    TYR      H   1949     0.2719      1.008
  1950         CT    142    TYR     CA   1950    -0.0014      12.01
  1951         H1    142    TYR     HA   1951     0.0876      1.008
  1952         CT    142    TYR     CB   1952    -0.0152      12.01
  1953         HC    142    TYR    HB1   1953     0.0295      1.008
  1954         HC    142    TYR    HB2   1954     0.0295      1.008
  1955         CA    142    TYR     CG   1955    -0.0011      12.01
  1956         CA    142    TYR    CD1   1956    -0.1906      12.01
  1957         HA    142    TYR    HD1   1957     0.1699      1.008
  1958         CA    142    TYR    CE1   1958    -0.2341      12.01
  1959         HA    142    TYR    HE1   1959     0.1656      1.008
  1960          C    142    TYR     CZ   1960     0.3226      12.01
  1961         OH    142    TYR     OH   1961    -0.5579         16
  1962         HO    142    TYR     HH   1962     0.3992      1.008
  1963         CA    142    TYR    CE2   1963    -0.2341      12.01
  1964         HA    142    TYR    HE2   1964     0.1656      1.008
  1965         CA    142    TYR    CD2   1965    -0.1906      12.01
  1966         HA    142    TYR    HD2   1966     0.1699      1.008
  1967          C    142    TYR      C   1967     0.5973      12.01
  1968          O    142    TYR      O   1968    -0.5679         16   ; qtot 1
; residue 143 SER rtp SER  q  0.0
  1969          N    143    SER      N   1969    -0.4157      14.01
  1970          H    143    SER      H   1970     0.2719      1.008
  1971         CT    143    SER     CA   1971    -0.0249      12.01
  1972         H1    143    SER     HA   1972     0.0843      1.008
  1973         CT    143    SER     CB   1973     0.2117      12.01
  1974         H1    143    SER    HB1   1974     0.0352      1.008
  1975         H1    143    SER    HB2   1975     0.0352      1.008
  1976         OH    143    SER     OG   1976    -0.6546         16
  1977         HO    143    SER     HG   1977     0.4275      1.008
  1978          C    143    SER      C   1978     0.5973      12.01
  1979          O    143    SER      O   1979    -0.5679         16   ; qtot 1
; residue 144 PRO rtp PRO  q  0.0
  1980          N    144    PRO      N   1980    -0.2548      14.01
  1981         CT    144    PRO     CD   1981     0.0192      12.01
  1982         H1    144    PRO    HD1   1982     0.0391      1.008
  1983         H1    144    PRO    HD2   1983     0.0391      1.008
  1984         CT    144    PRO     CG   1984     0.0189      12.01
  1985         HC    144    PRO    HG1   1985     0.0213      1.008
  1986         HC    144    PRO    HG2   1986     0.0213      1.008
  1987         CT    144    PRO     CB   1987     -0.007      12.01
  1988         HC    144    PRO    HB1   1988     0.0253      1.008
  1989         HC    144    PRO    HB2   1989     0.0253      1.008
  1990         CT    144    PRO     CA   1990    -0.0266      12.01
  1991         H1    144    PRO     HA   1991     0.0641      1.008
  1992          C    144    PRO      C   1992     0.5896      12.01
  1993          O    144    PRO      O   1993    -0.5748         16   ; qtot 1
; residue 145 THR rtp THR  q  0.0
  1994          N    145    THR      N   1994    -0.4157      14.01
  1995          H    145    THR      H   1995     0.2719      1.008
  1996         CT    145    THR     CA   1996    -0.0389      12.01
  1997         H1    145    THR     HA   1997     0.1007      1.008
  1998         CT    145    THR     CB   1998     0.3654      12.01
  1999         H1    145    THR     HB   1999     0.0043      1.008
  2000         CT    145    THR    CG2   2000    -0.2438      12.01
  2001         HC    145    THR   HG21   2001     0.0642      1.008
  2002         HC    145    THR   HG22   2002     0.0642      1.008
  2003         HC    145    THR   HG23   2003     0.0642      1.008
  2004         OH    145    THR    OG1   2004    -0.6761         16
  2005         HO    145    THR    HG1   2005     0.4102      1.008
  2006          C    145    THR      C   2006     0.5973      12.01
  2007          O    145    THR      O   2007    -0.5679         16   ; qtot 1
; residue 146 SER rtp SER  q  0.0
  2008          N    146    SER      N   2008    -0.4157      14.01
  2009          H    146    SER      H   2009     0.2719      1.008
  2010         CT    146    SER     CA   2010    -0.0249      12.01
  2011         H1    146    SER     HA   2011     0.0843      1.008
  2012         CT    146    SER     CB   2012     0.2117      12.01
  2013         H1    146    SER    HB1   2013     0.0352      1.008
  2014         H1    146    SER    HB2   2014     0.0352      1.008
  2015         OH    146    SER     OG   2015    -0.6546         16
  2016         HO    146    SER     HG   2016     0.4275      1.008
  2017          C    146    SER      C   2017     0.5973      12.01
  2018          O    146    SER      O   2018    -0.5679         16   ; qtot 1
; residue 147 PRO rtp PRO  q  0.0
  2019          N    147    PRO      N   2019    -0.2548      14.01
  2020         CT    147    PRO     CD   2020     0.0192      12.01
  2021         H1    147    PRO    HD1   2021     0.0391      1.008
  2022         H1    147    PRO    HD2   2022     0.0391      1.008
  2023         CT    147    PRO     CG   2023     0.0189      12.01
  2024         HC    147    PRO    HG1   2024     0.0213      1.008
  2025         HC    147    PRO    HG2   2025     0.0213      1.008
  2026         CT    147    PRO     CB   2026     -0.007      12.01
  2027         HC    147    PRO    HB1   2027     0.0253      1.008
  2028         HC    147    PRO    HB2   2028     0.0253      1.008
  2029         CT    147    PRO     CA   2029    -0.0266      12.01
  2030         H1    147    PRO     HA   2030     0.0641      1.008
  2031          C    147    PRO      C   2031     0.5896      12.01
  2032          O    147    PRO      O   2032    -0.5748         16   ; qtot 1
; residue 148 SER rtp SER  q  0.0
  2033          N    148    SER      N   2033    -0.4157      14.01
  2034          H    148    SER      H   2034     0.2719      1.008
  2035         CT    148    SER     CA   2035    -0.0249      12.01
  2036         H1    148    SER     HA   2036     0.0843      1.008
  2037         CT    148    SER     CB   2037     0.2117      12.01
  2038         H1    148    SER    HB1   2038     0.0352      1.008
  2039         H1    148    SER    HB2   2039     0.0352      1.008
  2040         OH    148    SER     OG   2040    -0.6546         16
  2041         HO    148    SER     HG   2041     0.4275      1.008
  2042          C    148    SER      C   2042     0.5973      12.01
  2043          O    148    SER      O   2043    -0.5679         16   ; qtot 1
; residue 149 TYR rtp TYR  q  0.0
  2044          N    149    TYR      N   2044    -0.4157      14.01
  2045          H    149    TYR      H   2045     0.2719      1.008
  2046         CT    149    TYR     CA   2046    -0.0014      12.01
  2047         H1    149    TYR     HA   2047     0.0876      1.008
  2048         CT    149    TYR     CB   2048    -0.0152      12.01
  2049         HC    149    TYR    HB1   2049     0.0295      1.008
  2050         HC    149    TYR    HB2   2050     0.0295      1.008
  2051         CA    149    TYR     CG   2051    -0.0011      12.01
  2052         CA    149    TYR    CD1   2052    -0.1906      12.01
  2053         HA    149    TYR    HD1   2053     0.1699      1.008
  2054         CA    149    TYR    CE1   2054    -0.2341      12.01
  2055         HA    149    TYR    HE1   2055     0.1656      1.008
  2056          C    149    TYR     CZ   2056     0.3226      12.01
  2057         OH    149    TYR     OH   2057    -0.5579         16
  2058         HO    149    TYR     HH   2058     0.3992      1.008
  2059         CA    149    TYR    CE2   2059    -0.2341      12.01
  2060         HA    149    TYR    HE2   2060     0.1656      1.008
  2061         CA    149    TYR    CD2   2061    -0.1906      12.01
  2062         HA    149    TYR    HD2   2062     0.1699      1.008
  2063          C    149    TYR      C   2063     0.5973      12.01
  2064          O    149    TYR      O   2064    -0.5679         16   ; qtot 1
; residue 150 SER rtp SER  q  0.0
  2065          N    150    SER      N   2065    -0.4157      14.01
  2066          H    150    SER      H   2066     0.2719      1.008
  2067         CT    150    SER     CA   2067    -0.0249      12.01
  2068         H1    150    SER     HA   2068     0.0843      1.008
  2069         CT    150    SER     CB   2069     0.2117      12.01
  2070         H1    150    SER    HB1   2070     0.0352      1.008
  2071         H1    150    SER    HB2   2071     0.0352      1.008
  2072         OH    150    SER     OG   2072    -0.6546         16
  2073         HO    150    SER     HG   2073     0.4275      1.008
  2074          C    150    SER      C   2074     0.5973      12.01
  2075          O    150    SER      O   2075    -0.5679         16   ; qtot 1
; residue 151 PRO rtp PRO  q  0.0
  2076          N    151    PRO      N   2076    -0.2548      14.01
  2077         CT    151    PRO     CD   2077     0.0192      12.01
  2078         H1    151    PRO    HD1   2078     0.0391      1.008
  2079         H1    151    PRO    HD2   2079     0.0391      1.008
  2080         CT    151    PRO     CG   2080     0.0189      12.01
  2081         HC    151    PRO    HG1   2081     0.0213      1.008
  2082         HC    151    PRO    HG2   2082     0.0213      1.008
  2083         CT    151    PRO     CB   2083     -0.007      12.01
  2084         HC    151    PRO    HB1   2084     0.0253      1.008
  2085         HC    151    PRO    HB2   2085     0.0253      1.008
  2086         CT    151    PRO     CA   2086    -0.0266      12.01
  2087         H1    151    PRO     HA   2087     0.0641      1.008
  2088          C    151    PRO      C   2088     0.5896      12.01
  2089          O    151    PRO      O   2089    -0.5748         16   ; qtot 1
; residue 152 THR rtp THR  q  0.0
  2090          N    152    THR      N   2090    -0.4157      14.01
  2091          H    152    THR      H   2091     0.2719      1.008
  2092         CT    152    THR     CA   2092    -0.0389      12.01
  2093         H1    152    THR     HA   2093     0.1007      1.008
  2094         CT    152    THR     CB   2094     0.3654      12.01
  2095         H1    152    THR     HB   2095     0.0043      1.008
  2096         CT    152    THR    CG2   2096    -0.2438      12.01
  2097         HC    152    THR   HG21   2097     0.0642      1.008
  2098         HC    152    THR   HG22   2098     0.0642      1.008
  2099         HC    152    THR   HG23   2099     0.0642      1.008
  2100         OH    152    THR    OG1   2100    -0.6761         16
  2101         HO    152    THR    HG1   2101     0.4102      1.008
  2102          C    152    THR      C   2102     0.5973      12.01
  2103          O    152    THR      O   2103    -0.5679         16   ; qtot 1
; residue 153 SER rtp SER  q  0.0
  2104          N    153    SER      N   2104    -0.4157      14.01
  2105          H    153    SER      H   2105     0.2719      1.008
  2106         CT    153    SER     CA   2106    -0.0249      12.01
  2107         H1    153    SER     HA   2107     0.0843      1.008
  2108         CT    153    SER     CB   2108     0.2117      12.01
  2109         H1    153    SER    HB1   2109     0.0352      1.008
  2110         H1    153    SER    HB2   2110     0.0352      1.008
  2111         OH    153    SER     OG   2111    -0.6546         16
  2112         HO    153    SER     HG   2112     0.4275      1.008
  2113          C    153    SER      C   2113     0.5973      12.01
  2114          O    153    SER      O   2114    -0.5679         16   ; qtot 1
; residue 154 PRO rtp PRO  q  0.0
  2115          N    154    PRO      N   2115    -0.2548      14.01
  2116         CT    154    PRO     CD   2116     0.0192      12.01
  2117         H1    154    PRO    HD1   2117     0.0391      1.008
  2118         H1    154    PRO    HD2   2118     0.0391      1.008
  2119         CT    154    PRO     CG   2119     0.0189      12.01
  2120         HC    154    PRO    HG1   2120     0.0213      1.008
  2121         HC    154    PRO    HG2   2121     0.0213      1.008
  2122         CT    154    PRO     CB   2122     -0.007      12.01
  2123         HC    154    PRO    HB1   2123     0.0253      1.008
  2124         HC    154    PRO    HB2   2124     0.0253      1.008
  2125         CT    154    PRO     CA   2125    -0.0266      12.01
  2126         H1    154    PRO     HA   2126     0.0641      1.008
  2127          C    154    PRO      C   2127     0.5896      12.01
  2128          O    154    PRO      O   2128    -0.5748         16   ; qtot 1
; residue 155 ASN rtp ASN  q  0.0
  2129          N    155    ASN      N   2129    -0.4157      14.01
  2130          H    155    ASN      H   2130     0.2719      1.008
  2131         CT    155    ASN     CA   2131     0.0143      12.01
  2132         H1    155    ASN     HA   2132     0.1048      1.008
  2133         CT    155    ASN     CB   2133    -0.2041      12.01
  2134         HC    155    ASN    HB1   2134     0.0797      1.008
  2135         HC    155    ASN    HB2   2135     0.0797      1.008
  2136          C    155    ASN     CG   2136      0.713      12.01
  2137          O    155    ASN    OD1   2137    -0.5931         16
  2138          N    155    ASN    ND2   2138    -0.9191      14.01
  2139          H    155    ASN   HD21   2139     0.4196      1.008
  2140          H    155    ASN   HD22   2140     0.4196      1.008
  2141          C    155    ASN      C   2141     0.5973      12.01
  2142          O    155    ASN      O   2142    -0.5679         16   ; qtot 1
; residue 156 TYR rtp TYR  q  0.0
  2143          N    156    TYR      N   2143    -0.4157      14.01
  2144          H    156    TYR      H   2144     0.2719      1.008
  2145         CT    156    TYR     CA   2145    -0.0014      12.01
  2146         H1    156    TYR     HA   2146     0.0876      1.008
  2147         CT    156    TYR     CB   2147    -0.0152      12.01
  2148         HC    156    TYR    HB1   2148     0.0295      1.008
  2149         HC    156    TYR    HB2   2149     0.0295      1.008
  2150         CA    156    TYR     CG   2150    -0.0011      12.01
  2151         CA    156    TYR    CD1   2151    -0.1906      12.01
  2152         HA    156    TYR    HD1   2152     0.1699      1.008
  2153         CA    156    TYR    CE1   2153    -0.2341      12.01
  2154         HA    156    TYR    HE1   2154     0.1656      1.008
  2155          C    156    TYR     CZ   2155     0.3226      12.01
  2156         OH    156    TYR     OH   2156    -0.5579         16
  2157         HO    156    TYR     HH   2157     0.3992      1.008
  2158         CA    156    TYR    CE2   2158    -0.2341      12.01
  2159         HA    156    TYR    HE2   2159     0.1656      1.008
  2160         CA    156    TYR    CD2   2160    -0.1906      12.01
  2161         HA    156    TYR    HD2   2161     0.1699      1.008
  2162          C    156    TYR      C   2162     0.5973      12.01
  2163          O    156    TYR      O   2163    -0.5679         16   ; qtot 1
; residue 157 SER rtp SER  q  0.0
  2164          N    157    SER      N   2164    -0.4157      14.01
  2165          H    157    SER      H   2165     0.2719      1.008
  2166         CT    157    SER     CA   2166    -0.0249      12.01
  2167         H1    157    SER     HA   2167     0.0843      1.008
  2168         CT    157    SER     CB   2168     0.2117      12.01
  2169         H1    157    SER    HB1   2169     0.0352      1.008
  2170         H1    157    SER    HB2   2170     0.0352      1.008
  2171         OH    157    SER     OG   2171    -0.6546         16
  2172         HO    157    SER     HG   2172     0.4275      1.008
  2173          C    157    SER      C   2173     0.5973      12.01
  2174          O    157    SER      O   2174    -0.5679         16   ; qtot 1
; residue 158 PRO rtp PRO  q  0.0
  2175          N    158    PRO      N   2175    -0.2548      14.01
  2176         CT    158    PRO     CD   2176     0.0192      12.01
  2177         H1    158    PRO    HD1   2177     0.0391      1.008
  2178         H1    158    PRO    HD2   2178     0.0391      1.008
  2179         CT    158    PRO     CG   2179     0.0189      12.01
  2180         HC    158    PRO    HG1   2180     0.0213      1.008
  2181         HC    158    PRO    HG2   2181     0.0213      1.008
  2182         CT    158    PRO     CB   2182     -0.007      12.01
  2183         HC    158    PRO    HB1   2183     0.0253      1.008
  2184         HC    158    PRO    HB2   2184     0.0253      1.008
  2185         CT    158    PRO     CA   2185    -0.0266      12.01
  2186         H1    158    PRO     HA   2186     0.0641      1.008
  2187          C    158    PRO      C   2187     0.5896      12.01
  2188          O    158    PRO      O   2188    -0.5748         16   ; qtot 1
; residue 159 THR rtp THR  q  0.0
  2189          N    159    THR      N   2189    -0.4157      14.01
  2190          H    159    THR      H   2190     0.2719      1.008
  2191         CT    159    THR     CA   2191    -0.0389      12.01
  2192         H1    159    THR     HA   2192     0.1007      1.008
  2193         CT    159    THR     CB   2193     0.3654      12.01
  2194         H1    159    THR     HB   2194     0.0043      1.008
  2195         CT    159    THR    CG2   2195    -0.2438      12.01
  2196         HC    159    THR   HG21   2196     0.0642      1.008
  2197         HC    159    THR   HG22   2197     0.0642      1.008
  2198         HC    159    THR   HG23   2198     0.0642      1.008
  2199         OH    159    THR    OG1   2199    -0.6761         16
  2200         HO    159    THR    HG1   2200     0.4102      1.008
  2201          C    159    THR      C   2201     0.5973      12.01
  2202          O    159    THR      O   2202    -0.5679         16   ; qtot 1
; residue 160 SER rtp SER  q  0.0
  2203          N    160    SER      N   2203    -0.4157      14.01
  2204          H    160    SER      H   2204     0.2719      1.008
  2205         CT    160    SER     CA   2205    -0.0249      12.01
  2206         H1    160    SER     HA   2206     0.0843      1.008
  2207         CT    160    SER     CB   2207     0.2117      12.01
  2208         H1    160    SER    HB1   2208     0.0352      1.008
  2209         H1    160    SER    HB2   2209     0.0352      1.008
  2210         OH    160    SER     OG   2210    -0.6546         16
  2211         HO    160    SER     HG   2211     0.4275      1.008
  2212          C    160    SER      C   2212     0.5973      12.01
  2213          O    160    SER      O   2213    -0.5679         16   ; qtot 1
; residue 161 PRO rtp PRO  q  0.0
  2214          N    161    PRO      N   2214    -0.2548      14.01
  2215         CT    161    PRO     CD   2215     0.0192      12.01
  2216         H1    161    PRO    HD1   2216     0.0391      1.008
  2217         H1    161    PRO    HD2   2217     0.0391      1.008
  2218         CT    161    PRO     CG   2218     0.0189      12.01
  2219         HC    161    PRO    HG1   2219     0.0213      1.008
  2220         HC    161    PRO    HG2   2220     0.0213      1.008
  2221         CT    161    PRO     CB   2221     -0.007      12.01
  2222         HC    161    PRO    HB1   2222     0.0253      1.008
  2223         HC    161    PRO    HB2   2223     0.0253      1.008
  2224         CT    161    PRO     CA   2224    -0.0266      12.01
  2225         H1    161    PRO     HA   2225     0.0641      1.008
  2226          C    161    PRO      C   2226     0.5896      12.01
  2227          O    161    PRO      O   2227    -0.5748         16   ; qtot 1
; residue 162 ASN rtp ASN  q  0.0
  2228          N    162    ASN      N   2228    -0.4157      14.01
  2229          H    162    ASN      H   2229     0.2719      1.008
  2230         CT    162    ASN     CA   2230     0.0143      12.01
  2231         H1    162    ASN     HA   2231     0.1048      1.008
  2232         CT    162    ASN     CB   2232    -0.2041      12.01
  2233         HC    162    ASN    HB1   2233     0.0797      1.008
  2234         HC    162    ASN    HB2   2234     0.0797      1.008
  2235          C    162    ASN     CG   2235      0.713      12.01
  2236          O    162    ASN    OD1   2236    -0.5931         16
  2237          N    162    ASN    ND2   2237    -0.9191      14.01
  2238          H    162    ASN   HD21   2238     0.4196      1.008
  2239          H    162    ASN   HD22   2239     0.4196      1.008
  2240          C    162    ASN      C   2240     0.5973      12.01
  2241          O    162    ASN      O   2241    -0.5679         16   ; qtot 1
; residue 163 TYR rtp TYR  q  0.0
  2242          N    163    TYR      N   2242    -0.4157      14.01
  2243          H    163    TYR      H   2243     0.2719      1.008
  2244         CT    163    TYR     CA   2244    -0.0014      12.01
  2245         H1    163    TYR     HA   2245     0.0876      1.008
  2246         CT    163    TYR     CB   2246    -0.0152      12.01
  2247         HC    163    TYR    HB1   2247     0.0295      1.008
  2248         HC    163    TYR    HB2   2248     0.0295      1.008
  2249         CA    163    TYR     CG   2249    -0.0011      12.01
  2250         CA    163    TYR    CD1   2250    -0.1906      12.01
  2251         HA    163    TYR    HD1   2251     0.1699      1.008
  2252         CA    163    TYR    CE1   2252    -0.2341      12.01
  2253         HA    163    TYR    HE1   2253     0.1656      1.008
  2254          C    163    TYR     CZ   2254     0.3226      12.01
  2255         OH    163    TYR     OH   2255    -0.5579         16
  2256         HO    163    TYR     HH   2256     0.3992      1.008
  2257         CA    163    TYR    CE2   2257    -0.2341      12.01
  2258         HA    163    TYR    HE2   2258     0.1656      1.008
  2259         CA    163    TYR    CD2   2259    -0.1906      12.01
  2260         HA    163    TYR    HD2   2260     0.1699      1.008
  2261          C    163    TYR      C   2261     0.5973      12.01
  2262          O    163    TYR      O   2262    -0.5679         16   ; qtot 1
; residue 164 THR rtp THR  q  0.0
  2263          N    164    THR      N   2263    -0.4157      14.01
  2264          H    164    THR      H   2264     0.2719      1.008
  2265         CT    164    THR     CA   2265    -0.0389      12.01
  2266         H1    164    THR     HA   2266     0.1007      1.008
  2267         CT    164    THR     CB   2267     0.3654      12.01
  2268         H1    164    THR     HB   2268     0.0043      1.008
  2269         CT    164    THR    CG2   2269    -0.2438      12.01
  2270         HC    164    THR   HG21   2270     0.0642      1.008
  2271         HC    164    THR   HG22   2271     0.0642      1.008
  2272         HC    164    THR   HG23   2272     0.0642      1.008
  2273         OH    164    THR    OG1   2273    -0.6761         16
  2274         HO    164    THR    HG1   2274     0.4102      1.008
  2275          C    164    THR      C   2275     0.5973      12.01
  2276          O    164    THR      O   2276    -0.5679         16   ; qtot 1
; residue 165 PRO rtp PRO  q  0.0
  2277          N    165    PRO      N   2277    -0.2548      14.01
  2278         CT    165    PRO     CD   2278     0.0192      12.01
  2279         H1    165    PRO    HD1   2279     0.0391      1.008
  2280         H1    165    PRO    HD2   2280     0.0391      1.008
  2281         CT    165    PRO     CG   2281     0.0189      12.01
  2282         HC    165    PRO    HG1   2282     0.0213      1.008
  2283         HC    165    PRO    HG2   2283     0.0213      1.008
  2284         CT    165    PRO     CB   2284     -0.007      12.01
  2285         HC    165    PRO    HB1   2285     0.0253      1.008
  2286         HC    165    PRO    HB2   2286     0.0253      1.008
  2287         CT    165    PRO     CA   2287    -0.0266      12.01
  2288         H1    165    PRO     HA   2288     0.0641      1.008
  2289          C    165    PRO      C   2289     0.5896      12.01
  2290          O    165    PRO      O   2290    -0.5748         16   ; qtot 1
; residue 166 THR rtp THR  q  0.0
  2291          N    166    THR      N   2291    -0.4157      14.01
  2292          H    166    THR      H   2292     0.2719      1.008
  2293         CT    166    THR     CA   2293    -0.0389      12.01
  2294         H1    166    THR     HA   2294     0.1007      1.008
  2295         CT    166    THR     CB   2295     0.3654      12.01
  2296         H1    166    THR     HB   2296     0.0043      1.008
  2297         CT    166    THR    CG2   2297    -0.2438      12.01
  2298         HC    166    THR   HG21   2298     0.0642      1.008
  2299         HC    166    THR   HG22   2299     0.0642      1.008
  2300         HC    166    THR   HG23   2300     0.0642      1.008
  2301         OH    166    THR    OG1   2301    -0.6761         16
  2302         HO    166    THR    HG1   2302     0.4102      1.008
  2303          C    166    THR      C   2303     0.5973      12.01
  2304          O    166    THR      O   2304    -0.5679         16   ; qtot 1
; residue 167 SER rtp SER  q  0.0
  2305          N    167    SER      N   2305    -0.4157      14.01
  2306          H    167    SER      H   2306     0.2719      1.008
  2307         CT    167    SER     CA   2307    -0.0249      12.01
  2308         H1    167    SER     HA   2308     0.0843      1.008
  2309         CT    167    SER     CB   2309     0.2117      12.01
  2310         H1    167    SER    HB1   2310     0.0352      1.008
  2311         H1    167    SER    HB2   2311     0.0352      1.008
  2312         OH    167    SER     OG   2312    -0.6546         16
  2313         HO    167    SER     HG   2313     0.4275      1.008
  2314          C    167    SER      C   2314     0.5973      12.01
  2315          O    167    SER      O   2315    -0.5679         16   ; qtot 1
; residue 168 PRO rtp PRO  q  0.0
  2316          N    168    PRO      N   2316    -0.2548      14.01
  2317         CT    168    PRO     CD   2317     0.0192      12.01
  2318         H1    168    PRO    HD1   2318     0.0391      1.008
  2319         H1    168    PRO    HD2   2319     0.0391      1.008
  2320         CT    168    PRO     CG   2320     0.0189      12.01
  2321         HC    168    PRO    HG1   2321     0.0213      1.008
  2322         HC    168    PRO    HG2   2322     0.0213      1.008
  2323         CT    168    PRO     CB   2323     -0.007      12.01
  2324         HC    168    PRO    HB1   2324     0.0253      1.008
  2325         HC    168    PRO    HB2   2325     0.0253      1.008
  2326         CT    168    PRO     CA   2326    -0.0266      12.01
  2327         H1    168    PRO     HA   2327     0.0641      1.008
  2328          C    168    PRO      C   2328     0.5896      12.01
  2329          O    168    PRO      O   2329    -0.5748         16   ; qtot 1
; residue 169 SER rtp SER  q  0.0
  2330          N    169    SER      N   2330    -0.4157      14.01
  2331          H    169    SER      H   2331     0.2719      1.008
  2332         CT    169    SER     CA   2332    -0.0249      12.01
  2333         H1    169    SER     HA   2333     0.0843      1.008
  2334         CT    169    SER     CB   2334     0.2117      12.01
  2335         H1    169    SER    HB1   2335     0.0352      1.008
  2336         H1    169    SER    HB2   2336     0.0352      1.008
  2337         OH    169    SER     OG   2337    -0.6546         16
  2338         HO    169    SER     HG   2338     0.4275      1.008
  2339          C    169    SER      C   2339     0.5973      12.01
  2340          O    169    SER      O   2340    -0.5679         16   ; qtot 1
; residue 170 TYR rtp TYR  q  0.0
  2341          N    170    TYR      N   2341    -0.4157      14.01
  2342          H    170    TYR      H   2342     0.2719      1.008
  2343         CT    170    TYR     CA   2343    -0.0014      12.01
  2344         H1    170    TYR     HA   2344     0.0876      1.008
  2345         CT    170    TYR     CB   2345    -0.0152      12.01
  2346         HC    170    TYR    HB1   2346     0.0295      1.008
  2347         HC    170    TYR    HB2   2347     0.0295      1.008
  2348         CA    170    TYR     CG   2348    -0.0011      12.01
  2349         CA    170    TYR    CD1   2349    -0.1906      12.01
  2350         HA    170    TYR    HD1   2350     0.1699      1.008
  2351         CA    170    TYR    CE1   2351    -0.2341      12.01
  2352         HA    170    TYR    HE1   2352     0.1656      1.008
  2353          C    170    TYR     CZ   2353     0.3226      12.01
  2354         OH    170    TYR     OH   2354    -0.5579         16
  2355         HO    170    TYR     HH   2355     0.3992      1.008
  2356         CA    170    TYR    CE2   2356    -0.2341      12.01
  2357         HA    170    TYR    HE2   2357     0.1656      1.008
  2358         CA    170    TYR    CD2   2358    -0.1906      12.01
  2359         HA    170    TYR    HD2   2359     0.1699      1.008
  2360          C    170    TYR      C   2360     0.5973      12.01
  2361          O    170    TYR      O   2361    -0.5679         16   ; qtot 1
; residue 171 SER rtp SER  q  0.0
  2362          N    171    SER      N   2362    -0.4157      14.01
  2363          H    171    SER      H   2363     0.2719      1.008
  2364         CT    171    SER     CA   2364    -0.0249      12.01
  2365         H1    171    SER     HA   2365     0.0843      1.008
  2366         CT    171    SER     CB   2366     0.2117      12.01
  2367         H1    171    SER    HB1   2367     0.0352      1.008
  2368         H1    171    SER    HB2   2368     0.0352      1.008
  2369         OH    171    SER     OG   2369    -0.6546         16
  2370         HO    171    SER     HG   2370     0.4275      1.008
  2371          C    171    SER      C   2371     0.5973      12.01
  2372          O    171    SER      O   2372    -0.5679         16   ; qtot 1
; residue 172 PRO rtp PRO  q  0.0
  2373          N    172    PRO      N   2373    -0.2548      14.01
  2374         CT    172    PRO     CD   2374     0.0192      12.01
  2375         H1    172    PRO    HD1   2375     0.0391      1.008
  2376         H1    172    PRO    HD2   2376     0.0391      1.008
  2377         CT    172    PRO     CG   2377     0.0189      12.01
  2378         HC    172    PRO    HG1   2378     0.0213      1.008
  2379         HC    172    PRO    HG2   2379     0.0213      1.008
  2380         CT    172    PRO     CB   2380     -0.007      12.01
  2381         HC    172    PRO    HB1   2381     0.0253      1.008
  2382         HC    172    PRO    HB2   2382     0.0253      1.008
  2383         CT    172    PRO     CA   2383    -0.0266      12.01
  2384         H1    172    PRO     HA   2384     0.0641      1.008
  2385          C    172    PRO      C   2385     0.5896      12.01
  2386          O    172    PRO      O   2386    -0.5748         16   ; qtot 1
; residue 173 THR rtp THR  q  0.0
  2387          N    173    THR      N   2387    -0.4157      14.01
  2388          H    173    THR      H   2388     0.2719      1.008
  2389         CT    173    THR     CA   2389    -0.0389      12.01
  2390         H1    173    THR     HA   2390     0.1007      1.008
  2391         CT    173    THR     CB   2391     0.3654      12.01
  2392         H1    173    THR     HB   2392     0.0043      1.008
  2393         CT    173    THR    CG2   2393    -0.2438      12.01
  2394         HC    173    THR   HG21   2394     0.0642      1.008
  2395         HC    173    THR   HG22   2395     0.0642      1.008
  2396         HC    173    THR   HG23   2396     0.0642      1.008
  2397         OH    173    THR    OG1   2397    -0.6761         16
  2398         HO    173    THR    HG1   2398     0.4102      1.008
  2399          C    173    THR      C   2399     0.5973      12.01
  2400          O    173    THR      O   2400    -0.5679         16   ; qtot 1
; residue 174 SER rtp SER  q  0.0
  2401          N    174    SER      N   2401    -0.4157      14.01
  2402          H    174    SER      H   2402     0.2719      1.008
  2403         CT    174    SER     CA   2403    -0.0249      12.01
  2404         H1    174    SER     HA   2404     0.0843      1.008
  2405         CT    174    SER     CB   2405     0.2117      12.01
  2406         H1    174    SER    HB1   2406     0.0352      1.008
  2407         H1    174    SER    HB2   2407     0.0352      1.008
  2408         OH    174    SER     OG   2408    -0.6546         16
  2409         HO    174    SER     HG   2409     0.4275      1.008
  2410          C    174    SER      C   2410     0.5973      12.01
  2411          O    174    SER      O   2411    -0.5679         16   ; qtot 1
; residue 175 PRO rtp PRO  q  0.0
  2412          N    175    PRO      N   2412    -0.2548      14.01
  2413         CT    175    PRO     CD   2413     0.0192      12.01
  2414         H1    175    PRO    HD1   2414     0.0391      1.008
  2415         H1    175    PRO    HD2   2415     0.0391      1.008
  2416         CT    175    PRO     CG   2416     0.0189      12.01
  2417         HC    175    PRO    HG1   2417     0.0213      1.008
  2418         HC    175    PRO    HG2   2418     0.0213      1.008
  2419         CT    175    PRO     CB   2419     -0.007      12.01
  2420         HC    175    PRO    HB1   2420     0.0253      1.008
  2421         HC    175    PRO    HB2   2421     0.0253      1.008
  2422         CT    175    PRO     CA   2422    -0.0266      12.01
  2423         H1    175    PRO     HA   2423     0.0641      1.008
  2424          C    175    PRO      C   2424     0.5896      12.01
  2425          O    175    PRO      O   2425    -0.5748         16   ; qtot 1
; residue 176 SER rtp SER  q  0.0
  2426          N    176    SER      N   2426    -0.4157      14.01
  2427          H    176    SER      H   2427     0.2719      1.008
  2428         CT    176    SER     CA   2428    -0.0249      12.01
  2429         H1    176    SER     HA   2429     0.0843      1.008
  2430         CT    176    SER     CB   2430     0.2117      12.01
  2431         H1    176    SER    HB1   2431     0.0352      1.008
  2432         H1    176    SER    HB2   2432     0.0352      1.008
  2433         OH    176    SER     OG   2433    -0.6546         16
  2434         HO    176    SER     HG   2434     0.4275      1.008
  2435          C    176    SER      C   2435     0.5973      12.01
  2436          O    176    SER      O   2436    -0.5679         16   ; qtot 1
; residue 177 TYR rtp TYR  q  0.0
  2437          N    177    TYR      N   2437    -0.4157      14.01
  2438          H    177    TYR      H   2438     0.2719      1.008
  2439         CT    177    TYR     CA   2439    -0.0014      12.01
  2440         H1    177    TYR     HA   2440     0.0876      1.008
  2441         CT    177    TYR     CB   2441    -0.0152      12.01
  2442         HC    177    TYR    HB1   2442     0.0295      1.008
  2443         HC    177    TYR    HB2   2443     0.0295      1.008
  2444         CA    177    TYR     CG   2444    -0.0011      12.01
  2445         CA    177    TYR    CD1   2445    -0.1906      12.01
  2446         HA    177    TYR    HD1   2446     0.1699      1.008
  2447         CA    177    TYR    CE1   2447    -0.2341      12.01
  2448         HA    177    TYR    HE1   2448     0.1656      1.008
  2449          C    177    TYR     CZ   2449     0.3226      12.01
  2450         OH    177    TYR     OH   2450    -0.5579         16
  2451         HO    177    TYR     HH   2451     0.3992      1.008
  2452         CA    177    TYR    CE2   2452    -0.2341      12.01
  2453         HA    177    TYR    HE2   2453     0.1656      1.008
  2454         CA    177    TYR    CD2   2454    -0.1906      12.01
  2455         HA    177    TYR    HD2   2455     0.1699      1.008
  2456          C    177    TYR      C   2456     0.5973      12.01
  2457          O    177    TYR      O   2457    -0.5679         16   ; qtot 1
; residue 178 SER rtp SER  q  0.0
  2458          N    178    SER      N   2458    -0.4157      14.01
  2459          H    178    SER      H   2459     0.2719      1.008
  2460         CT    178    SER     CA   2460    -0.0249      12.01
  2461         H1    178    SER     HA   2461     0.0843      1.008
  2462         CT    178    SER     CB   2462     0.2117      12.01
  2463         H1    178    SER    HB1   2463     0.0352      1.008
  2464         H1    178    SER    HB2   2464     0.0352      1.008
  2465         OH    178    SER     OG   2465    -0.6546         16
  2466         HO    178    SER     HG   2466     0.4275      1.008
  2467          C    178    SER      C   2467     0.5973      12.01
  2468          O    178    SER      O   2468    -0.5679         16   ; qtot 1
; residue 179 PRO rtp PRO  q  0.0
  2469          N    179    PRO      N   2469    -0.2548      14.01
  2470         CT    179    PRO     CD   2470     0.0192      12.01
  2471         H1    179    PRO    HD1   2471     0.0391      1.008
  2472         H1    179    PRO    HD2   2472     0.0391      1.008
  2473         CT    179    PRO     CG   2473     0.0189      12.01
  2474         HC    179    PRO    HG1   2474     0.0213      1.008
  2475         HC    179    PRO    HG2   2475     0.0213      1.008
  2476         CT    179    PRO     CB   2476     -0.007      12.01
  2477         HC    179    PRO    HB1   2477     0.0253      1.008
  2478         HC    179    PRO    HB2   2478     0.0253      1.008
  2479         CT    179    PRO     CA   2479    -0.0266      12.01
  2480         H1    179    PRO     HA   2480     0.0641      1.008
  2481          C    179    PRO      C   2481     0.5896      12.01
  2482          O    179    PRO      O   2482    -0.5748         16   ; qtot 1
; residue 180 THR rtp THR  q  0.0
  2483          N    180    THR      N   2483    -0.4157      14.01
  2484          H    180    THR      H   2484     0.2719      1.008
  2485         CT    180    THR     CA   2485    -0.0389      12.01
  2486         H1    180    THR     HA   2486     0.1007      1.008
  2487         CT    180    THR     CB   2487     0.3654      12.01
  2488         H1    180    THR     HB   2488     0.0043      1.008
  2489         CT    180    THR    CG2   2489    -0.2438      12.01
  2490         HC    180    THR   HG21   2490     0.0642      1.008
  2491         HC    180    THR   HG22   2491     0.0642      1.008
  2492         HC    180    THR   HG23   2492     0.0642      1.008
  2493         OH    180    THR    OG1   2493    -0.6761         16
  2494         HO    180    THR    HG1   2494     0.4102      1.008
  2495          C    180    THR      C   2495     0.5973      12.01
  2496          O    180    THR      O   2496    -0.5679         16   ; qtot 1
; residue 181 SER rtp SER  q  0.0
  2497          N    181    SER      N   2497    -0.4157      14.01
  2498          H    181    SER      H   2498     0.2719      1.008
  2499         CT    181    SER     CA   2499    -0.0249      12.01
  2500         H1    181    SER     HA   2500     0.0843      1.008
  2501         CT    181    SER     CB   2501     0.2117      12.01
  2502         H1    181    SER    HB1   2502     0.0352      1.008
  2503         H1    181    SER    HB2   2503     0.0352      1.008
  2504         OH    181    SER     OG   2504    -0.6546         16
  2505         HO    181    SER     HG   2505     0.4275      1.008
  2506          C    181    SER      C   2506     0.5973      12.01
  2507          O    181    SER      O   2507    -0.5679         16   ; qtot 1
; residue 182 PRO rtp PRO  q  0.0
  2508          N    182    PRO      N   2508    -0.2548      14.01
  2509         CT    182    PRO     CD   2509     0.0192      12.01
  2510         H1    182    PRO    HD1   2510     0.0391      1.008
  2511         H1    182    PRO    HD2   2511     0.0391      1.008
  2512         CT    182    PRO     CG   2512     0.0189      12.01
  2513         HC    182    PRO    HG1   2513     0.0213      1.008
  2514         HC    182    PRO    HG2   2514     0.0213      1.008
  2515         CT    182    PRO     CB   2515     -0.007      12.01
  2516         HC    182    PRO    HB1   2516     0.0253      1.008
  2517         HC    182    PRO    HB2   2517     0.0253      1.008
  2518         CT    182    PRO     CA   2518    -0.0266      12.01
  2519         H1    182    PRO     HA   2519     0.0641      1.008
  2520          C    182    PRO      C   2520     0.5896      12.01
  2521          O    182    PRO      O   2521    -0.5748         16   ; qtot 1
; residue 183 ASN rtp ASN  q  0.0
  2522          N    183    ASN      N   2522    -0.4157      14.01
  2523          H    183    ASN      H   2523     0.2719      1.008
  2524         CT    183    ASN     CA   2524     0.0143      12.01
  2525         H1    183    ASN     HA   2525     0.1048      1.008
  2526         CT    183    ASN     CB   2526    -0.2041      12.01
  2527         HC    183    ASN    HB1   2527     0.0797      1.008
  2528         HC    183    ASN    HB2   2528     0.0797      1.008
  2529          C    183    ASN     CG   2529      0.713      12.01
  2530          O    183    ASN    OD1   2530    -0.5931         16
  2531          N    183    ASN    ND2   2531    -0.9191      14.01
  2532          H    183    ASN   HD21   2532     0.4196      1.008
  2533          H    183    ASN   HD22   2533     0.4196      1.008
  2534          C    183    ASN      C   2534     0.5973      12.01
  2535          O    183    ASN      O   2535    -0.5679         16   ; qtot 1
; residue 184 TYR rtp TYR  q  0.0
  2536          N    184    TYR      N   2536    -0.4157      14.01
  2537          H    184    TYR      H   2537     0.2719      1.008
  2538         CT    184    TYR     CA   2538    -0.0014      12.01
  2539         H1    184    TYR     HA   2539     0.0876      1.008
  2540         CT    184    TYR     CB   2540    -0.0152      12.01
  2541         HC    184    TYR    HB1   2541     0.0295      1.008
  2542         HC    184    TYR    HB2   2542     0.0295      1.008
  2543         CA    184    TYR     CG   2543    -0.0011      12.01
  2544         CA    184    TYR    CD1   2544    -0.1906      12.01
  2545         HA    184    TYR    HD1   2545     0.1699      1.008
  2546         CA    184    TYR    CE1   2546    -0.2341      12.01
  2547         HA    184    TYR    HE1   2547     0.1656      1.008
  2548          C    184    TYR     CZ   2548     0.3226      12.01
  2549         OH    184    TYR     OH   2549    -0.5579         16
  2550         HO    184    TYR     HH   2550     0.3992      1.008
  2551         CA    184    TYR    CE2   2551    -0.2341      12.01
  2552         HA    184    TYR    HE2   2552     0.1656      1.008
  2553         CA    184    TYR    CD2   2553    -0.1906      12.01
  2554         HA    184    TYR    HD2   2554     0.1699      1.008
  2555          C    184    TYR      C   2555     0.5973      12.01
  2556          O    184    TYR      O   2556    -0.5679         16   ; qtot 1
; residue 185 THR rtp THR  q  0.0
  2557          N    185    THR      N   2557    -0.4157      14.01
  2558          H    185    THR      H   2558     0.2719      1.008
  2559         CT    185    THR     CA   2559    -0.0389      12.01
  2560         H1    185    THR     HA   2560     0.1007      1.008
  2561         CT    185    THR     CB   2561     0.3654      12.01
  2562         H1    185    THR     HB   2562     0.0043      1.008
  2563         CT    185    THR    CG2   2563    -0.2438      12.01
  2564         HC    185    THR   HG21   2564     0.0642      1.008
  2565         HC    185    THR   HG22   2565     0.0642      1.008
  2566         HC    185    THR   HG23   2566     0.0642      1.008
  2567         OH    185    THR    OG1   2567    -0.6761         16
  2568         HO    185    THR    HG1   2568     0.4102      1.008
  2569          C    185    THR      C   2569     0.5973      12.01
  2570          O    185    THR      O   2570    -0.5679         16   ; qtot 1
; residue 186 PRO rtp PRO  q  0.0
  2571          N    186    PRO      N   2571    -0.2548      14.01
  2572         CT    186    PRO     CD   2572     0.0192      12.01
  2573         H1    186    PRO    HD1   2573     0.0391      1.008
  2574         H1    186    PRO    HD2   2574     0.0391      1.008
  2575         CT    186    PRO     CG   2575     0.0189      12.01
  2576         HC    186    PRO    HG1   2576     0.0213      1.008
  2577         HC    186    PRO    HG2   2577     0.0213      1.008
  2578         CT    186    PRO     CB   2578     -0.007      12.01
  2579         HC    186    PRO    HB1   2579     0.0253      1.008
  2580         HC    186    PRO    HB2   2580     0.0253      1.008
  2581         CT    186    PRO     CA   2581    -0.0266      12.01
  2582         H1    186    PRO     HA   2582     0.0641      1.008
  2583          C    186    PRO      C   2583     0.5896      12.01
  2584          O    186    PRO      O   2584    -0.5748         16   ; qtot 1
; residue 187 THR rtp THR  q  0.0
  2585          N    187    THR      N   2585    -0.4157      14.01
  2586          H    187    THR      H   2586     0.2719      1.008
  2587         CT    187    THR     CA   2587    -0.0389      12.01
  2588         H1    187    THR     HA   2588     0.1007      1.008
  2589         CT    187    THR     CB   2589     0.3654      12.01
  2590         H1    187    THR     HB   2590     0.0043      1.008
  2591         CT    187    THR    CG2   2591    -0.2438      12.01
  2592         HC    187    THR   HG21   2592     0.0642      1.008
  2593         HC    187    THR   HG22   2593     0.0642      1.008
  2594         HC    187    THR   HG23   2594     0.0642      1.008
  2595         OH    187    THR    OG1   2595    -0.6761         16
  2596         HO    187    THR    HG1   2596     0.4102      1.008
  2597          C    187    THR      C   2597     0.5973      12.01
  2598          O    187    THR      O   2598    -0.5679         16   ; qtot 1
; residue 188 SER rtp SER  q  0.0
  2599          N    188    SER      N   2599    -0.4157      14.01
  2600          H    188    SER      H   2600     0.2719      1.008
  2601         CT    188    SER     CA   2601    -0.0249      12.01
  2602         H1    188    SER     HA   2602     0.0843      1.008
  2603         CT    188    SER     CB   2603     0.2117      12.01
  2604         H1    188    SER    HB1   2604     0.0352      1.008
  2605         H1    188    SER    HB2   2605     0.0352      1.008
  2606         OH    188    SER     OG   2606    -0.6546         16
  2607         HO    188    SER     HG   2607     0.4275      1.008
  2608          C    188    SER      C   2608     0.5973      12.01
  2609          O    188    SER      O   2609    -0.5679         16   ; qtot 1
; residue 189 PRO rtp PRO  q  0.0
  2610          N    189    PRO      N   2610    -0.2548      14.01
  2611         CT    189    PRO     CD   2611     0.0192      12.01
  2612         H1    189    PRO    HD1   2612     0.0391      1.008
  2613         H1    189    PRO    HD2   2613     0.0391      1.008
  2614         CT    189    PRO     CG   2614     0.0189      12.01
  2615         HC    189    PRO    HG1   2615     0.0213      1.008
  2616         HC    189    PRO    HG2   2616     0.0213      1.008
  2617         CT    189    PRO     CB   2617     -0.007      12.01
  2618         HC    189    PRO    HB1   2618     0.0253      1.008
  2619         HC    189    PRO    HB2   2619     0.0253      1.008
  2620         CT    189    PRO     CA   2620    -0.0266      12.01
  2621         H1    189    PRO     HA   2621     0.0641      1.008
  2622          C    189    PRO      C   2622     0.5896      12.01
  2623          O    189    PRO      O   2623    -0.5748         16   ; qtot 1
; residue 190 ASN rtp ASN  q  0.0
  2624          N    190    ASN      N   2624    -0.4157      14.01
  2625          H    190    ASN      H   2625     0.2719      1.008
  2626         CT    190    ASN     CA   2626     0.0143      12.01
  2627         H1    190    ASN     HA   2627     0.1048      1.008
  2628         CT    190    ASN     CB   2628    -0.2041      12.01
  2629         HC    190    ASN    HB1   2629     0.0797      1.008
  2630         HC    190    ASN    HB2   2630     0.0797      1.008
  2631          C    190    ASN     CG   2631      0.713      12.01
  2632          O    190    ASN    OD1   2632    -0.5931         16
  2633          N    190    ASN    ND2   2633    -0.9191      14.01
  2634          H    190    ASN   HD21   2634     0.4196      1.008
  2635          H    190    ASN   HD22   2635     0.4196      1.008
  2636          C    190    ASN      C   2636     0.5973      12.01
  2637          O    190    ASN      O   2637    -0.5679         16   ; qtot 1
; residue 191 TYR rtp TYR  q  0.0
  2638          N    191    TYR      N   2638    -0.4157      14.01
  2639          H    191    TYR      H   2639     0.2719      1.008
  2640         CT    191    TYR     CA   2640    -0.0014      12.01
  2641         H1    191    TYR     HA   2641     0.0876      1.008
  2642         CT    191    TYR     CB   2642    -0.0152      12.01
  2643         HC    191    TYR    HB1   2643     0.0295      1.008
  2644         HC    191    TYR    HB2   2644     0.0295      1.008
  2645         CA    191    TYR     CG   2645    -0.0011      12.01
  2646         CA    191    TYR    CD1   2646    -0.1906      12.01
  2647         HA    191    TYR    HD1   2647     0.1699      1.008
  2648         CA    191    TYR    CE1   2648    -0.2341      12.01
  2649         HA    191    TYR    HE1   2649     0.1656      1.008
  2650          C    191    TYR     CZ   2650     0.3226      12.01
  2651         OH    191    TYR     OH   2651    -0.5579         16
  2652         HO    191    TYR     HH   2652     0.3992      1.008
  2653         CA    191    TYR    CE2   2653    -0.2341      12.01
  2654         HA    191    TYR    HE2   2654     0.1656      1.008
  2655         CA    191    TYR    CD2   2655    -0.1906      12.01
  2656         HA    191    TYR    HD2   2656     0.1699      1.008
  2657          C    191    TYR      C   2657     0.5973      12.01
  2658          O    191    TYR      O   2658    -0.5679         16   ; qtot 1
; residue 192 SER rtp SER  q  0.0
  2659          N    192    SER      N   2659    -0.4157      14.01
  2660          H    192    SER      H   2660     0.2719      1.008
  2661         CT    192    SER     CA   2661    -0.0249      12.01
  2662         H1    192    SER     HA   2662     0.0843      1.008
  2663         CT    192    SER     CB   2663     0.2117      12.01
  2664         H1    192    SER    HB1   2664     0.0352      1.008
  2665         H1    192    SER    HB2   2665     0.0352      1.008
  2666         OH    192    SER     OG   2666    -0.6546         16
  2667         HO    192    SER     HG   2667     0.4275      1.008
  2668          C    192    SER      C   2668     0.5973      12.01
  2669          O    192    SER      O   2669    -0.5679         16   ; qtot 1
; residue 193 PRO rtp PRO  q  0.0
  2670          N    193    PRO      N   2670    -0.2548      14.01
  2671         CT    193    PRO     CD   2671     0.0192      12.01
  2672         H1    193    PRO    HD1   2672     0.0391      1.008
  2673         H1    193    PRO    HD2   2673     0.0391      1.008
  2674         CT    193    PRO     CG   2674     0.0189      12.01
  2675         HC    193    PRO    HG1   2675     0.0213      1.008
  2676         HC    193    PRO    HG2   2676     0.0213      1.008
  2677         CT    193    PRO     CB   2677     -0.007      12.01
  2678         HC    193    PRO    HB1   2678     0.0253      1.008
  2679         HC    193    PRO    HB2   2679     0.0253      1.008
  2680         CT    193    PRO     CA   2680    -0.0266      12.01
  2681         H1    193    PRO     HA   2681     0.0641      1.008
  2682          C    193    PRO      C   2682     0.5896      12.01
  2683          O    193    PRO      O   2683    -0.5748         16   ; qtot 1
; residue 194 THR rtp THR  q  0.0
  2684          N    194    THR      N   2684    -0.4157      14.01
  2685          H    194    THR      H   2685     0.2719      1.008
  2686         CT    194    THR     CA   2686    -0.0389      12.01
  2687         H1    194    THR     HA   2687     0.1007      1.008
  2688         CT    194    THR     CB   2688     0.3654      12.01
  2689         H1    194    THR     HB   2689     0.0043      1.008
  2690         CT    194    THR    CG2   2690    -0.2438      12.01
  2691         HC    194    THR   HG21   2691     0.0642      1.008
  2692         HC    194    THR   HG22   2692     0.0642      1.008
  2693         HC    194    THR   HG23   2693     0.0642      1.008
  2694         OH    194    THR    OG1   2694    -0.6761         16
  2695         HO    194    THR    HG1   2695     0.4102      1.008
  2696          C    194    THR      C   2696     0.5973      12.01
  2697          O    194    THR      O   2697    -0.5679         16   ; qtot 1
; residue 195 SER rtp SER  q  0.0
  2698          N    195    SER      N   2698    -0.4157      14.01
  2699          H    195    SER      H   2699     0.2719      1.008
  2700         CT    195    SER     CA   2700    -0.0249      12.01
  2701         H1    195    SER     HA   2701     0.0843      1.008
  2702         CT    195    SER     CB   2702     0.2117      12.01
  2703         H1    195    SER    HB1   2703     0.0352      1.008
  2704         H1    195    SER    HB2   2704     0.0352      1.008
  2705         OH    195    SER     OG   2705    -0.6546         16
  2706         HO    195    SER     HG   2706     0.4275      1.008
  2707          C    195    SER      C   2707     0.5973      12.01
  2708          O    195    SER      O   2708    -0.5679         16   ; qtot 1
; residue 196 PRO rtp PRO  q  0.0
  2709          N    196    PRO      N   2709    -0.2548      14.01
  2710         CT    196    PRO     CD   2710     0.0192      12.01
  2711         H1    196    PRO    HD1   2711     0.0391      1.008
  2712         H1    196    PRO    HD2   2712     0.0391      1.008
  2713         CT    196    PRO     CG   2713     0.0189      12.01
  2714         HC    196    PRO    HG1   2714     0.0213      1.008
  2715         HC    196    PRO    HG2   2715     0.0213      1.008
  2716         CT    196    PRO     CB   2716     -0.007      12.01
  2717         HC    196    PRO    HB1   2717     0.0253      1.008
  2718         HC    196    PRO    HB2   2718     0.0253      1.008
  2719         CT    196    PRO     CA   2719    -0.0266      12.01
  2720         H1    196    PRO     HA   2720     0.0641      1.008
  2721          C    196    PRO      C   2721     0.5896      12.01
  2722          O    196    PRO      O   2722    -0.5748         16   ; qtot 1
; residue 197 SER rtp SER  q  0.0
  2723          N    197    SER      N   2723    -0.4157      14.01
  2724          H    197    SER      H   2724     0.2719      1.008
  2725         CT    197    SER     CA   2725    -0.0249      12.01
  2726         H1    197    SER     HA   2726     0.0843      1.008
  2727         CT    197    SER     CB   2727     0.2117      12.01
  2728         H1    197    SER    HB1   2728     0.0352      1.008
  2729         H1    197    SER    HB2   2729     0.0352      1.008
  2730         OH    197    SER     OG   2730    -0.6546         16
  2731         HO    197    SER     HG   2731     0.4275      1.008
  2732          C    197    SER      C   2732     0.5973      12.01
  2733          O    197    SER      O   2733    -0.5679         16   ; qtot 1
; residue 198 TYR rtp TYR  q  0.0
  2734          N    198    TYR      N   2734    -0.4157      14.01
  2735          H    198    TYR      H   2735     0.2719      1.008
  2736         CT    198    TYR     CA   2736    -0.0014      12.01
  2737         H1    198    TYR     HA   2737     0.0876      1.008
  2738         CT    198    TYR     CB   2738    -0.0152      12.01
  2739         HC    198    TYR    HB1   2739     0.0295      1.008
  2740         HC    198    TYR    HB2   2740     0.0295      1.008
  2741         CA    198    TYR     CG   2741    -0.0011      12.01
  2742         CA    198    TYR    CD1   2742    -0.1906      12.01
  2743         HA    198    TYR    HD1   2743     0.1699      1.008
  2744         CA    198    TYR    CE1   2744    -0.2341      12.01
  2745         HA    198    TYR    HE1   2745     0.1656      1.008
  2746          C    198    TYR     CZ   2746     0.3226      12.01
  2747         OH    198    TYR     OH   2747    -0.5579         16
  2748         HO    198    TYR     HH   2748     0.3992      1.008
  2749         CA    198    TYR    CE2   2749    -0.2341      12.01
  2750         HA    198    TYR    HE2   2750     0.1656      1.008
  2751         CA    198    TYR    CD2   2751    -0.1906      12.01
  2752         HA    198    TYR    HD2   2752     0.1699      1.008
  2753          C    198    TYR      C   2753     0.5973      12.01
  2754          O    198    TYR      O   2754    -0.5679         16   ; qtot 1
; residue 199 SER rtp SER  q  0.0
  2755          N    199    SER      N   2755    -0.4157      14.01
  2756          H    199    SER      H   2756     0.2719      1.008
  2757         CT    199    SER     CA   2757    -0.0249      12.01
  2758         H1    199    SER     HA   2758     0.0843      1.008
  2759         CT    199    SER     CB   2759     0.2117      12.01
  2760         H1    199    SER    HB1   2760     0.0352      1.008
  2761         H1    199    SER    HB2   2761     0.0352      1.008
  2762         OH    199    SER     OG   2762    -0.6546         16
  2763         HO    199    SER     HG   2763     0.4275      1.008
  2764          C    199    SER      C   2764     0.5973      12.01
  2765          O    199    SER      O   2765    -0.5679         16   ; qtot 1
; residue 200 PRO rtp PRO  q  0.0
  2766          N    200    PRO      N   2766    -0.2548      14.01
  2767         CT    200    PRO     CD   2767     0.0192      12.01
  2768         H1    200    PRO    HD1   2768     0.0391      1.008
  2769         H1    200    PRO    HD2   2769     0.0391      1.008
  2770         CT    200    PRO     CG   2770     0.0189      12.01
  2771         HC    200    PRO    HG1   2771     0.0213      1.008
  2772         HC    200    PRO    HG2   2772     0.0213      1.008
  2773         CT    200    PRO     CB   2773     -0.007      12.01
  2774         HC    200    PRO    HB1   2774     0.0253      1.008
  2775         HC    200    PRO    HB2   2775     0.0253      1.008
  2776         CT    200    PRO     CA   2776    -0.0266      12.01
  2777         H1    200    PRO     HA   2777     0.0641      1.008
  2778          C    200    PRO      C   2778     0.5896      12.01
  2779          O    200    PRO      O   2779    -0.5748         16   ; qtot 1
; residue 201 THR rtp THR  q  0.0
  2780          N    201    THR      N   2780    -0.4157      14.01
  2781          H    201    THR      H   2781     0.2719      1.008
  2782         CT    201    THR     CA   2782    -0.0389      12.01
  2783         H1    201    THR     HA   2783     0.1007      1.008
  2784         CT    201    THR     CB   2784     0.3654      12.01
  2785         H1    201    THR     HB   2785     0.0043      1.008
  2786         CT    201    THR    CG2   2786    -0.2438      12.01
  2787         HC    201    THR   HG21   2787     0.0642      1.008
  2788         HC    201    THR   HG22   2788     0.0642      1.008
  2789         HC    201    THR   HG23   2789     0.0642      1.008
  2790         OH    201    THR    OG1   2790    -0.6761         16
  2791         HO    201    THR    HG1   2791     0.4102      1.008
  2792          C    201    THR      C   2792     0.5973      12.01
  2793          O    201    THR      O   2793    -0.5679         16   ; qtot 1
; residue 202 SER rtp SER  q  0.0
  2794          N    202    SER      N   2794    -0.4157      14.01
  2795          H    202    SER      H   2795     0.2719      1.008
  2796         CT    202    SER     CA   2796    -0.0249      12.01
  2797         H1    202    SER     HA   2797     0.0843      1.008
  2798         CT    202    SER     CB   2798     0.2117      12.01
  2799         H1    202    SER    HB1   2799     0.0352      1.008
  2800         H1    202    SER    HB2   2800     0.0352      1.008
  2801         OH    202    SER     OG   2801    -0.6546         16
  2802         HO    202    SER     HG   2802     0.4275      1.008
  2803          C    202    SER      C   2803     0.5973      12.01
  2804          O    202    SER      O   2804    -0.5679         16   ; qtot 1
; residue 203 PRO rtp PRO  q  0.0
  2805          N    203    PRO      N   2805    -0.2548      14.01
  2806         CT    203    PRO     CD   2806     0.0192      12.01
  2807         H1    203    PRO    HD1   2807     0.0391      1.008
  2808         H1    203    PRO    HD2   2808     0.0391      1.008
  2809         CT    203    PRO     CG   2809     0.0189      12.01
  2810         HC    203    PRO    HG1   2810     0.0213      1.008
  2811         HC    203    PRO    HG2   2811     0.0213      1.008
  2812         CT    203    PRO     CB   2812     -0.007      12.01
  2813         HC    203    PRO    HB1   2813     0.0253      1.008
  2814         HC    203    PRO    HB2   2814     0.0253      1.008
  2815         CT    203    PRO     CA   2815    -0.0266      12.01
  2816         H1    203    PRO     HA   2816     0.0641      1.008
  2817          C    203    PRO      C   2817     0.5896      12.01
  2818          O    203    PRO      O   2818    -0.5748         16   ; qtot 1
; residue 204 SER rtp SER  q  0.0
  2819          N    204    SER      N   2819    -0.4157      14.01
  2820          H    204    SER      H   2820     0.2719      1.008
  2821         CT    204    SER     CA   2821    -0.0249      12.01
  2822         H1    204    SER     HA   2822     0.0843      1.008
  2823         CT    204    SER     CB   2823     0.2117      12.01
  2824         H1    204    SER    HB1   2824     0.0352      1.008
  2825         H1    204    SER    HB2   2825     0.0352      1.008
  2826         OH    204    SER     OG   2826    -0.6546         16
  2827         HO    204    SER     HG   2827     0.4275      1.008
  2828          C    204    SER      C   2828     0.5973      12.01
  2829          O    204    SER      O   2829    -0.5679         16   ; qtot 1
; residue 205 TYR rtp TYR  q  0.0
  2830          N    205    TYR      N   2830    -0.4157      14.01
  2831          H    205    TYR      H   2831     0.2719      1.008
  2832         CT    205    TYR     CA   2832    -0.0014      12.01
  2833         H1    205    TYR     HA   2833     0.0876      1.008
  2834         CT    205    TYR     CB   2834    -0.0152      12.01
  2835         HC    205    TYR    HB1   2835     0.0295      1.008
  2836         HC    205    TYR    HB2   2836     0.0295      1.008
  2837         CA    205    TYR     CG   2837    -0.0011      12.01
  2838         CA    205    TYR    CD1   2838    -0.1906      12.01
  2839         HA    205    TYR    HD1   2839     0.1699      1.008
  2840         CA    205    TYR    CE1   2840    -0.2341      12.01
  2841         HA    205    TYR    HE1   2841     0.1656      1.008
  2842          C    205    TYR     CZ   2842     0.3226      12.01
  2843         OH    205    TYR     OH   2843    -0.5579         16
  2844         HO    205    TYR     HH   2844     0.3992      1.008
  2845         CA    205    TYR    CE2   2845    -0.2341      12.01
  2846         HA    205    TYR    HE2   2846     0.1656      1.008
  2847         CA    205    TYR    CD2   2847    -0.1906      12.01
  2848         HA    205    TYR    HD2   2848     0.1699      1.008
  2849          C    205    TYR      C   2849     0.5973      12.01
  2850          O    205    TYR      O   2850    -0.5679         16   ; qtot 1
; residue 206 SER rtp SER  q  0.0
  2851          N    206    SER      N   2851    -0.4157      14.01
  2852          H    206    SER      H   2852     0.2719      1.008
  2853         CT    206    SER     CA   2853    -0.0249      12.01
  2854         H1    206    SER     HA   2854     0.0843      1.008
  2855         CT    206    SER     CB   2855     0.2117      12.01
  2856         H1    206    SER    HB1   2856     0.0352      1.008
  2857         H1    206    SER    HB2   2857     0.0352      1.008
  2858         OH    206    SER     OG   2858    -0.6546         16
  2859         HO    206    SER     HG   2859     0.4275      1.008
  2860          C    206    SER      C   2860     0.5973      12.01
  2861          O    206    SER      O   2861    -0.5679         16   ; qtot 1
; residue 207 PRO rtp PRO  q  0.0
  2862          N    207    PRO      N   2862    -0.2548      14.01
  2863         CT    207    PRO     CD   2863     0.0192      12.01
  2864         H1    207    PRO    HD1   2864     0.0391      1.008
  2865         H1    207    PRO    HD2   2865     0.0391      1.008
  2866         CT    207    PRO     CG   2866     0.0189      12.01
  2867         HC    207    PRO    HG1   2867     0.0213      1.008
  2868         HC    207    PRO    HG2   2868     0.0213      1.008
  2869         CT    207    PRO     CB   2869     -0.007      12.01
  2870         HC    207    PRO    HB1   2870     0.0253      1.008
  2871         HC    207    PRO    HB2   2871     0.0253      1.008
  2872         CT    207    PRO     CA   2872    -0.0266      12.01
  2873         H1    207    PRO     HA   2873     0.0641      1.008
  2874          C    207    PRO      C   2874     0.5896      12.01
  2875          O    207    PRO      O   2875    -0.5748         16   ; qtot 1
; residue 208 THR rtp THR  q  0.0
  2876          N    208    THR      N   2876    -0.4157      14.01
  2877          H    208    THR      H   2877     0.2719      1.008
  2878         CT    208    THR     CA   2878    -0.0389      12.01
  2879         H1    208    THR     HA   2879     0.1007      1.008
  2880         CT    208    THR     CB   2880     0.3654      12.01
  2881         H1    208    THR     HB   2881     0.0043      1.008
  2882         CT    208    THR    CG2   2882    -0.2438      12.01
  2883         HC    208    THR   HG21   2883     0.0642      1.008
  2884         HC    208    THR   HG22   2884     0.0642      1.008
  2885         HC    208    THR   HG23   2885     0.0642      1.008
  2886         OH    208    THR    OG1   2886    -0.6761         16
  2887         HO    208    THR    HG1   2887     0.4102      1.008
  2888          C    208    THR      C   2888     0.5973      12.01
  2889          O    208    THR      O   2889    -0.5679         16   ; qtot 1
; residue 209 SER rtp SER  q  0.0
  2890          N    209    SER      N   2890    -0.4157      14.01
  2891          H    209    SER      H   2891     0.2719      1.008
  2892         CT    209    SER     CA   2892    -0.0249      12.01
  2893         H1    209    SER     HA   2893     0.0843      1.008
  2894         CT    209    SER     CB   2894     0.2117      12.01
  2895         H1    209    SER    HB1   2895     0.0352      1.008
  2896         H1    209    SER    HB2   2896     0.0352      1.008
  2897         OH    209    SER     OG   2897    -0.6546         16
  2898         HO    209    SER     HG   2898     0.4275      1.008
  2899          C    209    SER      C   2899     0.5973      12.01
  2900          O    209    SER      O   2900    -0.5679         16   ; qtot 1
; residue 210 PRO rtp PRO  q  0.0
  2901          N    210    PRO      N   2901    -0.2548      14.01
  2902         CT    210    PRO     CD   2902     0.0192      12.01
  2903         H1    210    PRO    HD1   2903     0.0391      1.008
  2904         H1    210    PRO    HD2   2904     0.0391      1.008
  2905         CT    210    PRO     CG   2905     0.0189      12.01
  2906         HC    210    PRO    HG1   2906     0.0213      1.008
  2907         HC    210    PRO    HG2   2907     0.0213      1.008
  2908         CT    210    PRO     CB   2908     -0.007      12.01
  2909         HC    210    PRO    HB1   2909     0.0253      1.008
  2910         HC    210    PRO    HB2   2910     0.0253      1.008
  2911         CT    210    PRO     CA   2911    -0.0266      12.01
  2912         H1    210    PRO     HA   2912     0.0641      1.008
  2913          C    210    PRO      C   2913     0.5896      12.01
  2914          O    210    PRO      O   2914    -0.5748         16   ; qtot 1
; residue 211 SER rtp SER  q  0.0
  2915          N    211    SER      N   2915    -0.4157      14.01
  2916          H    211    SER      H   2916     0.2719      1.008
  2917         CT    211    SER     CA   2917    -0.0249      12.01
  2918         H1    211    SER     HA   2918     0.0843      1.008
  2919         CT    211    SER     CB   2919     0.2117      12.01
  2920         H1    211    SER    HB1   2920     0.0352      1.008
  2921         H1    211    SER    HB2   2921     0.0352      1.008
  2922         OH    211    SER     OG   2922    -0.6546         16
  2923         HO    211    SER     HG   2923     0.4275      1.008
  2924          C    211    SER      C   2924     0.5973      12.01
  2925          O    211    SER      O   2925    -0.5679         16   ; qtot 1
; residue 212 TYR rtp TYR  q  0.0
  2926          N    212    TYR      N   2926    -0.4157      14.01
  2927          H    212    TYR      H   2927     0.2719      1.008
  2928         CT    212    TYR     CA   2928    -0.0014      12.01
  2929         H1    212    TYR     HA   2929     0.0876      1.008
  2930         CT    212    TYR     CB   2930    -0.0152      12.01
  2931         HC    212    TYR    HB1   2931     0.0295      1.008
  2932         HC    212    TYR    HB2   2932     0.0295      1.008
  2933         CA    212    TYR     CG   2933    -0.0011      12.01
  2934         CA    212    TYR    CD1   2934    -0.1906      12.01
  2935         HA    212    TYR    HD1   2935     0.1699      1.008
  2936         CA    212    TYR    CE1   2936    -0.2341      12.01
  2937         HA    212    TYR    HE1   2937     0.1656      1.008
  2938          C    212    TYR     CZ   2938     0.3226      12.01
  2939         OH    212    TYR     OH   2939    -0.5579         16
  2940         HO    212    TYR     HH   2940     0.3992      1.008
  2941         CA    212    TYR    CE2   2941    -0.2341      12.01
  2942         HA    212    TYR    HE2   2942     0.1656      1.008
  2943         CA    212    TYR    CD2   2943    -0.1906      12.01
  2944         HA    212    TYR    HD2   2944     0.1699      1.008
  2945          C    212    TYR      C   2945     0.5973      12.01
  2946          O    212    TYR      O   2946    -0.5679         16   ; qtot 1
; residue 213 SER rtp SER  q  0.0
  2947          N    213    SER      N   2947    -0.4157      14.01
  2948          H    213    SER      H   2948     0.2719      1.008
  2949         CT    213    SER     CA   2949    -0.0249      12.01
  2950         H1    213    SER     HA   2950     0.0843      1.008
  2951         CT    213    SER     CB   2951     0.2117      12.01
  2952         H1    213    SER    HB1   2952     0.0352      1.008
  2953         H1    213    SER    HB2   2953     0.0352      1.008
  2954         OH    213    SER     OG   2954    -0.6546         16
  2955         HO    213    SER     HG   2955     0.4275      1.008
  2956          C    213    SER      C   2956     0.5973      12.01
  2957          O    213    SER      O   2957    -0.5679         16   ; qtot 1
; residue 214 PRO rtp PRO  q  0.0
  2958          N    214    PRO      N   2958    -0.2548      14.01
  2959         CT    214    PRO     CD   2959     0.0192      12.01
  2960         H1    214    PRO    HD1   2960     0.0391      1.008
  2961         H1    214    PRO    HD2   2961     0.0391      1.008
  2962         CT    214    PRO     CG   2962     0.0189      12.01
  2963         HC    214    PRO    HG1   2963     0.0213      1.008
  2964         HC    214    PRO    HG2   2964     0.0213      1.008
  2965         CT    214    PRO     CB   2965     -0.007      12.01
  2966         HC    214    PRO    HB1   2966     0.0253      1.008
  2967         HC    214    PRO    HB2   2967     0.0253      1.008
  2968         CT    214    PRO     CA   2968    -0.0266      12.01
  2969         H1    214    PRO     HA   2969     0.0641      1.008
  2970          C    214    PRO      C   2970     0.5896      12.01
  2971          O    214    PRO      O   2971    -0.5748         16   ; qtot 1
; residue 215 SER rtp SER  q  0.0
  2972          N    215    SER      N   2972    -0.4157      14.01
  2973          H    215    SER      H   2973     0.2719      1.008
  2974         CT    215    SER     CA   2974    -0.0249      12.01
  2975         H1    215    SER     HA   2975     0.0843      1.008
  2976         CT    215    SER     CB   2976     0.2117      12.01
  2977         H1    215    SER    HB1   2977     0.0352      1.008
  2978         H1    215    SER    HB2   2978     0.0352      1.008
  2979         OH    215    SER     OG   2979    -0.6546         16
  2980         HO    215    SER     HG   2980     0.4275      1.008
  2981          C    215    SER      C   2981     0.5973      12.01
  2982          O    215    SER      O   2982    -0.5679         16   ; qtot 1
; residue 216 SER rtp SER  q  0.0
  2983          N    216    SER      N   2983    -0.4157      14.01
  2984          H    216    SER      H   2984     0.2719      1.008
  2985         CT    216    SER     CA   2985    -0.0249      12.01
  2986         H1    216    SER     HA   2986     0.0843      1.008
  2987         CT    216    SER     CB   2987     0.2117      12.01
  2988         H1    216    SER    HB1   2988     0.0352      1.008
  2989         H1    216    SER    HB2   2989     0.0352      1.008
  2990         OH    216    SER     OG   2990    -0.6546         16
  2991         HO    216    SER     HG   2991     0.4275      1.008
  2992          C    216    SER      C   2992     0.5973      12.01
  2993          O    216    SER      O   2993    -0.5679         16   ; qtot 1
; residue 217 PRO rtp PRO  q  0.0
  2994          N    217    PRO      N   2994    -0.2548      14.01
  2995         CT    217    PRO     CD   2995     0.0192      12.01
  2996         H1    217    PRO    HD1   2996     0.0391      1.008
  2997         H1    217    PRO    HD2   2997     0.0391      1.008
  2998         CT    217    PRO     CG   2998     0.0189      12.01
  2999         HC    217    PRO    HG1   2999     0.0213      1.008
  3000         HC    217    PRO    HG2   3000     0.0213      1.008
  3001         CT    217    PRO     CB   3001     -0.007      12.01
  3002         HC    217    PRO    HB1   3002     0.0253      1.008
  3003         HC    217    PRO    HB2   3003     0.0253      1.008
  3004         CT    217    PRO     CA   3004    -0.0266      12.01
  3005         H1    217    PRO     HA   3005     0.0641      1.008
  3006          C    217    PRO      C   3006     0.5896      12.01
  3007          O    217    PRO      O   3007    -0.5748         16   ; qtot 1
; residue 218 ARG rtp ARG  q +1.0
  3008          N    218    ARG      N   3008    -0.3479      14.01
  3009          H    218    ARG      H   3009     0.2747      1.008
  3010         CT    218    ARG     CA   3010    -0.2637      12.01
  3011         H1    218    ARG     HA   3011      0.156      1.008
  3012         CT    218    ARG     CB   3012    -0.0007      12.01
  3013         HC    218    ARG    HB1   3013     0.0327      1.008
  3014         HC    218    ARG    HB2   3014     0.0327      1.008
  3015         CT    218    ARG     CG   3015      0.039      12.01
  3016         HC    218    ARG    HG1   3016     0.0285      1.008
  3017         HC    218    ARG    HG2   3017     0.0285      1.008
  3018         CT    218    ARG     CD   3018     0.0486      12.01
  3019         H1    218    ARG    HD1   3019     0.0687      1.008
  3020         H1    218    ARG    HD2   3020     0.0687      1.008
  3021         N2    218    ARG     NE   3021    -0.5295      14.01
  3022          H    218    ARG     HE   3022     0.3456      1.008
  3023         CA    218    ARG     CZ   3023     0.8076      12.01
  3024         N2    218    ARG    NH1   3024    -0.8627      14.01
  3025          H    218    ARG   HH11   3025     0.4478      1.008
  3026          H    218    ARG   HH12   3026     0.4478      1.008
  3027         N2    218    ARG    NH2   3027    -0.8627      14.01
  3028          H    218    ARG   HH21   3028     0.4478      1.008
  3029          H    218    ARG   HH22   3029     0.4478      1.008
  3030          C    218    ARG      C   3030     0.7341      12.01
  3031          O    218    ARG      O   3031    -0.5894         16   ; qtot 2
; residue 219 TYR rtp TYR  q  0.0
  3032          N    219    TYR      N   3032    -0.4157      14.01
  3033          H    219    TYR      H   3033     0.2719      1.008
  3034         CT    219    TYR     CA   3034    -0.0014      12.01
  3035         H1    219    TYR     HA   3035     0.0876      1.008
  3036         CT    219    TYR     CB   3036    -0.0152      12.01
  3037         HC    219    TYR    HB1   3037     0.0295      1.008
  3038         HC    219    TYR    HB2   3038     0.0295      1.008
  3039         CA    219    TYR     CG   3039    -0.0011      12.01
  3040         CA    219    TYR    CD1   3040    -0.1906      12.01
  3041         HA    219    TYR    HD1   3041     0.1699      1.008
  3042         CA    219    TYR    CE1   3042    -0.2341      12.01
  3043         HA    219    TYR    HE1   3043     0.1656      1.008
  3044          C    219    TYR     CZ   3044     0.3226      12.01
  3045         OH    219    TYR     OH   3045    -0.5579         16
  3046         HO    219    TYR     HH   3046     0.3992      1.008
  3047         CA    219    TYR    CE2   3047    -0.2341      12.01
  3048         HA    219    TYR    HE2   3048     0.1656      1.008
  3049         CA    219    TYR    CD2   3049    -0.1906      12.01
  3050         HA    219    TYR    HD2   3050     0.1699      1.008
  3051          C    219    TYR      C   3051     0.5973      12.01
  3052          O    219    TYR      O   3052    -0.5679         16   ; qtot 2
; residue 220 THR rtp THR  q  0.0
  3053          N    220    THR      N   3053    -0.4157      14.01
  3054          H    220    THR      H   3054     0.2719      1.008
  3055         CT    220    THR     CA   3055    -0.0389      12.01
  3056         H1    220    THR     HA   3056     0.1007      1.008
  3057         CT    220    THR     CB   3057     0.3654      12.01
  3058         H1    220    THR     HB   3058     0.0043      1.008
  3059         CT    220    THR    CG2   3059    -0.2438      12.01
  3060         HC    220    THR   HG21   3060     0.0642      1.008
  3061         HC    220    THR   HG22   3061     0.0642      1.008
  3062         HC    220    THR   HG23   3062     0.0642      1.008
  3063         OH    220    THR    OG1   3063    -0.6761         16
  3064         HO    220    THR    HG1   3064     0.4102      1.008
  3065          C    220    THR      C   3065     0.5973      12.01
  3066          O    220    THR      O   3066    -0.5679         16   ; qtot 2
; residue 221 PRO rtp PRO  q  0.0
  3067          N    221    PRO      N   3067    -0.2548      14.01
  3068         CT    221    PRO     CD   3068     0.0192      12.01
  3069         H1    221    PRO    HD1   3069     0.0391      1.008
  3070         H1    221    PRO    HD2   3070     0.0391      1.008
  3071         CT    221    PRO     CG   3071     0.0189      12.01
  3072         HC    221    PRO    HG1   3072     0.0213      1.008
  3073         HC    221    PRO    HG2   3073     0.0213      1.008
  3074         CT    221    PRO     CB   3074     -0.007      12.01
  3075         HC    221    PRO    HB1   3075     0.0253      1.008
  3076         HC    221    PRO    HB2   3076     0.0253      1.008
  3077         CT    221    PRO     CA   3077    -0.0266      12.01
  3078         H1    221    PRO     HA   3078     0.0641      1.008
  3079          C    221    PRO      C   3079     0.5896      12.01
  3080          O    221    PRO      O   3080    -0.5748         16   ; qtot 2
; residue 222 GLN rtp GLN  q  0.0
  3081          N    222    GLN      N   3081    -0.4157      14.01
  3082          H    222    GLN      H   3082     0.2719      1.008
  3083         CT    222    GLN     CA   3083    -0.0031      12.01
  3084         H1    222    GLN     HA   3084      0.085      1.008
  3085         CT    222    GLN     CB   3085    -0.0036      12.01
  3086         HC    222    GLN    HB1   3086     0.0171      1.008
  3087         HC    222    GLN    HB2   3087     0.0171      1.008
  3088         CT    222    GLN     CG   3088    -0.0645      12.01
  3089         HC    222    GLN    HG1   3089     0.0352      1.008
  3090         HC    222    GLN    HG2   3090     0.0352      1.008
  3091          C    222    GLN     CD   3091     0.6951      12.01
  3092          O    222    GLN    OE1   3092    -0.6086         16
  3093          N    222    GLN    NE2   3093    -0.9407      14.01
  3094          H    222    GLN   HE21   3094     0.4251      1.008
  3095          H    222    GLN   HE22   3095     0.4251      1.008
  3096          C    222    GLN      C   3096     0.5973      12.01
  3097          O    222    GLN      O   3097    -0.5679         16   ; qtot 2
; residue 223 SER rtp SER  q  0.0
  3098          N    223    SER      N   3098    -0.4157      14.01
  3099          H    223    SER      H   3099     0.2719      1.008
  3100         CT    223    SER     CA   3100    -0.0249      12.01
  3101         H1    223    SER     HA   3101     0.0843      1.008
  3102         CT    223    SER     CB   3102     0.2117      12.01
  3103         H1    223    SER    HB1   3103     0.0352      1.008
  3104         H1    223    SER    HB2   3104     0.0352      1.008
  3105         OH    223    SER     OG   3105    -0.6546         16
  3106         HO    223    SER     HG   3106     0.4275      1.008
  3107          C    223    SER      C   3107     0.5973      12.01
  3108          O    223    SER      O   3108    -0.5679         16   ; qtot 2
; residue 224 PRO rtp PRO  q  0.0
  3109          N    224    PRO      N   3109    -0.2548      14.01
  3110         CT    224    PRO     CD   3110     0.0192      12.01
  3111         H1    224    PRO    HD1   3111     0.0391      1.008
  3112         H1    224    PRO    HD2   3112     0.0391      1.008
  3113         CT    224    PRO     CG   3113     0.0189      12.01
  3114         HC    224    PRO    HG1   3114     0.0213      1.008
  3115         HC    224    PRO    HG2   3115     0.0213      1.008
  3116         CT    224    PRO     CB   3116     -0.007      12.01
  3117         HC    224    PRO    HB1   3117     0.0253      1.008
  3118         HC    224    PRO    HB2   3118     0.0253      1.008
  3119         CT    224    PRO     CA   3119    -0.0266      12.01
  3120         H1    224    PRO     HA   3120     0.0641      1.008
  3121          C    224    PRO      C   3121     0.5896      12.01
  3122          O    224    PRO      O   3122    -0.5748         16   ; qtot 2
; residue 225 THR rtp THR  q  0.0
  3123          N    225    THR      N   3123    -0.4157      14.01
  3124          H    225    THR      H   3124     0.2719      1.008
  3125         CT    225    THR     CA   3125    -0.0389      12.01
  3126         H1    225    THR     HA   3126     0.1007      1.008
  3127         CT    225    THR     CB   3127     0.3654      12.01
  3128         H1    225    THR     HB   3128     0.0043      1.008
  3129         CT    225    THR    CG2   3129    -0.2438      12.01
  3130         HC    225    THR   HG21   3130     0.0642      1.008
  3131         HC    225    THR   HG22   3131     0.0642      1.008
  3132         HC    225    THR   HG23   3132     0.0642      1.008
  3133         OH    225    THR    OG1   3133    -0.6761         16
  3134         HO    225    THR    HG1   3134     0.4102      1.008
  3135          C    225    THR      C   3135     0.5973      12.01
  3136          O    225    THR      O   3136    -0.5679         16   ; qtot 2
; residue 226 TYR rtp TYR  q  0.0
  3137          N    226    TYR      N   3137    -0.4157      14.01
  3138          H    226    TYR      H   3138     0.2719      1.008
  3139         CT    226    TYR     CA   3139    -0.0014      12.01
  3140         H1    226    TYR     HA   3140     0.0876      1.008
  3141         CT    226    TYR     CB   3141    -0.0152      12.01
  3142         HC    226    TYR    HB1   3142     0.0295      1.008
  3143         HC    226    TYR    HB2   3143     0.0295      1.008
  3144         CA    226    TYR     CG   3144    -0.0011      12.01
  3145         CA    226    TYR    CD1   3145    -0.1906      12.01
  3146         HA    226    TYR    HD1   3146     0.1699      1.008
  3147         CA    226    TYR    CE1   3147    -0.2341      12.01
  3148         HA    226    TYR    HE1   3148     0.1656      1.008
  3149          C    226    TYR     CZ   3149     0.3226      12.01
  3150         OH    226    TYR     OH   3150    -0.5579         16
  3151         HO    226    TYR     HH   3151     0.3992      1.008
  3152         CA    226    TYR    CE2   3152    -0.2341      12.01
  3153         HA    226    TYR    HE2   3153     0.1656      1.008
  3154         CA    226    TYR    CD2   3154    -0.1906      12.01
  3155         HA    226    TYR    HD2   3155     0.1699      1.008
  3156          C    226    TYR      C   3156     0.5973      12.01
  3157          O    226    TYR      O   3157    -0.5679         16   ; qtot 2
; residue 227 THR rtp THR  q  0.0
  3158          N    227    THR      N   3158    -0.4157      14.01
  3159          H    227    THR      H   3159     0.2719      1.008
  3160         CT    227    THR     CA   3160    -0.0389      12.01
  3161         H1    227    THR     HA   3161     0.1007      1.008
  3162         CT    227    THR     CB   3162     0.3654      12.01
  3163         H1    227    THR     HB   3163     0.0043      1.008
  3164         CT    227    THR    CG2   3164    -0.2438      12.01
  3165         HC    227    THR   HG21   3165     0.0642      1.008
  3166         HC    227    THR   HG22   3166     0.0642      1.008
  3167         HC    227    THR   HG23   3167     0.0642      1.008
  3168         OH    227    THR    OG1   3168    -0.6761         16
  3169         HO    227    THR    HG1   3169     0.4102      1.008
  3170          C    227    THR      C   3170     0.5973      12.01
  3171          O    227    THR      O   3171    -0.5679         16   ; qtot 2
; residue 228 PRO rtp PRO  q  0.0
  3172          N    228    PRO      N   3172    -0.2548      14.01
  3173         CT    228    PRO     CD   3173     0.0192      12.01
  3174         H1    228    PRO    HD1   3174     0.0391      1.008
  3175         H1    228    PRO    HD2   3175     0.0391      1.008
  3176         CT    228    PRO     CG   3176     0.0189      12.01
  3177         HC    228    PRO    HG1   3177     0.0213      1.008
  3178         HC    228    PRO    HG2   3178     0.0213      1.008
  3179         CT    228    PRO     CB   3179     -0.007      12.01
  3180         HC    228    PRO    HB1   3180     0.0253      1.008
  3181         HC    228    PRO    HB2   3181     0.0253      1.008
  3182         CT    228    PRO     CA   3182    -0.0266      12.01
  3183         H1    228    PRO     HA   3183     0.0641      1.008
  3184          C    228    PRO      C   3184     0.5896      12.01
  3185          O    228    PRO      O   3185    -0.5748         16   ; qtot 2
; residue 229 SER rtp SER  q  0.0
  3186          N    229    SER      N   3186    -0.4157      14.01
  3187          H    229    SER      H   3187     0.2719      1.008
  3188         CT    229    SER     CA   3188    -0.0249      12.01
  3189         H1    229    SER     HA   3189     0.0843      1.008
  3190         CT    229    SER     CB   3190     0.2117      12.01
  3191         H1    229    SER    HB1   3191     0.0352      1.008
  3192         H1    229    SER    HB2   3192     0.0352      1.008
  3193         OH    229    SER     OG   3193    -0.6546         16
  3194         HO    229    SER     HG   3194     0.4275      1.008
  3195          C    229    SER      C   3195     0.5973      12.01
  3196          O    229    SER      O   3196    -0.5679         16   ; qtot 2
; residue 230 SER rtp SER  q  0.0
  3197          N    230    SER      N   3197    -0.4157      14.01
  3198          H    230    SER      H   3198     0.2719      1.008
  3199         CT    230    SER     CA   3199    -0.0249      12.01
  3200         H1    230    SER     HA   3200     0.0843      1.008
  3201         CT    230    SER     CB   3201     0.2117      12.01
  3202         H1    230    SER    HB1   3202     0.0352      1.008
  3203         H1    230    SER    HB2   3203     0.0352      1.008
  3204         OH    230    SER     OG   3204    -0.6546         16
  3205         HO    230    SER     HG   3205     0.4275      1.008
  3206          C    230    SER      C   3206     0.5973      12.01
  3207          O    230    SER      O   3207    -0.5679         16   ; qtot 2
; residue 231 PRO rtp PRO  q  0.0
  3208          N    231    PRO      N   3208    -0.2548      14.01
  3209         CT    231    PRO     CD   3209     0.0192      12.01
  3210         H1    231    PRO    HD1   3210     0.0391      1.008
  3211         H1    231    PRO    HD2   3211     0.0391      1.008
  3212         CT    231    PRO     CG   3212     0.0189      12.01
  3213         HC    231    PRO    HG1   3213     0.0213      1.008
  3214         HC    231    PRO    HG2   3214     0.0213      1.008
  3215         CT    231    PRO     CB   3215     -0.007      12.01
  3216         HC    231    PRO    HB1   3216     0.0253      1.008
  3217         HC    231    PRO    HB2   3217     0.0253      1.008
  3218         CT    231    PRO     CA   3218    -0.0266      12.01
  3219         H1    231    PRO     HA   3219     0.0641      1.008
  3220          C    231    PRO      C   3220     0.5896      12.01
  3221          O    231    PRO      O   3221    -0.5748         16   ; qtot 2
; residue 232 SER rtp SER  q  0.0
  3222          N    232    SER      N   3222    -0.4157      14.01
  3223          H    232    SER      H   3223     0.2719      1.008
  3224         CT    232    SER     CA   3224    -0.0249      12.01
  3225         H1    232    SER     HA   3225     0.0843      1.008
  3226         CT    232    SER     CB   3226     0.2117      12.01
  3227         H1    232    SER    HB1   3227     0.0352      1.008
  3228         H1    232    SER    HB2   3228     0.0352      1.008
  3229         OH    232    SER     OG   3229    -0.6546         16
  3230         HO    232    SER     HG   3230     0.4275      1.008
  3231          C    232    SER      C   3231     0.5973      12.01
  3232          O    232    SER      O   3232    -0.5679         16   ; qtot 2
; residue 233 TYR rtp TYR  q  0.0
  3233          N    233    TYR      N   3233    -0.4157      14.01
  3234          H    233    TYR      H   3234     0.2719      1.008
  3235         CT    233    TYR     CA   3235    -0.0014      12.01
  3236         H1    233    TYR     HA   3236     0.0876      1.008
  3237         CT    233    TYR     CB   3237    -0.0152      12.01
  3238         HC    233    TYR    HB1   3238     0.0295      1.008
  3239         HC    233    TYR    HB2   3239     0.0295      1.008
  3240         CA    233    TYR     CG   3240    -0.0011      12.01
  3241         CA    233    TYR    CD1   3241    -0.1906      12.01
  3242         HA    233    TYR    HD1   3242     0.1699      1.008
  3243         CA    233    TYR    CE1   3243    -0.2341      12.01
  3244         HA    233    TYR    HE1   3244     0.1656      1.008
  3245          C    233    TYR     CZ   3245     0.3226      12.01
  3246         OH    233    TYR     OH   3246    -0.5579         16
  3247         HO    233    TYR     HH   3247     0.3992      1.008
  3248         CA    233    TYR    CE2   3248    -0.2341      12.01
  3249         HA    233    TYR    HE2   3249     0.1656      1.008
  3250         CA    233    TYR    CD2   3250    -0.1906      12.01
  3251         HA    233    TYR    HD2   3251     0.1699      1.008
  3252          C    233    TYR      C   3252     0.5973      12.01
  3253          O    233    TYR      O   3253    -0.5679         16   ; qtot 2
; residue 234 SER rtp SER  q  0.0
  3254          N    234    SER      N   3254    -0.4157      14.01
  3255          H    234    SER      H   3255     0.2719      1.008
  3256         CT    234    SER     CA   3256    -0.0249      12.01
  3257         H1    234    SER     HA   3257     0.0843      1.008
  3258         CT    234    SER     CB   3258     0.2117      12.01
  3259         H1    234    SER    HB1   3259     0.0352      1.008
  3260         H1    234    SER    HB2   3260     0.0352      1.008
  3261         OH    234    SER     OG   3261    -0.6546         16
  3262         HO    234    SER     HG   3262     0.4275      1.008
  3263          C    234    SER      C   3263     0.5973      12.01
  3264          O    234    SER      O   3264    -0.5679         16   ; qtot 2
; residue 235 PRO rtp PRO  q  0.0
  3265          N    235    PRO      N   3265    -0.2548      14.01
  3266         CT    235    PRO     CD   3266     0.0192      12.01
  3267         H1    235    PRO    HD1   3267     0.0391      1.008
  3268         H1    235    PRO    HD2   3268     0.0391      1.008
  3269         CT    235    PRO     CG   3269     0.0189      12.01
  3270         HC    235    PRO    HG1   3270     0.0213      1.008
  3271         HC    235    PRO    HG2   3271     0.0213      1.008
  3272         CT    235    PRO     CB   3272     -0.007      12.01
  3273         HC    235    PRO    HB1   3273     0.0253      1.008
  3274         HC    235    PRO    HB2   3274     0.0253      1.008
  3275         CT    235    PRO     CA   3275    -0.0266      12.01
  3276         H1    235    PRO     HA   3276     0.0641      1.008
  3277          C    235    PRO      C   3277     0.5896      12.01
  3278          O    235    PRO      O   3278    -0.5748         16   ; qtot 2
; residue 236 SER rtp SER  q  0.0
  3279          N    236    SER      N   3279    -0.4157      14.01
  3280          H    236    SER      H   3280     0.2719      1.008
  3281         CT    236    SER     CA   3281    -0.0249      12.01
  3282         H1    236    SER     HA   3282     0.0843      1.008
  3283         CT    236    SER     CB   3283     0.2117      12.01
  3284         H1    236    SER    HB1   3284     0.0352      1.008
  3285         H1    236    SER    HB2   3285     0.0352      1.008
  3286         OH    236    SER     OG   3286    -0.6546         16
  3287         HO    236    SER     HG   3287     0.4275      1.008
  3288          C    236    SER      C   3288     0.5973      12.01
  3289          O    236    SER      O   3289    -0.5679         16   ; qtot 2
; residue 237 SER rtp SER  q  0.0
  3290          N    237    SER      N   3290    -0.4157      14.01
  3291          H    237    SER      H   3291     0.2719      1.008
  3292         CT    237    SER     CA   3292    -0.0249      12.01
  3293         H1    237    SER     HA   3293     0.0843      1.008
  3294         CT    237    SER     CB   3294     0.2117      12.01
  3295         H1    237    SER    HB1   3295     0.0352      1.008
  3296         H1    237    SER    HB2   3296     0.0352      1.008
  3297         OH    237    SER     OG   3297    -0.6546         16
  3298         HO    237    SER     HG   3298     0.4275      1.008
  3299          C    237    SER      C   3299     0.5973      12.01
  3300          O    237    SER      O   3300    -0.5679         16   ; qtot 2
; residue 238 PRO rtp PRO  q  0.0
  3301          N    238    PRO      N   3301    -0.2548      14.01
  3302         CT    238    PRO     CD   3302     0.0192      12.01
  3303         H1    238    PRO    HD1   3303     0.0391      1.008
  3304         H1    238    PRO    HD2   3304     0.0391      1.008
  3305         CT    238    PRO     CG   3305     0.0189      12.01
  3306         HC    238    PRO    HG1   3306     0.0213      1.008
  3307         HC    238    PRO    HG2   3307     0.0213      1.008
  3308         CT    238    PRO     CB   3308     -0.007      12.01
  3309         HC    238    PRO    HB1   3309     0.0253      1.008
  3310         HC    238    PRO    HB2   3310     0.0253      1.008
  3311         CT    238    PRO     CA   3311    -0.0266      12.01
  3312         H1    238    PRO     HA   3312     0.0641      1.008
  3313          C    238    PRO      C   3313     0.5896      12.01
  3314          O    238    PRO      O   3314    -0.5748         16   ; qtot 2
; residue 239 SER rtp SER  q  0.0
  3315          N    239    SER      N   3315    -0.4157      14.01
  3316          H    239    SER      H   3316     0.2719      1.008
  3317         CT    239    SER     CA   3317    -0.0249      12.01
  3318         H1    239    SER     HA   3318     0.0843      1.008
  3319         CT    239    SER     CB   3319     0.2117      12.01
  3320         H1    239    SER    HB1   3320     0.0352      1.008
  3321         H1    239    SER    HB2   3321     0.0352      1.008
  3322         OH    239    SER     OG   3322    -0.6546         16
  3323         HO    239    SER     HG   3323     0.4275      1.008
  3324          C    239    SER      C   3324     0.5973      12.01
  3325          O    239    SER      O   3325    -0.5679         16   ; qtot 2
; residue 240 TYR rtp TYR  q  0.0
  3326          N    240    TYR      N   3326    -0.4157      14.01
  3327          H    240    TYR      H   3327     0.2719      1.008
  3328         CT    240    TYR     CA   3328    -0.0014      12.01
  3329         H1    240    TYR     HA   3329     0.0876      1.008
  3330         CT    240    TYR     CB   3330    -0.0152      12.01
  3331         HC    240    TYR    HB1   3331     0.0295      1.008
  3332         HC    240    TYR    HB2   3332     0.0295      1.008
  3333         CA    240    TYR     CG   3333    -0.0011      12.01
  3334         CA    240    TYR    CD1   3334    -0.1906      12.01
  3335         HA    240    TYR    HD1   3335     0.1699      1.008
  3336         CA    240    TYR    CE1   3336    -0.2341      12.01
  3337         HA    240    TYR    HE1   3337     0.1656      1.008
  3338          C    240    TYR     CZ   3338     0.3226      12.01
  3339         OH    240    TYR     OH   3339    -0.5579         16
  3340         HO    240    TYR     HH   3340     0.3992      1.008
  3341         CA    240    TYR    CE2   3341    -0.2341      12.01
  3342         HA    240    TYR    HE2   3342     0.1656      1.008
  3343         CA    240    TYR    CD2   3343    -0.1906      12.01
  3344         HA    240    TYR    HD2   3344     0.1699      1.008
  3345          C    240    TYR      C   3345     0.5973      12.01
  3346          O    240    TYR      O   3346    -0.5679         16   ; qtot 2
; residue 241 SER rtp SER  q  0.0
  3347          N    241    SER      N   3347    -0.4157      14.01
  3348          H    241    SER      H   3348     0.2719      1.008
  3349         CT    241    SER     CA   3349    -0.0249      12.01
  3350         H1    241    SER     HA   3350     0.0843      1.008
  3351         CT    241    SER     CB   3351     0.2117      12.01
  3352         H1    241    SER    HB1   3352     0.0352      1.008
  3353         H1    241    SER    HB2   3353     0.0352      1.008
  3354         OH    241    SER     OG   3354    -0.6546         16
  3355         HO    241    SER     HG   3355     0.4275      1.008
  3356          C    241    SER      C   3356     0.5973      12.01
  3357          O    241    SER      O   3357    -0.5679         16   ; qtot 2
; residue 242 PRO rtp PRO  q  0.0
  3358          N    242    PRO      N   3358    -0.2548      14.01
  3359         CT    242    PRO     CD   3359     0.0192      12.01
  3360         H1    242    PRO    HD1   3360     0.0391      1.008
  3361         H1    242    PRO    HD2   3361     0.0391      1.008
  3362         CT    242    PRO     CG   3362     0.0189      12.01
  3363         HC    242    PRO    HG1   3363     0.0213      1.008
  3364         HC    242    PRO    HG2   3364     0.0213      1.008
  3365         CT    242    PRO     CB   3365     -0.007      12.01
  3366         HC    242    PRO    HB1   3366     0.0253      1.008
  3367         HC    242    PRO    HB2   3367     0.0253      1.008
  3368         CT    242    PRO     CA   3368    -0.0266      12.01
  3369         H1    242    PRO     HA   3369     0.0641      1.008
  3370          C    242    PRO      C   3370     0.5896      12.01
  3371          O    242    PRO      O   3371    -0.5748         16   ; qtot 2
; residue 243 THR rtp THR  q  0.0
  3372          N    243    THR      N   3372    -0.4157      14.01
  3373          H    243    THR      H   3373     0.2719      1.008
  3374         CT    243    THR     CA   3374    -0.0389      12.01
  3375         H1    243    THR     HA   3375     0.1007      1.008
  3376         CT    243    THR     CB   3376     0.3654      12.01
  3377         H1    243    THR     HB   3377     0.0043      1.008
  3378         CT    243    THR    CG2   3378    -0.2438      12.01
  3379         HC    243    THR   HG21   3379     0.0642      1.008
  3380         HC    243    THR   HG22   3380     0.0642      1.008
  3381         HC    243    THR   HG23   3381     0.0642      1.008
  3382         OH    243    THR    OG1   3382    -0.6761         16
  3383         HO    243    THR    HG1   3383     0.4102      1.008
  3384          C    243    THR      C   3384     0.5973      12.01
  3385          O    243    THR      O   3385    -0.5679         16   ; qtot 2
; residue 244 SER rtp SER  q  0.0
  3386          N    244    SER      N   3386    -0.4157      14.01
  3387          H    244    SER      H   3387     0.2719      1.008
  3388         CT    244    SER     CA   3388    -0.0249      12.01
  3389         H1    244    SER     HA   3389     0.0843      1.008
  3390         CT    244    SER     CB   3390     0.2117      12.01
  3391         H1    244    SER    HB1   3391     0.0352      1.008
  3392         H1    244    SER    HB2   3392     0.0352      1.008
  3393         OH    244    SER     OG   3393    -0.6546         16
  3394         HO    244    SER     HG   3394     0.4275      1.008
  3395          C    244    SER      C   3395     0.5973      12.01
  3396          O    244    SER      O   3396    -0.5679         16   ; qtot 2
; residue 245 PRO rtp PRO  q  0.0
  3397          N    245    PRO      N   3397    -0.2548      14.01
  3398         CT    245    PRO     CD   3398     0.0192      12.01
  3399         H1    245    PRO    HD1   3399     0.0391      1.008
  3400         H1    245    PRO    HD2   3400     0.0391      1.008
  3401         CT    245    PRO     CG   3401     0.0189      12.01
  3402         HC    245    PRO    HG1   3402     0.0213      1.008
  3403         HC    245    PRO    HG2   3403     0.0213      1.008
  3404         CT    245    PRO     CB   3404     -0.007      12.01
  3405         HC    245    PRO    HB1   3405     0.0253      1.008
  3406         HC    245    PRO    HB2   3406     0.0253      1.008
  3407         CT    245    PRO     CA   3407    -0.0266      12.01
  3408         H1    245    PRO     HA   3408     0.0641      1.008
  3409          C    245    PRO      C   3409     0.5896      12.01
  3410          O    245    PRO      O   3410    -0.5748         16   ; qtot 2
; residue 246 LYS rtp LYS  q +1.0
  3411          N    246    LYS      N   3411    -0.3479      14.01
  3412          H    246    LYS      H   3412     0.2747      1.008
  3413         CT    246    LYS     CA   3413      -0.24      12.01
  3414         H1    246    LYS     HA   3414     0.1426      1.008
  3415         CT    246    LYS     CB   3415    -0.0094      12.01
  3416         HC    246    LYS    HB1   3416     0.0362      1.008
  3417         HC    246    LYS    HB2   3417     0.0362      1.008
  3418         CT    246    LYS     CG   3418     0.0187      12.01
  3419         HC    246    LYS    HG1   3419     0.0103      1.008
  3420         HC    246    LYS    HG2   3420     0.0103      1.008
  3421         CT    246    LYS     CD   3421    -0.0479      12.01
  3422         HC    246    LYS    HD1   3422     0.0621      1.008
  3423         HC    246    LYS    HD2   3423     0.0621      1.008
  3424         CT    246    LYS     CE   3424    -0.0143      12.01
  3425         HP    246    LYS    HE1   3425     0.1135      1.008
  3426         HP    246    LYS    HE2   3426     0.1135      1.008
  3427         N3    246    LYS     NZ   3427    -0.3854      14.01
  3428          H    246    LYS    HZ1   3428       0.34      1.008
  3429          H    246    LYS    HZ2   3429       0.34      1.008
  3430          H    246    LYS    HZ3   3430       0.34      1.008
  3431          C    246    LYS      C   3431     0.7341      12.01
  3432          O    246    LYS      O   3432    -0.5894         16   ; qtot 3
; residue 247 TYR rtp TYR  q  0.0
  3433          N    247    TYR      N   3433    -0.4157      14.01
  3434          H    247    TYR      H   3434     0.2719      1.008
  3435         CT    247    TYR     CA   3435    -0.0014      12.01
  3436         H1    247    TYR     HA   3436     0.0876      1.008
  3437         CT    247    TYR     CB   3437    -0.0152      12.01
  3438         HC    247    TYR    HB1   3438     0.0295      1.008
  3439         HC    247    TYR    HB2   3439     0.0295      1.008
  3440         CA    247    TYR     CG   3440    -0.0011      12.01
  3441         CA    247    TYR    CD1   3441    -0.1906      12.01
  3442         HA    247    TYR    HD1   3442     0.1699      1.008
  3443         CA    247    TYR    CE1   3443    -0.2341      12.01
  3444         HA    247    TYR    HE1   3444     0.1656      1.008
  3445          C    247    TYR     CZ   3445     0.3226      12.01
  3446         OH    247    TYR     OH   3446    -0.5579         16
  3447         HO    247    TYR     HH   3447     0.3992      1.008
  3448         CA    247    TYR    CE2   3448    -0.2341      12.01
  3449         HA    247    TYR    HE2   3449     0.1656      1.008
  3450         CA    247    TYR    CD2   3450    -0.1906      12.01
  3451         HA    247    TYR    HD2   3451     0.1699      1.008
  3452          C    247    TYR      C   3452     0.5973      12.01
  3453          O    247    TYR      O   3453    -0.5679         16   ; qtot 3
; residue 248 THR rtp THR  q  0.0
  3454          N    248    THR      N   3454    -0.4157      14.01
  3455          H    248    THR      H   3455     0.2719      1.008
  3456         CT    248    THR     CA   3456    -0.0389      12.01
  3457         H1    248    THR     HA   3457     0.1007      1.008
  3458         CT    248    THR     CB   3458     0.3654      12.01
  3459         H1    248    THR     HB   3459     0.0043      1.008
  3460         CT    248    THR    CG2   3460    -0.2438      12.01
  3461         HC    248    THR   HG21   3461     0.0642      1.008
  3462         HC    248    THR   HG22   3462     0.0642      1.008
  3463         HC    248    THR   HG23   3463     0.0642      1.008
  3464         OH    248    THR    OG1   3464    -0.6761         16
  3465         HO    248    THR    HG1   3465     0.4102      1.008
  3466          C    248    THR      C   3466     0.5973      12.01
  3467          O    248    THR      O   3467    -0.5679         16   ; qtot 3
; residue 249 PRO rtp PRO  q  0.0
  3468          N    249    PRO      N   3468    -0.2548      14.01
  3469         CT    249    PRO     CD   3469     0.0192      12.01
  3470         H1    249    PRO    HD1   3470     0.0391      1.008
  3471         H1    249    PRO    HD2   3471     0.0391      1.008
  3472         CT    249    PRO     CG   3472     0.0189      12.01
  3473         HC    249    PRO    HG1   3473     0.0213      1.008
  3474         HC    249    PRO    HG2   3474     0.0213      1.008
  3475         CT    249    PRO     CB   3475     -0.007      12.01
  3476         HC    249    PRO    HB1   3476     0.0253      1.008
  3477         HC    249    PRO    HB2   3477     0.0253      1.008
  3478         CT    249    PRO     CA   3478    -0.0266      12.01
  3479         H1    249    PRO     HA   3479     0.0641      1.008
  3480          C    249    PRO      C   3480     0.5896      12.01
  3481          O    249    PRO      O   3481    -0.5748         16   ; qtot 3
; residue 250 THR rtp THR  q  0.0
  3482          N    250    THR      N   3482    -0.4157      14.01
  3483          H    250    THR      H   3483     0.2719      1.008
  3484         CT    250    THR     CA   3484    -0.0389      12.01
  3485         H1    250    THR     HA   3485     0.1007      1.008
  3486         CT    250    THR     CB   3486     0.3654      12.01
  3487         H1    250    THR     HB   3487     0.0043      1.008
  3488         CT    250    THR    CG2   3488    -0.2438      12.01
  3489         HC    250    THR   HG21   3489     0.0642      1.008
  3490         HC    250    THR   HG22   3490     0.0642      1.008
  3491         HC    250    THR   HG23   3491     0.0642      1.008
  3492         OH    250    THR    OG1   3492    -0.6761         16
  3493         HO    250    THR    HG1   3493     0.4102      1.008
  3494          C    250    THR      C   3494     0.5973      12.01
  3495          O    250    THR      O   3495    -0.5679         16   ; qtot 3
; residue 251 SER rtp SER  q  0.0
  3496          N    251    SER      N   3496    -0.4157      14.01
  3497          H    251    SER      H   3497     0.2719      1.008
  3498         CT    251    SER     CA   3498    -0.0249      12.01
  3499         H1    251    SER     HA   3499     0.0843      1.008
  3500         CT    251    SER     CB   3500     0.2117      12.01
  3501         H1    251    SER    HB1   3501     0.0352      1.008
  3502         H1    251    SER    HB2   3502     0.0352      1.008
  3503         OH    251    SER     OG   3503    -0.6546         16
  3504         HO    251    SER     HG   3504     0.4275      1.008
  3505          C    251    SER      C   3505     0.5973      12.01
  3506          O    251    SER      O   3506    -0.5679         16   ; qtot 3
; residue 252 PRO rtp PRO  q  0.0
  3507          N    252    PRO      N   3507    -0.2548      14.01
  3508         CT    252    PRO     CD   3508     0.0192      12.01
  3509         H1    252    PRO    HD1   3509     0.0391      1.008
  3510         H1    252    PRO    HD2   3510     0.0391      1.008
  3511         CT    252    PRO     CG   3511     0.0189      12.01
  3512         HC    252    PRO    HG1   3512     0.0213      1.008
  3513         HC    252    PRO    HG2   3513     0.0213      1.008
  3514         CT    252    PRO     CB   3514     -0.007      12.01
  3515         HC    252    PRO    HB1   3515     0.0253      1.008
  3516         HC    252    PRO    HB2   3516     0.0253      1.008
  3517         CT    252    PRO     CA   3517    -0.0266      12.01
  3518         H1    252    PRO     HA   3518     0.0641      1.008
  3519          C    252    PRO      C   3519     0.5896      12.01
  3520          O    252    PRO      O   3520    -0.5748         16   ; qtot 3
; residue 253 SER rtp SER  q  0.0
  3521          N    253    SER      N   3521    -0.4157      14.01
  3522          H    253    SER      H   3522     0.2719      1.008
  3523         CT    253    SER     CA   3523    -0.0249      12.01
  3524         H1    253    SER     HA   3524     0.0843      1.008
  3525         CT    253    SER     CB   3525     0.2117      12.01
  3526         H1    253    SER    HB1   3526     0.0352      1.008
  3527         H1    253    SER    HB2   3527     0.0352      1.008
  3528         OH    253    SER     OG   3528    -0.6546         16
  3529         HO    253    SER     HG   3529     0.4275      1.008
  3530          C    253    SER      C   3530     0.5973      12.01
  3531          O    253    SER      O   3531    -0.5679         16   ; qtot 3
; residue 254 TYR rtp TYR  q  0.0
  3532          N    254    TYR      N   3532    -0.4157      14.01
  3533          H    254    TYR      H   3533     0.2719      1.008
  3534         CT    254    TYR     CA   3534    -0.0014      12.01
  3535         H1    254    TYR     HA   3535     0.0876      1.008
  3536         CT    254    TYR     CB   3536    -0.0152      12.01
  3537         HC    254    TYR    HB1   3537     0.0295      1.008
  3538         HC    254    TYR    HB2   3538     0.0295      1.008
  3539         CA    254    TYR     CG   3539    -0.0011      12.01
  3540         CA    254    TYR    CD1   3540    -0.1906      12.01
  3541         HA    254    TYR    HD1   3541     0.1699      1.008
  3542         CA    254    TYR    CE1   3542    -0.2341      12.01
  3543         HA    254    TYR    HE1   3543     0.1656      1.008
  3544          C    254    TYR     CZ   3544     0.3226      12.01
  3545         OH    254    TYR     OH   3545    -0.5579         16
  3546         HO    254    TYR     HH   3546     0.3992      1.008
  3547         CA    254    TYR    CE2   3547    -0.2341      12.01
  3548         HA    254    TYR    HE2   3548     0.1656      1.008
  3549         CA    254    TYR    CD2   3549    -0.1906      12.01
  3550         HA    254    TYR    HD2   3550     0.1699      1.008
  3551          C    254    TYR      C   3551     0.5973      12.01
  3552          O    254    TYR      O   3552    -0.5679         16   ; qtot 3
; residue 255 SER rtp SER  q  0.0
  3553          N    255    SER      N   3553    -0.4157      14.01
  3554          H    255    SER      H   3554     0.2719      1.008
  3555         CT    255    SER     CA   3555    -0.0249      12.01
  3556         H1    255    SER     HA   3556     0.0843      1.008
  3557         CT    255    SER     CB   3557     0.2117      12.01
  3558         H1    255    SER    HB1   3558     0.0352      1.008
  3559         H1    255    SER    HB2   3559     0.0352      1.008
  3560         OH    255    SER     OG   3560    -0.6546         16
  3561         HO    255    SER     HG   3561     0.4275      1.008
  3562          C    255    SER      C   3562     0.5973      12.01
  3563          O    255    SER      O   3563    -0.5679         16   ; qtot 3
; residue 256 PRO rtp PRO  q  0.0
  3564          N    256    PRO      N   3564    -0.2548      14.01
  3565         CT    256    PRO     CD   3565     0.0192      12.01
  3566         H1    256    PRO    HD1   3566     0.0391      1.008
  3567         H1    256    PRO    HD2   3567     0.0391      1.008
  3568         CT    256    PRO     CG   3568     0.0189      12.01
  3569         HC    256    PRO    HG1   3569     0.0213      1.008
  3570         HC    256    PRO    HG2   3570     0.0213      1.008
  3571         CT    256    PRO     CB   3571     -0.007      12.01
  3572         HC    256    PRO    HB1   3572     0.0253      1.008
  3573         HC    256    PRO    HB2   3573     0.0253      1.008
  3574         CT    256    PRO     CA   3574    -0.0266      12.01
  3575         H1    256    PRO     HA   3575     0.0641      1.008
  3576          C    256    PRO      C   3576     0.5896      12.01
  3577          O    256    PRO      O   3577    -0.5748         16   ; qtot 3
; residue 257 SER rtp SER  q  0.0
  3578          N    257    SER      N   3578    -0.4157      14.01
  3579          H    257    SER      H   3579     0.2719      1.008
  3580         CT    257    SER     CA   3580    -0.0249      12.01
  3581         H1    257    SER     HA   3581     0.0843      1.008
  3582         CT    257    SER     CB   3582     0.2117      12.01
  3583         H1    257    SER    HB1   3583     0.0352      1.008
  3584         H1    257    SER    HB2   3584     0.0352      1.008
  3585         OH    257    SER     OG   3585    -0.6546         16
  3586         HO    257    SER     HG   3586     0.4275      1.008
  3587          C    257    SER      C   3587     0.5973      12.01
  3588          O    257    SER      O   3588    -0.5679         16   ; qtot 3
; residue 258 SER rtp SER  q  0.0
  3589          N    258    SER      N   3589    -0.4157      14.01
  3590          H    258    SER      H   3590     0.2719      1.008
  3591         CT    258    SER     CA   3591    -0.0249      12.01
  3592         H1    258    SER     HA   3592     0.0843      1.008
  3593         CT    258    SER     CB   3593     0.2117      12.01
  3594         H1    258    SER    HB1   3594     0.0352      1.008
  3595         H1    258    SER    HB2   3595     0.0352      1.008
  3596         OH    258    SER     OG   3596    -0.6546         16
  3597         HO    258    SER     HG   3597     0.4275      1.008
  3598          C    258    SER      C   3598     0.5973      12.01
  3599          O    258    SER      O   3599    -0.5679         16   ; qtot 3
; residue 259 PRO rtp PRO  q  0.0
  3600          N    259    PRO      N   3600    -0.2548      14.01
  3601         CT    259    PRO     CD   3601     0.0192      12.01
  3602         H1    259    PRO    HD1   3602     0.0391      1.008
  3603         H1    259    PRO    HD2   3603     0.0391      1.008
  3604         CT    259    PRO     CG   3604     0.0189      12.01
  3605         HC    259    PRO    HG1   3605     0.0213      1.008
  3606         HC    259    PRO    HG2   3606     0.0213      1.008
  3607         CT    259    PRO     CB   3607     -0.007      12.01
  3608         HC    259    PRO    HB1   3608     0.0253      1.008
  3609         HC    259    PRO    HB2   3609     0.0253      1.008
  3610         CT    259    PRO     CA   3610    -0.0266      12.01
  3611         H1    259    PRO     HA   3611     0.0641      1.008
  3612          C    259    PRO      C   3612     0.5896      12.01
  3613          O    259    PRO      O   3613    -0.5748         16   ; qtot 3
; residue 260 GLU rtp GLU  q -1.0
  3614          N    260    GLU      N   3614    -0.5163      14.01
  3615          H    260    GLU      H   3615     0.2936      1.008
  3616         CT    260    GLU     CA   3616     0.0397      12.01
  3617         H1    260    GLU     HA   3617     0.1105      1.008
  3618         CT    260    GLU     CB   3618      0.056      12.01
  3619         HC    260    GLU    HB1   3619    -0.0173      1.008
  3620         HC    260    GLU    HB2   3620    -0.0173      1.008
  3621         CT    260    GLU     CG   3621     0.0136      12.01
  3622         HC    260    GLU    HG1   3622    -0.0425      1.008
  3623         HC    260    GLU    HG2   3623    -0.0425      1.008
  3624          C    260    GLU     CD   3624     0.8054      12.01
  3625         O2    260    GLU    OE1   3625    -0.8188         16
  3626         O2    260    GLU    OE2   3626    -0.8188         16
  3627          C    260    GLU      C   3627     0.5366      12.01
  3628          O    260    GLU      O   3628    -0.5819         16   ; qtot 2
; residue 261 TYR rtp TYR  q  0.0
  3629          N    261    TYR      N   3629    -0.4157      14.01
  3630          H    261    TYR      H   3630     0.2719      1.008
  3631         CT    261    TYR     CA   3631    -0.0014      12.01
  3632         H1    261    TYR     HA   3632     0.0876      1.008
  3633         CT    261    TYR     CB   3633    -0.0152      12.01
  3634         HC    261    TYR    HB1   3634     0.0295      1.008
  3635         HC    261    TYR    HB2   3635     0.0295      1.008
  3636         CA    261    TYR     CG   3636    -0.0011      12.01
  3637         CA    261    TYR    CD1   3637    -0.1906      12.01
  3638         HA    261    TYR    HD1   3638     0.1699      1.008
  3639         CA    261    TYR    CE1   3639    -0.2341      12.01
  3640         HA    261    TYR    HE1   3640     0.1656      1.008
  3641          C    261    TYR     CZ   3641     0.3226      12.01
  3642         OH    261    TYR     OH   3642    -0.5579         16
  3643         HO    261    TYR     HH   3643     0.3992      1.008
  3644         CA    261    TYR    CE2   3644    -0.2341      12.01
  3645         HA    261    TYR    HE2   3645     0.1656      1.008
  3646         CA    261    TYR    CD2   3646    -0.1906      12.01
  3647         HA    261    TYR    HD2   3647     0.1699      1.008
  3648          C    261    TYR      C   3648     0.5973      12.01
  3649          O    261    TYR      O   3649    -0.5679         16   ; qtot 2
; residue 262 THR rtp THR  q  0.0
  3650          N    262    THR      N   3650    -0.4157      14.01
  3651          H    262    THR      H   3651     0.2719      1.008
  3652         CT    262    THR     CA   3652    -0.0389      12.01
  3653         H1    262    THR     HA   3653     0.1007      1.008
  3654         CT    262    THR     CB   3654     0.3654      12.01
  3655         H1    262    THR     HB   3655     0.0043      1.008
  3656         CT    262    THR    CG2   3656    -0.2438      12.01
  3657         HC    262    THR   HG21   3657     0.0642      1.008
  3658         HC    262    THR   HG22   3658     0.0642      1.008
  3659         HC    262    THR   HG23   3659     0.0642      1.008
  3660         OH    262    THR    OG1   3660    -0.6761         16
  3661         HO    262    THR    HG1   3661     0.4102      1.008
  3662          C    262    THR      C   3662     0.5973      12.01
  3663          O    262    THR      O   3663    -0.5679         16   ; qtot 2
; residue 263 PRO rtp PRO  q  0.0
  3664          N    263    PRO      N   3664    -0.2548      14.01
  3665         CT    263    PRO     CD   3665     0.0192      12.01
  3666         H1    263    PRO    HD1   3666     0.0391      1.008
  3667         H1    263    PRO    HD2   3667     0.0391      1.008
  3668         CT    263    PRO     CG   3668     0.0189      12.01
  3669         HC    263    PRO    HG1   3669     0.0213      1.008
  3670         HC    263    PRO    HG2   3670     0.0213      1.008
  3671         CT    263    PRO     CB   3671     -0.007      12.01
  3672         HC    263    PRO    HB1   3672     0.0253      1.008
  3673         HC    263    PRO    HB2   3673     0.0253      1.008
  3674         CT    263    PRO     CA   3674    -0.0266      12.01
  3675         H1    263    PRO     HA   3675     0.0641      1.008
  3676          C    263    PRO      C   3676     0.5896      12.01
  3677          O    263    PRO      O   3677    -0.5748         16   ; qtot 2
; residue 264 THR rtp THR  q  0.0
  3678          N    264    THR      N   3678    -0.4157      14.01
  3679          H    264    THR      H   3679     0.2719      1.008
  3680         CT    264    THR     CA   3680    -0.0389      12.01
  3681         H1    264    THR     HA   3681     0.1007      1.008
  3682         CT    264    THR     CB   3682     0.3654      12.01
  3683         H1    264    THR     HB   3683     0.0043      1.008
  3684         CT    264    THR    CG2   3684    -0.2438      12.01
  3685         HC    264    THR   HG21   3685     0.0642      1.008
  3686         HC    264    THR   HG22   3686     0.0642      1.008
  3687         HC    264    THR   HG23   3687     0.0642      1.008
  3688         OH    264    THR    OG1   3688    -0.6761         16
  3689         HO    264    THR    HG1   3689     0.4102      1.008
  3690          C    264    THR      C   3690     0.5973      12.01
  3691          O    264    THR      O   3691    -0.5679         16   ; qtot 2
; residue 265 SER rtp SER  q  0.0
  3692          N    265    SER      N   3692    -0.4157      14.01
  3693          H    265    SER      H   3693     0.2719      1.008
  3694         CT    265    SER     CA   3694    -0.0249      12.01
  3695         H1    265    SER     HA   3695     0.0843      1.008
  3696         CT    265    SER     CB   3696     0.2117      12.01
  3697         H1    265    SER    HB1   3697     0.0352      1.008
  3698         H1    265    SER    HB2   3698     0.0352      1.008
  3699         OH    265    SER     OG   3699    -0.6546         16
  3700         HO    265    SER     HG   3700     0.4275      1.008
  3701          C    265    SER      C   3701     0.5973      12.01
  3702          O    265    SER      O   3702    -0.5679         16   ; qtot 2
; residue 266 PRO rtp PRO  q  0.0
  3703          N    266    PRO      N   3703    -0.2548      14.01
  3704         CT    266    PRO     CD   3704     0.0192      12.01
  3705         H1    266    PRO    HD1   3705     0.0391      1.008
  3706         H1    266    PRO    HD2   3706     0.0391      1.008
  3707         CT    266    PRO     CG   3707     0.0189      12.01
  3708         HC    266    PRO    HG1   3708     0.0213      1.008
  3709         HC    266    PRO    HG2   3709     0.0213      1.008
  3710         CT    266    PRO     CB   3710     -0.007      12.01
  3711         HC    266    PRO    HB1   3711     0.0253      1.008
  3712         HC    266    PRO    HB2   3712     0.0253      1.008
  3713         CT    266    PRO     CA   3713    -0.0266      12.01
  3714         H1    266    PRO     HA   3714     0.0641      1.008
  3715          C    266    PRO      C   3715     0.5896      12.01
  3716          O    266    PRO      O   3716    -0.5748         16   ; qtot 2
; residue 267 LYS rtp LYS  q +1.0
  3717          N    267    LYS      N   3717    -0.3479      14.01
  3718          H    267    LYS      H   3718     0.2747      1.008
  3719         CT    267    LYS     CA   3719      -0.24      12.01
  3720         H1    267    LYS     HA   3720     0.1426      1.008
  3721         CT    267    LYS     CB   3721    -0.0094      12.01
  3722         HC    267    LYS    HB1   3722     0.0362      1.008
  3723         HC    267    LYS    HB2   3723     0.0362      1.008
  3724         CT    267    LYS     CG   3724     0.0187      12.01
  3725         HC    267    LYS    HG1   3725     0.0103      1.008
  3726         HC    267    LYS    HG2   3726     0.0103      1.008
  3727         CT    267    LYS     CD   3727    -0.0479      12.01
  3728         HC    267    LYS    HD1   3728     0.0621      1.008
  3729         HC    267    LYS    HD2   3729     0.0621      1.008
  3730         CT    267    LYS     CE   3730    -0.0143      12.01
  3731         HP    267    LYS    HE1   3731     0.1135      1.008
  3732         HP    267    LYS    HE2   3732     0.1135      1.008
  3733         N3    267    LYS     NZ   3733    -0.3854      14.01
  3734          H    267    LYS    HZ1   3734       0.34      1.008
  3735          H    267    LYS    HZ2   3735       0.34      1.008
  3736          H    267    LYS    HZ3   3736       0.34      1.008
  3737          C    267    LYS      C   3737     0.7341      12.01
  3738          O    267    LYS      O   3738    -0.5894         16   ; qtot 3
; residue 268 TYR rtp TYR  q  0.0
  3739          N    268    TYR      N   3739    -0.4157      14.01
  3740          H    268    TYR      H   3740     0.2719      1.008
  3741         CT    268    TYR     CA   3741    -0.0014      12.01
  3742         H1    268    TYR     HA   3742     0.0876      1.008
  3743         CT    268    TYR     CB   3743    -0.0152      12.01
  3744         HC    268    TYR    HB1   3744     0.0295      1.008
  3745         HC    268    TYR    HB2   3745     0.0295      1.008
  3746         CA    268    TYR     CG   3746    -0.0011      12.01
  3747         CA    268    TYR    CD1   3747    -0.1906      12.01
  3748         HA    268    TYR    HD1   3748     0.1699      1.008
  3749         CA    268    TYR    CE1   3749    -0.2341      12.01
  3750         HA    268    TYR    HE1   3750     0.1656      1.008
  3751          C    268    TYR     CZ   3751     0.3226      12.01
  3752         OH    268    TYR     OH   3752    -0.5579         16
  3753         HO    268    TYR     HH   3753     0.3992      1.008
  3754         CA    268    TYR    CE2   3754    -0.2341      12.01
  3755         HA    268    TYR    HE2   3755     0.1656      1.008
  3756         CA    268    TYR    CD2   3756    -0.1906      12.01
  3757         HA    268    TYR    HD2   3757     0.1699      1.008
  3758          C    268    TYR      C   3758     0.5973      12.01
  3759          O    268    TYR      O   3759    -0.5679         16   ; qtot 3
; residue 269 SER rtp SER  q  0.0
  3760          N    269    SER      N   3760    -0.4157      14.01
  3761          H    269    SER      H   3761     0.2719      1.008
  3762         CT    269    SER     CA   3762    -0.0249      12.01
  3763         H1    269    SER     HA   3763     0.0843      1.008
  3764         CT    269    SER     CB   3764     0.2117      12.01
  3765         H1    269    SER    HB1   3765     0.0352      1.008
  3766         H1    269    SER    HB2   3766     0.0352      1.008
  3767         OH    269    SER     OG   3767    -0.6546         16
  3768         HO    269    SER     HG   3768     0.4275      1.008
  3769          C    269    SER      C   3769     0.5973      12.01
  3770          O    269    SER      O   3770    -0.5679         16   ; qtot 3
; residue 270 PRO rtp PRO  q  0.0
  3771          N    270    PRO      N   3771    -0.2548      14.01
  3772         CT    270    PRO     CD   3772     0.0192      12.01
  3773         H1    270    PRO    HD1   3773     0.0391      1.008
  3774         H1    270    PRO    HD2   3774     0.0391      1.008
  3775         CT    270    PRO     CG   3775     0.0189      12.01
  3776         HC    270    PRO    HG1   3776     0.0213      1.008
  3777         HC    270    PRO    HG2   3777     0.0213      1.008
  3778         CT    270    PRO     CB   3778     -0.007      12.01
  3779         HC    270    PRO    HB1   3779     0.0253      1.008
  3780         HC    270    PRO    HB2   3780     0.0253      1.008
  3781         CT    270    PRO     CA   3781    -0.0266      12.01
  3782         H1    270    PRO     HA   3782     0.0641      1.008
  3783          C    270    PRO      C   3783     0.5896      12.01
  3784          O    270    PRO      O   3784    -0.5748         16   ; qtot 3
; residue 271 THR rtp THR  q  0.0
  3785          N    271    THR      N   3785    -0.4157      14.01
  3786          H    271    THR      H   3786     0.2719      1.008
  3787         CT    271    THR     CA   3787    -0.0389      12.01
  3788         H1    271    THR     HA   3788     0.1007      1.008
  3789         CT    271    THR     CB   3789     0.3654      12.01
  3790         H1    271    THR     HB   3790     0.0043      1.008
  3791         CT    271    THR    CG2   3791    -0.2438      12.01
  3792         HC    271    THR   HG21   3792     0.0642      1.008
  3793         HC    271    THR   HG22   3793     0.0642      1.008
  3794         HC    271    THR   HG23   3794     0.0642      1.008
  3795         OH    271    THR    OG1   3795    -0.6761         16
  3796         HO    271    THR    HG1   3796     0.4102      1.008
  3797          C    271    THR      C   3797     0.5973      12.01
  3798          O    271    THR      O   3798    -0.5679         16   ; qtot 3
; residue 272 SER rtp SER  q  0.0
  3799          N    272    SER      N   3799    -0.4157      14.01
  3800          H    272    SER      H   3800     0.2719      1.008
  3801         CT    272    SER     CA   3801    -0.0249      12.01
  3802         H1    272    SER     HA   3802     0.0843      1.008
  3803         CT    272    SER     CB   3803     0.2117      12.01
  3804         H1    272    SER    HB1   3804     0.0352      1.008
  3805         H1    272    SER    HB2   3805     0.0352      1.008
  3806         OH    272    SER     OG   3806    -0.6546         16
  3807         HO    272    SER     HG   3807     0.4275      1.008
  3808          C    272    SER      C   3808     0.5973      12.01
  3809          O    272    SER      O   3809    -0.5679         16   ; qtot 3
; residue 273 PRO rtp PRO  q  0.0
  3810          N    273    PRO      N   3810    -0.2548      14.01
  3811         CT    273    PRO     CD   3811     0.0192      12.01
  3812         H1    273    PRO    HD1   3812     0.0391      1.008
  3813         H1    273    PRO    HD2   3813     0.0391      1.008
  3814         CT    273    PRO     CG   3814     0.0189      12.01
  3815         HC    273    PRO    HG1   3815     0.0213      1.008
  3816         HC    273    PRO    HG2   3816     0.0213      1.008
  3817         CT    273    PRO     CB   3817     -0.007      12.01
  3818         HC    273    PRO    HB1   3818     0.0253      1.008
  3819         HC    273    PRO    HB2   3819     0.0253      1.008
  3820         CT    273    PRO     CA   3820    -0.0266      12.01
  3821         H1    273    PRO     HA   3821     0.0641      1.008
  3822          C    273    PRO      C   3822     0.5896      12.01
  3823          O    273    PRO      O   3823    -0.5748         16   ; qtot 3
; residue 274 LYS rtp LYS  q +1.0
  3824          N    274    LYS      N   3824    -0.3479      14.01
  3825          H    274    LYS      H   3825     0.2747      1.008
  3826         CT    274    LYS     CA   3826      -0.24      12.01
  3827         H1    274    LYS     HA   3827     0.1426      1.008
  3828         CT    274    LYS     CB   3828    -0.0094      12.01
  3829         HC    274    LYS    HB1   3829     0.0362      1.008
  3830         HC    274    LYS    HB2   3830     0.0362      1.008
  3831         CT    274    LYS     CG   3831     0.0187      12.01
  3832         HC    274    LYS    HG1   3832     0.0103      1.008
  3833         HC    274    LYS    HG2   3833     0.0103      1.008
  3834         CT    274    LYS     CD   3834    -0.0479      12.01
  3835         HC    274    LYS    HD1   3835     0.0621      1.008
  3836         HC    274    LYS    HD2   3836     0.0621      1.008
  3837         CT    274    LYS     CE   3837    -0.0143      12.01
  3838         HP    274    LYS    HE1   3838     0.1135      1.008
  3839         HP    274    LYS    HE2   3839     0.1135      1.008
  3840         N3    274    LYS     NZ   3840    -0.3854      14.01
  3841          H    274    LYS    HZ1   3841       0.34      1.008
  3842          H    274    LYS    HZ2   3842       0.34      1.008
  3843          H    274    LYS    HZ3   3843       0.34      1.008
  3844          C    274    LYS      C   3844     0.7341      12.01
  3845          O    274    LYS      O   3845    -0.5894         16   ; qtot 4
; residue 275 TYR rtp TYR  q  0.0
  3846          N    275    TYR      N   3846    -0.4157      14.01
  3847          H    275    TYR      H   3847     0.2719      1.008
  3848         CT    275    TYR     CA   3848    -0.0014      12.01
  3849         H1    275    TYR     HA   3849     0.0876      1.008
  3850         CT    275    TYR     CB   3850    -0.0152      12.01
  3851         HC    275    TYR    HB1   3851     0.0295      1.008
  3852         HC    275    TYR    HB2   3852     0.0295      1.008
  3853         CA    275    TYR     CG   3853    -0.0011      12.01
  3854         CA    275    TYR    CD1   3854    -0.1906      12.01
  3855         HA    275    TYR    HD1   3855     0.1699      1.008
  3856         CA    275    TYR    CE1   3856    -0.2341      12.01
  3857         HA    275    TYR    HE1   3857     0.1656      1.008
  3858          C    275    TYR     CZ   3858     0.3226      12.01
  3859         OH    275    TYR     OH   3859    -0.5579         16
  3860         HO    275    TYR     HH   3860     0.3992      1.008
  3861         CA    275    TYR    CE2   3861    -0.2341      12.01
  3862         HA    275    TYR    HE2   3862     0.1656      1.008
  3863         CA    275    TYR    CD2   3863    -0.1906      12.01
  3864         HA    275    TYR    HD2   3864     0.1699      1.008
  3865          C    275    TYR      C   3865     0.5973      12.01
  3866          O    275    TYR      O   3866    -0.5679         16   ; qtot 4
; residue 276 SER rtp SER  q  0.0
  3867          N    276    SER      N   3867    -0.4157      14.01
  3868          H    276    SER      H   3868     0.2719      1.008
  3869         CT    276    SER     CA   3869    -0.0249      12.01
  3870         H1    276    SER     HA   3870     0.0843      1.008
  3871         CT    276    SER     CB   3871     0.2117      12.01
  3872         H1    276    SER    HB1   3872     0.0352      1.008
  3873         H1    276    SER    HB2   3873     0.0352      1.008
  3874         OH    276    SER     OG   3874    -0.6546         16
  3875         HO    276    SER     HG   3875     0.4275      1.008
  3876          C    276    SER      C   3876     0.5973      12.01
  3877          O    276    SER      O   3877    -0.5679         16   ; qtot 4
; residue 277 PRO rtp PRO  q  0.0
  3878          N    277    PRO      N   3878    -0.2548      14.01
  3879         CT    277    PRO     CD   3879     0.0192      12.01
  3880         H1    277    PRO    HD1   3880     0.0391      1.008
  3881         H1    277    PRO    HD2   3881     0.0391      1.008
  3882         CT    277    PRO     CG   3882     0.0189      12.01
  3883         HC    277    PRO    HG1   3883     0.0213      1.008
  3884         HC    277    PRO    HG2   3884     0.0213      1.008
  3885         CT    277    PRO     CB   3885     -0.007      12.01
  3886         HC    277    PRO    HB1   3886     0.0253      1.008
  3887         HC    277    PRO    HB2   3887     0.0253      1.008
  3888         CT    277    PRO     CA   3888    -0.0266      12.01
  3889         H1    277    PRO     HA   3889     0.0641      1.008
  3890          C    277    PRO      C   3890     0.5896      12.01
  3891          O    277    PRO      O   3891    -0.5748         16   ; qtot 4
; residue 278 THR rtp THR  q  0.0
  3892          N    278    THR      N   3892    -0.4157      14.01
  3893          H    278    THR      H   3893     0.2719      1.008
  3894         CT    278    THR     CA   3894    -0.0389      12.01
  3895         H1    278    THR     HA   3895     0.1007      1.008
  3896         CT    278    THR     CB   3896     0.3654      12.01
  3897         H1    278    THR     HB   3897     0.0043      1.008
  3898         CT    278    THR    CG2   3898    -0.2438      12.01
  3899         HC    278    THR   HG21   3899     0.0642      1.008
  3900         HC    278    THR   HG22   3900     0.0642      1.008
  3901         HC    278    THR   HG23   3901     0.0642      1.008
  3902         OH    278    THR    OG1   3902    -0.6761         16
  3903         HO    278    THR    HG1   3903     0.4102      1.008
  3904          C    278    THR      C   3904     0.5973      12.01
  3905          O    278    THR      O   3905    -0.5679         16   ; qtot 4
; residue 279 SER rtp SER  q  0.0
  3906          N    279    SER      N   3906    -0.4157      14.01
  3907          H    279    SER      H   3907     0.2719      1.008
  3908         CT    279    SER     CA   3908    -0.0249      12.01
  3909         H1    279    SER     HA   3909     0.0843      1.008
  3910         CT    279    SER     CB   3910     0.2117      12.01
  3911         H1    279    SER    HB1   3911     0.0352      1.008
  3912         H1    279    SER    HB2   3912     0.0352      1.008
  3913         OH    279    SER     OG   3913    -0.6546         16
  3914         HO    279    SER     HG   3914     0.4275      1.008
  3915          C    279    SER      C   3915     0.5973      12.01
  3916          O    279    SER      O   3916    -0.5679         16   ; qtot 4
; residue 280 PRO rtp PRO  q  0.0
  3917          N    280    PRO      N   3917    -0.2548      14.01
  3918         CT    280    PRO     CD   3918     0.0192      12.01
  3919         H1    280    PRO    HD1   3919     0.0391      1.008
  3920         H1    280    PRO    HD2   3920     0.0391      1.008
  3921         CT    280    PRO     CG   3921     0.0189      12.01
  3922         HC    280    PRO    HG1   3922     0.0213      1.008
  3923         HC    280    PRO    HG2   3923     0.0213      1.008
  3924         CT    280    PRO     CB   3924     -0.007      12.01
  3925         HC    280    PRO    HB1   3925     0.0253      1.008
  3926         HC    280    PRO    HB2   3926     0.0253      1.008
  3927         CT    280    PRO     CA   3927    -0.0266      12.01
  3928         H1    280    PRO     HA   3928     0.0641      1.008
  3929          C    280    PRO      C   3929     0.5896      12.01
  3930          O    280    PRO      O   3930    -0.5748         16   ; qtot 4
; residue 281 LYS rtp LYS  q +1.0
  3931          N    281    LYS      N   3931    -0.3479      14.01
  3932          H    281    LYS      H   3932     0.2747      1.008
  3933         CT    281    LYS     CA   3933      -0.24      12.01
  3934         H1    281    LYS     HA   3934     0.1426      1.008
  3935         CT    281    LYS     CB   3935    -0.0094      12.01
  3936         HC    281    LYS    HB1   3936     0.0362      1.008
  3937         HC    281    LYS    HB2   3937     0.0362      1.008
  3938         CT    281    LYS     CG   3938     0.0187      12.01
  3939         HC    281    LYS    HG1   3939     0.0103      1.008
  3940         HC    281    LYS    HG2   3940     0.0103      1.008
  3941         CT    281    LYS     CD   3941    -0.0479      12.01
  3942         HC    281    LYS    HD1   3942     0.0621      1.008
  3943         HC    281    LYS    HD2   3943     0.0621      1.008
  3944         CT    281    LYS     CE   3944    -0.0143      12.01
  3945         HP    281    LYS    HE1   3945     0.1135      1.008
  3946         HP    281    LYS    HE2   3946     0.1135      1.008
  3947         N3    281    LYS     NZ   3947    -0.3854      14.01
  3948          H    281    LYS    HZ1   3948       0.34      1.008
  3949          H    281    LYS    HZ2   3949       0.34      1.008
  3950          H    281    LYS    HZ3   3950       0.34      1.008
  3951          C    281    LYS      C   3951     0.7341      12.01
  3952          O    281    LYS      O   3952    -0.5894         16   ; qtot 5
; residue 282 TYR rtp TYR  q  0.0
  3953          N    282    TYR      N   3953    -0.4157      14.01
  3954          H    282    TYR      H   3954     0.2719      1.008
  3955         CT    282    TYR     CA   3955    -0.0014      12.01
  3956         H1    282    TYR     HA   3956     0.0876      1.008
  3957         CT    282    TYR     CB   3957    -0.0152      12.01
  3958         HC    282    TYR    HB1   3958     0.0295      1.008
  3959         HC    282    TYR    HB2   3959     0.0295      1.008
  3960         CA    282    TYR     CG   3960    -0.0011      12.01
  3961         CA    282    TYR    CD1   3961    -0.1906      12.01
  3962         HA    282    TYR    HD1   3962     0.1699      1.008
  3963         CA    282    TYR    CE1   3963    -0.2341      12.01
  3964         HA    282    TYR    HE1   3964     0.1656      1.008
  3965          C    282    TYR     CZ   3965     0.3226      12.01
  3966         OH    282    TYR     OH   3966    -0.5579         16
  3967         HO    282    TYR     HH   3967     0.3992      1.008
  3968         CA    282    TYR    CE2   3968    -0.2341      12.01
  3969         HA    282    TYR    HE2   3969     0.1656      1.008
  3970         CA    282    TYR    CD2   3970    -0.1906      12.01
  3971         HA    282    TYR    HD2   3971     0.1699      1.008
  3972          C    282    TYR      C   3972     0.5973      12.01
  3973          O    282    TYR      O   3973    -0.5679         16   ; qtot 5
; residue 283 SER rtp SER  q  0.0
  3974          N    283    SER      N   3974    -0.4157      14.01
  3975          H    283    SER      H   3975     0.2719      1.008
  3976         CT    283    SER     CA   3976    -0.0249      12.01
  3977         H1    283    SER     HA   3977     0.0843      1.008
  3978         CT    283    SER     CB   3978     0.2117      12.01
  3979         H1    283    SER    HB1   3979     0.0352      1.008
  3980         H1    283    SER    HB2   3980     0.0352      1.008
  3981         OH    283    SER     OG   3981    -0.6546         16
  3982         HO    283    SER     HG   3982     0.4275      1.008
  3983          C    283    SER      C   3983     0.5973      12.01
  3984          O    283    SER      O   3984    -0.5679         16   ; qtot 5
; residue 284 PRO rtp PRO  q  0.0
  3985          N    284    PRO      N   3985    -0.2548      14.01
  3986         CT    284    PRO     CD   3986     0.0192      12.01
  3987         H1    284    PRO    HD1   3987     0.0391      1.008
  3988         H1    284    PRO    HD2   3988     0.0391      1.008
  3989         CT    284    PRO     CG   3989     0.0189      12.01
  3990         HC    284    PRO    HG1   3990     0.0213      1.008
  3991         HC    284    PRO    HG2   3991     0.0213      1.008
  3992         CT    284    PRO     CB   3992     -0.007      12.01
  3993         HC    284    PRO    HB1   3993     0.0253      1.008
  3994         HC    284    PRO    HB2   3994     0.0253      1.008
  3995         CT    284    PRO     CA   3995    -0.0266      12.01
  3996         H1    284    PRO     HA   3996     0.0641      1.008
  3997          C    284    PRO      C   3997     0.5896      12.01
  3998          O    284    PRO      O   3998    -0.5748         16   ; qtot 5
; residue 285 THR rtp THR  q  0.0
  3999          N    285    THR      N   3999    -0.4157      14.01
  4000          H    285    THR      H   4000     0.2719      1.008
  4001         CT    285    THR     CA   4001    -0.0389      12.01
  4002         H1    285    THR     HA   4002     0.1007      1.008
  4003         CT    285    THR     CB   4003     0.3654      12.01
  4004         H1    285    THR     HB   4004     0.0043      1.008
  4005         CT    285    THR    CG2   4005    -0.2438      12.01
  4006         HC    285    THR   HG21   4006     0.0642      1.008
  4007         HC    285    THR   HG22   4007     0.0642      1.008
  4008         HC    285    THR   HG23   4008     0.0642      1.008
  4009         OH    285    THR    OG1   4009    -0.6761         16
  4010         HO    285    THR    HG1   4010     0.4102      1.008
  4011          C    285    THR      C   4011     0.5973      12.01
  4012          O    285    THR      O   4012    -0.5679         16   ; qtot 5
; residue 286 SER rtp SER  q  0.0
  4013          N    286    SER      N   4013    -0.4157      14.01
  4014          H    286    SER      H   4014     0.2719      1.008
  4015         CT    286    SER     CA   4015    -0.0249      12.01
  4016         H1    286    SER     HA   4016     0.0843      1.008
  4017         CT    286    SER     CB   4017     0.2117      12.01
  4018         H1    286    SER    HB1   4018     0.0352      1.008
  4019         H1    286    SER    HB2   4019     0.0352      1.008
  4020         OH    286    SER     OG   4020    -0.6546         16
  4021         HO    286    SER     HG   4021     0.4275      1.008
  4022          C    286    SER      C   4022     0.5973      12.01
  4023          O    286    SER      O   4023    -0.5679         16   ; qtot 5
; residue 287 PRO rtp PRO  q  0.0
  4024          N    287    PRO      N   4024    -0.2548      14.01
  4025         CT    287    PRO     CD   4025     0.0192      12.01
  4026         H1    287    PRO    HD1   4026     0.0391      1.008
  4027         H1    287    PRO    HD2   4027     0.0391      1.008
  4028         CT    287    PRO     CG   4028     0.0189      12.01
  4029         HC    287    PRO    HG1   4029     0.0213      1.008
  4030         HC    287    PRO    HG2   4030     0.0213      1.008
  4031         CT    287    PRO     CB   4031     -0.007      12.01
  4032         HC    287    PRO    HB1   4032     0.0253      1.008
  4033         HC    287    PRO    HB2   4033     0.0253      1.008
  4034         CT    287    PRO     CA   4034    -0.0266      12.01
  4035         H1    287    PRO     HA   4035     0.0641      1.008
  4036          C    287    PRO      C   4036     0.5896      12.01
  4037          O    287    PRO      O   4037    -0.5748         16   ; qtot 5
; residue 288 THR rtp THR  q  0.0
  4038          N    288    THR      N   4038    -0.4157      14.01
  4039          H    288    THR      H   4039     0.2719      1.008
  4040         CT    288    THR     CA   4040    -0.0389      12.01
  4041         H1    288    THR     HA   4041     0.1007      1.008
  4042         CT    288    THR     CB   4042     0.3654      12.01
  4043         H1    288    THR     HB   4043     0.0043      1.008
  4044         CT    288    THR    CG2   4044    -0.2438      12.01
  4045         HC    288    THR   HG21   4045     0.0642      1.008
  4046         HC    288    THR   HG22   4046     0.0642      1.008
  4047         HC    288    THR   HG23   4047     0.0642      1.008
  4048         OH    288    THR    OG1   4048    -0.6761         16
  4049         HO    288    THR    HG1   4049     0.4102      1.008
  4050          C    288    THR      C   4050     0.5973      12.01
  4051          O    288    THR      O   4051    -0.5679         16   ; qtot 5
; residue 289 TYR rtp TYR  q  0.0
  4052          N    289    TYR      N   4052    -0.4157      14.01
  4053          H    289    TYR      H   4053     0.2719      1.008
  4054         CT    289    TYR     CA   4054    -0.0014      12.01
  4055         H1    289    TYR     HA   4055     0.0876      1.008
  4056         CT    289    TYR     CB   4056    -0.0152      12.01
  4057         HC    289    TYR    HB1   4057     0.0295      1.008
  4058         HC    289    TYR    HB2   4058     0.0295      1.008
  4059         CA    289    TYR     CG   4059    -0.0011      12.01
  4060         CA    289    TYR    CD1   4060    -0.1906      12.01
  4061         HA    289    TYR    HD1   4061     0.1699      1.008
  4062         CA    289    TYR    CE1   4062    -0.2341      12.01
  4063         HA    289    TYR    HE1   4063     0.1656      1.008
  4064          C    289    TYR     CZ   4064     0.3226      12.01
  4065         OH    289    TYR     OH   4065    -0.5579         16
  4066         HO    289    TYR     HH   4066     0.3992      1.008
  4067         CA    289    TYR    CE2   4067    -0.2341      12.01
  4068         HA    289    TYR    HE2   4068     0.1656      1.008
  4069         CA    289    TYR    CD2   4069    -0.1906      12.01
  4070         HA    289    TYR    HD2   4070     0.1699      1.008
  4071          C    289    TYR      C   4071     0.5973      12.01
  4072          O    289    TYR      O   4072    -0.5679         16   ; qtot 5
; residue 290 SER rtp SER  q  0.0
  4073          N    290    SER      N   4073    -0.4157      14.01
  4074          H    290    SER      H   4074     0.2719      1.008
  4075         CT    290    SER     CA   4075    -0.0249      12.01
  4076         H1    290    SER     HA   4076     0.0843      1.008
  4077         CT    290    SER     CB   4077     0.2117      12.01
  4078         H1    290    SER    HB1   4078     0.0352      1.008
  4079         H1    290    SER    HB2   4079     0.0352      1.008
  4080         OH    290    SER     OG   4080    -0.6546         16
  4081         HO    290    SER     HG   4081     0.4275      1.008
  4082          C    290    SER      C   4082     0.5973      12.01
  4083          O    290    SER      O   4083    -0.5679         16   ; qtot 5
; residue 291 PRO rtp PRO  q  0.0
  4084          N    291    PRO      N   4084    -0.2548      14.01
  4085         CT    291    PRO     CD   4085     0.0192      12.01
  4086         H1    291    PRO    HD1   4086     0.0391      1.008
  4087         H1    291    PRO    HD2   4087     0.0391      1.008
  4088         CT    291    PRO     CG   4088     0.0189      12.01
  4089         HC    291    PRO    HG1   4089     0.0213      1.008
  4090         HC    291    PRO    HG2   4090     0.0213      1.008
  4091         CT    291    PRO     CB   4091     -0.007      12.01
  4092         HC    291    PRO    HB1   4092     0.0253      1.008
  4093         HC    291    PRO    HB2   4093     0.0253      1.008
  4094         CT    291    PRO     CA   4094    -0.0266      12.01
  4095         H1    291    PRO     HA   4095     0.0641      1.008
  4096          C    291    PRO      C   4096     0.5896      12.01
  4097          O    291    PRO      O   4097    -0.5748         16   ; qtot 5
; residue 292 THR rtp THR  q  0.0
  4098          N    292    THR      N   4098    -0.4157      14.01
  4099          H    292    THR      H   4099     0.2719      1.008
  4100         CT    292    THR     CA   4100    -0.0389      12.01
  4101         H1    292    THR     HA   4101     0.1007      1.008
  4102         CT    292    THR     CB   4102     0.3654      12.01
  4103         H1    292    THR     HB   4103     0.0043      1.008
  4104         CT    292    THR    CG2   4104    -0.2438      12.01
  4105         HC    292    THR   HG21   4105     0.0642      1.008
  4106         HC    292    THR   HG22   4106     0.0642      1.008
  4107         HC    292    THR   HG23   4107     0.0642      1.008
  4108         OH    292    THR    OG1   4108    -0.6761         16
  4109         HO    292    THR    HG1   4109     0.4102      1.008
  4110          C    292    THR      C   4110     0.5973      12.01
  4111          O    292    THR      O   4111    -0.5679         16   ; qtot 5
; residue 293 THR rtp THR  q  0.0
  4112          N    293    THR      N   4112    -0.4157      14.01
  4113          H    293    THR      H   4113     0.2719      1.008
  4114         CT    293    THR     CA   4114    -0.0389      12.01
  4115         H1    293    THR     HA   4115     0.1007      1.008
  4116         CT    293    THR     CB   4116     0.3654      12.01
  4117         H1    293    THR     HB   4117     0.0043      1.008
  4118         CT    293    THR    CG2   4118    -0.2438      12.01
  4119         HC    293    THR   HG21   4119     0.0642      1.008
  4120         HC    293    THR   HG22   4120     0.0642      1.008
  4121         HC    293    THR   HG23   4121     0.0642      1.008
  4122         OH    293    THR    OG1   4122    -0.6761         16
  4123         HO    293    THR    HG1   4123     0.4102      1.008
  4124          C    293    THR      C   4124     0.5973      12.01
  4125          O    293    THR      O   4125    -0.5679         16   ; qtot 5
; residue 294 PRO rtp PRO  q  0.0
  4126          N    294    PRO      N   4126    -0.2548      14.01
  4127         CT    294    PRO     CD   4127     0.0192      12.01
  4128         H1    294    PRO    HD1   4128     0.0391      1.008
  4129         H1    294    PRO    HD2   4129     0.0391      1.008
  4130         CT    294    PRO     CG   4130     0.0189      12.01
  4131         HC    294    PRO    HG1   4131     0.0213      1.008
  4132         HC    294    PRO    HG2   4132     0.0213      1.008
  4133         CT    294    PRO     CB   4133     -0.007      12.01
  4134         HC    294    PRO    HB1   4134     0.0253      1.008
  4135         HC    294    PRO    HB2   4135     0.0253      1.008
  4136         CT    294    PRO     CA   4136    -0.0266      12.01
  4137         H1    294    PRO     HA   4137     0.0641      1.008
  4138          C    294    PRO      C   4138     0.5896      12.01
  4139          O    294    PRO      O   4139    -0.5748         16   ; qtot 5
; residue 295 LYS rtp LYS  q +1.0
  4140          N    295    LYS      N   4140    -0.3479      14.01
  4141          H    295    LYS      H   4141     0.2747      1.008
  4142         CT    295    LYS     CA   4142      -0.24      12.01
  4143         H1    295    LYS     HA   4143     0.1426      1.008
  4144         CT    295    LYS     CB   4144    -0.0094      12.01
  4145         HC    295    LYS    HB1   4145     0.0362      1.008
  4146         HC    295    LYS    HB2   4146     0.0362      1.008
  4147         CT    295    LYS     CG   4147     0.0187      12.01
  4148         HC    295    LYS    HG1   4148     0.0103      1.008
  4149         HC    295    LYS    HG2   4149     0.0103      1.008
  4150         CT    295    LYS     CD   4150    -0.0479      12.01
  4151         HC    295    LYS    HD1   4151     0.0621      1.008
  4152         HC    295    LYS    HD2   4152     0.0621      1.008
  4153         CT    295    LYS     CE   4153    -0.0143      12.01
  4154         HP    295    LYS    HE1   4154     0.1135      1.008
  4155         HP    295    LYS    HE2   4155     0.1135      1.008
  4156         N3    295    LYS     NZ   4156    -0.3854      14.01
  4157          H    295    LYS    HZ1   4157       0.34      1.008
  4158          H    295    LYS    HZ2   4158       0.34      1.008
  4159          H    295    LYS    HZ3   4159       0.34      1.008
  4160          C    295    LYS      C   4160     0.7341      12.01
  4161          O    295    LYS      O   4161    -0.5894         16   ; qtot 6
; residue 296 TYR rtp TYR  q  0.0
  4162          N    296    TYR      N   4162    -0.4157      14.01
  4163          H    296    TYR      H   4163     0.2719      1.008
  4164         CT    296    TYR     CA   4164    -0.0014      12.01
  4165         H1    296    TYR     HA   4165     0.0876      1.008
  4166         CT    296    TYR     CB   4166    -0.0152      12.01
  4167         HC    296    TYR    HB1   4167     0.0295      1.008
  4168         HC    296    TYR    HB2   4168     0.0295      1.008
  4169         CA    296    TYR     CG   4169    -0.0011      12.01
  4170         CA    296    TYR    CD1   4170    -0.1906      12.01
  4171         HA    296    TYR    HD1   4171     0.1699      1.008
  4172         CA    296    TYR    CE1   4172    -0.2341      12.01
  4173         HA    296    TYR    HE1   4173     0.1656      1.008
  4174          C    296    TYR     CZ   4174     0.3226      12.01
  4175         OH    296    TYR     OH   4175    -0.5579         16
  4176         HO    296    TYR     HH   4176     0.3992      1.008
  4177         CA    296    TYR    CE2   4177    -0.2341      12.01
  4178         HA    296    TYR    HE2   4178     0.1656      1.008
  4179         CA    296    TYR    CD2   4179    -0.1906      12.01
  4180         HA    296    TYR    HD2   4180     0.1699      1.008
  4181          C    296    TYR      C   4181     0.5973      12.01
  4182          O    296    TYR      O   4182    -0.5679         16   ; qtot 6
; residue 297 SER rtp SER  q  0.0
  4183          N    297    SER      N   4183    -0.4157      14.01
  4184          H    297    SER      H   4184     0.2719      1.008
  4185         CT    297    SER     CA   4185    -0.0249      12.01
  4186         H1    297    SER     HA   4186     0.0843      1.008
  4187         CT    297    SER     CB   4187     0.2117      12.01
  4188         H1    297    SER    HB1   4188     0.0352      1.008
  4189         H1    297    SER    HB2   4189     0.0352      1.008
  4190         OH    297    SER     OG   4190    -0.6546         16
  4191         HO    297    SER     HG   4191     0.4275      1.008
  4192          C    297    SER      C   4192     0.5973      12.01
  4193          O    297    SER      O   4193    -0.5679         16   ; qtot 6
; residue 298 PRO rtp PRO  q  0.0
  4194          N    298    PRO      N   4194    -0.2548      14.01
  4195         CT    298    PRO     CD   4195     0.0192      12.01
  4196         H1    298    PRO    HD1   4196     0.0391      1.008
  4197         H1    298    PRO    HD2   4197     0.0391      1.008
  4198         CT    298    PRO     CG   4198     0.0189      12.01
  4199         HC    298    PRO    HG1   4199     0.0213      1.008
  4200         HC    298    PRO    HG2   4200     0.0213      1.008
  4201         CT    298    PRO     CB   4201     -0.007      12.01
  4202         HC    298    PRO    HB1   4202     0.0253      1.008
  4203         HC    298    PRO    HB2   4203     0.0253      1.008
  4204         CT    298    PRO     CA   4204    -0.0266      12.01
  4205         H1    298    PRO     HA   4205     0.0641      1.008
  4206          C    298    PRO      C   4206     0.5896      12.01
  4207          O    298    PRO      O   4207    -0.5748         16   ; qtot 6
; residue 299 THR rtp THR  q  0.0
  4208          N    299    THR      N   4208    -0.4157      14.01
  4209          H    299    THR      H   4209     0.2719      1.008
  4210         CT    299    THR     CA   4210    -0.0389      12.01
  4211         H1    299    THR     HA   4211     0.1007      1.008
  4212         CT    299    THR     CB   4212     0.3654      12.01
  4213         H1    299    THR     HB   4213     0.0043      1.008
  4214         CT    299    THR    CG2   4214    -0.2438      12.01
  4215         HC    299    THR   HG21   4215     0.0642      1.008
  4216         HC    299    THR   HG22   4216     0.0642      1.008
  4217         HC    299    THR   HG23   4217     0.0642      1.008
  4218         OH    299    THR    OG1   4218    -0.6761         16
  4219         HO    299    THR    HG1   4219     0.4102      1.008
  4220          C    299    THR      C   4220     0.5973      12.01
  4221          O    299    THR      O   4221    -0.5679         16   ; qtot 6
; residue 300 SER rtp SER  q  0.0
  4222          N    300    SER      N   4222    -0.4157      14.01
  4223          H    300    SER      H   4223     0.2719      1.008
  4224         CT    300    SER     CA   4224    -0.0249      12.01
  4225         H1    300    SER     HA   4225     0.0843      1.008
  4226         CT    300    SER     CB   4226     0.2117      12.01
  4227         H1    300    SER    HB1   4227     0.0352      1.008
  4228         H1    300    SER    HB2   4228     0.0352      1.008
  4229         OH    300    SER     OG   4229    -0.6546         16
  4230         HO    300    SER     HG   4230     0.4275      1.008
  4231          C    300    SER      C   4231     0.5973      12.01
  4232          O    300    SER      O   4232    -0.5679         16   ; qtot 6
; residue 301 PRO rtp PRO  q  0.0
  4233          N    301    PRO      N   4233    -0.2548      14.01
  4234         CT    301    PRO     CD   4234     0.0192      12.01
  4235         H1    301    PRO    HD1   4235     0.0391      1.008
  4236         H1    301    PRO    HD2   4236     0.0391      1.008
  4237         CT    301    PRO     CG   4237     0.0189      12.01
  4238         HC    301    PRO    HG1   4238     0.0213      1.008
  4239         HC    301    PRO    HG2   4239     0.0213      1.008
  4240         CT    301    PRO     CB   4240     -0.007      12.01
  4241         HC    301    PRO    HB1   4241     0.0253      1.008
  4242         HC    301    PRO    HB2   4242     0.0253      1.008
  4243         CT    301    PRO     CA   4243    -0.0266      12.01
  4244         H1    301    PRO     HA   4244     0.0641      1.008
  4245          C    301    PRO      C   4245     0.5896      12.01
  4246          O    301    PRO      O   4246    -0.5748         16   ; qtot 6
; residue 302 THR rtp THR  q  0.0
  4247          N    302    THR      N   4247    -0.4157      14.01
  4248          H    302    THR      H   4248     0.2719      1.008
  4249         CT    302    THR     CA   4249    -0.0389      12.01
  4250         H1    302    THR     HA   4250     0.1007      1.008
  4251         CT    302    THR     CB   4251     0.3654      12.01
  4252         H1    302    THR     HB   4252     0.0043      1.008
  4253         CT    302    THR    CG2   4253    -0.2438      12.01
  4254         HC    302    THR   HG21   4254     0.0642      1.008
  4255         HC    302    THR   HG22   4255     0.0642      1.008
  4256         HC    302    THR   HG23   4256     0.0642      1.008
  4257         OH    302    THR    OG1   4257    -0.6761         16
  4258         HO    302    THR    HG1   4258     0.4102      1.008
  4259          C    302    THR      C   4259     0.5973      12.01
  4260          O    302    THR      O   4260    -0.5679         16   ; qtot 6
; residue 303 TYR rtp TYR  q  0.0
  4261          N    303    TYR      N   4261    -0.4157      14.01
  4262          H    303    TYR      H   4262     0.2719      1.008
  4263         CT    303    TYR     CA   4263    -0.0014      12.01
  4264         H1    303    TYR     HA   4264     0.0876      1.008
  4265         CT    303    TYR     CB   4265    -0.0152      12.01
  4266         HC    303    TYR    HB1   4266     0.0295      1.008
  4267         HC    303    TYR    HB2   4267     0.0295      1.008
  4268         CA    303    TYR     CG   4268    -0.0011      12.01
  4269         CA    303    TYR    CD1   4269    -0.1906      12.01
  4270         HA    303    TYR    HD1   4270     0.1699      1.008
  4271         CA    303    TYR    CE1   4271    -0.2341      12.01
  4272         HA    303    TYR    HE1   4272     0.1656      1.008
  4273          C    303    TYR     CZ   4273     0.3226      12.01
  4274         OH    303    TYR     OH   4274    -0.5579         16
  4275         HO    303    TYR     HH   4275     0.3992      1.008
  4276         CA    303    TYR    CE2   4276    -0.2341      12.01
  4277         HA    303    TYR    HE2   4277     0.1656      1.008
  4278         CA    303    TYR    CD2   4278    -0.1906      12.01
  4279         HA    303    TYR    HD2   4279     0.1699      1.008
  4280          C    303    TYR      C   4280     0.5973      12.01
  4281          O    303    TYR      O   4281    -0.5679         16   ; qtot 6
; residue 304 SER rtp SER  q  0.0
  4282          N    304    SER      N   4282    -0.4157      14.01
  4283          H    304    SER      H   4283     0.2719      1.008
  4284         CT    304    SER     CA   4284    -0.0249      12.01
  4285         H1    304    SER     HA   4285     0.0843      1.008
  4286         CT    304    SER     CB   4286     0.2117      12.01
  4287         H1    304    SER    HB1   4287     0.0352      1.008
  4288         H1    304    SER    HB2   4288     0.0352      1.008
  4289         OH    304    SER     OG   4289    -0.6546         16
  4290         HO    304    SER     HG   4290     0.4275      1.008
  4291          C    304    SER      C   4291     0.5973      12.01
  4292          O    304    SER      O   4292    -0.5679         16   ; qtot 6
; residue 305 PRO rtp PRO  q  0.0
  4293          N    305    PRO      N   4293    -0.2548      14.01
  4294         CT    305    PRO     CD   4294     0.0192      12.01
  4295         H1    305    PRO    HD1   4295     0.0391      1.008
  4296         H1    305    PRO    HD2   4296     0.0391      1.008
  4297         CT    305    PRO     CG   4297     0.0189      12.01
  4298         HC    305    PRO    HG1   4298     0.0213      1.008
  4299         HC    305    PRO    HG2   4299     0.0213      1.008
  4300         CT    305    PRO     CB   4300     -0.007      12.01
  4301         HC    305    PRO    HB1   4301     0.0253      1.008
  4302         HC    305    PRO    HB2   4302     0.0253      1.008
  4303         CT    305    PRO     CA   4303    -0.0266      12.01
  4304         H1    305    PRO     HA   4304     0.0641      1.008
  4305          C    305    PRO      C   4305     0.5896      12.01
  4306          O    305    PRO      O   4306    -0.5748         16   ; qtot 6
; residue 306 THR rtp THR  q  0.0
  4307          N    306    THR      N   4307    -0.4157      14.01
  4308          H    306    THR      H   4308     0.2719      1.008
  4309         CT    306    THR     CA   4309    -0.0389      12.01
  4310         H1    306    THR     HA   4310     0.1007      1.008
  4311         CT    306    THR     CB   4311     0.3654      12.01
  4312         H1    306    THR     HB   4312     0.0043      1.008
  4313         CT    306    THR    CG2   4313    -0.2438      12.01
  4314         HC    306    THR   HG21   4314     0.0642      1.008
  4315         HC    306    THR   HG22   4315     0.0642      1.008
  4316         HC    306    THR   HG23   4316     0.0642      1.008
  4317         OH    306    THR    OG1   4317    -0.6761         16
  4318         HO    306    THR    HG1   4318     0.4102      1.008
  4319          C    306    THR      C   4319     0.5973      12.01
  4320          O    306    THR      O   4320    -0.5679         16   ; qtot 6
; residue 307 SER rtp SER  q  0.0
  4321          N    307    SER      N   4321    -0.4157      14.01
  4322          H    307    SER      H   4322     0.2719      1.008
  4323         CT    307    SER     CA   4323    -0.0249      12.01
  4324         H1    307    SER     HA   4324     0.0843      1.008
  4325         CT    307    SER     CB   4325     0.2117      12.01
  4326         H1    307    SER    HB1   4326     0.0352      1.008
  4327         H1    307    SER    HB2   4327     0.0352      1.008
  4328         OH    307    SER     OG   4328    -0.6546         16
  4329         HO    307    SER     HG   4329     0.4275      1.008
  4330          C    307    SER      C   4330     0.5973      12.01
  4331          O    307    SER      O   4331    -0.5679         16   ; qtot 6
; residue 308 PRO rtp PRO  q  0.0
  4332          N    308    PRO      N   4332    -0.2548      14.01
  4333         CT    308    PRO     CD   4333     0.0192      12.01
  4334         H1    308    PRO    HD1   4334     0.0391      1.008
  4335         H1    308    PRO    HD2   4335     0.0391      1.008
  4336         CT    308    PRO     CG   4336     0.0189      12.01
  4337         HC    308    PRO    HG1   4337     0.0213      1.008
  4338         HC    308    PRO    HG2   4338     0.0213      1.008
  4339         CT    308    PRO     CB   4339     -0.007      12.01
  4340         HC    308    PRO    HB1   4340     0.0253      1.008
  4341         HC    308    PRO    HB2   4341     0.0253      1.008
  4342         CT    308    PRO     CA   4342    -0.0266      12.01
  4343         H1    308    PRO     HA   4343     0.0641      1.008
  4344          C    308    PRO      C   4344     0.5896      12.01
  4345          O    308    PRO      O   4345    -0.5748         16   ; qtot 6
; residue 309 VAL rtp VAL  q  0.0
  4346          N    309    VAL      N   4346    -0.4157      14.01
  4347          H    309    VAL      H   4347     0.2719      1.008
  4348         CT    309    VAL     CA   4348    -0.0875      12.01
  4349         H1    309    VAL     HA   4349     0.0969      1.008
  4350         CT    309    VAL     CB   4350     0.2985      12.01
  4351         HC    309    VAL     HB   4351    -0.0297      1.008
  4352         CT    309    VAL    CG1   4352    -0.3192      12.01
  4353         HC    309    VAL   HG11   4353     0.0791      1.008
  4354         HC    309    VAL   HG12   4354     0.0791      1.008
  4355         HC    309    VAL   HG13   4355     0.0791      1.008
  4356         CT    309    VAL    CG2   4356    -0.3192      12.01
  4357         HC    309    VAL   HG21   4357     0.0791      1.008
  4358         HC    309    VAL   HG22   4358     0.0791      1.008
  4359         HC    309    VAL   HG23   4359     0.0791      1.008
  4360          C    309    VAL      C   4360     0.5973      12.01
  4361          O    309    VAL      O   4361    -0.5679         16   ; qtot 6
; residue 310 TYR rtp TYR  q  0.0
  4362          N    310    TYR      N   4362    -0.4157      14.01
  4363          H    310    TYR      H   4363     0.2719      1.008
  4364         CT    310    TYR     CA   4364    -0.0014      12.01
  4365         H1    310    TYR     HA   4365     0.0876      1.008
  4366         CT    310    TYR     CB   4366    -0.0152      12.01
  4367         HC    310    TYR    HB1   4367     0.0295      1.008
  4368         HC    310    TYR    HB2   4368     0.0295      1.008
  4369         CA    310    TYR     CG   4369    -0.0011      12.01
  4370         CA    310    TYR    CD1   4370    -0.1906      12.01
  4371         HA    310    TYR    HD1   4371     0.1699      1.008
  4372         CA    310    TYR    CE1   4372    -0.2341      12.01
  4373         HA    310    TYR    HE1   4373     0.1656      1.008
  4374          C    310    TYR     CZ   4374     0.3226      12.01
  4375         OH    310    TYR     OH   4375    -0.5579         16
  4376         HO    310    TYR     HH   4376     0.3992      1.008
  4377         CA    310    TYR    CE2   4377    -0.2341      12.01
  4378         HA    310    TYR    HE2   4378     0.1656      1.008
  4379         CA    310    TYR    CD2   4379    -0.1906      12.01
  4380         HA    310    TYR    HD2   4380     0.1699      1.008
  4381          C    310    TYR      C   4381     0.5973      12.01
  4382          O    310    TYR      O   4382    -0.5679         16   ; qtot 6
; residue 311 THR rtp THR  q  0.0
  4383          N    311    THR      N   4383    -0.4157      14.01
  4384          H    311    THR      H   4384     0.2719      1.008
  4385         CT    311    THR     CA   4385    -0.0389      12.01
  4386         H1    311    THR     HA   4386     0.1007      1.008
  4387         CT    311    THR     CB   4387     0.3654      12.01
  4388         H1    311    THR     HB   4388     0.0043      1.008
  4389         CT    311    THR    CG2   4389    -0.2438      12.01
  4390         HC    311    THR   HG21   4390     0.0642      1.008
  4391         HC    311    THR   HG22   4391     0.0642      1.008
  4392         HC    311    THR   HG23   4392     0.0642      1.008
  4393         OH    311    THR    OG1   4393    -0.6761         16
  4394         HO    311    THR    HG1   4394     0.4102      1.008
  4395          C    311    THR      C   4395     0.5973      12.01
  4396          O    311    THR      O   4396    -0.5679         16   ; qtot 6
; residue 312 PRO rtp PRO  q  0.0
  4397          N    312    PRO      N   4397    -0.2548      14.01
  4398         CT    312    PRO     CD   4398     0.0192      12.01
  4399         H1    312    PRO    HD1   4399     0.0391      1.008
  4400         H1    312    PRO    HD2   4400     0.0391      1.008
  4401         CT    312    PRO     CG   4401     0.0189      12.01
  4402         HC    312    PRO    HG1   4402     0.0213      1.008
  4403         HC    312    PRO    HG2   4403     0.0213      1.008
  4404         CT    312    PRO     CB   4404     -0.007      12.01
  4405         HC    312    PRO    HB1   4405     0.0253      1.008
  4406         HC    312    PRO    HB2   4406     0.0253      1.008
  4407         CT    312    PRO     CA   4407    -0.0266      12.01
  4408         H1    312    PRO     HA   4408     0.0641      1.008
  4409          C    312    PRO      C   4409     0.5896      12.01
  4410          O    312    PRO      O   4410    -0.5748         16   ; qtot 6
; residue 313 THR rtp THR  q  0.0
  4411          N    313    THR      N   4411    -0.4157      14.01
  4412          H    313    THR      H   4412     0.2719      1.008
  4413         CT    313    THR     CA   4413    -0.0389      12.01
  4414         H1    313    THR     HA   4414     0.1007      1.008
  4415         CT    313    THR     CB   4415     0.3654      12.01
  4416         H1    313    THR     HB   4416     0.0043      1.008
  4417         CT    313    THR    CG2   4417    -0.2438      12.01
  4418         HC    313    THR   HG21   4418     0.0642      1.008
  4419         HC    313    THR   HG22   4419     0.0642      1.008
  4420         HC    313    THR   HG23   4420     0.0642      1.008
  4421         OH    313    THR    OG1   4421    -0.6761         16
  4422         HO    313    THR    HG1   4422     0.4102      1.008
  4423          C    313    THR      C   4423     0.5973      12.01
  4424          O    313    THR      O   4424    -0.5679         16   ; qtot 6
; residue 314 SER rtp SER  q  0.0
  4425          N    314    SER      N   4425    -0.4157      14.01
  4426          H    314    SER      H   4426     0.2719      1.008
  4427         CT    314    SER     CA   4427    -0.0249      12.01
  4428         H1    314    SER     HA   4428     0.0843      1.008
  4429         CT    314    SER     CB   4429     0.2117      12.01
  4430         H1    314    SER    HB1   4430     0.0352      1.008
  4431         H1    314    SER    HB2   4431     0.0352      1.008
  4432         OH    314    SER     OG   4432    -0.6546         16
  4433         HO    314    SER     HG   4433     0.4275      1.008
  4434          C    314    SER      C   4434     0.5973      12.01
  4435          O    314    SER      O   4435    -0.5679         16   ; qtot 6
; residue 315 PRO rtp PRO  q  0.0
  4436          N    315    PRO      N   4436    -0.2548      14.01
  4437         CT    315    PRO     CD   4437     0.0192      12.01
  4438         H1    315    PRO    HD1   4438     0.0391      1.008
  4439         H1    315    PRO    HD2   4439     0.0391      1.008
  4440         CT    315    PRO     CG   4440     0.0189      12.01
  4441         HC    315    PRO    HG1   4441     0.0213      1.008
  4442         HC    315    PRO    HG2   4442     0.0213      1.008
  4443         CT    315    PRO     CB   4443     -0.007      12.01
  4444         HC    315    PRO    HB1   4444     0.0253      1.008
  4445         HC    315    PRO    HB2   4445     0.0253      1.008
  4446         CT    315    PRO     CA   4446    -0.0266      12.01
  4447         H1    315    PRO     HA   4447     0.0641      1.008
  4448          C    315    PRO      C   4448     0.5896      12.01
  4449          O    315    PRO      O   4449    -0.5748         16   ; qtot 6
; residue 316 LYS rtp LYS  q +1.0
  4450          N    316    LYS      N   4450    -0.3479      14.01
  4451          H    316    LYS      H   4451     0.2747      1.008
  4452         CT    316    LYS     CA   4452      -0.24      12.01
  4453         H1    316    LYS     HA   4453     0.1426      1.008
  4454         CT    316    LYS     CB   4454    -0.0094      12.01
  4455         HC    316    LYS    HB1   4455     0.0362      1.008
  4456         HC    316    LYS    HB2   4456     0.0362      1.008
  4457         CT    316    LYS     CG   4457     0.0187      12.01
  4458         HC    316    LYS    HG1   4458     0.0103      1.008
  4459         HC    316    LYS    HG2   4459     0.0103      1.008
  4460         CT    316    LYS     CD   4460    -0.0479      12.01
  4461         HC    316    LYS    HD1   4461     0.0621      1.008
  4462         HC    316    LYS    HD2   4462     0.0621      1.008
  4463         CT    316    LYS     CE   4463    -0.0143      12.01
  4464         HP    316    LYS    HE1   4464     0.1135      1.008
  4465         HP    316    LYS    HE2   4465     0.1135      1.008
  4466         N3    316    LYS     NZ   4466    -0.3854      14.01
  4467          H    316    LYS    HZ1   4467       0.34      1.008
  4468          H    316    LYS    HZ2   4468       0.34      1.008
  4469          H    316    LYS    HZ3   4469       0.34      1.008
  4470          C    316    LYS      C   4470     0.7341      12.01
  4471          O    316    LYS      O   4471    -0.5894         16   ; qtot 7
; residue 317 TYR rtp TYR  q  0.0
  4472          N    317    TYR      N   4472    -0.4157      14.01
  4473          H    317    TYR      H   4473     0.2719      1.008
  4474         CT    317    TYR     CA   4474    -0.0014      12.01
  4475         H1    317    TYR     HA   4475     0.0876      1.008
  4476         CT    317    TYR     CB   4476    -0.0152      12.01
  4477         HC    317    TYR    HB1   4477     0.0295      1.008
  4478         HC    317    TYR    HB2   4478     0.0295      1.008
  4479         CA    317    TYR     CG   4479    -0.0011      12.01
  4480         CA    317    TYR    CD1   4480    -0.1906      12.01
  4481         HA    317    TYR    HD1   4481     0.1699      1.008
  4482         CA    317    TYR    CE1   4482    -0.2341      12.01
  4483         HA    317    TYR    HE1   4483     0.1656      1.008
  4484          C    317    TYR     CZ   4484     0.3226      12.01
  4485         OH    317    TYR     OH   4485    -0.5579         16
  4486         HO    317    TYR     HH   4486     0.3992      1.008
  4487         CA    317    TYR    CE2   4487    -0.2341      12.01
  4488         HA    317    TYR    HE2   4488     0.1656      1.008
  4489         CA    317    TYR    CD2   4489    -0.1906      12.01
  4490         HA    317    TYR    HD2   4490     0.1699      1.008
  4491          C    317    TYR      C   4491     0.5973      12.01
  4492          O    317    TYR      O   4492    -0.5679         16   ; qtot 7
; residue 318 SER rtp SER  q  0.0
  4493          N    318    SER      N   4493    -0.4157      14.01
  4494          H    318    SER      H   4494     0.2719      1.008
  4495         CT    318    SER     CA   4495    -0.0249      12.01
  4496         H1    318    SER     HA   4496     0.0843      1.008
  4497         CT    318    SER     CB   4497     0.2117      12.01
  4498         H1    318    SER    HB1   4498     0.0352      1.008
  4499         H1    318    SER    HB2   4499     0.0352      1.008
  4500         OH    318    SER     OG   4500    -0.6546         16
  4501         HO    318    SER     HG   4501     0.4275      1.008
  4502          C    318    SER      C   4502     0.5973      12.01
  4503          O    318    SER      O   4503    -0.5679         16   ; qtot 7
; residue 319 PRO rtp PRO  q  0.0
  4504          N    319    PRO      N   4504    -0.2548      14.01
  4505         CT    319    PRO     CD   4505     0.0192      12.01
  4506         H1    319    PRO    HD1   4506     0.0391      1.008
  4507         H1    319    PRO    HD2   4507     0.0391      1.008
  4508         CT    319    PRO     CG   4508     0.0189      12.01
  4509         HC    319    PRO    HG1   4509     0.0213      1.008
  4510         HC    319    PRO    HG2   4510     0.0213      1.008
  4511         CT    319    PRO     CB   4511     -0.007      12.01
  4512         HC    319    PRO    HB1   4512     0.0253      1.008
  4513         HC    319    PRO    HB2   4513     0.0253      1.008
  4514         CT    319    PRO     CA   4514    -0.0266      12.01
  4515         H1    319    PRO     HA   4515     0.0641      1.008
  4516          C    319    PRO      C   4516     0.5896      12.01
  4517          O    319    PRO      O   4517    -0.5748         16   ; qtot 7
; residue 320 THR rtp THR  q  0.0
  4518          N    320    THR      N   4518    -0.4157      14.01
  4519          H    320    THR      H   4519     0.2719      1.008
  4520         CT    320    THR     CA   4520    -0.0389      12.01
  4521         H1    320    THR     HA   4521     0.1007      1.008
  4522         CT    320    THR     CB   4522     0.3654      12.01
  4523         H1    320    THR     HB   4523     0.0043      1.008
  4524         CT    320    THR    CG2   4524    -0.2438      12.01
  4525         HC    320    THR   HG21   4525     0.0642      1.008
  4526         HC    320    THR   HG22   4526     0.0642      1.008
  4527         HC    320    THR   HG23   4527     0.0642      1.008
  4528         OH    320    THR    OG1   4528    -0.6761         16
  4529         HO    320    THR    HG1   4529     0.4102      1.008
  4530          C    320    THR      C   4530     0.5973      12.01
  4531          O    320    THR      O   4531    -0.5679         16   ; qtot 7
; residue 321 SER rtp SER  q  0.0
  4532          N    321    SER      N   4532    -0.4157      14.01
  4533          H    321    SER      H   4533     0.2719      1.008
  4534         CT    321    SER     CA   4534    -0.0249      12.01
  4535         H1    321    SER     HA   4535     0.0843      1.008
  4536         CT    321    SER     CB   4536     0.2117      12.01
  4537         H1    321    SER    HB1   4537     0.0352      1.008
  4538         H1    321    SER    HB2   4538     0.0352      1.008
  4539         OH    321    SER     OG   4539    -0.6546         16
  4540         HO    321    SER     HG   4540     0.4275      1.008
  4541          C    321    SER      C   4541     0.5973      12.01
  4542          O    321    SER      O   4542    -0.5679         16   ; qtot 7
; residue 322 PRO rtp PRO  q  0.0
  4543          N    322    PRO      N   4543    -0.2548      14.01
  4544         CT    322    PRO     CD   4544     0.0192      12.01
  4545         H1    322    PRO    HD1   4545     0.0391      1.008
  4546         H1    322    PRO    HD2   4546     0.0391      1.008
  4547         CT    322    PRO     CG   4547     0.0189      12.01
  4548         HC    322    PRO    HG1   4548     0.0213      1.008
  4549         HC    322    PRO    HG2   4549     0.0213      1.008
  4550         CT    322    PRO     CB   4550     -0.007      12.01
  4551         HC    322    PRO    HB1   4551     0.0253      1.008
  4552         HC    322    PRO    HB2   4552     0.0253      1.008
  4553         CT    322    PRO     CA   4553    -0.0266      12.01
  4554         H1    322    PRO     HA   4554     0.0641      1.008
  4555          C    322    PRO      C   4555     0.5896      12.01
  4556          O    322    PRO      O   4556    -0.5748         16   ; qtot 7
; residue 323 THR rtp THR  q  0.0
  4557          N    323    THR      N   4557    -0.4157      14.01
  4558          H    323    THR      H   4558     0.2719      1.008
  4559         CT    323    THR     CA   4559    -0.0389      12.01
  4560         H1    323    THR     HA   4560     0.1007      1.008
  4561         CT    323    THR     CB   4561     0.3654      12.01
  4562         H1    323    THR     HB   4562     0.0043      1.008
  4563         CT    323    THR    CG2   4563    -0.2438      12.01
  4564         HC    323    THR   HG21   4564     0.0642      1.008
  4565         HC    323    THR   HG22   4565     0.0642      1.008
  4566         HC    323    THR   HG23   4566     0.0642      1.008
  4567         OH    323    THR    OG1   4567    -0.6761         16
  4568         HO    323    THR    HG1   4568     0.4102      1.008
  4569          C    323    THR      C   4569     0.5973      12.01
  4570          O    323    THR      O   4570    -0.5679         16   ; qtot 7
; residue 324 TYR rtp TYR  q  0.0
  4571          N    324    TYR      N   4571    -0.4157      14.01
  4572          H    324    TYR      H   4572     0.2719      1.008
  4573         CT    324    TYR     CA   4573    -0.0014      12.01
  4574         H1    324    TYR     HA   4574     0.0876      1.008
  4575         CT    324    TYR     CB   4575    -0.0152      12.01
  4576         HC    324    TYR    HB1   4576     0.0295      1.008
  4577         HC    324    TYR    HB2   4577     0.0295      1.008
  4578         CA    324    TYR     CG   4578    -0.0011      12.01
  4579         CA    324    TYR    CD1   4579    -0.1906      12.01
  4580         HA    324    TYR    HD1   4580     0.1699      1.008
  4581         CA    324    TYR    CE1   4581    -0.2341      12.01
  4582         HA    324    TYR    HE1   4582     0.1656      1.008
  4583          C    324    TYR     CZ   4583     0.3226      12.01
  4584         OH    324    TYR     OH   4584    -0.5579         16
  4585         HO    324    TYR     HH   4585     0.3992      1.008
  4586         CA    324    TYR    CE2   4586    -0.2341      12.01
  4587         HA    324    TYR    HE2   4587     0.1656      1.008
  4588         CA    324    TYR    CD2   4588    -0.1906      12.01
  4589         HA    324    TYR    HD2   4589     0.1699      1.008
  4590          C    324    TYR      C   4590     0.5973      12.01
  4591          O    324    TYR      O   4591    -0.5679         16   ; qtot 7
; residue 325 SER rtp SER  q  0.0
  4592          N    325    SER      N   4592    -0.4157      14.01
  4593          H    325    SER      H   4593     0.2719      1.008
  4594         CT    325    SER     CA   4594    -0.0249      12.01
  4595         H1    325    SER     HA   4595     0.0843      1.008
  4596         CT    325    SER     CB   4596     0.2117      12.01
  4597         H1    325    SER    HB1   4597     0.0352      1.008
  4598         H1    325    SER    HB2   4598     0.0352      1.008
  4599         OH    325    SER     OG   4599    -0.6546         16
  4600         HO    325    SER     HG   4600     0.4275      1.008
  4601          C    325    SER      C   4601     0.5973      12.01
  4602          O    325    SER      O   4602    -0.5679         16   ; qtot 7
; residue 326 PRO rtp PRO  q  0.0
  4603          N    326    PRO      N   4603    -0.2548      14.01
  4604         CT    326    PRO     CD   4604     0.0192      12.01
  4605         H1    326    PRO    HD1   4605     0.0391      1.008
  4606         H1    326    PRO    HD2   4606     0.0391      1.008
  4607         CT    326    PRO     CG   4607     0.0189      12.01
  4608         HC    326    PRO    HG1   4608     0.0213      1.008
  4609         HC    326    PRO    HG2   4609     0.0213      1.008
  4610         CT    326    PRO     CB   4610     -0.007      12.01
  4611         HC    326    PRO    HB1   4611     0.0253      1.008
  4612         HC    326    PRO    HB2   4612     0.0253      1.008
  4613         CT    326    PRO     CA   4613    -0.0266      12.01
  4614         H1    326    PRO     HA   4614     0.0641      1.008
  4615          C    326    PRO      C   4615     0.5896      12.01
  4616          O    326    PRO      O   4616    -0.5748         16   ; qtot 7
; residue 327 THR rtp THR  q  0.0
  4617          N    327    THR      N   4617    -0.4157      14.01
  4618          H    327    THR      H   4618     0.2719      1.008
  4619         CT    327    THR     CA   4619    -0.0389      12.01
  4620         H1    327    THR     HA   4620     0.1007      1.008
  4621         CT    327    THR     CB   4621     0.3654      12.01
  4622         H1    327    THR     HB   4622     0.0043      1.008
  4623         CT    327    THR    CG2   4623    -0.2438      12.01
  4624         HC    327    THR   HG21   4624     0.0642      1.008
  4625         HC    327    THR   HG22   4625     0.0642      1.008
  4626         HC    327    THR   HG23   4626     0.0642      1.008
  4627         OH    327    THR    OG1   4627    -0.6761         16
  4628         HO    327    THR    HG1   4628     0.4102      1.008
  4629          C    327    THR      C   4629     0.5973      12.01
  4630          O    327    THR      O   4630    -0.5679         16   ; qtot 7
; residue 328 SER rtp SER  q  0.0
  4631          N    328    SER      N   4631    -0.4157      14.01
  4632          H    328    SER      H   4632     0.2719      1.008
  4633         CT    328    SER     CA   4633    -0.0249      12.01
  4634         H1    328    SER     HA   4634     0.0843      1.008
  4635         CT    328    SER     CB   4635     0.2117      12.01
  4636         H1    328    SER    HB1   4636     0.0352      1.008
  4637         H1    328    SER    HB2   4637     0.0352      1.008
  4638         OH    328    SER     OG   4638    -0.6546         16
  4639         HO    328    SER     HG   4639     0.4275      1.008
  4640          C    328    SER      C   4640     0.5973      12.01
  4641          O    328    SER      O   4641    -0.5679         16   ; qtot 7
; residue 329 PRO rtp PRO  q  0.0
  4642          N    329    PRO      N   4642    -0.2548      14.01
  4643         CT    329    PRO     CD   4643     0.0192      12.01
  4644         H1    329    PRO    HD1   4644     0.0391      1.008
  4645         H1    329    PRO    HD2   4645     0.0391      1.008
  4646         CT    329    PRO     CG   4646     0.0189      12.01
  4647         HC    329    PRO    HG1   4647     0.0213      1.008
  4648         HC    329    PRO    HG2   4648     0.0213      1.008
  4649         CT    329    PRO     CB   4649     -0.007      12.01
  4650         HC    329    PRO    HB1   4650     0.0253      1.008
  4651         HC    329    PRO    HB2   4651     0.0253      1.008
  4652         CT    329    PRO     CA   4652    -0.0266      12.01
  4653         H1    329    PRO     HA   4653     0.0641      1.008
  4654          C    329    PRO      C   4654     0.5896      12.01
  4655          O    329    PRO      O   4655    -0.5748         16   ; qtot 7
; residue 330 LYS rtp LYS  q +1.0
  4656          N    330    LYS      N   4656    -0.3479      14.01
  4657          H    330    LYS      H   4657     0.2747      1.008
  4658         CT    330    LYS     CA   4658      -0.24      12.01
  4659         H1    330    LYS     HA   4659     0.1426      1.008
  4660         CT    330    LYS     CB   4660    -0.0094      12.01
  4661         HC    330    LYS    HB1   4661     0.0362      1.008
  4662         HC    330    LYS    HB2   4662     0.0362      1.008
  4663         CT    330    LYS     CG   4663     0.0187      12.01
  4664         HC    330    LYS    HG1   4664     0.0103      1.008
  4665         HC    330    LYS    HG2   4665     0.0103      1.008
  4666         CT    330    LYS     CD   4666    -0.0479      12.01
  4667         HC    330    LYS    HD1   4667     0.0621      1.008
  4668         HC    330    LYS    HD2   4668     0.0621      1.008
  4669         CT    330    LYS     CE   4669    -0.0143      12.01
  4670         HP    330    LYS    HE1   4670     0.1135      1.008
  4671         HP    330    LYS    HE2   4671     0.1135      1.008
  4672         N3    330    LYS     NZ   4672    -0.3854      14.01
  4673          H    330    LYS    HZ1   4673       0.34      1.008
  4674          H    330    LYS    HZ2   4674       0.34      1.008
  4675          H    330    LYS    HZ3   4675       0.34      1.008
  4676          C    330    LYS      C   4676     0.7341      12.01
  4677          O    330    LYS      O   4677    -0.5894         16   ; qtot 8
; residue 331 TYR rtp TYR  q  0.0
  4678          N    331    TYR      N   4678    -0.4157      14.01
  4679          H    331    TYR      H   4679     0.2719      1.008
  4680         CT    331    TYR     CA   4680    -0.0014      12.01
  4681         H1    331    TYR     HA   4681     0.0876      1.008
  4682         CT    331    TYR     CB   4682    -0.0152      12.01
  4683         HC    331    TYR    HB1   4683     0.0295      1.008
  4684         HC    331    TYR    HB2   4684     0.0295      1.008
  4685         CA    331    TYR     CG   4685    -0.0011      12.01
  4686         CA    331    TYR    CD1   4686    -0.1906      12.01
  4687         HA    331    TYR    HD1   4687     0.1699      1.008
  4688         CA    331    TYR    CE1   4688    -0.2341      12.01
  4689         HA    331    TYR    HE1   4689     0.1656      1.008
  4690          C    331    TYR     CZ   4690     0.3226      12.01
  4691         OH    331    TYR     OH   4691    -0.5579         16
  4692         HO    331    TYR     HH   4692     0.3992      1.008
  4693         CA    331    TYR    CE2   4693    -0.2341      12.01
  4694         HA    331    TYR    HE2   4694     0.1656      1.008
  4695         CA    331    TYR    CD2   4695    -0.1906      12.01
  4696         HA    331    TYR    HD2   4696     0.1699      1.008
  4697          C    331    TYR      C   4697     0.5973      12.01
  4698          O    331    TYR      O   4698    -0.5679         16   ; qtot 8
; residue 332 SER rtp SER  q  0.0
  4699          N    332    SER      N   4699    -0.4157      14.01
  4700          H    332    SER      H   4700     0.2719      1.008
  4701         CT    332    SER     CA   4701    -0.0249      12.01
  4702         H1    332    SER     HA   4702     0.0843      1.008
  4703         CT    332    SER     CB   4703     0.2117      12.01
  4704         H1    332    SER    HB1   4704     0.0352      1.008
  4705         H1    332    SER    HB2   4705     0.0352      1.008
  4706         OH    332    SER     OG   4706    -0.6546         16
  4707         HO    332    SER     HG   4707     0.4275      1.008
  4708          C    332    SER      C   4708     0.5973      12.01
  4709          O    332    SER      O   4709    -0.5679         16   ; qtot 8
; residue 333 PRO rtp PRO  q  0.0
  4710          N    333    PRO      N   4710    -0.2548      14.01
  4711         CT    333    PRO     CD   4711     0.0192      12.01
  4712         H1    333    PRO    HD1   4712     0.0391      1.008
  4713         H1    333    PRO    HD2   4713     0.0391      1.008
  4714         CT    333    PRO     CG   4714     0.0189      12.01
  4715         HC    333    PRO    HG1   4715     0.0213      1.008
  4716         HC    333    PRO    HG2   4716     0.0213      1.008
  4717         CT    333    PRO     CB   4717     -0.007      12.01
  4718         HC    333    PRO    HB1   4718     0.0253      1.008
  4719         HC    333    PRO    HB2   4719     0.0253      1.008
  4720         CT    333    PRO     CA   4720    -0.0266      12.01
  4721         H1    333    PRO     HA   4721     0.0641      1.008
  4722          C    333    PRO      C   4722     0.5896      12.01
  4723          O    333    PRO      O   4723    -0.5748         16   ; qtot 8
; residue 334 THR rtp THR  q  0.0
  4724          N    334    THR      N   4724    -0.4157      14.01
  4725          H    334    THR      H   4725     0.2719      1.008
  4726         CT    334    THR     CA   4726    -0.0389      12.01
  4727         H1    334    THR     HA   4727     0.1007      1.008
  4728         CT    334    THR     CB   4728     0.3654      12.01
  4729         H1    334    THR     HB   4729     0.0043      1.008
  4730         CT    334    THR    CG2   4730    -0.2438      12.01
  4731         HC    334    THR   HG21   4731     0.0642      1.008
  4732         HC    334    THR   HG22   4732     0.0642      1.008
  4733         HC    334    THR   HG23   4733     0.0642      1.008
  4734         OH    334    THR    OG1   4734    -0.6761         16
  4735         HO    334    THR    HG1   4735     0.4102      1.008
  4736          C    334    THR      C   4736     0.5973      12.01
  4737          O    334    THR      O   4737    -0.5679         16   ; qtot 8
; residue 335 SER rtp SER  q  0.0
  4738          N    335    SER      N   4738    -0.4157      14.01
  4739          H    335    SER      H   4739     0.2719      1.008
  4740         CT    335    SER     CA   4740    -0.0249      12.01
  4741         H1    335    SER     HA   4741     0.0843      1.008
  4742         CT    335    SER     CB   4742     0.2117      12.01
  4743         H1    335    SER    HB1   4743     0.0352      1.008
  4744         H1    335    SER    HB2   4744     0.0352      1.008
  4745         OH    335    SER     OG   4745    -0.6546         16
  4746         HO    335    SER     HG   4746     0.4275      1.008
  4747          C    335    SER      C   4747     0.5973      12.01
  4748          O    335    SER      O   4748    -0.5679         16   ; qtot 8
; residue 336 PRO rtp PRO  q  0.0
  4749          N    336    PRO      N   4749    -0.2548      14.01
  4750         CT    336    PRO     CD   4750     0.0192      12.01
  4751         H1    336    PRO    HD1   4751     0.0391      1.008
  4752         H1    336    PRO    HD2   4752     0.0391      1.008
  4753         CT    336    PRO     CG   4753     0.0189      12.01
  4754         HC    336    PRO    HG1   4754     0.0213      1.008
  4755         HC    336    PRO    HG2   4755     0.0213      1.008
  4756         CT    336    PRO     CB   4756     -0.007      12.01
  4757         HC    336    PRO    HB1   4757     0.0253      1.008
  4758         HC    336    PRO    HB2   4758     0.0253      1.008
  4759         CT    336    PRO     CA   4759    -0.0266      12.01
  4760         H1    336    PRO     HA   4760     0.0641      1.008
  4761          C    336    PRO      C   4761     0.5896      12.01
  4762          O    336    PRO      O   4762    -0.5748         16   ; qtot 8
; residue 337 THR rtp THR  q  0.0
  4763          N    337    THR      N   4763    -0.4157      14.01
  4764          H    337    THR      H   4764     0.2719      1.008
  4765         CT    337    THR     CA   4765    -0.0389      12.01
  4766         H1    337    THR     HA   4766     0.1007      1.008
  4767         CT    337    THR     CB   4767     0.3654      12.01
  4768         H1    337    THR     HB   4768     0.0043      1.008
  4769         CT    337    THR    CG2   4769    -0.2438      12.01
  4770         HC    337    THR   HG21   4770     0.0642      1.008
  4771         HC    337    THR   HG22   4771     0.0642      1.008
  4772         HC    337    THR   HG23   4772     0.0642      1.008
  4773         OH    337    THR    OG1   4773    -0.6761         16
  4774         HO    337    THR    HG1   4774     0.4102      1.008
  4775          C    337    THR      C   4775     0.5973      12.01
  4776          O    337    THR      O   4776    -0.5679         16   ; qtot 8
; residue 338 TYR rtp TYR  q  0.0
  4777          N    338    TYR      N   4777    -0.4157      14.01
  4778          H    338    TYR      H   4778     0.2719      1.008
  4779         CT    338    TYR     CA   4779    -0.0014      12.01
  4780         H1    338    TYR     HA   4780     0.0876      1.008
  4781         CT    338    TYR     CB   4781    -0.0152      12.01
  4782         HC    338    TYR    HB1   4782     0.0295      1.008
  4783         HC    338    TYR    HB2   4783     0.0295      1.008
  4784         CA    338    TYR     CG   4784    -0.0011      12.01
  4785         CA    338    TYR    CD1   4785    -0.1906      12.01
  4786         HA    338    TYR    HD1   4786     0.1699      1.008
  4787         CA    338    TYR    CE1   4787    -0.2341      12.01
  4788         HA    338    TYR    HE1   4788     0.1656      1.008
  4789          C    338    TYR     CZ   4789     0.3226      12.01
  4790         OH    338    TYR     OH   4790    -0.5579         16
  4791         HO    338    TYR     HH   4791     0.3992      1.008
  4792         CA    338    TYR    CE2   4792    -0.2341      12.01
  4793         HA    338    TYR    HE2   4793     0.1656      1.008
  4794         CA    338    TYR    CD2   4794    -0.1906      12.01
  4795         HA    338    TYR    HD2   4795     0.1699      1.008
  4796          C    338    TYR      C   4796     0.5973      12.01
  4797          O    338    TYR      O   4797    -0.5679         16   ; qtot 8
; residue 339 SER rtp SER  q  0.0
  4798          N    339    SER      N   4798    -0.4157      14.01
  4799          H    339    SER      H   4799     0.2719      1.008
  4800         CT    339    SER     CA   4800    -0.0249      12.01
  4801         H1    339    SER     HA   4801     0.0843      1.008
  4802         CT    339    SER     CB   4802     0.2117      12.01
  4803         H1    339    SER    HB1   4803     0.0352      1.008
  4804         H1    339    SER    HB2   4804     0.0352      1.008
  4805         OH    339    SER     OG   4805    -0.6546         16
  4806         HO    339    SER     HG   4806     0.4275      1.008
  4807          C    339    SER      C   4807     0.5973      12.01
  4808          O    339    SER      O   4808    -0.5679         16   ; qtot 8
; residue 340 PRO rtp PRO  q  0.0
  4809          N    340    PRO      N   4809    -0.2548      14.01
  4810         CT    340    PRO     CD   4810     0.0192      12.01
  4811         H1    340    PRO    HD1   4811     0.0391      1.008
  4812         H1    340    PRO    HD2   4812     0.0391      1.008
  4813         CT    340    PRO     CG   4813     0.0189      12.01
  4814         HC    340    PRO    HG1   4814     0.0213      1.008
  4815         HC    340    PRO    HG2   4815     0.0213      1.008
  4816         CT    340    PRO     CB   4816     -0.007      12.01
  4817         HC    340    PRO    HB1   4817     0.0253      1.008
  4818         HC    340    PRO    HB2   4818     0.0253      1.008
  4819         CT    340    PRO     CA   4819    -0.0266      12.01
  4820         H1    340    PRO     HA   4820     0.0641      1.008
  4821          C    340    PRO      C   4821     0.5896      12.01
  4822          O    340    PRO      O   4822    -0.5748         16   ; qtot 8
; residue 341 THR rtp THR  q  0.0
  4823          N    341    THR      N   4823    -0.4157      14.01
  4824          H    341    THR      H   4824     0.2719      1.008
  4825         CT    341    THR     CA   4825    -0.0389      12.01
  4826         H1    341    THR     HA   4826     0.1007      1.008
  4827         CT    341    THR     CB   4827     0.3654      12.01
  4828         H1    341    THR     HB   4828     0.0043      1.008
  4829         CT    341    THR    CG2   4829    -0.2438      12.01
  4830         HC    341    THR   HG21   4830     0.0642      1.008
  4831         HC    341    THR   HG22   4831     0.0642      1.008
  4832         HC    341    THR   HG23   4832     0.0642      1.008
  4833         OH    341    THR    OG1   4833    -0.6761         16
  4834         HO    341    THR    HG1   4834     0.4102      1.008
  4835          C    341    THR      C   4835     0.5973      12.01
  4836          O    341    THR      O   4836    -0.5679         16   ; qtot 8
; residue 342 SER rtp SER  q  0.0
  4837          N    342    SER      N   4837    -0.4157      14.01
  4838          H    342    SER      H   4838     0.2719      1.008
  4839         CT    342    SER     CA   4839    -0.0249      12.01
  4840         H1    342    SER     HA   4840     0.0843      1.008
  4841         CT    342    SER     CB   4841     0.2117      12.01
  4842         H1    342    SER    HB1   4842     0.0352      1.008
  4843         H1    342    SER    HB2   4843     0.0352      1.008
  4844         OH    342    SER     OG   4844    -0.6546         16
  4845         HO    342    SER     HG   4845     0.4275      1.008
  4846          C    342    SER      C   4846     0.5973      12.01
  4847          O    342    SER      O   4847    -0.5679         16   ; qtot 8
; residue 343 PRO rtp PRO  q  0.0
  4848          N    343    PRO      N   4848    -0.2548      14.01
  4849         CT    343    PRO     CD   4849     0.0192      12.01
  4850         H1    343    PRO    HD1   4850     0.0391      1.008
  4851         H1    343    PRO    HD2   4851     0.0391      1.008
  4852         CT    343    PRO     CG   4852     0.0189      12.01
  4853         HC    343    PRO    HG1   4853     0.0213      1.008
  4854         HC    343    PRO    HG2   4854     0.0213      1.008
  4855         CT    343    PRO     CB   4855     -0.007      12.01
  4856         HC    343    PRO    HB1   4856     0.0253      1.008
  4857         HC    343    PRO    HB2   4857     0.0253      1.008
  4858         CT    343    PRO     CA   4858    -0.0266      12.01
  4859         H1    343    PRO     HA   4859     0.0641      1.008
  4860          C    343    PRO      C   4860     0.5896      12.01
  4861          O    343    PRO      O   4861    -0.5748         16   ; qtot 8
; residue 344 LYS rtp LYS  q +1.0
  4862          N    344    LYS      N   4862    -0.3479      14.01
  4863          H    344    LYS      H   4863     0.2747      1.008
  4864         CT    344    LYS     CA   4864      -0.24      12.01
  4865         H1    344    LYS     HA   4865     0.1426      1.008
  4866         CT    344    LYS     CB   4866    -0.0094      12.01
  4867         HC    344    LYS    HB1   4867     0.0362      1.008
  4868         HC    344    LYS    HB2   4868     0.0362      1.008
  4869         CT    344    LYS     CG   4869     0.0187      12.01
  4870         HC    344    LYS    HG1   4870     0.0103      1.008
  4871         HC    344    LYS    HG2   4871     0.0103      1.008
  4872         CT    344    LYS     CD   4872    -0.0479      12.01
  4873         HC    344    LYS    HD1   4873     0.0621      1.008
  4874         HC    344    LYS    HD2   4874     0.0621      1.008
  4875         CT    344    LYS     CE   4875    -0.0143      12.01
  4876         HP    344    LYS    HE1   4876     0.1135      1.008
  4877         HP    344    LYS    HE2   4877     0.1135      1.008
  4878         N3    344    LYS     NZ   4878    -0.3854      14.01
  4879          H    344    LYS    HZ1   4879       0.34      1.008
  4880          H    344    LYS    HZ2   4880       0.34      1.008
  4881          H    344    LYS    HZ3   4881       0.34      1.008
  4882          C    344    LYS      C   4882     0.7341      12.01
  4883          O    344    LYS      O   4883    -0.5894         16   ; qtot 9
; residue 345 GLY rtp GLY  q  0.0
  4884          N    345    GLY      N   4884    -0.4157      14.01
  4885          H    345    GLY      H   4885     0.2719      1.008
  4886         CT    345    GLY     CA   4886    -0.0252      12.01
  4887         H1    345    GLY    HA1   4887     0.0698      1.008
  4888         H1    345    GLY    HA2   4888     0.0698      1.008
  4889          C    345    GLY      C   4889     0.5973      12.01
  4890          O    345    GLY      O   4890    -0.5679         16   ; qtot 9
; residue 346 SER rtp SER  q  0.0
  4891          N    346    SER      N   4891    -0.4157      14.01
  4892          H    346    SER      H   4892     0.2719      1.008
  4893         CT    346    SER     CA   4893    -0.0249      12.01
  4894         H1    346    SER     HA   4894     0.0843      1.008
  4895         CT    346    SER     CB   4895     0.2117      12.01
  4896         H1    346    SER    HB1   4896     0.0352      1.008
  4897         H1    346    SER    HB2   4897     0.0352      1.008
  4898         OH    346    SER     OG   4898    -0.6546         16
  4899         HO    346    SER     HG   4899     0.4275      1.008
  4900          C    346    SER      C   4900     0.5973      12.01
  4901          O    346    SER      O   4901    -0.5679         16   ; qtot 9
; residue 347 THR rtp THR  q  0.0
  4902          N    347    THR      N   4902    -0.4157      14.01
  4903          H    347    THR      H   4903     0.2719      1.008
  4904         CT    347    THR     CA   4904    -0.0389      12.01
  4905         H1    347    THR     HA   4905     0.1007      1.008
  4906         CT    347    THR     CB   4906     0.3654      12.01
  4907         H1    347    THR     HB   4907     0.0043      1.008
  4908         CT    347    THR    CG2   4908    -0.2438      12.01
  4909         HC    347    THR   HG21   4909     0.0642      1.008
  4910         HC    347    THR   HG22   4910     0.0642      1.008
  4911         HC    347    THR   HG23   4911     0.0642      1.008
  4912         OH    347    THR    OG1   4912    -0.6761         16
  4913         HO    347    THR    HG1   4913     0.4102      1.008
  4914          C    347    THR      C   4914     0.5973      12.01
  4915          O    347    THR      O   4915    -0.5679         16   ; qtot 9
; residue 348 TYR rtp TYR  q  0.0
  4916          N    348    TYR      N   4916    -0.4157      14.01
  4917          H    348    TYR      H   4917     0.2719      1.008
  4918         CT    348    TYR     CA   4918    -0.0014      12.01
  4919         H1    348    TYR     HA   4919     0.0876      1.008
  4920         CT    348    TYR     CB   4920    -0.0152      12.01
  4921         HC    348    TYR    HB1   4921     0.0295      1.008
  4922         HC    348    TYR    HB2   4922     0.0295      1.008
  4923         CA    348    TYR     CG   4923    -0.0011      12.01
  4924         CA    348    TYR    CD1   4924    -0.1906      12.01
  4925         HA    348    TYR    HD1   4925     0.1699      1.008
  4926         CA    348    TYR    CE1   4926    -0.2341      12.01
  4927         HA    348    TYR    HE1   4927     0.1656      1.008
  4928          C    348    TYR     CZ   4928     0.3226      12.01
  4929         OH    348    TYR     OH   4929    -0.5579         16
  4930         HO    348    TYR     HH   4930     0.3992      1.008
  4931         CA    348    TYR    CE2   4931    -0.2341      12.01
  4932         HA    348    TYR    HE2   4932     0.1656      1.008
  4933         CA    348    TYR    CD2   4933    -0.1906      12.01
  4934         HA    348    TYR    HD2   4934     0.1699      1.008
  4935          C    348    TYR      C   4935     0.5973      12.01
  4936          O    348    TYR      O   4936    -0.5679         16   ; qtot 9
; residue 349 SER rtp SER  q  0.0
  4937          N    349    SER      N   4937    -0.4157      14.01
  4938          H    349    SER      H   4938     0.2719      1.008
  4939         CT    349    SER     CA   4939    -0.0249      12.01
  4940         H1    349    SER     HA   4940     0.0843      1.008
  4941         CT    349    SER     CB   4941     0.2117      12.01
  4942         H1    349    SER    HB1   4942     0.0352      1.008
  4943         H1    349    SER    HB2   4943     0.0352      1.008
  4944         OH    349    SER     OG   4944    -0.6546         16
  4945         HO    349    SER     HG   4945     0.4275      1.008
  4946          C    349    SER      C   4946     0.5973      12.01
  4947          O    349    SER      O   4947    -0.5679         16   ; qtot 9
; residue 350 PRO rtp PRO  q  0.0
  4948          N    350    PRO      N   4948    -0.2548      14.01
  4949         CT    350    PRO     CD   4949     0.0192      12.01
  4950         H1    350    PRO    HD1   4950     0.0391      1.008
  4951         H1    350    PRO    HD2   4951     0.0391      1.008
  4952         CT    350    PRO     CG   4952     0.0189      12.01
  4953         HC    350    PRO    HG1   4953     0.0213      1.008
  4954         HC    350    PRO    HG2   4954     0.0213      1.008
  4955         CT    350    PRO     CB   4955     -0.007      12.01
  4956         HC    350    PRO    HB1   4956     0.0253      1.008
  4957         HC    350    PRO    HB2   4957     0.0253      1.008
  4958         CT    350    PRO     CA   4958    -0.0266      12.01
  4959         H1    350    PRO     HA   4959     0.0641      1.008
  4960          C    350    PRO      C   4960     0.5896      12.01
  4961          O    350    PRO      O   4961    -0.5748         16   ; qtot 9
; residue 351 THR rtp THR  q  0.0
  4962          N    351    THR      N   4962    -0.4157      14.01
  4963          H    351    THR      H   4963     0.2719      1.008
  4964         CT    351    THR     CA   4964    -0.0389      12.01
  4965         H1    351    THR     HA   4965     0.1007      1.008
  4966         CT    351    THR     CB   4966     0.3654      12.01
  4967         H1    351    THR     HB   4967     0.0043      1.008
  4968         CT    351    THR    CG2   4968    -0.2438      12.01
  4969         HC    351    THR   HG21   4969     0.0642      1.008
  4970         HC    351    THR   HG22   4970     0.0642      1.008
  4971         HC    351    THR   HG23   4971     0.0642      1.008
  4972         OH    351    THR    OG1   4972    -0.6761         16
  4973         HO    351    THR    HG1   4973     0.4102      1.008
  4974          C    351    THR      C   4974     0.5973      12.01
  4975          O    351    THR      O   4975    -0.5679         16   ; qtot 9
; residue 352 SER rtp SER  q  0.0
  4976          N    352    SER      N   4976    -0.4157      14.01
  4977          H    352    SER      H   4977     0.2719      1.008
  4978         CT    352    SER     CA   4978    -0.0249      12.01
  4979         H1    352    SER     HA   4979     0.0843      1.008
  4980         CT    352    SER     CB   4980     0.2117      12.01
  4981         H1    352    SER    HB1   4981     0.0352      1.008
  4982         H1    352    SER    HB2   4982     0.0352      1.008
  4983         OH    352    SER     OG   4983    -0.6546         16
  4984         HO    352    SER     HG   4984     0.4275      1.008
  4985          C    352    SER      C   4985     0.5973      12.01
  4986          O    352    SER      O   4986    -0.5679         16   ; qtot 9
; residue 353 PRO rtp PRO  q  0.0
  4987          N    353    PRO      N   4987    -0.2548      14.01
  4988         CT    353    PRO     CD   4988     0.0192      12.01
  4989         H1    353    PRO    HD1   4989     0.0391      1.008
  4990         H1    353    PRO    HD2   4990     0.0391      1.008
  4991         CT    353    PRO     CG   4991     0.0189      12.01
  4992         HC    353    PRO    HG1   4992     0.0213      1.008
  4993         HC    353    PRO    HG2   4993     0.0213      1.008
  4994         CT    353    PRO     CB   4994     -0.007      12.01
  4995         HC    353    PRO    HB1   4995     0.0253      1.008
  4996         HC    353    PRO    HB2   4996     0.0253      1.008
  4997         CT    353    PRO     CA   4997    -0.0266      12.01
  4998         H1    353    PRO     HA   4998     0.0641      1.008
  4999          C    353    PRO      C   4999     0.5896      12.01
  5000          O    353    PRO      O   5000    -0.5748         16   ; qtot 9
; residue 354 GLY rtp GLY  q  0.0
  5001          N    354    GLY      N   5001    -0.4157      14.01
  5002          H    354    GLY      H   5002     0.2719      1.008
  5003         CT    354    GLY     CA   5003    -0.0252      12.01
  5004         H1    354    GLY    HA1   5004     0.0698      1.008
  5005         H1    354    GLY    HA2   5005     0.0698      1.008
  5006          C    354    GLY      C   5006     0.5973      12.01
  5007          O    354    GLY      O   5007    -0.5679         16   ; qtot 9
; residue 355 TYR rtp TYR  q  0.0
  5008          N    355    TYR      N   5008    -0.4157      14.01
  5009          H    355    TYR      H   5009     0.2719      1.008
  5010         CT    355    TYR     CA   5010    -0.0014      12.01
  5011         H1    355    TYR     HA   5011     0.0876      1.008
  5012         CT    355    TYR     CB   5012    -0.0152      12.01
  5013         HC    355    TYR    HB1   5013     0.0295      1.008
  5014         HC    355    TYR    HB2   5014     0.0295      1.008
  5015         CA    355    TYR     CG   5015    -0.0011      12.01
  5016         CA    355    TYR    CD1   5016    -0.1906      12.01
  5017         HA    355    TYR    HD1   5017     0.1699      1.008
  5018         CA    355    TYR    CE1   5018    -0.2341      12.01
  5019         HA    355    TYR    HE1   5019     0.1656      1.008
  5020          C    355    TYR     CZ   5020     0.3226      12.01
  5021         OH    355    TYR     OH   5021    -0.5579         16
  5022         HO    355    TYR     HH   5022     0.3992      1.008
  5023         CA    355    TYR    CE2   5023    -0.2341      12.01
  5024         HA    355    TYR    HE2   5024     0.1656      1.008
  5025         CA    355    TYR    CD2   5025    -0.1906      12.01
  5026         HA    355    TYR    HD2   5026     0.1699      1.008
  5027          C    355    TYR      C   5027     0.5973      12.01
  5028          O    355    TYR      O   5028    -0.5679         16   ; qtot 9
; residue 356 SER rtp SER  q  0.0
  5029          N    356    SER      N   5029    -0.4157      14.01
  5030          H    356    SER      H   5030     0.2719      1.008
  5031         CT    356    SER     CA   5031    -0.0249      12.01
  5032         H1    356    SER     HA   5032     0.0843      1.008
  5033         CT    356    SER     CB   5033     0.2117      12.01
  5034         H1    356    SER    HB1   5034     0.0352      1.008
  5035         H1    356    SER    HB2   5035     0.0352      1.008
  5036         OH    356    SER     OG   5036    -0.6546         16
  5037         HO    356    SER     HG   5037     0.4275      1.008
  5038          C    356    SER      C   5038     0.5973      12.01
  5039          O    356    SER      O   5039    -0.5679         16   ; qtot 9
; residue 357 PRO rtp PRO  q  0.0
  5040          N    357    PRO      N   5040    -0.2548      14.01
  5041         CT    357    PRO     CD   5041     0.0192      12.01
  5042         H1    357    PRO    HD1   5042     0.0391      1.008
  5043         H1    357    PRO    HD2   5043     0.0391      1.008
  5044         CT    357    PRO     CG   5044     0.0189      12.01
  5045         HC    357    PRO    HG1   5045     0.0213      1.008
  5046         HC    357    PRO    HG2   5046     0.0213      1.008
  5047         CT    357    PRO     CB   5047     -0.007      12.01
  5048         HC    357    PRO    HB1   5048     0.0253      1.008
  5049         HC    357    PRO    HB2   5049     0.0253      1.008
  5050         CT    357    PRO     CA   5050    -0.0266      12.01
  5051         H1    357    PRO     HA   5051     0.0641      1.008
  5052          C    357    PRO      C   5052     0.5896      12.01
  5053          O    357    PRO      O   5053    -0.5748         16   ; qtot 9
; residue 358 THR rtp THR  q  0.0
  5054          N    358    THR      N   5054    -0.4157      14.01
  5055          H    358    THR      H   5055     0.2719      1.008
  5056         CT    358    THR     CA   5056    -0.0389      12.01
  5057         H1    358    THR     HA   5057     0.1007      1.008
  5058         CT    358    THR     CB   5058     0.3654      12.01
  5059         H1    358    THR     HB   5059     0.0043      1.008
  5060         CT    358    THR    CG2   5060    -0.2438      12.01
  5061         HC    358    THR   HG21   5061     0.0642      1.008
  5062         HC    358    THR   HG22   5062     0.0642      1.008
  5063         HC    358    THR   HG23   5063     0.0642      1.008
  5064         OH    358    THR    OG1   5064    -0.6761         16
  5065         HO    358    THR    HG1   5065     0.4102      1.008
  5066          C    358    THR      C   5066     0.5973      12.01
  5067          O    358    THR      O   5067    -0.5679         16   ; qtot 9
; residue 359 SER rtp SER  q  0.0
  5068          N    359    SER      N   5068    -0.4157      14.01
  5069          H    359    SER      H   5069     0.2719      1.008
  5070         CT    359    SER     CA   5070    -0.0249      12.01
  5071         H1    359    SER     HA   5071     0.0843      1.008
  5072         CT    359    SER     CB   5072     0.2117      12.01
  5073         H1    359    SER    HB1   5073     0.0352      1.008
  5074         H1    359    SER    HB2   5074     0.0352      1.008
  5075         OH    359    SER     OG   5075    -0.6546         16
  5076         HO    359    SER     HG   5076     0.4275      1.008
  5077          C    359    SER      C   5077     0.5973      12.01
  5078          O    359    SER      O   5078    -0.5679         16   ; qtot 9
; residue 360 PRO rtp PRO  q  0.0
  5079          N    360    PRO      N   5079    -0.2548      14.01
  5080         CT    360    PRO     CD   5080     0.0192      12.01
  5081         H1    360    PRO    HD1   5081     0.0391      1.008
  5082         H1    360    PRO    HD2   5082     0.0391      1.008
  5083         CT    360    PRO     CG   5083     0.0189      12.01
  5084         HC    360    PRO    HG1   5084     0.0213      1.008
  5085         HC    360    PRO    HG2   5085     0.0213      1.008
  5086         CT    360    PRO     CB   5086     -0.007      12.01
  5087         HC    360    PRO    HB1   5087     0.0253      1.008
  5088         HC    360    PRO    HB2   5088     0.0253      1.008
  5089         CT    360    PRO     CA   5089    -0.0266      12.01
  5090         H1    360    PRO     HA   5090     0.0641      1.008
  5091          C    360    PRO      C   5091     0.5896      12.01
  5092          O    360    PRO      O   5092    -0.5748         16   ; qtot 9
; residue 361 THR rtp THR  q  0.0
  5093          N    361    THR      N   5093    -0.4157      14.01
  5094          H    361    THR      H   5094     0.2719      1.008
  5095         CT    361    THR     CA   5095    -0.0389      12.01
  5096         H1    361    THR     HA   5096     0.1007      1.008
  5097         CT    361    THR     CB   5097     0.3654      12.01
  5098         H1    361    THR     HB   5098     0.0043      1.008
  5099         CT    361    THR    CG2   5099    -0.2438      12.01
  5100         HC    361    THR   HG21   5100     0.0642      1.008
  5101         HC    361    THR   HG22   5101     0.0642      1.008
  5102         HC    361    THR   HG23   5102     0.0642      1.008
  5103         OH    361    THR    OG1   5103    -0.6761         16
  5104         HO    361    THR    HG1   5104     0.4102      1.008
  5105          C    361    THR      C   5105     0.5973      12.01
  5106          O    361    THR      O   5106    -0.5679         16   ; qtot 9
; residue 362 TYR rtp TYR  q  0.0
  5107          N    362    TYR      N   5107    -0.4157      14.01
  5108          H    362    TYR      H   5108     0.2719      1.008
  5109         CT    362    TYR     CA   5109    -0.0014      12.01
  5110         H1    362    TYR     HA   5110     0.0876      1.008
  5111         CT    362    TYR     CB   5111    -0.0152      12.01
  5112         HC    362    TYR    HB1   5112     0.0295      1.008
  5113         HC    362    TYR    HB2   5113     0.0295      1.008
  5114         CA    362    TYR     CG   5114    -0.0011      12.01
  5115         CA    362    TYR    CD1   5115    -0.1906      12.01
  5116         HA    362    TYR    HD1   5116     0.1699      1.008
  5117         CA    362    TYR    CE1   5117    -0.2341      12.01
  5118         HA    362    TYR    HE1   5118     0.1656      1.008
  5119          C    362    TYR     CZ   5119     0.3226      12.01
  5120         OH    362    TYR     OH   5120    -0.5579         16
  5121         HO    362    TYR     HH   5121     0.3992      1.008
  5122         CA    362    TYR    CE2   5122    -0.2341      12.01
  5123         HA    362    TYR    HE2   5123     0.1656      1.008
  5124         CA    362    TYR    CD2   5124    -0.1906      12.01
  5125         HA    362    TYR    HD2   5125     0.1699      1.008
  5126          C    362    TYR      C   5126     0.5973      12.01
  5127          O    362    TYR      O   5127    -0.5679         16   ; qtot 9
; residue 363 SER rtp SER  q  0.0
  5128          N    363    SER      N   5128    -0.4157      14.01
  5129          H    363    SER      H   5129     0.2719      1.008
  5130         CT    363    SER     CA   5130    -0.0249      12.01
  5131         H1    363    SER     HA   5131     0.0843      1.008
  5132         CT    363    SER     CB   5132     0.2117      12.01
  5133         H1    363    SER    HB1   5133     0.0352      1.008
  5134         H1    363    SER    HB2   5134     0.0352      1.008
  5135         OH    363    SER     OG   5135    -0.6546         16
  5136         HO    363    SER     HG   5136     0.4275      1.008
  5137          C    363    SER      C   5137     0.5973      12.01
  5138          O    363    SER      O   5138    -0.5679         16   ; qtot 9
; residue 364 LEU rtp LEU  q  0.0
  5139          N    364    LEU      N   5139    -0.4157      14.01
  5140          H    364    LEU      H   5140     0.2719      1.008
  5141         CT    364    LEU     CA   5141    -0.0518      12.01
  5142         H1    364    LEU     HA   5142     0.0922      1.008
  5143         CT    364    LEU     CB   5143    -0.1102      12.01
  5144         HC    364    LEU    HB1   5144     0.0457      1.008
  5145         HC    364    LEU    HB2   5145     0.0457      1.008
  5146         CT    364    LEU     CG   5146     0.3531      12.01
  5147         HC    364    LEU     HG   5147    -0.0361      1.008
  5148         CT    364    LEU    CD1   5148    -0.4121      12.01
  5149         HC    364    LEU   HD11   5149        0.1      1.008
  5150         HC    364    LEU   HD12   5150        0.1      1.008
  5151         HC    364    LEU   HD13   5151        0.1      1.008
  5152         CT    364    LEU    CD2   5152    -0.4121      12.01
  5153         HC    364    LEU   HD21   5153        0.1      1.008
  5154         HC    364    LEU   HD22   5154        0.1      1.008
  5155         HC    364    LEU   HD23   5155        0.1      1.008
  5156          C    364    LEU      C   5156     0.5973      12.01
  5157          O    364    LEU      O   5157    -0.5679         16   ; qtot 9
; residue 365 THR rtp THR  q  0.0
  5158          N    365    THR      N   5158    -0.4157      14.01
  5159          H    365    THR      H   5159     0.2719      1.008
  5160         CT    365    THR     CA   5160    -0.0389      12.01
  5161         H1    365    THR     HA   5161     0.1007      1.008
  5162         CT    365    THR     CB   5162     0.3654      12.01
  5163         H1    365    THR     HB   5163     0.0043      1.008
  5164         CT    365    THR    CG2   5164    -0.2438      12.01
  5165         HC    365    THR   HG21   5165     0.0642      1.008
  5166         HC    365    THR   HG22   5166     0.0642      1.008
  5167         HC    365    THR   HG23   5167     0.0642      1.008
  5168         OH    365    THR    OG1   5168    -0.6761         16
  5169         HO    365    THR    HG1   5169     0.4102      1.008
  5170          C    365    THR      C   5170     0.5973      12.01
  5171          O    365    THR      O   5171    -0.5679         16   ; qtot 9
; residue 366 SER rtp SER  q  0.0
  5172          N    366    SER      N   5172    -0.4157      14.01
  5173          H    366    SER      H   5173     0.2719      1.008
  5174         CT    366    SER     CA   5174    -0.0249      12.01
  5175         H1    366    SER     HA   5175     0.0843      1.008
  5176         CT    366    SER     CB   5176     0.2117      12.01
  5177         H1    366    SER    HB1   5177     0.0352      1.008
  5178         H1    366    SER    HB2   5178     0.0352      1.008
  5179         OH    366    SER     OG   5179    -0.6546         16
  5180         HO    366    SER     HG   5180     0.4275      1.008
  5181          C    366    SER      C   5181     0.5973      12.01
  5182          O    366    SER      O   5182    -0.5679         16   ; qtot 9
; residue 367 PRO rtp PRO  q  0.0
  5183          N    367    PRO      N   5183    -0.2548      14.01
  5184         CT    367    PRO     CD   5184     0.0192      12.01
  5185         H1    367    PRO    HD1   5185     0.0391      1.008
  5186         H1    367    PRO    HD2   5186     0.0391      1.008
  5187         CT    367    PRO     CG   5187     0.0189      12.01
  5188         HC    367    PRO    HG1   5188     0.0213      1.008
  5189         HC    367    PRO    HG2   5189     0.0213      1.008
  5190         CT    367    PRO     CB   5190     -0.007      12.01
  5191         HC    367    PRO    HB1   5191     0.0253      1.008
  5192         HC    367    PRO    HB2   5192     0.0253      1.008
  5193         CT    367    PRO     CA   5193    -0.0266      12.01
  5194         H1    367    PRO     HA   5194     0.0641      1.008
  5195          C    367    PRO      C   5195     0.5896      12.01
  5196          O    367    PRO      O   5196    -0.5748         16   ; qtot 9
; residue 368 ALA rtp ALA  q  0.0
  5197          N    368    ALA      N   5197    -0.4157      14.01
  5198          H    368    ALA      H   5198     0.2719      1.008
  5199         CT    368    ALA     CA   5199     0.0337      12.01
  5200         H1    368    ALA     HA   5200     0.0823      1.008
  5201         CT    368    ALA     CB   5201    -0.1825      12.01
  5202         HC    368    ALA    HB1   5202     0.0603      1.008
  5203         HC    368    ALA    HB2   5203     0.0603      1.008
  5204         HC    368    ALA    HB3   5204     0.0603      1.008
  5205          C    368    ALA      C   5205     0.5973      12.01
  5206          O    368    ALA      O   5206    -0.5679         16   ; qtot 9
; residue 369 ILE rtp ILE  q  0.0
  5207          N    369    ILE      N   5207    -0.4157      14.01
  5208          H    369    ILE      H   5208     0.2719      1.008
  5209         CT    369    ILE     CA   5209    -0.0597      12.01
  5210         H1    369    ILE     HA   5210     0.0869      1.008
  5211         CT    369    ILE     CB   5211     0.1303      12.01
  5212         HC    369    ILE     HB   5212     0.0187      1.008
  5213         CT    369    ILE    CG2   5213    -0.3204      12.01
  5214         HC    369    ILE   HG21   5214     0.0882      1.008
  5215         HC    369    ILE   HG22   5215     0.0882      1.008
  5216         HC    369    ILE   HG23   5216     0.0882      1.008
  5217         CT    369    ILE    CG1   5217     -0.043      12.01
  5218         HC    369    ILE   HG11   5218     0.0236      1.008
  5219         HC    369    ILE   HG12   5219     0.0236      1.008
  5220         CT    369    ILE     CD   5220     -0.066      12.01
  5221         HC    369    ILE    HD1   5221     0.0186      1.008
  5222         HC    369    ILE    HD2   5222     0.0186      1.008
  5223         HC    369    ILE    HD3   5223     0.0186      1.008
  5224          C    369    ILE      C   5224     0.5973      12.01
  5225          O    369    ILE      O   5225    -0.5679         16   ; qtot 9
; residue 370 SER rtp SER  q  0.0
  5226          N    370    SER      N   5226    -0.4157      14.01
  5227          H    370    SER      H   5227     0.2719      1.008
  5228         CT    370    SER     CA   5228    -0.0249      12.01
  5229         H1    370    SER     HA   5229     0.0843      1.008
  5230         CT    370    SER     CB   5230     0.2117      12.01
  5231         H1    370    SER    HB1   5231     0.0352      1.008
  5232         H1    370    SER    HB2   5232     0.0352      1.008
  5233         OH    370    SER     OG   5233    -0.6546         16
  5234         HO    370    SER     HG   5234     0.4275      1.008
  5235          C    370    SER      C   5235     0.5973      12.01
  5236          O    370    SER      O   5236    -0.5679         16   ; qtot 9
; residue 371 PRO rtp PRO  q  0.0
  5237          N    371    PRO      N   5237    -0.2548      14.01
  5238         CT    371    PRO     CD   5238     0.0192      12.01
  5239         H1    371    PRO    HD1   5239     0.0391      1.008
  5240         H1    371    PRO    HD2   5240     0.0391      1.008
  5241         CT    371    PRO     CG   5241     0.0189      12.01
  5242         HC    371    PRO    HG1   5242     0.0213      1.008
  5243         HC    371    PRO    HG2   5243     0.0213      1.008
  5244         CT    371    PRO     CB   5244     -0.007      12.01
  5245         HC    371    PRO    HB1   5245     0.0253      1.008
  5246         HC    371    PRO    HB2   5246     0.0253      1.008
  5247         CT    371    PRO     CA   5247    -0.0266      12.01
  5248         H1    371    PRO     HA   5248     0.0641      1.008
  5249          C    371    PRO      C   5249     0.5896      12.01
  5250          O    371    PRO      O   5250    -0.5748         16   ; qtot 9
; residue 372 ASP rtp ASP  q -1.0
  5251          N    372    ASP      N   5251    -0.5163      14.01
  5252          H    372    ASP      H   5252     0.2936      1.008
  5253         CT    372    ASP     CA   5253     0.0381      12.01
  5254         H1    372    ASP     HA   5254      0.088      1.008
  5255         CT    372    ASP     CB   5255    -0.0303      12.01
  5256         HC    372    ASP    HB1   5256    -0.0122      1.008
  5257         HC    372    ASP    HB2   5257    -0.0122      1.008
  5258          C    372    ASP     CG   5258     0.7994      12.01
  5259         O2    372    ASP    OD1   5259    -0.8014         16
  5260         O2    372    ASP    OD2   5260    -0.8014         16
  5261          C    372    ASP      C   5261     0.5366      12.01
  5262          O    372    ASP      O   5262    -0.5819         16   ; qtot 8
; residue 373 ASP rtp ASP  q -1.0
  5263          N    373    ASP      N   5263    -0.5163      14.01
  5264          H    373    ASP      H   5264     0.2936      1.008
  5265         CT    373    ASP     CA   5265     0.0381      12.01
  5266         H1    373    ASP     HA   5266      0.088      1.008
  5267         CT    373    ASP     CB   5267    -0.0303      12.01
  5268         HC    373    ASP    HB1   5268    -0.0122      1.008
  5269         HC    373    ASP    HB2   5269    -0.0122      1.008
  5270          C    373    ASP     CG   5270     0.7994      12.01
  5271         O2    373    ASP    OD1   5271    -0.8014         16
  5272         O2    373    ASP    OD2   5272    -0.8014         16
  5273          C    373    ASP      C   5273     0.5366      12.01
  5274          O    373    ASP      O   5274    -0.5819         16   ; qtot 7
; residue 374 SER rtp SER  q  0.0
  5275          N    374    SER      N   5275    -0.4157      14.01
  5276          H    374    SER      H   5276     0.2719      1.008
  5277         CT    374    SER     CA   5277    -0.0249      12.01
  5278         H1    374    SER     HA   5278     0.0843      1.008
  5279         CT    374    SER     CB   5279     0.2117      12.01
  5280         H1    374    SER    HB1   5280     0.0352      1.008
  5281         H1    374    SER    HB2   5281     0.0352      1.008
  5282         OH    374    SER     OG   5282    -0.6546         16
  5283         HO    374    SER     HG   5283     0.4275      1.008
  5284          C    374    SER      C   5284     0.5973      12.01
  5285          O    374    SER      O   5285    -0.5679         16   ; qtot 7
; residue 375 ASP rtp ASP  q -1.0
  5286          N    375    ASP      N   5286    -0.5163      14.01
  5287          H    375    ASP      H   5287     0.2936      1.008
  5288         CT    375    ASP     CA   5288     0.0381      12.01
  5289         H1    375    ASP     HA   5289      0.088      1.008
  5290         CT    375    ASP     CB   5290    -0.0303      12.01
  5291         HC    375    ASP    HB1   5291    -0.0122      1.008
  5292         HC    375    ASP    HB2   5292    -0.0122      1.008
  5293          C    375    ASP     CG   5293     0.7994      12.01
  5294         O2    375    ASP    OD1   5294    -0.8014         16
  5295         O2    375    ASP    OD2   5295    -0.8014         16
  5296          C    375    ASP      C   5296     0.5366      12.01
  5297          O    375    ASP      O   5297    -0.5819         16   ; qtot 6
; residue 376 GLU rtp GLU  q -1.0
  5298          N    376    GLU      N   5298    -0.5163      14.01
  5299          H    376    GLU      H   5299     0.2936      1.008
  5300         CT    376    GLU     CA   5300     0.0397      12.01
  5301         H1    376    GLU     HA   5301     0.1105      1.008
  5302         CT    376    GLU     CB   5302      0.056      12.01
  5303         HC    376    GLU    HB1   5303    -0.0173      1.008
  5304         HC    376    GLU    HB2   5304    -0.0173      1.008
  5305         CT    376    GLU     CG   5305     0.0136      12.01
  5306         HC    376    GLU    HG1   5306    -0.0425      1.008
  5307         HC    376    GLU    HG2   5307    -0.0425      1.008
  5308          C    376    GLU     CD   5308     0.8054      12.01
  5309         O2    376    GLU    OE1   5309    -0.8188         16
  5310         O2    376    GLU    OE2   5310    -0.8188         16
  5311          C    376    GLU      C   5311     0.5366      12.01
  5312          O    376    GLU      O   5312    -0.5819         16   ; qtot 5
; residue 377 GLU rtp GLU  q -1.0
  5313          N    377    GLU      N   5313    -0.5163      14.01
  5314          H    377    GLU      H   5314     0.2936      1.008
  5315         CT    377    GLU     CA   5315     0.0397      12.01
  5316         H1    377    GLU     HA   5316     0.1105      1.008
  5317         CT    377    GLU     CB   5317      0.056      12.01
  5318         HC    377    GLU    HB1   5318    -0.0173      1.008
  5319         HC    377    GLU    HB2   5319    -0.0173      1.008
  5320         CT    377    GLU     CG   5320     0.0136      12.01
  5321         HC    377    GLU    HG1   5321    -0.0425      1.008
  5322         HC    377    GLU    HG2   5322    -0.0425      1.008
  5323          C    377    GLU     CD   5323     0.8054      12.01
  5324         O2    377    GLU    OE1   5324    -0.8188         16
  5325         O2    377    GLU    OE2   5325    -0.8188         16
  5326          C    377    GLU      C   5326     0.5366      12.01
  5327          O    377    GLU      O   5327    -0.5819         16   ; qtot 4
; residue 378 ASN rtp CASN q -1.0
  5328          N    378    ASN      N   5328    -0.3821      14.01
  5329          H    378    ASN      H   5329     0.2681      1.008
  5330         CT    378    ASN     CA   5330     -0.208      12.01
  5331         H1    378    ASN     HA   5331     0.1358      1.008
  5332         CT    378    ASN     CB   5332    -0.2299      12.01
  5333         HC    378    ASN    HB1   5333     0.1023      1.008
  5334         HC    378    ASN    HB2   5334     0.1023      1.008
  5335          C    378    ASN     CG   5335     0.7153      12.01
  5336          O    378    ASN    OD1   5336     -0.601         16
  5337          N    378    ASN    ND2   5337    -0.9084      14.01
  5338          H    378    ASN   HD21   5338      0.415      1.008
  5339          H    378    ASN   HD22   5339      0.415      1.008
  5340          C    378    ASN      C   5340      0.805      12.01
  5341         O2    378    ASN    OC1   5341    -0.8147         16
  5342         O2    378    ASN    OC2   5342    -0.8147         16   ; qtot 3

[ bonds ]
;  ai    aj funct            c0            c1            c2            c3
    1     2     1 
    1     3     1 
    1     4     1 
    1     5     1 
    5     6     1 
    5     7     1 
    5    22     1 
    7     8     1 
    7     9     1 
    7    10     1 
   10    11     1 
   10    20     1 
   11    12     1 
   11    13     1 
   13    14     1 
   13    15     1 
   15    16     1 
   15    18     1 
   16    17     1 
   18    19     1 
   18    20     1 
   20    21     1 
   22    23     1 
   22    24     1 
   24    25     1 
   24    26     1 
   26    27     1 
   26    28     1 
   26    33     1 
   28    29     1 
   28    30     1 
   28    31     1 
   31    32     1 
   33    34     1 
   33    35     1 
   35    36     1 
   35    45     1 
   36    37     1 
   36    38     1 
   36    39     1 
   39    40     1 
   39    41     1 
   39    42     1 
   42    43     1 
   42    44     1 
   42    45     1 
   45    46     1 
   45    47     1 
   47    48     1 
   47    49     1 
   49    50     1 
   49    51     1 
   51    52     1 
   51    53     1 
   51    61     1 
   53    54     1 
   53    55     1 
   53    59     1 
   55    56     1 
   55    57     1 
   55    58     1 
   59    60     1 
   61    62     1 
   61    63     1 
   63    64     1 
   63    65     1 
   65    66     1 
   65    67     1 
   65    72     1 
   67    68     1 
   67    69     1 
   67    70     1 
   70    71     1 
   72    73     1 
   72    74     1 
   74    75     1 
   74    84     1 
   75    76     1 
   75    77     1 
   75    78     1 
   78    79     1 
   78    80     1 
   78    81     1 
   81    82     1 
   81    83     1 
   81    84     1 
   84    85     1 
   84    86     1 
   86    87     1 
   86    88     1 
   88    89     1 
   88    90     1 
   90    91     1 
   90    92     1 
   90    96     1 
   92    93     1 
   92    94     1 
   92    95     1 
   96    97     1 
   96    98     1 
   98    99     1 
   98   100     1 
  100   101     1 
  100   102     1 
  100   117     1 
  102   103     1 
  102   104     1 
  102   105     1 
  105   106     1 
  105   115     1 
  106   107     1 
  106   108     1 
  108   109     1 
  108   110     1 
  110   111     1 
  110   113     1 
  111   112     1 
  113   114     1 
  113   115     1 
  115   116     1 
  117   118     1 
  117   119     1 
  119   120     1 
  119   121     1 
  121   122     1 
  121   123     1 
  121   132     1 
  123   124     1 
  123   125     1 
  123   126     1 
  126   127     1 
  126   128     1 
  126   129     1 
  129   130     1 
  129   131     1 
  132   133     1 
  132   134     1 
  134   135     1 
  134   144     1 
  135   136     1 
  135   137     1 
  135   138     1 
  138   139     1 
  138   140     1 
  138   141     1 
  141   142     1 
  141   143     1 
  141   144     1 
  144   145     1 
  144   146     1 
  146   147     1 
  146   148     1 
  148   149     1 
  148   150     1 
  150   151     1 
  150   152     1 
  150   170     1 
  152   153     1 
  152   154     1 
  152   155     1 
  155   156     1 
  155   157     1 
  155   158     1 
  158   159     1 
  158   160     1 
  158   161     1 
  161   162     1 
  161   163     1 
  163   164     1 
  163   167     1 
  164   165     1 
  164   166     1 
  167   168     1 
  167   169     1 
  170   171     1 
  170   172     1 
  172   173     1 
  172   174     1 
  174   175     1 
  174   176     1 
  174   181     1 
  176   177     1 
  176   178     1 
  176   179     1 
  179   180     1 
  181   182     1 
  181   183     1 
  183   184     1 
  183   193     1 
  184   185     1 
  184   186     1 
  184   187     1 
  187   188     1 
  187   189     1 
  187   190     1 
  190   191     1 
  190   192     1 
  190   193     1 
  193   194     1 
  193   195     1 
  195   196     1 
  195   197     1 
  197   198     1 
  197   199     1 
  199   200     1 
  199   201     1 
  199   202     1 
  202   203     1 
  202   204     1 
  204   205     1 
  204   206     1 
  206   207     1 
  206   208     1 
  206   209     1 
  209   210     1 
  209   211     1 
  211   212     1 
  211   213     1 
  213   214     1 
  213   215     1 
  213   230     1 
  215   216     1 
  215   217     1 
  215   218     1 
  218   219     1 
  218   228     1 
  219   220     1 
  219   221     1 
  221   222     1 
  221   223     1 
  223   224     1 
  223   226     1 
  224   225     1 
  226   227     1 
  226   228     1 
  228   229     1 
  230   231     1 
  230   232     1 
  232   233     1 
  232   234     1 
  234   235     1 
  234   236     1 
  234   244     1 
  236   237     1 
  236   238     1 
  236   242     1 
  238   239     1 
  238   240     1 
  238   241     1 
  242   243     1 
  244   245     1 
  244   246     1 
  246   247     1 
  246   256     1 
  247   248     1 
  247   249     1 
  247   250     1 
  250   251     1 
  250   252     1 
  250   253     1 
  253   254     1 
  253   255     1 
  253   256     1 
  256   257     1 
  256   258     1 
  258   259     1 
  258   260     1 
  260   261     1 
  260   262     1 
  262   263     1 
  262   264     1 
  262   275     1 
  264   265     1 
  264   266     1 
  264   267     1 
  267   268     1 
  267   269     1 
  267   270     1 
  270   271     1 
  270   272     1 
  272   273     1 
  272   274     1 
  275   276     1 
  275   277     1 
  277   278     1 
  277   279     1 
  279   280     1 
  279   281     1 
  279   286     1 
  281   282     1 
  281   283     1 
  281   284     1 
  284   285     1 
  286   287     1 
  286   288     1 
  288   289     1 
  288   298     1 
  289   290     1 
  289   291     1 
  289   292     1 
  292   293     1 
  292   294     1 
  292   295     1 
  295   296     1 
  295   297     1 
  295   298     1 
  298   299     1 
  298   300     1 
  300   301     1 
  300   302     1 
  302   303     1 
  302   304     1 
  304   305     1 
  304   306     1 
  304   311     1 
  306   307     1 
  306   308     1 
  306   309     1 
  309   310     1 
  311   312     1 
  311   313     1 
  313   314     1 
  313   315     1 
  315   316     1 
  315   317     1 
  315   332     1 
  317   318     1 
  317   319     1 
  317   320     1 
  320   321     1 
  320   330     1 
  321   322     1 
  321   323     1 
  323   324     1 
  323   325     1 
  325   326     1 
  325   328     1 
  326   327     1 
  328   329     1 
  328   330     1 
  330   331     1 
  332   333     1 
  332   334     1 
  334   335     1 
  334   336     1 
  336   337     1 
  336   338     1 
  336   343     1 
  338   339     1 
  338   340     1 
  338   341     1 
  341   342     1 
  343   344     1 
  343   345     1 
  345   346     1 
  345   355     1 
  346   347     1 
  346   348     1 
  346   349     1 
  349   350     1 
  349   351     1 
  349   352     1 
  352   353     1 
  352   354     1 
  352   355     1 
  355   356     1 
  355   357     1 
  357   358     1 
  357   359     1 
  359   360     1 
  359   361     1 
  361   362     1 
  361   363     1 
  361   371     1 
  363   364     1 
  363   365     1 
  363   369     1 
  365   366     1 
  365   367     1 
  365   368     1 
  369   370     1 
  371   372     1 
  371   373     1 
  373   374     1 
  373   375     1 
  375   376     1 
  375   377     1 
  375   382     1 
  377   378     1 
  377   379     1 
  377   380     1 
  380   381     1 
  382   383     1 
  382   384     1 
  384   385     1 
  384   394     1 
  385   386     1 
  385   387     1 
  385   388     1 
  388   389     1 
  388   390     1 
  388   391     1 
  391   392     1 
  391   393     1 
  391   394     1 
  394   395     1 
  394   396     1 
  396   397     1 
  396   398     1 
  398   399     1 
  398   400     1 
  400   401     1 
  400   402     1 
  400   407     1 
  402   403     1 
  402   404     1 
  402   405     1 
  405   406     1 
  407   408     1 
  407   409     1 
  409   410     1 
  409   411     1 
  411   412     1 
  411   413     1 
  411   428     1 
  413   414     1 
  413   415     1 
  413   416     1 
  416   417     1 
  416   426     1 
  417   418     1 
  417   419     1 
  419   420     1 
  419   421     1 
  421   422     1 
  421   424     1 
  422   423     1 
  424   425     1 
  424   426     1 
  426   427     1 
  428   429     1 
  428   430     1 
  430   431     1 
  430   432     1 
  432   433     1 
  432   434     1 
  432   439     1 
  434   435     1 
  434   436     1 
  434   437     1 
  437   438     1 
  439   440     1 
  439   441     1 
  441   442     1 
  441   451     1 
  442   443     1 
  442   444     1 
  442   445     1 
  445   446     1 
  445   447     1 
  445   448     1 
  448   449     1 
  448   450     1 
  448   451     1 
  451   452     1 
  451   453     1 
  453   454     1 
  453   455     1 
  455   456     1 
  455   457     1 
  457   458     1 
  457   459     1 
  457   467     1 
  459   460     1 
  459   461     1 
  459   465     1 
  461   462     1 
  461   463     1 
  461   464     1 
  465   466     1 
  467   468     1 
  467   469     1 
  469   470     1 
  469   471     1 
  471   472     1 
  471   473     1 
  471   478     1 
  473   474     1 
  473   475     1 
  473   476     1 
  476   477     1 
  478   479     1 
  478   480     1 
  480   481     1 
  480   490     1 
  481   482     1 
  481   483     1 
  481   484     1 
  484   485     1 
  484   486     1 
  484   487     1 
  487   488     1 
  487   489     1 
  487   490     1 
  490   491     1 
  490   492     1 
  492   493     1 
  492   494     1 
  494   495     1 
  494   496     1 
  496   497     1 
  496   498     1 
  496   503     1 
  498   499     1 
  498   500     1 
  498   501     1 
  501   502     1 
  503   504     1 
  503   505     1 
  505   506     1 
  505   507     1 
  507   508     1 
  507   509     1 
  507   524     1 
  509   510     1 
  509   511     1 
  509   512     1 
  512   513     1 
  512   522     1 
  513   514     1 
  513   515     1 
  515   516     1 
  515   517     1 
  517   518     1 
  517   520     1 
  518   519     1 
  520   521     1 
  520   522     1 
  522   523     1 
  524   525     1 
  524   526     1 
  526   527     1 
  526   528     1 
  528   529     1 
  528   530     1 
  528   535     1 
  530   531     1 
  530   532     1 
  530   533     1 
  533   534     1 
  535   536     1 
  535   537     1 
  537   538     1 
  537   547     1 
  538   539     1 
  538   540     1 
  538   541     1 
  541   542     1 
  541   543     1 
  541   544     1 
  544   545     1 
  544   546     1 
  544   547     1 
  547   548     1 
  547   549     1 
  549   550     1 
  549   551     1 
  551   552     1 
  551   553     1 
  553   554     1 
  553   555     1 
  553   563     1 
  555   556     1 
  555   557     1 
  555   561     1 
  557   558     1 
  557   559     1 
  557   560     1 
  561   562     1 
  563   564     1 
  563   565     1 
  565   566     1 
  565   567     1 
  567   568     1 
  567   569     1 
  567   574     1 
  569   570     1 
  569   571     1 
  569   572     1 
  572   573     1 
  574   575     1 
  574   576     1 
  576   577     1 
  576   586     1 
  577   578     1 
  577   579     1 
  577   580     1 
  580   581     1 
  580   582     1 
  580   583     1 
  583   584     1 
  583   585     1 
  583   586     1 
  586   587     1 
  586   588     1 
  588   589     1 
  588   590     1 
  590   591     1 
  590   592     1 
  592   593     1 
  592   594     1 
  592   602     1 
  594   595     1 
  594   596     1 
  594   597     1 
  597   598     1 
  597   599     1 
  599   600     1 
  599   601     1 
  602   603     1 
  602   604     1 
  604   605     1 
  604   606     1 
  606   607     1 
  606   608     1 
  606   623     1 
  608   609     1 
  608   610     1 
  608   611     1 
  611   612     1 
  611   621     1 
  612   613     1 
  612   614     1 
  614   615     1 
  614   616     1 
  616   617     1 
  616   619     1 
  617   618     1 
  619   620     1 
  619   621     1 
  621   622     1 
  623   624     1 
  623   625     1 
  625   626     1 
  625   627     1 
  627   628     1 
  627   629     1 
  627   634     1 
  629   630     1 
  629   631     1 
  629   632     1 
  632   633     1 
  634   635     1 
  634   636     1 
  636   637     1 
  636   646     1 
  637   638     1 
  637   639     1 
  637   640     1 
  640   641     1 
  640   642     1 
  640   643     1 
  643   644     1 
  643   645     1 
  643   646     1 
  646   647     1 
  646   648     1 
  648   649     1 
  648   650     1 
  650   651     1 
  650   652     1 
  652   653     1 
  652   654     1 
  652   662     1 
  654   655     1 
  654   656     1 
  654   660     1 
  656   657     1 
  656   658     1 
  656   659     1 
  660   661     1 
  662   663     1 
  662   664     1 
  664   665     1 
  664   666     1 
  666   667     1 
  666   668     1 
  666   673     1 
  668   669     1 
  668   670     1 
  668   671     1 
  671   672     1 
  673   674     1 
  673   675     1 
  675   676     1 
  675   685     1 
  676   677     1 
  676   678     1 
  676   679     1 
  679   680     1 
  679   681     1 
  679   682     1 
  682   683     1 
  682   684     1 
  682   685     1 
  685   686     1 
  685   687     1 
  687   688     1 
  687   689     1 
  689   690     1 
  689   691     1 
  691   692     1 
  691   693     1 
  691   698     1 
  693   694     1 
  693   695     1 
  693   696     1 
  696   697     1 
  698   699     1 
  698   700     1 
  700   701     1 
  700   702     1 
  702   703     1 
  702   704     1 
  702   719     1 
  704   705     1 
  704   706     1 
  704   707     1 
  707   708     1 
  707   717     1 
  708   709     1 
  708   710     1 
  710   711     1 
  710   712     1 
  712   713     1 
  712   715     1 
  713   714     1 
  715   716     1 
  715   717     1 
  717   718     1 
  719   720     1 
  719   721     1 
  721   722     1 
  721   723     1 
  723   724     1 
  723   725     1 
  723   730     1 
  725   726     1 
  725   727     1 
  725   728     1 
  728   729     1 
  730   731     1 
  730   732     1 
  732   733     1 
  732   742     1 
  733   734     1 
  733   735     1 
  733   736     1 
  736   737     1 
  736   738     1 
  736   739     1 
  739   740     1 
  739   741     1 
  739   742     1 
  742   743     1 
  742   744     1 
  744   745     1 
  744   746     1 
  746   747     1 
  746   748     1 
  748   749     1 
  748   750     1 
  748   758     1 
  750   751     1 
  750   752     1 
  750   756     1 
  752   753     1 
  752   754     1 
  752   755     1 
  756   757     1 
  758   759     1 
  758   760     1 
  760   761     1 
  760   762     1 
  762   763     1 
  762   764     1 
  762   769     1 
  764   765     1 
  764   766     1 
  764   767     1 
  767   768     1 
  769   770     1 
  769   771     1 
  771   772     1 
  771   781     1 
  772   773     1 
  772   774     1 
  772   775     1 
  775   776     1 
  775   777     1 
  775   778     1 
  778   779     1 
  778   780     1 
  778   781     1 
  781   782     1 
  781   783     1 
  783   784     1 
  783   785     1 
  785   786     1 
  785   787     1 
  787   788     1 
  787   789     1 
  787   794     1 
  789   790     1 
  789   791     1 
  789   792     1 
  792   793     1 
  794   795     1 
  794   796     1 
  796   797     1 
  796   798     1 
  798   799     1 
  798   800     1 
  798   815     1 
  800   801     1 
  800   802     1 
  800   803     1 
  803   804     1 
  803   813     1 
  804   805     1 
  804   806     1 
  806   807     1 
  806   808     1 
  808   809     1 
  808   811     1 
  809   810     1 
  811   812     1 
  811   813     1 
  813   814     1 
  815   816     1 
  815   817     1 
  817   818     1 
  817   819     1 
  819   820     1 
  819   821     1 
  819   826     1 
  821   822     1 
  821   823     1 
  821   824     1 
  824   825     1 
  826   827     1 
  826   828     1 
  828   829     1 
  828   838     1 
  829   830     1 
  829   831     1 
  829   832     1 
  832   833     1 
  832   834     1 
  832   835     1 
  835   836     1 
  835   837     1 
  835   838     1 
  838   839     1 
  838   840     1 
  840   841     1 
  840   842     1 
  842   843     1 
  842   844     1 
  844   845     1 
  844   846     1 
  844   854     1 
  846   847     1 
  846   848     1 
  846   852     1 
  848   849     1 
  848   850     1 
  848   851     1 
  852   853     1 
  854   855     1 
  854   856     1 
  856   857     1 
  856   858     1 
  858   859     1 
  858   860     1 
  858   865     1 
  860   861     1 
  860   862     1 
  860   863     1 
  863   864     1 
  865   866     1 
  865   867     1 
  867   868     1 
  867   877     1 
  868   869     1 
  868   870     1 
  868   871     1 
  871   872     1 
  871   873     1 
  871   874     1 
  874   875     1 
  874   876     1 
  874   877     1 
  877   878     1 
  877   879     1 
  879   880     1 
  879   881     1 
  881   882     1 
  881   883     1 
  883   884     1 
  883   885     1 
  883   890     1 
  885   886     1 
  885   887     1 
  885   888     1 
  888   889     1 
  890   891     1 
  890   892     1 
  892   893     1 
  892   894     1 
  894   895     1 
  894   896     1 
  894   911     1 
  896   897     1 
  896   898     1 
  896   899     1 
  899   900     1 
  899   909     1 
  900   901     1 
  900   902     1 
  902   903     1 
  902   904     1 
  904   905     1 
  904   907     1 
  905   906     1 
  907   908     1 
  907   909     1 
  909   910     1 
  911   912     1 
  911   913     1 
  913   914     1 
  913   915     1 
  915   916     1 
  915   917     1 
  915   922     1 
  917   918     1 
  917   919     1 
  917   920     1 
  920   921     1 
  922   923     1 
  922   924     1 
  924   925     1 
  924   934     1 
  925   926     1 
  925   927     1 
  925   928     1 
  928   929     1 
  928   930     1 
  928   931     1 
  931   932     1 
  931   933     1 
  931   934     1 
  934   935     1 
  934   936     1 
  936   937     1 
  936   938     1 
  938   939     1 
  938   940     1 
  940   941     1 
  940   942     1 
  940   950     1 
  942   943     1 
  942   944     1 
  942   948     1 
  944   945     1 
  944   946     1 
  944   947     1 
  948   949     1 
  950   951     1 
  950   952     1 
  952   953     1 
  952   954     1 
  954   955     1 
  954   956     1 
  954   961     1 
  956   957     1 
  956   958     1 
  956   959     1 
  959   960     1 
  961   962     1 
  961   963     1 
  963   964     1
[truncated: 1,128,660 more chars]
