# Supplementary material for: Driving forces behind phase separation of the carboxy-terminal domain of RNA polymerase II
Source: Nat Commun. 2023 Sep 25;14:5979. doi: 10.1038/s41467-023-41633-8 (PMC10519987; doi:10.1038/s41467-023-41633-8)
Supplement: Supplementary file 4 — Supplementary Data 1 [file 41467_2023_41633_MOESM4_ESM.zip › MD_input_and_coordinate_files/amber99sb-ildn.ff/tip4pd.itp]

[ moleculetype ]
; molname	nrexcl
SOL		1

[ atoms ]
; 	at type	      res nr  res name	at name	      cg nr	charge	   mass
1       OW_tip4pD 	1	SOL	 OW		1	0        16.00000
2	HW       	1	SOL	HW1		1	0.58 	  1.00800
3	HW	        1	SOL	HW2		1	0.58 	  1.00800
4	MW		1	SOL	MW 		1      -1.16      0.00000

[ settles ]
; i	funct	doh	dhh ---> same as standard tip4p
1	1	0.09572	0.15139

[ virtual_sites3 ]
; Dummy from			funct	a		b
4	1	2	3	1	0.131937768	0.131937768

[ exclusions ]
1	2	3	4
2	1	3	4
3	1	2	4
4	1	2	3
