# Supplementary material for: Driving forces behind phase separation of the carboxy-terminal domain of RNA polymerase II
Source: Nat Commun. 2023 Sep 25;14:5979. doi: 10.1038/s41467-023-41633-8 (PMC10519987; doi:10.1038/s41467-023-41633-8)
Supplement: Supplementary file 4 — Supplementary Data 1 [file 41467_2023_41633_MOESM4_ESM.zip › MD_input_and_coordinate_files/single_copy/hCTD_single_copy_MD_1us_final_protein.gro]

Generated by trjconv : protein in water t= 1000000.00000
 5342
    1TYR      N    1   9.952  10.158  11.243
    1TYR     H1    2   9.952  10.204  11.153
    1TYR     H2    3   9.862  10.165  11.289
    1TYR     H3    4  10.012  10.213  11.302
    1TYR     CA    5  10.005  10.022  11.219
    1TYR     HA    6  10.102  10.033  11.171
    1TYR     CB    7  10.021   9.940  11.351
    1TYR    HB1    8  10.054   9.839  11.328
    1TYR    HB2    9   9.923   9.930  11.398
    1TYR     CG   10  10.113  10.000  11.453
    1TYR    CD1   11  10.245  10.035  11.426
    1TYR    HD1   12  10.292  10.016  11.330
    1TYR    CE1   13  10.317  10.113  11.523
    1TYR    HE1   14  10.411  10.155  11.489
    1TYR     CZ   15  10.259  10.149  11.643
    1TYR     OH   16  10.317  10.232  11.730
    1TYR     HH   17  10.267  10.235  11.812
    1TYR    CE2   18  10.131  10.105  11.676
    1TYR    HE2   19  10.091  10.130  11.773
    1TYR    CD2   20  10.061  10.024  11.583
    1TYR    HD2   21   9.959  10.001  11.607
    1TYR      C   22   9.916   9.955  11.114
    1TYR      O   23   9.800   9.937  11.137
    2SER      N   24   9.968   9.918  10.995
    2SER      H   25  10.067   9.936  10.992
    2SER     CA   26   9.896   9.855  10.883
    2SER     HA   27   9.815   9.790  10.915
    2SER     CB   28   9.829   9.976  10.809
    2SER    HB1   29   9.767  10.036  10.876
    2SER    HB2   30   9.759   9.952  10.729
    2SER     OG   31   9.927  10.051  10.742
    2SER     HG   32   9.886  10.104  10.673
    2SER      C   33   9.982   9.787  10.781
    2SER      O   34  10.103   9.804  10.779
    3PRO      N   35   9.920   9.702  10.694
    3PRO     CD   36   9.786   9.651  10.710
    3PRO    HD1   37   9.721   9.739  10.706
    3PRO    HD2   38   9.797   9.607  10.809
    3PRO     CG   39   9.758   9.553  10.600
    3PRO    HG1   40   9.675   9.592  10.540
    3PRO    HG2   41   9.743   9.454  10.643
    3PRO     CB   42   9.882   9.555  10.516
    3PRO    HB1   43   9.866   9.611  10.424
    3PRO    HB2   44   9.924   9.456  10.495
    3PRO     CA   45   9.988   9.642  10.583
    3PRO     HA   46  10.066   9.586  10.636
    3PRO      C   47  10.049   9.751  10.483
    3PRO      O   48  10.157   9.734  10.424
    4THR      N   49   9.981   9.869  10.480
    4THR      H   50   9.889   9.870  10.520
    4THR     CA   51  10.032   9.986  10.407
    4THR     HA   52  10.065   9.944  10.312
    4THR     CB   53   9.927  10.091  10.378
    4THR     HB   54   9.984  10.179  10.349
    4THR    CG2   55   9.837  10.051  10.257
    4THR   HG21   56   9.895  10.010  10.175
    4THR   HG22   57   9.764   9.976  10.286
    4THR   HG23   58   9.772  10.131  10.223
    4THR    OG1   59   9.841  10.119  10.485
    4THR    HG1   60   9.762  10.156  10.446
    4THR      C   61  10.150  10.057  10.475
    4THR      O   62  10.196  10.156  10.414
    5SER      N   63  10.198  10.013  10.600
    5SER      H   64  10.149   9.942  10.652
    5SER     CA   65  10.307  10.073  10.669
    5SER     HA   66  10.302  10.177  10.637
    5SER     CB   67  10.302  10.077  10.820
    5SER    HB1   68  10.389  10.131  10.857
    5SER    HB2   69  10.311   9.975  10.858
    5SER     OG   70  10.185  10.133  10.865
    5SER     HG   71  10.111  10.102  10.812
    5SER      C   72  10.445  10.024  10.622
    5SER      O   73  10.459   9.904  10.607
    6PRO      N   74  10.550  10.109  10.620
    6PRO     CD   75  10.544  10.248  10.658
    6PRO    HD1   76  10.511  10.264  10.760
    6PRO    HD2   77  10.475  10.307  10.597
    6PRO     CG   78  10.685  10.302  10.645
    6PRO    HG1   79  10.725  10.287  10.746
    6PRO    HG2   80  10.697  10.405  10.610
    6PRO     CB   81  10.753  10.208  10.547
    6PRO    HB1   82  10.859  10.208  10.574
    6PRO    HB2   83  10.734  10.236  10.444
    6PRO     CA   84  10.686  10.076  10.583
    6PRO     HA   85  10.682  10.026  10.486
    6PRO      C   86  10.761   9.986  10.681
    6PRO      O   87  10.726   9.986  10.797
    7ALA      N   88  10.854   9.903  10.624
    7ALA      H   89  10.856   9.897  10.524
    7ALA     CA   90  10.917   9.804  10.697
    7ALA     HA   91  10.891   9.810  10.803
    7ALA     CB   92  10.868   9.673  10.642
    7ALA    HB1   93  10.890   9.662  10.536
    7ALA    HB2   94  10.894   9.587  10.703
    7ALA    HB3   95  10.759   9.677  10.646
    7ALA      C   96  11.071   9.813  10.697
    7ALA      O   97  11.124   9.894  10.621
    8TYR      N   98  11.138   9.731  10.775
    8TYR      H   99  11.085   9.664  10.828
    8TYR     CA  100  11.279   9.716  10.789
    8TYR     HA  101  11.324   9.811  10.818
    8TYR     CB  102  11.305   9.621  10.909
    8TYR    HB1  103  11.263   9.666  10.999
    8TYR    HB2  104  11.412   9.606  10.921
    8TYR     CG  105  11.232   9.490  10.893
    8TYR    CD1  106  11.274   9.398  10.795
    8TYR    HD1  107  11.365   9.421  10.743
    8TYR    CE1  108  11.210   9.271  10.778
    8TYR    HE1  109  11.254   9.190  10.720
    8TYR     CZ  110  11.091   9.243  10.848
    8TYR     OH  111  11.017   9.134  10.831
    8TYR     HH  112  11.049   9.068  10.769
    8TYR    CE2  113  11.048   9.336  10.943
    8TYR    HE2  114  10.960   9.310  10.999
    8TYR    CD2  115  11.120   9.456  10.971
    8TYR    HD2  116  11.091   9.520  11.053
    8TYR      C  117  11.351   9.673  10.661
    8TYR      O  118  11.284   9.637  10.562
    9GLU      N  119  11.484   9.673  10.653
    9GLU      H  120  11.529   9.678  10.743
    9GLU     CA  121  11.553   9.636  10.526
    9GLU     HA  122  11.510   9.699  10.448
    9GLU     CB  123  11.700   9.680  10.530
    9GLU    HB1  124  11.694   9.785  10.502
    9GLU    HB2  125  11.748   9.632  10.444
    9GLU     CG  126  11.773   9.654  10.657
    9GLU    HG1  127  11.746   9.555  10.694
    9GLU    HG2  128  11.745   9.729  10.730
    9GLU     CD  129  11.929   9.665  10.638
    9GLU    OE1  130  11.991   9.561  10.622
    9GLU    OE2  131  11.984   9.776  10.634
    9GLU      C  132  11.548   9.488  10.484
    9GLU      O  133  11.537   9.410  10.580
   10PRO      N  134  11.543   9.445  10.357
   10PRO     CD  135  11.532   9.540  10.247
   10PRO    HD1  136  11.632   9.567  10.211
   10PRO    HD2  137  11.488   9.637  10.268
   10PRO     CG  138  11.462   9.452  10.144
   10PRO    HG1  139  11.489   9.488  10.045
   10PRO    HG2  140  11.354   9.456  10.159
   10PRO     CB  141  11.515   9.313  10.172
   10PRO    HB1  142  11.614   9.307  10.128
   10PRO    HB2  143  11.446   9.236  10.136
   10PRO     CA  144  11.530   9.310  10.324
   10PRO     HA  145  11.440   9.259  10.359
   10PRO      C  146  11.642   9.213  10.372
   10PRO      O  147  11.752   9.259  10.400
   11ARG      N  148  11.608   9.081  10.367
   11ARG      H  149  11.522   9.051  10.323
   11ARG     CA  150  11.684   8.971  10.429
   11ARG     HA  151  11.785   9.008  10.447
   11ARG     CB  152  11.627   8.929  10.567
   11ARG    HB1  153  11.711   8.883  10.619
   11ARG    HB2  154  11.551   8.854  10.546
   11ARG     CG  155  11.579   9.044  10.655
   11ARG    HG1  156  11.506   9.106  10.604
   11ARG    HG2  157  11.665   9.103  10.689
   11ARG     CD  158  11.513   8.988  10.781
   11ARG    HD1  159  11.584   8.924  10.834
   11ARG    HD2  160  11.426   8.925  10.763
   11ARG     NE  161  11.477   9.105  10.865
   11ARG     HE  162  11.526   9.193  10.856
   11ARG     CZ  163  11.405   9.113  10.976
   11ARG    NH1  164  11.333   9.009  11.015
   11ARG   HH11  165  11.318   8.927  10.959
   11ARG   HH12  166  11.290   9.015  11.107
   11ARG    NH2  167  11.404   9.219  11.035
   11ARG   HH21  168  11.461   9.296  11.005
   11ARG   HH22  169  11.337   9.225  11.111
   11ARG      C  170  11.694   8.845  10.338
   11ARG      O  171  11.597   8.820  10.268
   12SER      N  172  11.790   8.759  10.363
   12SER      H  173  11.845   8.791  10.441
   12SER     CA  174  11.813   8.623  10.317
   12SER     HA  175  11.736   8.603  10.243
   12SER     CB  176  11.951   8.612  10.264
   12SER    HB1  177  11.964   8.505  10.247
   12SER    HB2  178  12.024   8.647  10.336
   12SER     OG  179  11.966   8.679  10.141
   12SER     HG  180  12.059   8.700  10.135
   12SER      C  181  11.783   8.523  10.431
   12SER      O  182  11.768   8.572  10.543
   13PRO      N  183  11.770   8.394  10.412
   13PRO     CD  184  11.768   8.329  10.285
   13PRO    HD1  185  11.856   8.340  10.222
   13PRO    HD2  186  11.681   8.371  10.234
   13PRO     CG  187  11.742   8.183  10.307
   13PRO    HG1  188  11.791   8.127  10.227
   13PRO    HG2  189  11.636   8.159  10.319
   13PRO     CB  190  11.797   8.162  10.444
   13PRO    HB1  191  11.905   8.151  10.436
   13PRO    HB2  192  11.753   8.081  10.502
   13PRO     CA  193  11.759   8.291  10.522
   13PRO     HA  194  11.658   8.287  10.563
   13PRO      C  195  11.859   8.308  10.642
   13PRO      O  196  11.969   8.370  10.626
   14GLY      N  197  11.823   8.250  10.755
   14GLY      H  198  11.734   8.203  10.755
   14GLY     CA  199  11.894   8.258  10.882
   14GLY    HA1  200  12.002   8.275  10.874
   14GLY    HA2  201  11.870   8.167  10.937
   14GLY      C  202  11.839   8.375  10.970
   14GLY      O  203  11.791   8.477  10.921
   15GLY      N  204  11.834   8.358  11.104
   15GLY      H  205  11.855   8.268  11.142
   15GLY     CA  206  11.824   8.468  11.189
   15GLY    HA1  207  11.847   8.561  11.138
   15GLY    HA2  208  11.900   8.452  11.266
   15GLY      C  209  11.683   8.493  11.246
   15GLY      O  210  11.665   8.606  11.301
   16TYR      N  211  11.585   8.411  11.219
   16TYR      H  212  11.604   8.339  11.151
   16TYR     CA  213  11.442   8.444  11.252
   16TYR     HA  214  11.440   8.548  11.218
   16TYR     CB  215  11.337   8.363  11.168
   16TYR    HB1  216  11.343   8.255  11.179
   16TYR    HB2  217  11.351   8.384  11.062
   16TYR     CG  218  11.188   8.396  11.199
   16TYR    CD1  219  11.109   8.315  11.278
   16TYR    HD1  220  11.150   8.226  11.324
   16TYR    CE1  221  10.980   8.344  11.318
   16TYR    HE1  222  10.928   8.275  11.382
   16TYR     CZ  223  10.919   8.466  11.271
   16TYR     OH  224  10.795   8.505  11.314
   16TYR     HH  225  10.744   8.443  11.367
   16TYR    CE2  226  11.005   8.556  11.198
   16TYR    HE2  227  10.958   8.646  11.162
   16TYR    CD2  228  11.133   8.516  11.159
   16TYR    HD2  229  11.196   8.574  11.092
   16TYR      C  230  11.414   8.439  11.399
   16TYR      O  231  11.455   8.352  11.471
   17THR      N  232  11.328   8.528  11.447
   17THR      H  233  11.311   8.615  11.398
   17THR     CA  234  11.259   8.528  11.579
   17THR     HA  235  11.279   8.428  11.618
   17THR     CB  236  11.336   8.623  11.667
   17THR     HB  237  11.342   8.721  11.619
   17THR    CG2  238  11.279   8.631  11.806
   17THR   HG21  239  11.277   8.528  11.842
   17THR   HG22  240  11.344   8.692  11.868
   17THR   HG23  241  11.186   8.686  11.820
   17THR    OG1  242  11.467   8.568  11.682
   17THR    HG1  243  11.522   8.638  11.649
   17THR      C  244  11.107   8.566  11.587
   17THR      O  245  11.073   8.672  11.537
   18PRO      N  246  11.026   8.494  11.659
   18PRO     CD  247  11.055   8.360  11.716
   18PRO    HD1  248  11.154   8.351  11.761
   18PRO    HD2  249  11.053   8.282  11.639
   18PRO     CG  250  10.941   8.333  11.815
   18PRO    HG1  251  10.970   8.377  11.911
   18PRO    HG2  252  10.929   8.226  11.834
   18PRO     CB  253  10.823   8.404  11.749
   18PRO    HB1  254  10.742   8.419  11.821
   18PRO    HB2  255  10.792   8.326  11.678
   18PRO     CA  256  10.881   8.527  11.677
   18PRO     HA  257  10.829   8.539  11.583
   18PRO      C  258  10.856   8.660  11.754
   18PRO      O  259  10.944   8.707  11.827
   19GLN      N  260  10.731   8.705  11.763
   19GLN      H  261  10.662   8.644  11.722
   19GLN     CA  262  10.678   8.827  11.832
   19GLN     HA  263  10.763   8.849  11.897
   19GLN     CB  264  10.662   8.941  11.732
   19GLN    HB1  265  10.753   8.946  11.672
   19GLN    HB2  266  10.658   9.031  11.793
   19GLN     CG  267  10.533   8.943  11.651
   19GLN    HG1  268  10.448   8.950  11.718
   19GLN    HG2  269  10.525   8.853  11.590
   19GLN     CD  270  10.532   9.064  11.556
   19GLN    OE1  271  10.631   9.103  11.494
   19GLN    NE2  272  10.422   9.138  11.541
   19GLN   HE21  273  10.340   9.112  11.594
   19GLN   HE22  274  10.409   9.204  11.465
   19GLN      C  275  10.555   8.792  11.915
   19GLN      O  276  10.496   8.689  11.889
   20SER      N  277  10.523   8.870  12.017
   20SER      H  278  10.563   8.962  12.018
   20SER     CA  279  10.408   8.835  12.100
   20SER     HA  280  10.424   8.730  12.122
   20SER     CB  281  10.419   8.895  12.243
   20SER    HB1  282  10.388   9.000  12.242
   20SER    HB2  283  10.520   8.889  12.282
   20SER     OG  284  10.341   8.817  12.328
   20SER     HG  285  10.362   8.724  12.321
   20SER      C  286  10.274   8.868  12.027
   20SER      O  287  10.266   8.973  11.959
   21PRO      N  288  10.165   8.794  12.053
   21PRO     CD  289  10.159   8.658  12.103
   21PRO    HD1  290  10.144   8.647  12.210
   21PRO    HD2  291  10.252   8.606  12.080
   21PRO     CG  292  10.038   8.595  12.040
   21PRO    HG1  293   9.991   8.522  12.106
   21PRO    HG2  294  10.062   8.551  11.943
   21PRO     CB  295   9.951   8.715  12.027
   21PRO    HB1  296   9.911   8.728  12.128
   21PRO    HB2  297   9.869   8.710  11.955
   21PRO     CA  298  10.041   8.826  11.992
   21PRO     HA  299  10.056   8.818  11.884
   21PRO      C  300   9.989   8.964  12.030
   21PRO      O  301  10.002   9.012  12.143
   22SER      N  302   9.928   9.032  11.936
   22SER      H  303   9.931   8.981  11.849
   22SER     CA  304   9.854   9.160  11.944
   22SER     HA  305   9.912   9.231  12.002
   22SER     CB  306   9.843   9.223  11.804
   22SER    HB1  307   9.793   9.320  11.813
   22SER    HB2  308   9.794   9.158  11.732
   22SER     OG  309   9.976   9.245  11.768
   22SER     HG  310   9.992   9.321  11.712
   22SER      C  311   9.717   9.140  12.006
   22SER      O  312   9.634   9.062  11.964
   23TYR      N  313   9.701   9.202  12.128
   23TYR      H  314   9.770   9.271  12.156
   23TYR     CA  315   9.602   9.169  12.228
   23TYR     HA  316   9.530   9.099  12.184
   23TYR     CB  317   9.663   9.088  12.344
   23TYR    HB1  318   9.743   9.148  12.390
   23TYR    HB2  319   9.710   9.001  12.299
   23TYR     CG  320   9.554   9.043  12.441
   23TYR    CD1  321   9.547   9.115  12.563
   23TYR    HD1  322   9.627   9.181  12.596
   23TYR    CE1  323   9.445   9.077  12.655
   23TYR    HE1  324   9.445   9.122  12.753
   23TYR     CZ  325   9.352   8.977  12.624
   23TYR     OH  326   9.249   8.941  12.704
   23TYR     HH  327   9.259   8.986  12.788
   23TYR    CE2  328   9.360   8.914  12.502
   23TYR    HE2  329   9.293   8.832  12.480
   23TYR    CD2  330   9.458   8.950  12.405
   23TYR    HD2  331   9.462   8.893  12.314
   23TYR      C  332   9.519   9.292  12.276
   23TYR      O  333   9.575   9.396  12.299
   24SER      N  334   9.392   9.275  12.294
   24SER      H  335   9.350   9.190  12.259
   24SER     CA  336   9.310   9.369  12.371
   24SER     HA  337   9.367   9.451  12.414
   24SER     CB  338   9.200   9.434  12.282
   24SER    HB1  339   9.124   9.363  12.247
   24SER    HB2  340   9.252   9.473  12.195
   24SER     OG  341   9.130   9.533  12.363
   24SER     HG  342   9.182   9.614  12.365
   24SER      C  343   9.234   9.309  12.492
   24SER      O  344   9.178   9.197  12.483
   25PRO      N  345   9.217   9.381  12.609
   25PRO     CD  346   9.268   9.514  12.643
   25PRO    HD1  347   9.224   9.593  12.582
   25PRO    HD2  348   9.375   9.523  12.628
   25PRO     CG  349   9.232   9.532  12.796
   25PRO    HG1  350   9.146   9.599  12.802
   25PRO    HG2  351   9.315   9.564  12.859
   25PRO     CB  352   9.191   9.391  12.839
   25PRO    HB1  353   9.125   9.392  12.926
   25PRO    HB2  354   9.278   9.332  12.866
   25PRO     CA  355   9.135   9.328  12.715
   25PRO     HA  356   9.142   9.219  12.719
   25PRO      C  357   8.980   9.355  12.694
   25PRO      O  358   8.893   9.317  12.769
   26THR      N  359   8.938   9.419  12.582
   26THR      H  360   9.009   9.442  12.514
   26THR     CA  361   8.797   9.452  12.553
   26THR     HA  362   8.759   9.495  12.646
   26THR     CB  363   8.799   9.570  12.453
   26THR     HB  364   8.696   9.606  12.445
   26THR    CG2  365   8.877   9.690  12.508
   26THR   HG21  366   8.883   9.770  12.434
   26THR   HG22  367   8.824   9.724  12.597
   26THR   HG23  368   8.980   9.662  12.534
   26THR    OG1  369   8.853   9.539  12.324
   26THR    HG1  370   8.945   9.519  12.343
   26THR      C  371   8.722   9.328  12.508
   26THR      O  372   8.781   9.234  12.455
   27SER      N  373   8.590   9.325  12.527
   27SER      H  374   8.553   9.402  12.580
   27SER     CA  375   8.511   9.198  12.522
   27SER     HA  376   8.577   9.111  12.519
   27SER     CB  377   8.428   9.170  12.650
   27SER    HB1  378   8.366   9.084  12.628
   27SER    HB2  379   8.361   9.254  12.672
   27SER     OG  380   8.505   9.149  12.767
   27SER     HG  381   8.543   9.064  12.743
   27SER      C  382   8.429   9.176  12.391
   27SER      O  383   8.389   9.272  12.326
   28PRO      N  384   8.400   9.052  12.346
   28PRO     CD  385   8.481   8.928  12.371
   28PRO    HD1  386   8.443   8.870  12.455
   28PRO    HD2  387   8.584   8.961  12.385
   28PRO     CG  388   8.470   8.836  12.248
   28PRO    HG1  389   8.469   8.733  12.284
   28PRO    HG2  390   8.561   8.845  12.189
   28PRO     CB  391   8.334   8.873  12.189
   28PRO    HB1  392   8.253   8.811  12.227
   28PRO    HB2  393   8.353   8.877  12.081
   28PRO     CA  394   8.303   9.018  12.236
   28PRO     HA  395   8.319   9.085  12.151
   28PRO      C  396   8.157   9.029  12.275
   28PRO      O  397   8.127   9.017  12.395
   29SER      N  398   8.064   9.030  12.175
   29SER      H  399   8.099   9.037  12.080
   29SER     CA  400   7.921   9.021  12.186
   29SER     HA  401   7.892   9.111  12.240
   29SER     CB  402   7.859   9.052  12.049
   29SER    HB1  403   7.920   8.998  11.976
   29SER    HB2  404   7.863   9.160  12.035
   29SER     OG  405   7.719   9.014  12.046
   29SER     HG  406   7.676   9.063  11.975
   29SER      C  407   7.873   8.893  12.247
   29SER      O  408   7.919   8.787  12.219
   30TYR      N  409   7.782   8.907  12.340
   30TYR      H  410   7.757   8.997  12.378
   30TYR     CA  411   7.708   8.797  12.399
   30TYR     HA  412   7.738   8.713  12.337
   30TYR     CB  413   7.770   8.773  12.543
   30TYR    HB1  414   7.878   8.758  12.540
   30TYR    HB2  415   7.730   8.684  12.591
   30TYR     CG  416   7.760   8.885  12.638
   30TYR    CD1  417   7.644   8.890  12.716
   30TYR    HD1  418   7.579   8.804  12.717
   30TYR    CE1  419   7.629   8.999  12.802
   30TYR    HE1  420   7.544   8.998  12.869
   30TYR     CZ  421   7.733   9.097  12.814
   30TYR     OH  422   7.722   9.190  12.912
   30TYR     HH  423   7.634   9.184  12.950
   30TYR    CE2  424   7.852   9.091  12.741
   30TYR    HE2  425   7.938   9.155  12.739
   30TYR    CD2  426   7.864   8.984  12.649
   30TYR    HD2  427   7.953   8.978  12.589
   30TYR      C  428   7.554   8.822  12.394
   30TYR      O  429   7.478   8.738  12.444
   31SER      N  430   7.501   8.932  12.346
   31SER      H  431   7.568   8.985  12.292
   31SER     CA  432   7.356   8.963  12.340
   31SER     HA  433   7.301   8.872  12.315
   31SER     CB  434   7.311   9.005  12.484
   31SER    HB1  435   7.355   8.931  12.551
   31SER    HB2  436   7.202   9.001  12.478
   31SER     OG  437   7.346   9.136  12.498
   31SER     HG  438   7.330   9.148  12.592
   31SER      C  439   7.314   9.076  12.237
   31SER      O  440   7.401   9.153  12.192
   32PRO      N  441   7.183   9.094  12.195
   32PRO     CD  442   7.068   9.026  12.243
   32PRO    HD1  443   7.052   9.026  12.351
   32PRO    HD2  444   7.067   8.927  12.198
   32PRO     CG  445   6.953   9.110  12.200
   32PRO    HG1  446   6.931   9.191  12.270
   32PRO    HG2  447   6.864   9.048  12.188
   32PRO     CB  448   7.003   9.171  12.068
   32PRO    HB1  449   6.950   9.265  12.053
   32PRO    HB2  450   7.000   9.102  11.983
   32PRO     CA  451   7.148   9.201  12.102
   32PRO     HA  452   7.203   9.180  12.010
   32PRO      C  453   7.178   9.346  12.142
   32PRO      O  454   7.156   9.442  12.072
   33THR      N  455   7.207   9.370  12.269
   33THR      H  456   7.212   9.291  12.332
   33THR     CA  457   7.236   9.503  12.325
   33THR     HA  458   7.205   9.578  12.253
   33THR     CB  459   7.151   9.525  12.459
   33THR     HB  460   7.157   9.625  12.502
   33THR    CG2  461   6.999   9.499  12.436
   33THR   HG21  462   6.931   9.524  12.518
   33THR   HG22  463   6.963   9.564  12.356
   33THR   HG23  464   6.978   9.400  12.394
   33THR    OG1  465   7.196   9.436  12.558
   33THR    HG1  466   7.125   9.431  12.622
   33THR      C  467   7.387   9.515  12.358
   33THR      O  468   7.426   9.627  12.386
   34SER      N  469   7.467   9.410  12.350
   34SER      H  470   7.428   9.326  12.311
   34SER     CA  471   7.605   9.402  12.404
   34SER     HA  472   7.598   9.466  12.492
   34SER     CB  473   7.653   9.258  12.421
   34SER    HB1  474   7.583   9.203  12.485
   34SER    HB2  475   7.753   9.264  12.462
   34SER     OG  476   7.653   9.183  12.295
   34SER     HG  477   7.567   9.177  12.253
   34SER      C  478   7.698   9.477  12.305
   34SER      O  479   7.672   9.482  12.178
   35PRO      N  480   7.817   9.516  12.348
   35PRO     CD  481   7.860   9.530  12.485
   35PRO    HD1  482   7.862   9.438  12.543
   35PRO    HD2  483   7.795   9.603  12.532
   35PRO     CG  484   8.000   9.585  12.485
   35PRO    HG1  485   8.073   9.505  12.476
   35PRO    HG2  486   8.019   9.652  12.569
   35PRO     CB  487   8.003   9.657  12.347
   35PRO    HB1  488   8.104   9.670  12.308
   35PRO    HB2  489   7.959   9.756  12.349
   35PRO     CA  490   7.922   9.570  12.258
   35PRO     HA  491   7.884   9.636  12.181
   35PRO      C  492   8.002   9.454  12.197
   35PRO      O  493   8.039   9.355  12.257
   36SER      N  494   8.005   9.448  12.062
   36SER      H  495   7.961   9.525  12.015
   36SER     CA  496   8.092   9.362  11.978
   36SER     HA  497   8.109   9.268  12.029
   36SER     CB  498   8.016   9.335  11.849
   36SER    HB1  499   7.989   9.421  11.789
   36SER    HB2  500   7.916   9.309  11.884
   36SER     OG  501   8.077   9.231  11.770
   36SER     HG  502   8.064   9.273  11.684
   36SER      C  503   8.234   9.404  11.955
   36SER      O  504   8.280   9.518  11.970
   37TYR      N  505   8.329   9.312  11.925
   37TYR      H  506   8.297   9.216  11.923
   37TYR     CA  507   8.472   9.332  11.894
   37TYR     HA  508   8.496   9.432  11.930
   37TYR     CB  509   8.547   9.228  11.973
   37TYR    HB1  510   8.525   9.132  11.927
   37TYR    HB2  511   8.530   9.218  12.080
   37TYR     CG  512   8.700   9.245  11.963
   37TYR    CD1  513   8.765   9.175  11.869
   37TYR    HD1  514   8.705   9.110  11.807
   37TYR    CE1  515   8.906   9.184  11.846
   37TYR    HE1  516   8.955   9.137  11.762
   37TYR     CZ  517   8.982   9.257  11.945
   37TYR     OH  518   9.114   9.265  11.933
   37TYR     HH  519   9.135   9.226  11.848
   37TYR    CE2  520   8.917   9.324  12.050
   37TYR    HE2  521   8.976   9.387  12.115
   37TYR    CD2  522   8.775   9.327  12.047
   37TYR    HD2  523   8.723   9.371  12.130
   37TYR      C  524   8.504   9.330  11.745
   37TYR      O  525   8.431   9.269  11.674
   38SER      N  526   8.618   9.391  11.702
   38SER      H  527   8.664   9.455  11.765
   38SER     CA  528   8.673   9.376  11.565
   38SER     HA  529   8.624   9.294  11.513
   38SER     CB  530   8.626   9.493  11.489
   38SER    HB1  531   8.658   9.580  11.545
   38SER    HB2  532   8.519   9.507  11.479
   38SER     OG  533   8.678   9.480  11.362
   38SER     HG  534   8.706   9.567  11.333
   38SER      C  535   8.826   9.364  11.562
   38SER      O  536   8.886   9.437  11.646
   39PRO      N  537   8.896   9.302  11.462
   39PRO     CD  538   8.840   9.197  11.382
   39PRO    HD1  539   8.819   9.241  11.285
   39PRO    HD2  540   8.757   9.141  11.425
   39PRO     CG  541   8.947   9.096  11.374
   39PRO    HG1  542   8.942   9.038  11.282
   39PRO    HG2  543   8.950   9.025  11.457
   39PRO     CB  544   9.077   9.179  11.369
   39PRO    HB1  545   9.098   9.221  11.271
   39PRO    HB2  546   9.166   9.134  11.414
   39PRO     CA  547   9.042   9.298  11.461
   39PRO     HA  548   9.076   9.272  11.561
   39PRO      C  549   9.119   9.427  11.421
   39PRO      O  550   9.238   9.437  11.409
   40THR      N  551   9.040   9.530  11.399
   40THR      H  552   8.944   9.517  11.370
   40THR     CA  553   9.084   9.674  11.407
   40THR     HA  554   9.175   9.673  11.347
   40THR     CB  555   8.989   9.766  11.327
   40THR     HB  556   9.003   9.865  11.369
   40THR    CG2  557   9.018   9.752  11.179
   40THR   HG21  558   8.970   9.832  11.122
   40THR   HG22  559   9.125   9.752  11.162
   40THR   HG23  560   8.980   9.655  11.147
   40THR    OG1  561   8.859   9.738  11.344
   40THR    HG1  562   8.835   9.785  11.424
   40THR      C  563   9.112   9.737  11.544
   40THR      O  564   9.156   9.851  11.548
   41SER      N  565   9.089   9.664  11.652
   41SER      H  566   9.043   9.575  11.643
   41SER     CA  567   9.112   9.723  11.785
   41SER     HA  568   9.037   9.802  11.792
   41SER     CB  569   9.089   9.620  11.898
   41SER    HB1  570   9.109   9.668  11.994
   41SER    HB2  571   9.158   9.539  11.877
   41SER     OG  572   8.955   9.566  11.892
   41SER     HG  573   8.948   9.527  11.805
   41SER      C  574   9.252   9.780  11.807
   41SER      O  575   9.350   9.719  11.767
   42PRO      N  576   9.276   9.883  11.890
   42PRO     CD  577   9.167   9.960  11.953
   42PRO    HD1  578   9.079   9.903  11.984
   42PRO    HD2  579   9.131  10.038  11.887
   42PRO     CG  580   9.227  10.025  12.077
   42PRO    HG1  581   9.213   9.965  12.167
   42PRO    HG2  582   9.167  10.112  12.103
   42PRO     CB  583   9.372  10.046  12.036
   42PRO    HB1  584   9.446  10.056  12.115
   42PRO    HB2  585   9.371  10.140  11.980
   42PRO     CA  586   9.407   9.928  11.945
   42PRO     HA  587   9.473   9.964  11.866
   42PRO      C  588   9.474   9.810  12.020
   42PRO      O  589   9.405   9.732  12.087
   43ASN      N  590   9.602   9.804  12.021
   43ASN      H  591   9.649   9.876  11.969
   43ASN     CA  592   9.686   9.692  12.067
   43ASN     HA  593   9.616   9.610  12.080
   43ASN     CB  594   9.797   9.656  11.970
   43ASN    HB1  595   9.851   9.750  11.958
   43ASN    HB2  596   9.759   9.613  11.877
   43ASN     CG  597   9.891   9.552  12.020
   43ASN    OD1  598   9.850   9.460  12.088
   43ASN    ND2  599  10.021   9.570  11.983
   43ASN   HD21  600  10.060   9.648  11.933
   43ASN   HD22  601  10.078   9.487  11.985
   43ASN      C  602   9.736   9.736  12.206
   43ASN      O  603   9.776   9.850  12.230
   44TYR      N  604   9.725   9.646  12.298
   44TYR      H  605   9.695   9.557  12.262
   44TYR     CA  606   9.771   9.656  12.436
   44TYR     HA  607   9.771   9.763  12.456
   44TYR     CB  608   9.663   9.593  12.529
   44TYR    HB1  609   9.672   9.485  12.539
   44TYR    HB2  610   9.565   9.621  12.491
   44TYR     CG  611   9.665   9.643  12.674
   44TYR    CD1  612   9.580   9.747  12.713
   44TYR    HD1  613   9.526   9.807  12.641
   44TYR    CE1  614   9.577   9.781  12.855
   44TYR    HE1  615   9.527   9.867  12.896
   44TYR     CZ  616   9.658   9.709  12.947
   44TYR     OH  617   9.666   9.751  13.077
   44TYR     HH  618   9.743   9.710  13.115
   44TYR    CE2  619   9.746   9.612  12.892
   44TYR    HE2  620   9.819   9.563  12.955
   44TYR    CD2  621   9.748   9.576  12.761
   44TYR    HD2  622   9.818   9.503  12.723
   44TYR      C  623   9.909   9.594  12.468
   44TYR      O  624   9.977   9.636  12.565
   45SER      N  625   9.956   9.503  12.385
   45SER      H  626   9.898   9.491  12.303
   45SER     CA  627  10.081   9.432  12.388
   45SER     HA  628  10.101   9.382  12.483
   45SER     CB  629  10.082   9.319  12.280
   45SER    HB1  630  10.180   9.270  12.280
   45SER    HB2  631  10.072   9.358  12.179
   45SER     OG  632   9.968   9.238  12.310
   45SER     HG  633   9.972   9.154  12.264
   45SER      C  634  10.200   9.517  12.346
   45SER      O  635  10.178   9.625  12.286
   46PRO      N  636  10.330   9.480  12.377
   46PRO     CD  637  10.367   9.387  12.479
   46PRO    HD1  638  10.382   9.288  12.436
   46PRO    HD2  639  10.299   9.378  12.564
   46PRO     CG  640  10.508   9.438  12.521
   46PRO    HG1  641  10.571   9.359  12.561
   46PRO    HG2  642  10.494   9.516  12.596
   46PRO     CB  643  10.564   9.483  12.390
   46PRO    HB1  644  10.583   9.401  12.321
   46PRO    HB2  645  10.657   9.539  12.398
   46PRO     CA  646  10.446   9.561  12.342
   46PRO     HA  647  10.443   9.657  12.393
   46PRO      C  648  10.450   9.579  12.187
   46PRO      O  649  10.409   9.489  12.121
   47THR      N  650  10.499   9.699  12.136
   47THR      H  651  10.541   9.768  12.197
   47THR     CA  652  10.510   9.713  11.991
   47THR     HA  653  10.412   9.698  11.945
   47THR     CB  654  10.545   9.858  11.957
   47THR     HB  655  10.583   9.856  11.855
   47THR    CG2  656  10.436   9.964  11.962
   47THR   HG21  657  10.469  10.059  11.920
   47THR   HG22  658  10.349   9.950  11.897
   47THR   HG23  659  10.395   9.977  12.062
   47THR    OG1  660  10.644   9.904  12.042
   47THR    HG1  661  10.663   9.994  12.016
   47THR      C  662  10.611   9.623  11.920
   47THR      O  663  10.704   9.567  11.985
   48SER      N  664  10.591   9.589  11.795
   48SER      H  665  10.504   9.618  11.753
   48SER     CA  666  10.663   9.481  11.723
   48SER     HA  667  10.765   9.483  11.762
   48SER     CB  668  10.587   9.354  11.735
   48SER    HB1  669  10.656   9.278  11.698
   48SER    HB2  670  10.510   9.373  11.661
   48SER     OG  671  10.532   9.311  11.864
   48SER     HG  672  10.605   9.291  11.923
   48SER      C  673  10.683   9.503  11.573
   48SER      O  674  10.612   9.592  11.517
   49PRO      N  675  10.780   9.434  11.503
   49PRO     CD  676  10.888   9.364  11.568
   49PRO    HD1  677  10.849   9.272  11.611
   49PRO    HD2  678  10.930   9.422  11.651
   49PRO     CG  679  11.002   9.336  11.472
   49PRO    HG1  680  11.038   9.233  11.469
   49PRO    HG2  681  11.080   9.409  11.497
   49PRO     CB  682  10.935   9.370  11.337
   49PRO    HB1  683  10.902   9.279  11.287
   49PRO    HB2  684  11.012   9.423  11.281
   49PRO     CA  685  10.816   9.456  11.367
   49PRO     HA  686  10.837   9.563  11.355
   49PRO      C  687  10.707   9.424  11.268
   49PRO      O  688  10.669   9.502  11.183
   50SER      N  689  10.649   9.303  11.280
   50SER      H  690  10.674   9.241  11.355
   50SER     CA  691  10.521   9.279  11.209
   50SER     HA  692  10.529   9.308  11.104
   50SER     CB  693  10.485   9.136  11.197
   50SER    HB1  694  10.382   9.128  11.163
   50SER    HB2  695  10.487   9.085  11.293
   50SER     OG  696  10.581   9.070  11.115
   50SER     HG  697  10.539   8.991  11.080
   50SER      C  698  10.406   9.355  11.248
   50SER      O  699  10.381   9.377  11.369
   51TYR      N  700  10.323   9.394  11.153
   51TYR      H  701  10.334   9.344  11.066
   51TYR     CA  702  10.186   9.441  11.177
   51TYR     HA  703  10.185   9.521  11.251
   51TYR     CB  704  10.134   9.500  11.044
   51TYR    HB1  705  10.148   9.428  10.964
   51TYR    HB2  706  10.184   9.595  11.023
   51TYR     CG  707   9.981   9.525  11.054
   51TYR    CD1  708   9.927   9.617  11.146
   51TYR    HD1  709   9.997   9.691  11.183
   51TYR    CE1  710   9.792   9.614  11.179
   51TYR    HE1  711   9.747   9.689  11.242
   51TYR     CZ  712   9.708   9.511  11.128
   51TYR     OH  713   9.577   9.506  11.164
   51TYR     HH  714   9.539   9.564  11.230
   51TYR    CE2  715   9.758   9.432  11.022
   51TYR    HE2  716   9.686   9.369  10.973
   51TYR    CD2  717   9.895   9.438  10.985
   51TYR    HD2  718   9.937   9.368  10.914
   51TYR      C  719  10.107   9.321  11.231
   51TYR      O  720  10.142   9.214  11.185
   52SER      N  721  10.001   9.338  11.311
   52SER      H  722   9.968   9.430  11.340
   52SER     CA  723   9.905   9.228  11.326
   52SER     HA  724   9.913   9.151  11.249
   52SER     CB  725   9.960   9.144  11.450
   52SER    HB1  726   9.951   9.215  11.533
   52SER    HB2  727  10.066   9.129  11.430
   52SER     OG  728   9.902   9.018  11.460
   52SER     HG  729   9.916   8.967  11.380
   52SER      C  730   9.760   9.266  11.353
   52SER      O  731   9.747   9.357  11.433
   53PRO      N  732   9.656   9.189  11.310
   53PRO     CD  733   9.666   9.099  11.190
   53PRO    HD1  734   9.690   9.002  11.235
   53PRO    HD2  735   9.737   9.128  11.113
   53PRO     CG  736   9.522   9.088  11.129
   53PRO    HG1  737   9.505   8.989  11.087
   53PRO    HG2  738   9.509   9.173  11.062
   53PRO     CB  739   9.431   9.122  11.251
   53PRO    HB1  740   9.413   9.026  11.298
   53PRO    HB2  741   9.334   9.162  11.221
   53PRO     CA  742   9.517   9.200  11.350
   53PRO     HA  743   9.500   9.307  11.335
   53PRO      C  744   9.496   9.158  11.495
   53PRO      O  745   9.545   9.054  11.532
   54THR      N  746   9.409   9.227  11.577
   54THR      H  747   9.364   9.306  11.532
   54THR     CA  748   9.418   9.221  11.725
   54THR     HA  749   9.517   9.180  11.743
   54THR     CB  750   9.393   9.356  11.788
   54THR     HB  751   9.287   9.376  11.774
   54THR    CG2  752   9.437   9.360  11.938
   54THR   HG21  753   9.388   9.288  12.002
   54THR   HG22  754   9.541   9.328  11.942
   54THR   HG23  755   9.436   9.461  11.979
   54THR    OG1  756   9.465   9.453  11.730
   54THR    HG1  757   9.417   9.535  11.742
   54THR      C  758   9.313   9.120  11.774
   54THR      O  759   9.201   9.120  11.724
   55SER      N  760   9.358   9.032  11.868
   55SER      H  761   9.456   9.029  11.892
   55SER     CA  762   9.273   8.942  11.940
   55SER     HA  763   9.190   8.934  11.869
   55SER     CB  764   9.347   8.807  11.949
   55SER    HB1  765   9.273   8.736  11.986
   55SER    HB2  766   9.422   8.819  12.027
   55SER     OG  767   9.404   8.747  11.829
   55SER     HG  768   9.445   8.665  11.856
   55SER      C  769   9.222   8.981  12.077
   55SER      O  770   9.296   9.034  12.161
   56PRO      N  771   9.101   8.938  12.114
   56PRO     CD  772   8.990   8.889  12.022
   56PRO    HD1  773   9.020   8.791  11.985
   56PRO    HD2  774   8.966   8.945  11.931
   56PRO     CG  775   8.872   8.875  12.119
   56PRO    HG1  776   8.856   8.776  12.161
   56PRO    HG2  777   8.778   8.905  12.073
   56PRO     CB  778   8.902   8.973  12.226
   56PRO    HB1  779   8.833   8.958  12.309
   56PRO    HB2  780   8.886   9.073  12.185
   56PRO     CA  781   9.043   8.935  12.250
   56PRO     HA  782   9.089   9.020  12.300
   56PRO      C  783   9.072   8.809  12.340
   56PRO      O  784   9.131   8.711  12.294
   57SER      N  785   9.020   8.811  12.463
   57SER      H  786   8.970   8.892  12.496
   57SER     CA  787   9.015   8.687  12.549
   57SER     HA  788   9.119   8.659  12.567
   57SER     CB  789   8.970   8.721  12.685
   57SER    HB1  790   8.863   8.741  12.687
   57SER    HB2  791   9.019   8.813  12.717
   57SER     OG  792   8.989   8.616  12.777
   57SER     HG  793   8.972   8.660  12.860
   57SER      C  794   8.947   8.560  12.493
   57SER      O  795   8.858   8.563  12.409
   58TYR      N  796   8.995   8.442  12.533
   58TYR      H  797   9.074   8.440  12.596
   58TYR     CA  798   8.927   8.314  12.514
   58TYR     HA  799   8.828   8.336  12.475
   58TYR     CB  800   8.996   8.232  12.402
   58TYR    HB1  801   9.004   8.294  12.313
   58TYR    HB2  802   8.921   8.156  12.380
   58TYR     CG  803   9.126   8.162  12.433
   58TYR    CD1  804   9.133   8.030  12.485
   58TYR    HD1  805   9.046   7.965  12.483
   58TYR    CE1  806   9.252   7.980  12.527
   58TYR    HE1  807   9.256   7.880  12.566
   58TYR     CZ  808   9.364   8.063  12.524
   58TYR     OH  809   9.477   8.008  12.574
   58TYR     HH  810   9.533   8.085  12.584
   58TYR    CE2  811   9.356   8.195  12.479
   58TYR    HE2  812   9.448   8.251  12.476
   58TYR    CD2  813   9.237   8.244  12.428
   58TYR    HD2  814   9.238   8.346  12.394
   58TYR      C  815   8.909   8.244  12.649
   58TYR      O  816   8.849   8.139  12.653
   59SER      N  817   8.962   8.289  12.762
   59SER      H  818   9.011   8.377  12.762
   59SER     CA  819   8.951   8.221  12.897
   59SER     HA  820   9.000   8.125  12.885
   59SER     CB  821   9.016   8.312  13.008
   59SER    HB1  822   8.965   8.408  13.013
   59SER    HB2  823   9.116   8.338  12.975
   59SER     OG  824   9.010   8.237  13.127
   59SER     HG  825   9.046   8.297  13.193
   59SER      C  826   8.807   8.186  12.946
   59SER      O  827   8.716   8.264  12.913
   60PRO      N  828   8.780   8.081  13.031
   60PRO     CD  829   8.862   7.963  13.065
   60PRO    HD1  830   8.917   7.980  13.158
   60PRO    HD2  831   8.938   7.937  12.992
   60PRO     CG  832   8.764   7.843  13.086
   60PRO    HG1  833   8.809   7.772  13.155
   60PRO    HG2  834   8.745   7.793  12.991
   60PRO     CB  835   8.647   7.920  13.137
   60PRO    HB1  836   8.662   7.940  13.243
   60PRO    HB2  837   8.553   7.870  13.115
   60PRO     CA  838   8.639   8.049  13.062
   60PRO     HA  839   8.587   8.038  12.967
   60PRO      C  840   8.555   8.145  13.138
   60PRO      O  841   8.434   8.138  13.143
   61THR      N  842   8.615   8.251  13.195
   61THR      H  843   8.715   8.245  13.199
   61THR     CA  844   8.544   8.357  13.271
   61THR     HA  845   8.452   8.321  13.316
   61THR     CB  846   8.629   8.402  13.390
   61THR     HB  847   8.568   8.470  13.448
   61THR    CG2  848   8.674   8.287  13.480
   61THR   HG21  849   8.709   8.318  13.578
   61THR   HG22  850   8.596   8.215  13.504
   61THR   HG23  851   8.758   8.234  13.435
   61THR    OG1  852   8.742   8.460  13.344
   61THR    HG1  853   8.776   8.513  13.416
   61THR      C  854   8.509   8.484  13.194
   61THR      O  855   8.476   8.587  13.249
   62SER      N  856   8.518   8.488  13.061
   62SER      H  857   8.568   8.414  13.014
   62SER     CA  858   8.468   8.586  12.969
   62SER     HA  859   8.403   8.649  13.029
   62SER     CB  860   8.585   8.676  12.922
   62SER    HB1  861   8.611   8.761  12.987
   62SER    HB2  862   8.557   8.724  12.828
   62SER     OG  863   8.699   8.604  12.879
   62SER     HG  864   8.777   8.658  12.891
   62SER      C  865   8.384   8.532  12.854
   62SER      O  866   8.385   8.410  12.829
   63PRO      N  867   8.313   8.622  12.782
   63PRO     CD  868   8.278   8.754  12.826
   63PRO    HD1  869   8.362   8.814  12.860
   63PRO    HD2  870   8.194   8.759  12.895
   63PRO     CG  871   8.235   8.827  12.701
   63PRO    HG1  872   8.320   8.861  12.642
   63PRO    HG2  873   8.173   8.914  12.724
   63PRO     CB  874   8.168   8.718  12.616
   63PRO    HB1  875   8.179   8.733  12.508
   63PRO    HB2  876   8.064   8.720  12.649
   63PRO     CA  877   8.240   8.588  12.658
   63PRO     HA  878   8.167   8.510  12.680
   63PRO      C  879   8.326   8.537  12.531
   63PRO      O  880   8.449   8.549  12.541
   64SER      N  881   8.268   8.459  12.438
   64SER      H  882   8.168   8.451  12.449
   64SER     CA  883   8.342   8.383  12.337
   64SER     HA  884   8.449   8.386  12.355
   64SER     CB  885   8.290   8.239  12.324
   64SER    HB1  886   8.336   8.175  12.248
   64SER    HB2  887   8.190   8.252  12.282
   64SER     OG  888   8.269   8.182  12.447
   64SER     HG  889   8.197   8.118  12.442
   64SER      C  890   8.331   8.456  12.204
   64SER      O  891   8.222   8.506  12.172
   65TYR      N  892   8.434   8.464  12.119
   65TYR      H  893   8.528   8.429  12.131
   65TYR     CA  894   8.423   8.524  11.983
   65TYR     HA  895   8.342   8.597  11.976
   65TYR     CB  896   8.560   8.604  11.950
   65TYR    HB1  897   8.638   8.531  11.925
   65TYR    HB2  898   8.597   8.651  12.041
   65TYR     CG  899   8.563   8.718  11.837
   65TYR    CD1  900   8.685   8.752  11.782
   65TYR    HD1  901   8.774   8.699  11.813
   65TYR    CE1  902   8.694   8.850  11.679
   65TYR    HE1  903   8.791   8.857  11.631
   65TYR     CZ  904   8.572   8.927  11.656
   65TYR     OH  905   8.572   9.028  11.566
   65TYR     HH  906   8.491   9.080  11.567
   65TYR    CE2  907   8.454   8.895  11.723
   65TYR    HE2  908   8.362   8.950  11.711
   65TYR    CD2  909   8.444   8.786  11.813
   65TYR    HD2  910   8.355   8.764  11.871
   65TYR      C  911   8.392   8.432  11.869
   65TYR      O  912   8.408   8.312  11.896
   66SER      N  913   8.340   8.460  11.751
   66SER      H  914   8.305   8.554  11.743
   66SER     CA  915   8.273   8.374  11.641
   66SER     HA  916   8.325   8.279  11.635
   66SER     CB  917   8.127   8.372  11.678
   66SER    HB1  918   8.095   8.475  11.663
   66SER    HB2  919   8.105   8.338  11.779
   66SER     OG  920   8.063   8.276  11.593
   66SER     HG  921   7.968   8.287  11.606
   66SER      C  922   8.291   8.439  11.502
   66SER      O  923   8.264   8.555  11.493
   67PRO      N  924   8.328   8.369  11.391
   67PRO     CD  925   8.346   8.226  11.382
   67PRO    HD1  926   8.271   8.175  11.443
   67PRO    HD2  927   8.445   8.189  11.409
   67PRO     CG  928   8.338   8.187  11.237
   67PRO    HG1  929   8.234   8.170  11.207
   67PRO    HG2  930   8.403   8.103  11.215
   67PRO     CB  931   8.379   8.309  11.171
   67PRO    HB1  932   8.323   8.316  11.078
   67PRO    HB2  933   8.485   8.317  11.147
   67PRO     CA  934   8.346   8.429  11.256
   67PRO     HA  935   8.435   8.491  11.254
   67PRO      C  936   8.220   8.511  11.211
   67PRO      O  937   8.109   8.472  11.231
   68THR      N  938   8.232   8.629  11.150
   68THR      H  939   8.327   8.661  11.137
   68THR     CA  940   8.118   8.720  11.108
   68THR     HA  941   8.034   8.691  11.171
   68THR     CB  942   8.150   8.868  11.136
   68THR     HB  943   8.073   8.936  11.099
   68THR    CG2  944   8.157   8.889  11.288
   68THR   HG21  945   8.064   8.852  11.332
   68THR   HG22  946   8.238   8.826  11.323
   68THR   HG23  947   8.166   8.992  11.322
   68THR    OG1  948   8.276   8.889  11.079
   68THR    HG1  949   8.326   8.956  11.126
   68THR      C  950   8.071   8.698  10.963
   68THR      O  951   7.969   8.752  10.925
   69SER      N  952   8.145   8.619  10.888
   69SER      H  953   8.231   8.584  10.927
   69SER     CA  954   8.115   8.573  10.752
   69SER     HA  955   8.007   8.582  10.736
   69SER     CB  956   8.185   8.657  10.642
   69SER    HB1  957   8.135   8.631  10.549
   69SER    HB2  958   8.291   8.636  10.635
   69SER     OG  959   8.170   8.795  10.678
   69SER     HG  960   8.203   8.846  10.603
   69SER      C  961   8.124   8.418  10.739
   69SER      O  962   8.225   8.365  10.687
   70PRO      N  963   8.022   8.340  10.786
   70PRO     CD  964   7.900   8.390  10.855
   70PRO    HD1  965   7.848   8.472  10.805
   70PRO    HD2  966   7.957   8.413  10.945
   70PRO     CG  967   7.802   8.274  10.876
   70PRO    HG1  968   7.733   8.264  10.792
   70PRO    HG2  969   7.745   8.289  10.968
   70PRO     CB  970   7.909   8.159  10.877
   70PRO    HB1  971   7.854   8.065  10.869
   70PRO    HB2  972   7.953   8.165  10.976
   70PRO     CA  973   8.011   8.195  10.772
   70PRO     HA  974   8.103   8.144  10.801
   70PRO      C  975   7.974   8.159  10.628
   70PRO      O  976   7.974   8.246  10.539
   71SER      N  977   7.937   8.028  10.603
   71SER      H  978   7.949   7.955  10.672
   71SER     CA  979   7.855   7.986  10.490
   71SER     HA  980   7.898   8.029  10.399
   71SER     CB  981   7.884   7.835  10.491
   71SER    HB1  982   7.992   7.821  10.492
   71SER    HB2  983   7.848   7.791  10.397
   71SER     OG  984   7.822   7.772  10.601
   71SER     HG  985   7.850   7.681  10.608
   71SER      C  986   7.704   8.009  10.491
   71SER      O  987   7.637   7.970  10.403
   72TYR      N  988   7.657   8.057  10.610
   72TYR      H  989   7.723   8.071  10.685
   72TYR     CA  990   7.506   8.088  10.643
   72TYR     HA  991   7.521   8.122  10.745
   72TYR     CB  992   7.468   8.211  10.562
   72TYR    HB1  993   7.364   8.230  10.588
   72TYR    HB2  994   7.485   8.175  10.461
   72TYR     CG  995   7.533   8.344  10.593
   72TYR    CD1  996   7.496   8.422  10.707
   72TYR    HD1  997   7.405   8.399  10.761
   72TYR    CE1  998   7.566   8.543  10.725
   72TYR    HE1  999   7.536   8.602  10.810
   72TYR     CZ 1000   7.671   8.582  10.642
   72TYR     OH 1001   7.739   8.696  10.662
   72TYR     HH 1002   7.716   8.734  10.747
   72TYR    CE2 1003   7.710   8.499  10.533
   72TYR    HE2 1004   7.780   8.539  10.461
   72TYR    CD2 1005   7.638   8.377  10.509
   72TYR    HD2 1006   7.659   8.310  10.427
   72TYR      C 1007   7.410   7.968  10.648
   72TYR      O 1008   7.291   7.983  10.655
   73SER      N 1009   7.459   7.846  10.625
   73SER      H 1010   7.558   7.836  10.607
   73SER     CA 1011   7.376   7.725  10.639
   73SER     HA 1012   7.296   7.745  10.711
   73SER     CB 1013   7.327   7.695  10.499
   73SER    HB1 1014   7.407   7.711  10.426
   73SER    HB2 1015   7.241   7.759  10.478
   73SER     OG 1016   7.281   7.569  10.472
   73SER     HG 1017   7.266   7.572  10.378
   73SER      C 1018   7.453   7.607  10.693
   73SER      O 1019   7.574   7.601  10.676
   74PRO      N 1020   7.377   7.521  10.764
   74PRO     CD 1021   7.234   7.529  10.800
   74PRO    HD1 1022   7.171   7.530  10.711
   74PRO    HD2 1023   7.214   7.606  10.875
   74PRO     CG 1024   7.198   7.400  10.872
   74PRO    HG1 1025   7.175   7.324  10.799
   74PRO    HG2 1026   7.120   7.409  10.947
   74PRO     CB 1027   7.338   7.356  10.928
   74PRO    HB1 1028   7.343   7.247  10.925
   74PRO    HB2 1029   7.356   7.401  11.025
   74PRO     CA 1030   7.444   7.414  10.833
   74PRO     HA 1031   7.531   7.456  10.883
   74PRO      C 1032   7.492   7.298  10.739
   74PRO      O 1033   7.596   7.237  10.773
   75THR      N 1034   7.424   7.270  10.630
   75THR      H 1035   7.337   7.321  10.620
   75THR     CA 1036   7.457   7.176  10.517
   75THR     HA 1037   7.507   7.090  10.562
   75THR     CB 1038   7.333   7.131  10.441
   75THR     HB 1039   7.362   7.073  10.354
   75THR    CG2 1040   7.233   7.041  10.518
   75THR   HG21 1041   7.208   7.084  10.614
   75THR   HG22 1042   7.142   7.035  10.458
   75THR   HG23 1043   7.269   6.938  10.523
   75THR    OG1 1044   7.257   7.238  10.391
   75THR    HG1 1045   7.293   7.268  10.307
   75THR      C 1046   7.557   7.248  10.417
   75THR      O 1047   7.606   7.186  10.324
   76SER      N 1048   7.590   7.376  10.435
   76SER      H 1049   7.572   7.410  10.528
   76SER     CA 1050   7.689   7.452  10.348
   76SER     HA 1051   7.686   7.399  10.253
   76SER     CB 1052   7.626   7.585  10.316
   76SER    HB1 1053   7.629   7.658  10.397
   76SER    HB2 1054   7.521   7.575  10.288
   76SER     OG 1055   7.692   7.645  10.218
   76SER     HG 1056   7.650   7.728  10.195
   76SER      C 1057   7.825   7.470  10.414
   76SER      O 1058   7.829   7.496  10.532
   77PRO      N 1059   7.940   7.434  10.345
   77PRO     CD 1060   7.950   7.380  10.211
   77PRO    HD1 1061   7.924   7.453  10.135
   77PRO    HD2 1062   7.882   7.294  10.201
   77PRO     CG 1063   8.089   7.330  10.191
   77PRO    HG1 1064   8.144   7.404  10.133
   77PRO    HG2 1065   8.086   7.231  10.145
   77PRO     CB 1066   8.152   7.313  10.327
   77PRO    HB1 1067   8.260   7.333  10.326
   77PRO    HB2 1068   8.124   7.218  10.371
   77PRO     CA 1069   8.073   7.420  10.406
   77PRO     HA 1070   8.068   7.383  10.508
   77PRO      C 1071   8.154   7.551  10.418
   77PRO      O 1072   8.147   7.638  10.335
   78SER      N 1073   8.224   7.566  10.529
   78SER      H 1074   8.228   7.491  10.596
   78SER     CA 1075   8.319   7.678  10.551
   78SER     HA 1076   8.346   7.722  10.455
   78SER     CB 1077   8.252   7.779  10.641
   78SER    HB1 1078   8.158   7.818  10.601
   78SER    HB2 1079   8.322   7.859  10.665
   78SER     OG 1080   8.216   7.720  10.765
   78SER     HG 1081   8.147   7.773  10.806
   78SER      C 1082   8.450   7.611  10.609
   78SER      O 1083   8.458   7.492  10.629
   79TYR      N 1084   8.557   7.690  10.618
   79TYR      H 1085   8.550   7.786  10.587
   79TYR     CA 1086   8.696   7.653  10.661
   79TYR     HA 1087   8.713   7.547  10.683
   79TYR     CB 1088   8.801   7.684  10.548
   79TYR    HB1 1089   8.899   7.700  10.592
   79TYR    HB2 1090   8.775   7.781  10.504
   79TYR     CG 1091   8.808   7.590  10.430
   79TYR    CD1 1092   8.704   7.589  10.341
   79TYR    HD1 1093   8.619   7.656  10.341
   79TYR    CE1 1094   8.708   7.479  10.254
   79TYR    HE1 1095   8.626   7.456  10.188
   79TYR     CZ 1096   8.817   7.383  10.255
   79TYR     OH 1097   8.825   7.295  10.151
   79TYR     HH 1098   8.897   7.234  10.171
   79TYR    CE2 1099   8.927   7.397  10.347
   79TYR    HE2 1100   9.011   7.330  10.343
   79TYR    CD2 1101   8.919   7.502  10.435
   79TYR    HD2 1102   9.000   7.518  10.505
   79TYR      C 1103   8.731   7.730  10.787
   79TYR      O 1104   8.691   7.844  10.805
   80SER      N 1105   8.820   7.677  10.869
   80SER      H 1106   8.875   7.596  10.847
   80SER     CA 1107   8.870   7.743  10.989
   80SER     HA 1108   8.819   7.836  11.014
   80SER     CB 1109   8.837   7.652  11.109
   80SER    HB1 1110   8.729   7.641  11.117
   80SER    HB2 1111   8.867   7.698  11.203
   80SER     OG 1112   8.908   7.527  11.096
   80SER     HG 1113   8.835   7.465  11.101
   80SER      C 1114   9.014   7.770  10.986
   80SER      O 1115   9.084   7.715  10.900
   81PRO      N 1116   9.063   7.843  11.083
   81PRO     CD 1117   8.991   7.940  11.161
   81PRO    HD1 1118   8.926   7.904  11.241
   81PRO    HD2 1119   8.933   7.992  11.086
   81PRO     CG 1120   9.096   8.027  11.232
   81PRO    HG1 1121   9.054   8.063  11.326
   81PRO    HG2 1122   9.125   8.110  11.168
   81PRO     CB 1123   9.212   7.930  11.232
   81PRO    HB1 1124   9.195   7.864  11.317
   81PRO    HB2 1125   9.310   7.972  11.256
   81PRO     CA 1126   9.208   7.847  11.106
   81PRO     HA 1127   9.267   7.880  11.021
   81PRO      C 1128   9.289   7.720  11.146
   81PRO      O 1129   9.409   7.728  11.164
   82THR      N 1130   9.226   7.600  11.156
   82THR      H 1131   9.127   7.601  11.176
   82THR     CA 1132   9.293   7.472  11.150
   82THR     HA 1133   9.369   7.476  11.228
   82THR     CB 1134   9.200   7.349  11.178
   82THR     HB 1135   9.275   7.270  11.192
   82THR    CG2 1136   9.112   7.353  11.304
   82THR   HG21 1137   9.056   7.446  11.296
   82THR   HG22 1138   9.052   7.263  11.313
   82THR   HG23 1139   9.180   7.353  11.390
   82THR    OG1 1140   9.108   7.323  11.070
   82THR    HG1 1141   9.058   7.245  11.093
   82THR      C 1142   9.361   7.461  11.010
   82THR      O 1143   9.477   7.420  11.004
   83SER      N 1144   9.295   7.506  10.904
   83SER      H 1145   9.205   7.552  10.915
   83SER     CA 1146   9.355   7.505  10.771
   83SER     HA 1147   9.404   7.408  10.759
   83SER     CB 1148   9.253   7.512  10.660
   83SER    HB1 1149   9.286   7.530  10.557
   83SER    HB2 1150   9.175   7.582  10.689
   83SER     OG 1151   9.191   7.383  10.647
   83SER     HG 1152   9.097   7.387  10.667
   83SER      C 1153   9.466   7.609  10.760
   83SER      O 1154   9.463   7.717  10.817
   84PRO      N 1155   9.585   7.583  10.697
   84PRO     CD 1156   9.618   7.448  10.646
   84PRO    HD1 1157   9.569   7.433  10.550
   84PRO    HD2 1158   9.591   7.373  10.721
   84PRO     CG 1159   9.771   7.449  10.617
   84PRO    HG1 1160   9.800   7.403  10.522
   84PRO    HG2 1161   9.825   7.397  10.696
   84PRO     CB 1162   9.800   7.604  10.602
   84PRO    HB1 1163   9.816   7.635  10.499
   84PRO    HB2 1164   9.895   7.634  10.646
   84PRO     CA 1165   9.692   7.680  10.677
   84PRO     HA 1166   9.722   7.720  10.774
   84PRO      C 1167   9.639   7.794  10.585
   84PRO      O 1168   9.565   7.764  10.489
   85SER      N 1169   9.666   7.917  10.621
   85SER      H 1170   9.735   7.929  10.695
   85SER     CA 1171   9.618   8.039  10.556
   85SER     HA 1172   9.612   8.008  10.452
   85SER     CB 1173   9.483   8.084  10.614
   85SER    HB1 1174   9.500   8.124  10.715
   85SER    HB2 1175   9.415   7.999  10.613
   85SER     OG 1176   9.424   8.182  10.531
   85SER     HG 1177   9.331   8.190  10.555
   85SER      C 1178   9.717   8.156  10.549
   85SER      O 1179   9.811   8.159  10.633
   86TYR      N 1180   9.700   8.251  10.460
   86TYR      H 1181   9.611   8.248  10.414
   86TYR     CA 1182   9.779   8.369  10.444
   86TYR     HA 1183   9.881   8.354  10.478
   86TYR     CB 1184   9.768   8.418  10.297
   86TYR    HB1 1185   9.675   8.473  10.280
   86TYR    HB2 1186   9.760   8.332  10.231
   86TYR     CG 1187   9.878   8.499  10.248
   86TYR    CD1 1188  10.011   8.454  10.250
   86TYR    HD1 1189  10.029   8.357  10.295
   86TYR    CE1 1190  10.115   8.519  10.183
   86TYR    HE1 1191  10.212   8.472  10.171
   86TYR     CZ 1192  10.084   8.640  10.122
   86TYR     OH 1193  10.172   8.701  10.029
   86TYR     HH 1194  10.256   8.656  10.023
   86TYR    CE2 1195   9.957   8.692  10.127
   86TYR    HE2 1196   9.937   8.790  10.088
   86TYR    CD2 1197   9.860   8.624  10.190
   86TYR    HD2 1198   9.764   8.672  10.202
   86TYR      C 1199   9.723   8.481  10.536
   86TYR      O 1200   9.793   8.536  10.620
   87SER      N 1201   9.592   8.500  10.537
   87SER      H 1202   9.540   8.438  10.477
   87SER     CA 1203   9.516   8.576  10.629
   87SER     HA 1204   9.579   8.616  10.708
   87SER     CB 1205   9.439   8.696  10.567
   87SER    HB1 1206   9.379   8.751  10.640
   87SER    HB2 1207   9.358   8.670  10.499
   87SER     OG 1208   9.527   8.787  10.509
   87SER     HG 1209   9.545   8.762  10.418
   87SER      C 1210   9.414   8.479  10.691
   87SER      O 1211   9.300   8.468  10.637
   88PRO      N 1212   9.437   8.428  10.811
   88PRO     CD 1213   9.571   8.422  10.877
   88PRO    HD1 1214   9.599   8.512  10.932
   88PRO    HD2 1215   9.646   8.403  10.800
   88PRO     CG 1216   9.572   8.292  10.961
   88PRO    HG1 1217   9.637   8.303  11.048
   88PRO    HG2 1218   9.603   8.208  10.899
   88PRO     CB 1219   9.427   8.283  11.006
   88PRO    HB1 1220   9.422   8.343  11.097
   88PRO    HB2 1221   9.407   8.178  11.024
   88PRO     CA 1222   9.348   8.345  10.890
   88PRO     HA 1223   9.320   8.262  10.826
   88PRO      C 1224   9.221   8.413  10.940
   88PRO      O 1225   9.126   8.338  10.970
   89THR      N 1226   9.207   8.543  10.924
   89THR      H 1227   9.291   8.592  10.896
   89THR     CA 1228   9.080   8.615  10.957
   89THR     HA 1229   9.032   8.554  11.034
   89THR     CB 1230   9.097   8.755  11.001
   89THR     HB 1231   9.000   8.801  11.021
   89THR    CG2 1232   9.161   8.772  11.136
   89THR   HG21 1233   9.256   8.719  11.147
   89THR   HG22 1234   9.178   8.878  11.152
   89THR   HG23 1235   9.091   8.739  11.213
   89THR    OG1 1236   9.173   8.839  10.919
   89THR    HG1 1237   9.122   8.854  10.839
   89THR      C 1238   8.982   8.612  10.843
   89THR      O 1239   8.865   8.632  10.871
   90SER      N 1240   9.015   8.580  10.722
   90SER      H 1241   9.109   8.548  10.706
   90SER     CA 1242   8.941   8.586  10.602
   90SER     HA 1243   8.905   8.687  10.584
   90SER     CB 1244   9.037   8.552  10.491
   90SER    HB1 1245   9.057   8.445  10.497
   90SER    HB2 1246   9.127   8.614  10.491
   90SER     OG 1247   8.961   8.575  10.373
   90SER     HG 1248   8.954   8.670  10.360
   90SER      C 1249   8.831   8.479  10.615
   90SER      O 1250   8.853   8.367  10.664
   91PRO      N 1251   8.710   8.503  10.570
   91PRO     CD 1252   8.615   8.397  10.555
   91PRO    HD1 1253   8.602   8.361  10.657
   91PRO    HD2 1254   8.661   8.324  10.488
   91PRO     CG 1255   8.493   8.456  10.491
   91PRO    HG1 1256   8.421   8.486  10.568
   91PRO    HG2 1257   8.449   8.385  10.421
   91PRO     CB 1258   8.537   8.581  10.417
   91PRO    HB1 1259   8.449   8.644  10.402
   91PRO    HB2 1260   8.572   8.559  10.316
   91PRO     CA 1261   8.648   8.631  10.514
   91PRO     HA 1262   8.724   8.699  10.475
   91PRO      C 1263   8.583   8.717  10.619
   91PRO      O 1264   8.522   8.819  10.591
   92SER      N 1265   8.591   8.679  10.749
   92SER      H 1266   8.634   8.591  10.772
   92SER     CA 1267   8.526   8.753  10.859
   92SER     HA 1268   8.425   8.786  10.836
   92SER     CB 1269   8.516   8.654  10.977
   92SER    HB1 1270   8.493   8.706  11.070
   92SER    HB2 1271   8.610   8.599  10.991
   92SER     OG 1272   8.423   8.549  10.962
   92SER     HG 1273   8.464   8.468  10.932
   92SER      C 1274   8.598   8.881  10.896
   92SER      O 1275   8.538   8.975  10.956
   93TYR      N 1276   8.726   8.889  10.870
   93TYR      H 1277   8.770   8.800  10.849
   93TYR     CA 1278   8.804   9.010  10.849
   93TYR     HA 1279   8.736   9.088  10.819
   93TYR     CB 1280   8.862   9.061  10.981
   93TYR    HB1 1281   8.933   8.991  11.026
   93TYR    HB2 1282   8.780   9.053  11.051
   93TYR     CG 1283   8.924   9.201  10.972
   93TYR    CD1 1284   9.067   9.206  10.973
   93TYR    HD1 1285   9.119   9.115  10.994
   93TYR    CE1 1286   9.135   9.332  10.963
   93TYR    HE1 1287   9.242   9.337  10.961
   93TYR     CZ 1288   9.064   9.453  10.938
   93TYR     OH 1289   9.133   9.572  10.929
   93TYR     HH 1290   9.081   9.647  10.900
   93TYR    CE2 1291   8.922   9.447  10.928
   93TYR    HE2 1292   8.864   9.536  10.905
   93TYR    CD2 1293   8.857   9.322  10.940
   93TYR    HD2 1294   8.749   9.324  10.939
   93TYR      C 1295   8.909   9.000  10.743
   93TYR      O 1296   8.970   8.897  10.720
   94SER      N 1297   8.939   9.112  10.673
   94SER      H 1298   8.913   9.200  10.717
   94SER     CA 1299   9.032   9.123  10.556
   94SER     HA 1300   9.103   9.040  10.559
   94SER     CB 1301   8.960   9.129  10.421
   94SER    HB1 1302   9.024   9.150  10.336
   94SER    HB2 1303   8.895   9.216  10.426
   94SER     OG 1304   8.883   9.015  10.404
   94SER     HG 1305   8.791   9.039  10.417
   94SER      C 1306   9.122   9.243  10.576
   94SER      O 1307   9.073   9.352  10.553
   95PRO      N 1308   9.251   9.228  10.628
   95PRO     CD 1309   9.308   9.105  10.686
   95PRO    HD1 1310   9.339   9.040  10.605
   95PRO    HD2 1311   9.243   9.052  10.755
   95PRO     CG 1312   9.418   9.153  10.769
   95PRO    HG1 1313   9.502   9.085  10.779
   95PRO    HG2 1314   9.377   9.167  10.869
   95PRO     CB 1315   9.467   9.277  10.706
   95PRO    HB1 1316   9.532   9.261  10.619
   95PRO    HB2 1317   9.510   9.338  10.785
   95PRO     CA 1318   9.336   9.344  10.656
   95PRO     HA 1319   9.293   9.401  10.737
   95PRO      C 1320   9.362   9.435  10.535
   95PRO      O 1321   9.375   9.556  10.556
   96THR      N 1322   9.363   9.383  10.413
   96THR      H 1323   9.337   9.286  10.403
   96THR     CA 1324   9.378   9.462  10.289
   96THR     HA 1325   9.387   9.567  10.316
   96THR     CB 1326   9.498   9.414  10.202
   96THR     HB 1327   9.495   9.467  10.107
   96THR    CG2 1328   9.626   9.461  10.266
   96THR   HG21 1329   9.699   9.434  10.190
   96THR   HG22 1330   9.625   9.568  10.287
   96THR   HG23 1331   9.637   9.400  10.355
   96THR    OG1 1332   9.495   9.277  10.168
   96THR    HG1 1333   9.531   9.234  10.246
   96THR      C 1334   9.252   9.455  10.205
   96THR      O 1335   9.166   9.364  10.223
   97SER      N 1336   9.234   9.545  10.103
   97SER      H 1337   9.298   9.622  10.098
   97SER     CA 1338   9.134   9.532   9.999
   97SER     HA 1339   9.042   9.511  10.054
   97SER     CB 1340   9.093   9.674   9.950
   97SER    HB1 1341   9.055   9.723  10.040
   97SER    HB2 1342   9.016   9.662   9.875
   97SER     OG 1343   9.199   9.739   9.883
   97SER     HG 1344   9.193   9.825   9.925
   97SER      C 1345   9.175   9.437   9.884
   97SER      O 1346   9.293   9.439   9.842
   98PRO      N 1347   9.077   9.373   9.807
   98PRO     CD 1348   8.939   9.348   9.859
   98PRO    HD1 1349   8.873   9.430   9.832
   98PRO    HD2 1350   8.936   9.333   9.967
   98PRO     CG 1351   8.889   9.229   9.784
   98PRO    HG1 1352   8.780   9.227   9.777
   98PRO    HG2 1353   8.935   9.146   9.838
   98PRO     CB 1354   8.956   9.246   9.651
   98PRO    HB1 1355   8.901   9.320   9.594
   98PRO    HB2 1356   8.966   9.150   9.601
   98PRO     CA 1357   9.096   9.289   9.690
   98PRO     HA 1358   9.144   9.202   9.736
   98PRO      C 1359   9.167   9.370   9.588
   98PRO      O 1360   9.148   9.494   9.572
   99SER      N 1361   9.259   9.307   9.521
   99SER      H 1362   9.283   9.211   9.542
   99SER     CA 1363   9.343   9.378   9.416
   99SER     HA 1364   9.403   9.458   9.459
   99SER     CB 1365   9.457   9.288   9.366
   99SER    HB1 1366   9.511   9.349   9.294
   99SER    HB2 1367   9.409   9.204   9.317
   99SER     OG 1368   9.548   9.261   9.477
   99SER     HG 1369   9.632   9.304   9.455
   99SER      C 1370   9.265   9.443   9.303
   99SER      O 1371   9.166   9.385   9.255
  100TYR      N 1372   9.309   9.564   9.262
  100TYR      H 1373   9.370   9.618   9.323
  100TYR     CA 1374   9.262   9.645   9.147
  100TYR     HA 1375   9.329   9.730   9.157
  100TYR     CB 1376   9.284   9.576   9.015
  100TYR    HB1 1377   9.267   9.643   8.930
  100TYR    HB2 1378   9.206   9.503   8.993
  100TYR     CG 1379   9.411   9.506   8.990
  100TYR    CD1 1380   9.529   9.571   8.950
  100TYR    HD1 1381   9.526   9.679   8.942
  100TYR    CE1 1382   9.649   9.510   8.934
  100TYR    HE1 1383   9.734   9.566   8.898
  100TYR     CZ 1384   9.654   9.375   8.978
  100TYR     OH 1385   9.775   9.318   8.973
  100TYR     HH 1386   9.849   9.375   8.951
  100TYR    CE2 1387   9.540   9.305   9.020
  100TYR    HE2 1388   9.551   9.205   9.059
  100TYR    CD2 1389   9.416   9.368   9.021
  100TYR    HD2 1390   9.327   9.318   9.055
  100TYR      C 1391   9.122   9.710   9.156
  100TYR      O 1392   9.107   9.819   9.094
  101SER      N 1393   9.033   9.661   9.239
  101SER      H 1394   9.054   9.581   9.297
  101SER     CA 1395   8.908   9.724   9.273
  101SER     HA 1396   8.902   9.833   9.272
  101SER     CB 1397   8.796   9.682   9.173
  101SER    HB1 1398   8.699   9.708   9.214
  101SER    HB2 1399   8.788   9.573   9.171
  101SER     OG 1400   8.824   9.747   9.050
  101SER     HG 1401   8.829   9.840   9.071
  101SER      C 1402   8.866   9.684   9.419
  101SER      O 1403   8.853   9.561   9.438
  102PRO      N 1404   8.843   9.770   9.518
  102PRO     CD 1405   8.862   9.911   9.515
  102PRO    HD1 1406   8.813   9.946   9.424
  102PRO    HD2 1407   8.965   9.949   9.514
  102PRO     CG 1408   8.787   9.976   9.631
  102PRO    HG1 1409   8.681   9.992   9.612
  102PRO    HG2 1410   8.832  10.069   9.664
  102PRO     CB 1411   8.814   9.867   9.730
  102PRO    HB1 1412   8.741   9.876   9.811
  102PRO    HB2 1413   8.911   9.892   9.772
  102PRO     CA 1414   8.795   9.736   9.653
  102PRO     HA 1415   8.846   9.653   9.703
  102PRO      C 1416   8.646   9.693   9.654
  102PRO      O 1417   8.569   9.728   9.566
  103THR      N 1418   8.605   9.620   9.761
  103THR      H 1419   8.670   9.607   9.838
  103THR     CA 1420   8.464   9.580   9.774
  103THR     HA 1421   8.438   9.539   9.676
  103THR     CB 1422   8.437   9.469   9.879
  103THR     HB 1423   8.329   9.471   9.889
  103THR    CG2 1424   8.491   9.322   9.849
  103THR   HG21 1425   8.457   9.269   9.761
  103THR   HG22 1426   8.600   9.319   9.856
  103THR   HG23 1427   8.434   9.273   9.928
  103THR    OG1 1428   8.493   9.520   9.997
  103THR    HG1 1429   8.586   9.497   9.988
  103THR      C 1430   8.365   9.698   9.804
  103THR      O 1431   8.254   9.702   9.749
  104SER      N 1432   8.418   9.801   9.873
  104SER      H 1433   8.507   9.781   9.917
  104SER     CA 1434   8.340   9.923   9.922
  104SER     HA 1435   8.240   9.888   9.948
  104SER     CB 1436   8.401   9.965  10.060
  104SER    HB1 1437   8.506   9.982  10.040
  104SER    HB2 1438   8.387   9.885  10.131
  104SER     OG 1439   8.330  10.075  10.098
  104SER     HG 1440   8.376  10.138  10.154
  104SER      C 1441   8.336  10.038   9.817
  104SER      O 1442   8.435  10.062   9.748
  105PRO      N 1443   8.221  10.104   9.797
  105PRO     CD 1444   8.106  10.085   9.885
  105PRO    HD1 1445   8.124  10.105   9.990
  105PRO    HD2 1446   8.054   9.990   9.874
  105PRO     CG 1447   8.005  10.190   9.835
  105PRO    HG1 1448   8.017  10.281   9.893
  105PRO    HG2 1449   7.902  10.154   9.844
  105PRO     CB 1450   8.042  10.216   9.691
  105PRO    HB1 1451   8.007  10.306   9.640
  105PRO    HB2 1452   7.995  10.138   9.631
  105PRO     CA 1453   8.201  10.207   9.694
  105PRO     HA 1454   8.236  10.172   9.597
  105PRO      C 1455   8.280  10.333   9.726
  105PRO      O 1456   8.298  10.364   9.843
  106SER      N 1457   8.327  10.402   9.619
  106SER      H 1458   8.302  10.375   9.525
  106SER     CA 1459   8.430  10.513   9.629
  106SER     HA 1460   8.524  10.477   9.672
  106SER     CB 1461   8.467  10.577   9.491
  106SER    HB1 1462   8.512  10.674   9.509
  106SER    HB2 1463   8.384  10.606   9.427
  106SER     OG 1464   8.552  10.485   9.427
  106SER     HG 1465   8.618  10.458   9.491
  106SER      C 1466   8.381  10.628   9.725
  106SER      O 1467   8.473  10.694   9.780
  107TYR      N 1468   8.253  10.634   9.751
  107TYR      H 1469   8.184  10.579   9.701
  107TYR     CA 1470   8.195  10.735   9.844
  107TYR     HA 1471   8.241  10.825   9.806
  107TYR     CB 1472   8.044  10.746   9.807
  107TYR    HB1 1473   8.022  10.735   9.701
  107TYR    HB2 1474   8.018  10.847   9.838
  107TYR     CG 1475   7.957  10.640   9.873
  107TYR    CD1 1476   7.896  10.540   9.799
  107TYR    HD1 1477   7.915  10.543   9.693
  107TYR    CE1 1478   7.813  10.445   9.863
  107TYR    HE1 1479   7.773  10.363   9.804
  107TYR     CZ 1480   7.783  10.460   9.999
  107TYR     OH 1481   7.678  10.383  10.040
  107TYR     HH 1482   7.647  10.413  10.126
  107TYR    CE2 1483   7.838  10.567  10.071
  107TYR    HE2 1484   7.809  10.580  10.175
  107TYR    CD2 1485   7.925  10.658  10.005
  107TYR    HD2 1486   7.967  10.740  10.061
  107TYR      C 1487   8.236  10.715   9.994
  107TYR      O 1488   8.202  10.804  10.075
  108SER      N 1489   8.292  10.600  10.026
  108SER      H 1490   8.311  10.529   9.957
  108SER     CA 1491   8.331  10.557  10.163
  108SER     HA 1492   8.246  10.587  10.224
  108SER     CB 1493   8.348  10.407  10.168
  108SER    HB1 1494   8.252  10.355  10.161
  108SER    HB2 1495   8.402  10.379  10.259
  108SER     OG 1496   8.424  10.356  10.062
  108SER     HG 1497   8.370  10.351   9.983
  108SER      C 1498   8.464  10.626  10.208
  108SER      O 1499   8.544  10.655  10.117
  109PRO      N 1500   8.498  10.629  10.338
  109PRO     CD 1501   8.402  10.653  10.447
  109PRO    HD1 1502   8.385  10.564  10.508
  109PRO    HD2 1503   8.300  10.680  10.421
  109PRO     CG 1504   8.467  10.768  10.533
  109PRO    HG1 1505   8.438  10.767  10.638
  109PRO    HG2 1506   8.462  10.867  10.488
  109PRO     CB 1507   8.609  10.728  10.518
  109PRO    HB1 1508   8.627  10.637  10.576
  109PRO    HB2 1509   8.683  10.803  10.546
  109PRO     CA 1510   8.619  10.691  10.374
  109PRO     HA 1511   8.623  10.787  10.323
  109PRO      C 1512   8.749  10.614  10.342
  109PRO      O 1513   8.760  10.487  10.354
  110THR      N 1514   8.855  10.685  10.307
  110THR      H 1515   8.856  10.786  10.310
  110THR     CA 1516   8.987  10.627  10.284
  110THR     HA 1517   8.975  10.528  10.240
  110THR     CB 1518   9.053  10.717  10.178
  110THR     HB 1519   9.148  10.676  10.141
  110THR    CG2 1520   8.966  10.728  10.054
  110THR   HG21 1521   8.889  10.803  10.074
  110THR   HG22 1522   9.034  10.757   9.973
  110THR   HG23 1523   8.921  10.633  10.026
  110THR    OG1 1524   9.061  10.847  10.222
  110THR    HG1 1525   9.121  10.895  10.163
  110THR      C 1526   9.068  10.623  10.417
  110THR      O 1527   9.061  10.722  10.489
  111SER      N 1528   9.143  10.512  10.445
  111SER      H 1529   9.135  10.437  10.377
  111SER     CA 1530   9.243  10.502  10.551
  111SER     HA 1531   9.190  10.534  10.641
  111SER     CB 1532   9.279  10.356  10.585
  111SER    HB1 1533   9.361  10.361  10.657
  111SER    HB2 1534   9.307  10.303  10.494
  111SER     OG 1535   9.166  10.288  10.637
  111SER     HG 1536   9.175  10.316  10.729
  111SER      C 1537   9.375  10.578  10.527
  111SER      O 1538   9.427  10.575  10.420
  112PRO      N 1539   9.431  10.630  10.638
  112PRO     CD 1540   9.374  10.664  10.764
  112PRO    HD1 1541   9.368  10.569  10.817
  112PRO    HD2 1542   9.275  10.707  10.745
  112PRO     CG 1543   9.456  10.764  10.831
  112PRO    HG1 1544   9.462  10.741  10.938
  112PRO    HG2 1545   9.422  10.866  10.816
  112PRO     CB 1546   9.595  10.743  10.771
  112PRO    HB1 1547   9.640  10.662  10.829
  112PRO    HB2 1548   9.658  10.832  10.766
  112PRO     CA 1549   9.564  10.690  10.629
  112PRO     HA 1550   9.561  10.770  10.555
  112PRO      C 1551   9.662  10.581  10.581
  112PRO      O 1552   9.642  10.459  10.602
  113SER      N 1553   9.776  10.623  10.532
  113SER      H 1554   9.779  10.723  10.516
  113SER     CA 1555   9.893  10.538  10.490
  113SER     HA 1556   9.862  10.480  10.403
  113SER     CB 1557   9.996  10.644  10.433
  113SER    HB1 1558   9.968  10.675  10.332
  113SER    HB2 1559  10.095  10.599  10.428
  113SER     OG 1560  10.012  10.752  10.518
  113SER     HG 1561  10.056  10.824  10.471
  113SER      C 1562   9.954  10.445  10.596
  113SER      O 1563  10.052  10.373  10.573
  114TYR      N 1564   9.899  10.459  10.719
  114TYR      H 1565   9.841  10.541  10.729
  114TYR     CA 1566   9.943  10.378  10.831
  114TYR     HA 1567  10.017  10.303  10.804
  114TYR     CB 1568  10.021  10.470  10.933
  114TYR    HB1 1569  10.105  10.514  10.880
  114TYR    HB2 1570  10.047  10.411  11.021
  114TYR     CG 1571   9.933  10.590  10.984
  114TYR    CD1 1572   9.861  10.578  11.103
  114TYR    HD1 1573   9.865  10.482  11.152
  114TYR    CE1 1574   9.794  10.686  11.158
  114TYR    HE1 1575   9.733  10.669  11.246
  114TYR     CZ 1576   9.802  10.813  11.097
  114TYR     OH 1577   9.746  10.921  11.150
  114TYR     HH 1578   9.704  10.903  11.234
  114TYR    CE2 1579   9.877  10.831  10.977
  114TYR    HE2 1580   9.876  10.928  10.930
  114TYR    CD2 1581   9.942  10.712  10.923
  114TYR    HD2 1582  10.002  10.718  10.833
  114TYR      C 1583   9.832  10.299  10.904
  114TYR      O 1584   9.873  10.231  10.999
  115SER      N 1585   9.708  10.293  10.855
  115SER      H 1586   9.690  10.341  10.768
  115SER     CA 1587   9.591  10.228  10.922
  115SER     HA 1588   9.631  10.181  11.011
  115SER     CB 1589   9.489  10.331  10.972
  115SER    HB1 1590   9.395  10.282  10.997
  115SER    HB2 1591   9.459  10.391  10.886
  115SER     OG 1592   9.537  10.412  11.078
  115SER     HG 1593   9.470  10.473  11.110
  115SER      C 1594   9.522  10.118  10.840
  115SER      O 1595   9.501  10.128  10.723
  116PRO      N 1596   9.485  10.001  10.899
  116PRO     CD 1597   9.491   9.971  11.041
  116PRO    HD1 1598   9.459  10.054  11.103
  116PRO    HD2 1599   9.590   9.933  11.068
  116PRO     CG 1600   9.381   9.857  11.063
  116PRO    HG1 1601   9.277   9.888  11.070
  116PRO    HG2 1602   9.399   9.790  11.147
  116PRO     CB 1603   9.392   9.783  10.932
  116PRO    HB1 1604   9.293   9.741  10.914
  116PRO    HB2 1605   9.470   9.708  10.932
  116PRO     CA 1606   9.417   9.894  10.830
  116PRO     HA 1607   9.481   9.853  10.752
  116PRO      C 1608   9.279   9.939  10.765
  116PRO      O 1609   9.217  10.033  10.806
  117THR      N 1610   9.234   9.860  10.670
  117THR      H 1611   9.294   9.781  10.649
  117THR     CA 1612   9.105   9.867  10.596
  117THR     HA 1613   9.099   9.950  10.525
  117THR     CB 1614   9.110   9.742  10.501
  117THR     HB 1615   9.113   9.646  10.551
  117THR    CG2 1616   8.991   9.753  10.404
  117THR   HG21 1617   8.900   9.752  10.463
  117THR   HG22 1618   9.002   9.843  10.342
  117THR   HG23 1619   8.987   9.678  10.325
  117THR    OG1 1620   9.209   9.758  10.413
  117THR    HG1 1621   9.285   9.702  10.432
  117THR      C 1622   8.991   9.858  10.704
  117THR      O 1623   8.996   9.768  10.784
  118SER      N 1624   8.898   9.955  10.696
  118SER      H 1625   8.906  10.021  10.621
  118SER     CA 1626   8.791   9.955  10.791
  118SER     HA 1627   8.824   9.927  10.891
  118SER     CB 1628   8.717  10.099  10.798
  118SER    HB1 1629   8.687  10.122  10.695
  118SER    HB2 1630   8.791  10.173  10.828
  118SER     OG 1631   8.609  10.097  10.883
  118SER     HG 1632   8.640  10.123  10.970
  118SER      C 1633   8.678   9.856  10.751
  118SER      O 1634   8.645   9.854  10.628
  119PRO      N 1635   8.614   9.779  10.845
  119PRO     CD 1636   8.646   9.761  10.987
  119PRO    HD1 1637   8.635   9.858  11.035
  119PRO    HD2 1638   8.747   9.729  11.015
  119PRO     CG 1639   8.555   9.660  11.047
  119PRO    HG1 1640   8.470   9.702  11.102
  119PRO    HG2 1641   8.611   9.607  11.123
  119PRO     CB 1642   8.505   9.583  10.922
  119PRO    HB1 1643   8.413   9.525  10.928
  119PRO    HB2 1644   8.585   9.510  10.905
  119PRO     CA 1645   8.505   9.696  10.812
  119PRO     HA 1646   8.532   9.659  10.713
  119PRO      C 1647   8.372   9.771  10.802
  119PRO      O 1648   8.281   9.765  10.888
  120SER      N 1649   8.350   9.845  10.692
  120SER      H 1650   8.427   9.853  10.627
  120SER     CA 1651   8.234   9.930  10.668
  120SER     HA 1652   8.148   9.885  10.717
  120SER     CB 1653   8.250  10.069  10.729
  120SER    HB1 1654   8.225  10.065  10.835
  120SER    HB2 1655   8.179  10.124  10.668
  120SER     OG 1656   8.376  10.125  10.724
  120SER     HG 1657   8.431  10.090  10.795
  120SER      C 1658   8.199   9.937  10.522
  120SER      O 1659   8.273   9.907  10.432
  121TYR      N 1660   8.073   9.968  10.491
  121TYR      H 1661   8.020  10.005  10.568
  121TYR     CA 1662   8.003   9.985  10.358
  121TYR     HA 1663   7.897  10.003  10.378
  121TYR     CB 1664   8.038  10.118  10.281
  121TYR    HB1 1665   7.965  10.134  10.202
  121TYR    HB2 1666   8.133  10.092  10.234
  121TYR     CG 1667   8.053  10.241  10.354
  121TYR    CD1 1668   8.167  10.269  10.433
  121TYR    HD1 1669   8.252  10.203  10.443
  121TYR    CE1 1670   8.173  10.387  10.503
  121TYR    HE1 1671   8.258  10.406  10.567
  121TYR     CZ 1672   8.077  10.489  10.488
  121TYR     OH 1673   8.070  10.594  10.570
  121TYR     HH 1674   8.002  10.652  10.533
  121TYR    CE2 1675   7.970  10.469  10.403
  121TYR    HE2 1676   7.902  10.551  10.387
  121TYR    CD2 1677   7.956  10.347  10.335
  121TYR    HD2 1678   7.875  10.327  10.266
  121TYR      C 1679   8.006   9.864  10.256
  121TYR      O 1680   7.944   9.866  10.151
  122SER      N 1681   8.089   9.761  10.280
  122SER      H 1682   8.135   9.766  10.369
  122SER     CA 1683   8.085   9.626  10.224
  122SER     HA 1684   7.983   9.601  10.193
  122SER     CB 1685   8.161   9.618  10.094
  122SER    HB1 1686   8.156   9.515  10.058
  122SER    HB2 1687   8.265   9.646  10.113
  122SER     OG 1688   8.085   9.699  10.001
  122SER     HG 1689   8.041   9.760  10.061
  122SER      C 1690   8.139   9.516  10.320
  122SER      O 1691   8.222   9.545  10.406
  123PRO      N 1692   8.089   9.398  10.320
  123PRO     CD 1693   8.137   9.282  10.396
  123PRO    HD1 1694   8.103   9.281  10.500
  123PRO    HD2 1695   8.246   9.278  10.400
  123PRO     CG 1696   8.095   9.166  10.309
  123PRO    HG1 1697   8.096   9.079  10.376
  123PRO    HG2 1698   8.157   9.167  10.219
  123PRO     CB 1699   7.954   9.208  10.265
  123PRO    HB1 1700   7.889   9.172  10.344
  123PRO    HB2 1701   7.921   9.153  10.177
  123PRO     CA 1702   7.963   9.363  10.257
  123PRO     HA 1703   7.970   9.393  10.153
  123PRO      C 1704   7.833   9.422  10.310
  123PRO      O 1705   7.833   9.455  10.431
  124THR      N 1706   7.722   9.424  10.236
  124THR      H 1707   7.730   9.411  10.136
  124THR     CA 1708   7.594   9.478  10.279
  124THR     HA 1709   7.609   9.508  10.382
  124THR     CB 1710   7.538   9.592  10.191
  124THR     HB 1711   7.432   9.603  10.212
  124THR    CG2 1712   7.618   9.722  10.213
  124THR   HG21 1713   7.614   9.760  10.315
  124THR   HG22 1714   7.719   9.714  10.174
  124THR   HG23 1715   7.573   9.802  10.154
  124THR    OG1 1716   7.551   9.556  10.057
  124THR    HG1 1717   7.538   9.634  10.002
  124THR      C 1718   7.482   9.366  10.287
  124THR      O 1719   7.369   9.398  10.328
  125SER      N 1720   7.516   9.244  10.243
  125SER      H 1721   7.608   9.227  10.206
  125SER     CA 1722   7.425   9.125  10.236
  125SER     HA 1723   7.339   9.142  10.301
  125SER     CB 1724   7.368   9.116  10.097
  125SER    HB1 1725   7.317   9.021  10.081
  125SER    HB2 1726   7.448   9.118  10.023
  125SER     OG 1727   7.276   9.225  10.065
  125SER     HG 1728   7.264   9.223   9.970
  125SER      C 1729   7.500   8.991  10.269
  125SER      O 1730   7.621   8.984  10.247
  126PRO      N 1731   7.437   8.875  10.306
  126PRO     CD 1732   7.298   8.870  10.353
  126PRO    HD1 1733   7.229   8.844  10.272
  126PRO    HD2 1734   7.253   8.963  10.386
  126PRO     CG 1735   7.300   8.750  10.456
  126PRO    HG1 1736   7.200   8.714  10.481
  126PRO    HG2 1737   7.346   8.773  10.552
  126PRO     CB 1738   7.380   8.645  10.379
  126PRO    HB1 1739   7.321   8.601  10.299
  126PRO    HB2 1740   7.422   8.571  10.447
  126PRO     CA 1741   7.491   8.734  10.326
  126PRO     HA 1742   7.577   8.730  10.393
  126PRO      C 1743   7.539   8.668  10.194
  126PRO      O 1744   7.497   8.710  10.088
  127SER      N 1745   7.623   8.564  10.204
  127SER      H 1746   7.644   8.540  10.300
  127SER     CA 1747   7.675   8.486  10.089
  127SER     HA 1748   7.753   8.426  10.135
  127SER     CB 1749   7.563   8.392  10.043
  127SER    HB1 1750   7.612   8.309   9.993
  127SER    HB2 1751   7.486   8.451   9.993
  127SER     OG 1752   7.519   8.320  10.154
  127SER     HG 1753   7.597   8.290  10.202
  127SER      C 1754   7.730   8.573   9.982
  127SER      O 1755   7.717   8.548   9.863
  128TYR      N 1756   7.813   8.670  10.023
  128TYR      H 1757   7.823   8.676  10.123
  128TYR     CA 1758   7.877   8.763   9.932
  128TYR     HA 1759   7.807   8.777   9.850
  128TYR     CB 1760   7.882   8.899  10.004
  128TYR    HB1 1761   7.918   8.880  10.105
  128TYR    HB2 1762   7.778   8.932  10.007
  128TYR     CG 1763   7.965   9.000   9.930
  128TYR    CD1 1764   8.105   9.020   9.959
  128TYR    HD1 1765   8.151   8.959  10.035
  128TYR    CE1 1766   8.176   9.108   9.874
  128TYR    HE1 1767   8.282   9.116   9.888
  128TYR     CZ 1768   8.115   9.183   9.774
  128TYR     OH 1769   8.186   9.274   9.696
  128TYR     HH 1770   8.125   9.321   9.638
  128TYR    CE2 1771   7.982   9.167   9.750
  128TYR    HE2 1772   7.935   9.219   9.668
  128TYR    CD2 1773   7.910   9.069   9.823
  128TYR    HD2 1774   7.807   9.049   9.798
  128TYR      C 1775   8.022   8.714   9.876
  128TYR      O 1776   8.086   8.633   9.938
  129SER      N 1777   8.059   8.764   9.754
  129SER      H 1778   7.993   8.812   9.695
  129SER     CA 1779   8.197   8.748   9.695
  129SER     HA 1780   8.258   8.731   9.784
  129SER     CB 1781   8.213   8.608   9.625
  129SER    HB1 1782   8.201   8.531   9.702
  129SER    HB2 1783   8.304   8.587   9.569
  129SER     OG 1784   8.105   8.580   9.535
  129SER     HG 1785   8.023   8.568   9.583
  129SER      C 1786   8.243   8.869   9.617
  129SER      O 1787   8.159   8.937   9.554
  130PRO      N 1788   8.371   8.894   9.612
  130PRO     CD 1789   8.478   8.810   9.675
  130PRO    HD1 1790   8.486   8.710   9.634
  130PRO    HD2 1791   8.457   8.799   9.781
  130PRO     CG 1792   8.607   8.884   9.652
  130PRO    HG1 1793   8.659   8.851   9.563
  130PRO    HG2 1794   8.679   8.869   9.733
  130PRO     CB 1795   8.563   9.029   9.642
  130PRO    HB1 1796   8.628   9.090   9.579
  130PRO    HB2 1797   8.549   9.068   9.743
  130PRO     CA 1798   8.428   9.020   9.568
  130PRO     HA 1799   8.368   9.101   9.610
  130PRO      C 1800   8.420   9.041   9.418
  130PRO      O 1801   8.414   8.943   9.343
  131THR      N 1802   8.434   9.158   9.364
  131THR      H 1803   8.455   9.238   9.423
  131THR     CA 1804   8.443   9.196   9.220
  131THR     HA 1805   8.382   9.126   9.164
  131THR     CB 1806   8.413   9.344   9.196
  131THR     HB 1807   8.409   9.357   9.088
  131THR    CG2 1808   8.279   9.376   9.257
  131THR   HG21 1809   8.270   9.351   9.362
  131THR   HG22 1810   8.242   9.477   9.239
  131THR   HG23 1811   8.198   9.317   9.215
  131THR    OG1 1812   8.507   9.430   9.261
  131THR    HG1 1813   8.468   9.514   9.235
  131THR      C 1814   8.577   9.169   9.162
  131THR      O 1815   8.594   9.194   9.039
  132SER      N 1816   8.679   9.129   9.241
  132SER      H 1817   8.672   9.111   9.340
  132SER     CA 1818   8.812   9.101   9.191
  132SER     HA 1819   8.801   9.076   9.085
  132SER     CB 1820   8.905   9.222   9.191
  132SER    HB1 1821   8.902   9.284   9.281
  132SER    HB2 1822   8.877   9.298   9.118
  132SER     OG 1823   9.031   9.178   9.160
  132SER     HG 1824   9.090   9.246   9.194
  132SER      C 1825   8.872   8.985   9.275
  132SER      O 1826   8.851   8.993   9.399
  133PRO      N 1827   8.942   8.888   9.210
  133PRO     CD 1828   8.919   8.861   9.070
  133PRO    HD1 1829   8.952   8.946   9.010
  133PRO    HD2 1830   8.810   8.851   9.065
  133PRO     CG 1831   8.994   8.732   9.040
  133PRO    HG1 1832   9.090   8.743   8.989
  133PRO    HG2 1833   8.936   8.673   8.970
  133PRO     CB 1834   9.011   8.660   9.170
  133PRO    HB1 1835   9.102   8.600   9.162
  133PRO    HB2 1836   8.924   8.600   9.194
  133PRO     CA 1837   9.020   8.773   9.269
  133PRO     HA 1838   8.975   8.743   9.364
  133PRO      C 1839   9.164   8.817   9.291
  133PRO      O 1840   9.228   8.873   9.202
  134SER      N 1841   9.225   8.797   9.408
  134SER      H 1842   9.169   8.766   9.485
  134SER     CA 1843   9.361   8.845   9.437
  134SER     HA 1844   9.387   8.922   9.364
  134SER     CB 1845   9.354   8.911   9.576
  134SER    HB1 1846   9.455   8.943   9.602
  134SER    HB2 1847   9.331   8.837   9.653
  134SER     OG 1848   9.274   9.016   9.584
  134SER     HG 1849   9.185   8.982   9.572
  134SER      C 1850   9.473   8.741   9.432
  134SER      O 1851   9.583   8.783   9.385
  135TYR      N 1852   9.461   8.617   9.471
  135TYR      H 1853   9.383   8.590   9.529
  135TYR     CA 1854   9.557   8.510   9.454
  135TYR     HA 1855   9.633   8.545   9.384
  135TYR     CB 1856   9.626   8.491   9.598
  135TYR    HB1 1857   9.700   8.412   9.580
  135TYR    HB2 1858   9.556   8.461   9.675
  135TYR     CG 1859   9.695   8.619   9.649
  135TYR    CD1 1860   9.638   8.696   9.753
  135TYR    HD1 1861   9.539   8.672   9.790
  135TYR    CE1 1862   9.703   8.815   9.802
  135TYR    HE1 1863   9.646   8.871   9.874
  135TYR     CZ 1864   9.826   8.856   9.740
  135TYR     OH 1865   9.878   8.974   9.784
  135TYR     HH 1866   9.825   9.004   9.859
  135TYR    CE2 1867   9.884   8.777   9.641
  135TYR    HE2 1868   9.975   8.816   9.598
  135TYR    CD2 1869   9.818   8.659   9.597
  135TYR    HD2 1870   9.863   8.604   9.515
  135TYR      C 1871   9.505   8.376   9.388
  135TYR      O 1872   9.386   8.340   9.395
  136SER      N 1873   9.594   8.296   9.329
  136SER      H 1874   9.689   8.328   9.317
  136SER     CA 1875   9.559   8.166   9.258
  136SER     HA 1876   9.462   8.182   9.210
  136SER     CB 1877   9.660   8.132   9.149
  136SER    HB1 1878   9.624   8.043   9.098
  136SER    HB2 1879   9.759   8.122   9.195
  136SER     OG 1880   9.681   8.236   9.054
  136SER     HG 1881   9.598   8.235   9.005
  136SER      C 1882   9.546   8.055   9.366
  136SER      O 1883   9.618   8.062   9.464
  137PRO      N 1884   9.458   7.952   9.345
  137PRO     CD 1885   9.384   7.934   9.225
  137PRO    HD1 1886   9.441   7.932   9.133
  137PRO    HD2 1887   9.305   8.009   9.218
  137PRO     CG 1888   9.319   7.800   9.239
  137PRO    HG1 1889   9.399   7.728   9.218
  137PRO    HG2 1890   9.229   7.776   9.181
  137PRO     CB 1891   9.288   7.799   9.391
  137PRO    HB1 1892   9.279   7.698   9.430
  137PRO    HB2 1893   9.192   7.848   9.412
  137PRO     CA 1894   9.413   7.867   9.450
  137PRO     HA 1895   9.390   7.932   9.534
  137PRO      C 1896   9.519   7.773   9.495
  137PRO      O 1897   9.513   7.730   9.605
  138THR      N 1898   9.627   7.756   9.411
  138THR      H 1899   9.621   7.794   9.318
  138THR     CA 1900   9.738   7.657   9.435
  138THR     HA 1901   9.699   7.587   9.509
  138THR     CB 1902   9.775   7.576   9.313
  138THR     HB 1903   9.877   7.539   9.323
  138THR    CG2 1904   9.671   7.467   9.290
  138THR   HG21 1905   9.690   7.414   9.197
  138THR   HG22 1906   9.674   7.393   9.370
  138THR   HG23 1907   9.567   7.501   9.280
  138THR    OG1 1908   9.789   7.660   9.202
  138THR    HG1 1909   9.719   7.645   9.139
  138THR      C 1910   9.858   7.737   9.493
  138THR      O 1911   9.963   7.676   9.520
  139SER      N 1912   9.852   7.872   9.498
  139SER      H 1913   9.761   7.912   9.481
  139SER     CA 1914   9.957   7.959   9.546
  139SER     HA 1915  10.052   7.931   9.501
  139SER     CB 1916   9.939   8.106   9.516
  139SER    HB1 1917   9.926   8.119   9.408
  139SER    HB2 1918  10.031   8.159   9.539
  139SER     OG 1919   9.827   8.156   9.586
  139SER     HG 1920   9.751   8.121   9.538
  139SER      C 1921   9.975   7.952   9.698
  139SER      O 1922   9.886   7.918   9.776
  140PRO      N 1923  10.091   7.990   9.751
  140PRO     CD 1924  10.220   8.019   9.679
  140PRO    HD1 1925  10.216   8.097   9.603
  140PRO    HD2 1926  10.258   7.927   9.636
  140PRO     CG 1927  10.328   8.061   9.781
  140PRO    HG1 1928  10.338   8.168   9.800
  140PRO    HG2 1929  10.426   8.033   9.744
  140PRO     CB 1930  10.273   7.993   9.905
  140PRO    HB1 1931  10.310   8.034   9.999
  140PRO    HB2 1932  10.311   7.891   9.911
  140PRO     CA 1933  10.120   8.005   9.892
  140PRO     HA 1934  10.088   7.917   9.947
  140PRO      C 1935  10.061   8.138   9.956
  140PRO      O 1936  10.057   8.149  10.077
  141SER      N 1937  10.021   8.234   9.870
  141SER      H 1938  10.029   8.217   9.771
  141SER     CA 1939   9.951   8.361   9.902
  141SER     HA 1940   9.989   8.397   9.997
  141SER     CB 1941   9.979   8.464   9.791
  141SER    HB1 1942   9.944   8.563   9.822
  141SER    HB2 1943   9.936   8.421   9.701
  141SER     OG 1944  10.117   8.460   9.777
  141SER     HG 1945  10.152   8.547   9.755
  141SER      C 1946   9.803   8.346   9.928
  141SER      O 1947   9.732   8.441   9.957
  142TYR      N 1948   9.744   8.228   9.902
  142TYR      H 1949   9.797   8.148   9.871
  142TYR     CA 1950   9.605   8.199   9.904
  142TYR     HA 1951   9.557   8.292   9.873
  142TYR     CB 1952   9.561   8.090   9.812
  142TYR    HB1 1953   9.597   7.996   9.852
  142TYR    HB2 1954   9.601   8.099   9.711
  142TYR     CG 1955   9.417   8.076   9.783
  142TYR    CD1 1956   9.352   8.166   9.694
  142TYR    HD1 1957   9.401   8.252   9.651
  142TYR    CE1 1958   9.215   8.150   9.675
  142TYR    HE1 1959   9.166   8.219   9.608
  142TYR     CZ 1960   9.150   8.033   9.722
  142TYR     OH 1961   9.023   8.006   9.685
  142TYR     HH 1962   8.979   7.933   9.730
  142TYR    CE2 1963   9.217   7.937   9.805
  142TYR    HE2 1964   9.164   7.845   9.821
  142TYR    CD2 1965   9.349   7.964   9.832
  142TYR    HD2 1966   9.405   7.897   9.895
  142TYR      C 1967   9.557   8.165  10.044
  142TYR      O 1968   9.619   8.084  10.106
  143SER      N 1969   9.445   8.220  10.087
  143SER      H 1970   9.405   8.288  10.024
  143SER     CA 1971   9.377   8.189  10.219
  143SER     HA 1972   9.439   8.134  10.289
  143SER     CB 1973   9.325   8.324  10.275
  143SER    HB1 1974   9.255   8.317  10.358
  143SER    HB2 1975   9.272   8.373  10.193
  143SER     OG 1976   9.428   8.414  10.324
  143SER     HG 1977   9.497   8.413  10.257
  143SER      C 1978   9.260   8.094  10.180
  143SER      O 1979   9.167   8.148  10.118
  144PRO      N 1980   9.256   7.962  10.214
  144PRO     CD 1981   9.353   7.883  10.291
  144PRO    HD1 1982   9.409   7.948  10.359
  144PRO    HD2 1983   9.421   7.829  10.225
  144PRO     CG 1984   9.277   7.777  10.352
  144PRO    HG1 1985   9.230   7.824  10.438
  144PRO    HG2 1986   9.342   7.699  10.392
  144PRO     CB 1987   9.174   7.741  10.237
  144PRO    HB1 1988   9.083   7.694  10.275
  144PRO    HB2 1989   9.217   7.690  10.151
  144PRO     CA 1990   9.135   7.873  10.184
  144PRO     HA 1991   9.103   7.873  10.080
  144PRO      C 1992   9.010   7.937  10.248
  144PRO      O 1993   9.019   7.984  10.362
  145THR      N 1994   8.897   7.943  10.174
  145THR      H 1995   8.887   7.910  10.079
  145THR     CA 1996   8.766   8.004  10.223
  145THR     HA 1997   8.757   8.002  10.332
  145THR     CB 1998   8.762   8.154  10.172
  145THR     HB 1999   8.664   8.194  10.198
  145THR    CG2 2000   8.862   8.252  10.234
  145THR   HG21 2001   8.966   8.220  10.235
  145THR   HG22 2002   8.856   8.353  10.192
  145THR   HG23 2003   8.838   8.266  10.339
  145THR    OG1 2004   8.768   8.164  10.028
  145THR    HG1 2005   8.842   8.223  10.016
  145THR      C 2006   8.656   7.916  10.161
  145THR      O 2007   8.680   7.854  10.059
  146SER      N 2008   8.531   7.922  10.204
  146SER      H 2009   8.517   7.982  10.284
  146SER     CA 2010   8.409   7.860  10.136
  146SER     HA 2011   8.416   7.899  10.034
  146SER     CB 2012   8.401   7.708  10.150
  146SER    HB1 2013   8.302   7.672  10.122
  146SER    HB2 2014   8.427   7.676  10.251
  146SER     OG 2015   8.491   7.661  10.045
  146SER     HG 2016   8.557   7.730  10.043
  146SER      C 2017   8.286   7.935  10.192
  146SER      O 2018   8.289   7.996  10.293
  147PRO      N 2019   8.166   7.918  10.126
  147PRO     CD 2020   8.040   7.959  10.189
  147PRO    HD1 2021   8.007   8.059  10.161
  147PRO    HD2 2022   8.047   7.955  10.298
  147PRO     CG 2023   7.938   7.857  10.142
  147PRO    HG1 2024   7.838   7.896  10.162
  147PRO    HG2 2025   7.954   7.764  10.196
  147PRO     CB 2026   7.975   7.847   9.998
  147PRO    HB1 2027   7.940   7.923   9.928
  147PRO    HB2 2028   7.941   7.754   9.952
  147PRO     CA 2029   8.128   7.851  10.005
  147PRO     HA 2030   8.165   7.749   9.991
  147PRO      C 2031   8.187   7.921   9.882
  147PRO      O 2032   8.264   8.018   9.900
  148SER      N 2033   8.156   7.871   9.760
  148SER      H 2034   8.087   7.798   9.749
  148SER     CA 2035   8.187   7.937   9.626
  148SER     HA 2036   8.238   8.031   9.646
  148SER     CB 2037   8.280   7.851   9.537
  148SER    HB1 2038   8.297   7.899   9.441
  148SER    HB2 2039   8.231   7.755   9.521
  148SER     OG 2040   8.398   7.829   9.605
  148SER     HG 2041   8.454   7.906   9.601
  148SER      C 2042   8.059   7.965   9.549
  148SER      O 2043   7.964   7.886   9.551
  149TYR      N 2044   8.064   8.076   9.489
  149TYR      H 2045   8.148   8.130   9.505
  149TYR     CA 2046   7.939   8.144   9.445
  149TYR     HA 2047   7.859   8.070   9.447
  149TYR     CB 2048   7.918   8.266   9.543
  149TYR    HB1 2049   7.834   8.321   9.501
  149TYR    HB2 2050   8.008   8.326   9.537
  149TYR     CG 2051   7.893   8.230   9.683
  149TYR    CD1 2052   7.984   8.272   9.785
  149TYR    HD1 2053   8.078   8.320   9.762
  149TYR    CE1 2054   7.950   8.254   9.922
  149TYR    HE1 2055   8.020   8.285   9.998
  149TYR     CZ 2056   7.827   8.197   9.953
  149TYR     OH 2057   7.790   8.171  10.082
  149TYR     HH 2058   7.863   8.192  10.140
  149TYR    CE2 2059   7.737   8.157   9.850
  149TYR    HE2 2060   7.644   8.108   9.875
  149TYR    CD2 2061   7.769   8.173   9.718
  149TYR    HD2 2062   7.693   8.165   9.642
  149TYR      C 2063   7.954   8.196   9.303
  149TYR      O 2064   8.068   8.203   9.257
  150SER      N 2065   7.842   8.223   9.243
  150SER      H 2066   7.758   8.242   9.296
  150SER     CA 2067   7.845   8.285   9.108
  150SER     HA 2068   7.914   8.226   9.047
  150SER     CB 2069   7.711   8.282   9.032
  150SER    HB1 2070   7.740   8.280   8.927
  150SER    HB2 2071   7.656   8.373   9.058
  150SER     OG 2072   7.637   8.164   9.056
  150SER     HG 2073   7.609   8.157   9.148
  150SER      C 2074   7.903   8.430   9.115
  150SER      O 2075   7.884   8.490   9.220
  151PRO      N 2076   7.970   8.477   9.007
  151PRO     CD 2077   7.983   8.414   8.878
  151PRO    HD1 2078   7.887   8.400   8.828
  151PRO    HD2 2079   8.030   8.316   8.888
  151PRO     CG 2080   8.057   8.513   8.790
  151PRO    HG1 2081   7.983   8.570   8.733
  151PRO    HG2 2082   8.126   8.466   8.721
  151PRO     CB 2083   8.142   8.591   8.890
  151PRO    HB1 2084   8.187   8.685   8.860
  151PRO    HB2 2085   8.227   8.524   8.905
  151PRO     CA 2086   8.054   8.596   9.016
  151PRO     HA 2087   8.113   8.592   9.107
  151PRO      C 2088   7.979   8.734   9.024
  151PRO      O 2089   7.867   8.744   8.960
  152THR      N 2090   8.023   8.834   9.102
  152THR      H 2091   8.106   8.816   9.157
  152THR     CA 2092   7.961   8.973   9.121
  152THR     HA 2093   7.855   8.953   9.106
  152THR     CB 2094   7.983   9.021   9.268
  152THR     HB 2095   8.086   9.044   9.295
  152THR    CG2 2096   7.893   9.140   9.308
  152THR   HG21 2097   7.792   9.123   9.271
  152THR   HG22 2098   7.893   9.145   9.416
  152THR   HG23 2099   7.938   9.235   9.281
  152THR    OG1 2100   7.946   8.922   9.369
  152THR    HG1 2101   8.012   8.925   9.439
  152THR      C 2102   8.005   9.081   9.025
  152THR      O 2103   8.126   9.087   9.005
  153SER      N 2104   7.916   9.144   8.955
  153SER      H 2105   7.818   9.125   8.972
  153SER     CA 2106   7.946   9.243   8.853
  153SER     HA 2107   8.008   9.204   8.773
  153SER     CB 2108   7.816   9.291   8.789
  153SER    HB1 2109   7.840   9.369   8.716
  153SER    HB2 2110   7.752   9.333   8.867
  153SER     OG 2111   7.757   9.170   8.723
  153SER     HG 2112   7.664   9.191   8.707
  153SER      C 2113   8.030   9.360   8.904
  153SER      O 2114   8.012   9.391   9.023
  154PRO      N 2115   8.114   9.430   8.822
  154PRO     CD 2116   8.162   9.389   8.688
  154PRO    HD1 2117   8.078   9.378   8.620
  154PRO    HD2 2118   8.214   9.295   8.704
  154PRO     CG 2119   8.256   9.499   8.633
  154PRO    HG1 2120   8.199   9.561   8.564
  154PRO    HG2 2121   8.349   9.454   8.596
  154PRO     CB 2122   8.296   9.582   8.759
  154PRO    HB1 2123   8.285   9.689   8.738
  154PRO    HB2 2124   8.398   9.551   8.781
  154PRO     CA 2125   8.191   9.546   8.872
  154PRO     HA 2126   8.246   9.514   8.960
  154PRO      C 2127   8.103   9.672   8.898
  154PRO      O 2128   8.008   9.706   8.824
  155ASN      N 2129   8.143   9.751   8.995
  155ASN      H 2130   8.229   9.714   9.033
  155ASN     CA 2131   8.085   9.876   9.049
  155ASN     HA 2132   7.980   9.888   9.024
  155ASN     CB 2133   8.090   9.879   9.202
  155ASN    HB1 2134   8.189   9.875   9.248
  155ASN    HB2 2135   8.028   9.799   9.240
  155ASN     CG 2136   8.031  10.010   9.256
  155ASN    OD1 2137   8.094  10.115   9.258
  155ASN    ND2 2138   7.910  10.005   9.306
  155ASN   HD21 2139   7.850   9.924   9.300
  155ASN   HD22 2140   7.866  10.091   9.337
  155ASN      C 2141   8.156   9.997   8.985
  155ASN      O 2142   8.278  10.004   8.971
  156TYR      N 2143   8.076  10.101   8.947
  156TYR      H 2144   7.976  10.081   8.948
  156TYR     CA 2145   8.116  10.224   8.880
  156TYR     HA 2146   8.222  10.250   8.877
  156TYR     CB 2147   8.069  10.227   8.736
  156TYR    HB1 2148   8.092  10.319   8.683
  156TYR    HB2 2149   7.961  10.214   8.744
  156TYR     CG 2150   8.138  10.122   8.647
  156TYR    CD1 2151   8.251  10.147   8.561
  156TYR    HD1 2152   8.297  10.244   8.565
  156TYR    CE1 2153   8.311  10.043   8.484
  156TYR    HE1 2154   8.408  10.058   8.439
  156TYR     CZ 2155   8.246   9.914   8.477
  156TYR     OH 2156   8.290   9.824   8.390
  156TYR     HH 2157   8.357   9.852   8.327
  156TYR    CE2 2158   8.136   9.887   8.573
  156TYR    HE2 2159   8.100   9.786   8.575
  156TYR    CD2 2160   8.084   9.992   8.644
  156TYR    HD2 2161   8.001   9.984   8.713
  156TYR      C 2162   8.060  10.344   8.959
  156TYR      O 2163   7.956  10.322   9.023
  157SER      N 2164   8.119  10.463   8.956
  157SER      H 2165   8.209  10.457   8.911
  157SER     CA 2166   8.077  10.595   9.001
  157SER     HA 2167   7.982  10.590   9.054
  157SER     CB 2168   8.180  10.654   9.099
  157SER    HB1 2169   8.143  10.750   9.135
  157SER    HB2 2170   8.274  10.675   9.047
  157SER     OG 2171   8.200  10.571   9.214
  157SER     HG 2172   8.261  10.500   9.195
  157SER      C 2173   8.059  10.686   8.879
  157SER      O 2174   8.154  10.695   8.805
  158PRO      N 2175   7.952  10.762   8.869
  158PRO     CD 2176   7.830  10.737   8.954
  158PRO    HD1 2177   7.854  10.762   9.058
  158PRO    HD2 2178   7.808  10.631   8.951
  158PRO     CG 2179   7.719  10.815   8.897
  158PRO    HG1 2180   7.666  10.857   8.983
  158PRO    HG2 2181   7.666  10.751   8.827
  158PRO     CB 2182   7.788  10.922   8.820
  158PRO    HB1 2183   7.799  11.008   8.885
  158PRO    HB2 2184   7.724  10.959   8.739
  158PRO     CA 2185   7.917  10.857   8.760
  158PRO     HA 2186   7.894  10.802   8.669
  158PRO      C 2187   8.019  10.967   8.721
  158PRO      O 2188   8.022  11.018   8.606
  159THR      N 2189   8.106  10.999   8.819
  159THR      H 2190   8.096  10.947   8.905
  159THR     CA 2191   8.208  11.100   8.817
  159THR     HA 2192   8.203  11.154   8.722
  159THR     CB 2193   8.199  11.185   8.945
  159THR     HB 2194   8.254  11.130   9.021
  159THR    CG2 2195   8.250  11.328   8.917
  159THR   HG21 2196   8.183  11.380   8.848
  159THR   HG22 2197   8.249  11.382   9.012
  159THR   HG23 2198   8.355  11.322   8.891
  159THR    OG1 2199   8.065  11.206   8.986
  159THR    HG1 2200   8.035  11.123   9.022
  159THR      C 2201   8.345  11.036   8.807
  159THR      O 2202   8.378  10.951   8.888
  160SER      N 2203   8.440  11.093   8.722
  160SER      H 2204   8.412  11.172   8.665
  160SER     CA 2205   8.577  11.043   8.709
  160SER     HA 2206   8.571  10.940   8.674
  160SER     CB 2207   8.654  11.116   8.605
  160SER    HB1 2208   8.599  11.098   8.513
  160SER    HB2 2209   8.754  11.074   8.598
  160SER     OG 2210   8.660  11.257   8.636
  160SER     HG 2211   8.655  11.271   8.731
  160SER      C 2212   8.660  11.045   8.835
  160SER      O 2213   8.649  11.142   8.905
  161PRO      N 2214   8.753  10.946   8.853
  161PRO     CD 2215   8.770  10.833   8.758
  161PRO    HD1 2216   8.790  10.870   8.658
  161PRO    HD2 2217   8.689  10.760   8.752
  161PRO     CG 2218   8.896  10.764   8.803
  161PRO    HG1 2219   8.986  10.800   8.752
  161PRO    HG2 2220   8.892  10.659   8.774
  161PRO     CB 2221   8.904  10.789   8.950
  161PRO    HB1 2222   9.008  10.783   8.982
  161PRO    HB2 2223   8.842  10.718   9.005
  161PRO     CA 2224   8.854  10.933   8.960
  161PRO     HA 2225   8.807  10.937   9.058
  161PRO      C 2226   8.964  11.041   8.952
  161PRO      O 2227   9.011  11.082   8.844
  162ASN      N 2228   9.014  11.078   9.071
  162ASN      H 2229   8.981  11.035   9.156
  162ASN     CA 2230   9.148  11.147   9.068
  162ASN     HA 2231   9.188  11.138   8.967
  162ASN     CB 2232   9.130  11.301   9.094
  162ASN    HB1 2233   9.110  11.320   9.200
  162ASN    HB2 2234   9.057  11.339   9.023
  162ASN     CG 2235   9.262  11.381   9.068
  162ASN    OD1 2236   9.323  11.374   8.961
  162ASN    ND2 2237   9.293  11.474   9.153
  162ASN   HD21 2238   9.240  11.493   9.237
  162ASN   HD22 2239   9.367  11.544   9.149
  162ASN      C 2240   9.250  11.070   9.146
  162ASN      O 2241   9.216  10.992   9.237
  163TYR      N 2242   9.378  11.089   9.122
  163TYR      H 2243   9.403  11.155   9.050
  163TYR     CA 2244   9.485  11.012   9.176
  163TYR     HA 2245   9.449  10.916   9.213
  163TYR     CB 2246   9.573  10.966   9.053
  163TYR    HB1 2247   9.595  11.064   9.009
  163TYR    HB2 2248   9.507  10.904   8.992
  163TYR     CG 2249   9.701  10.901   9.098
  163TYR    CD1 2250   9.823  10.967   9.051
  163TYR    HD1 2251   9.812  11.060   8.998
  163TYR    CE1 2252   9.946  10.915   9.081
  163TYR    HE1 2253  10.039  10.965   9.058
  163TYR     CZ 2254   9.959  10.799   9.167
  163TYR     OH 2255  10.081  10.746   9.204
  163TYR     HH 2256  10.153  10.795   9.165
  163TYR    CE2 2257   9.842  10.728   9.211
  163TYR    HE2 2258   9.848  10.634   9.263
  163TYR    CD2 2259   9.711  10.782   9.171
  163TYR    HD2 2260   9.620  10.742   9.211
  163TYR      C 2261   9.561  11.089   9.286
  163TYR      O 2262   9.585  11.209   9.269
  164THR      N 2263   9.596  11.019   9.391
  164THR      H 2264   9.558  10.925   9.399
  164THR     CA 2265   9.696  11.042   9.491
  164THR     HA 2266   9.764  11.117   9.449
  164THR     CB 2267   9.636  11.099   9.621
  164THR     HB 2268   9.568  11.025   9.661
  164THR    CG2 2269   9.745  11.143   9.716
  164THR   HG21 2270   9.810  11.062   9.749
  164THR   HG22 2271   9.794  11.227   9.666
  164THR   HG23 2272   9.702  11.192   9.804
  164THR    OG1 2273   9.560  11.215   9.592
  164THR    HG1 2274   9.475  11.179   9.566
  164THR      C 2275   9.761  10.917   9.518
  164THR      O 2276   9.692  10.815   9.525
  165PRO      N 2277   9.897  10.909   9.540
  165PRO     CD 2278   9.994  11.015   9.521
  165PRO    HD1 2279   9.971  11.108   9.573
  165PRO    HD2 2280  10.009  11.038   9.415
  165PRO     CG 2281  10.126  10.958   9.592
  165PRO    HG1 2282  10.124  10.980   9.699
  165PRO    HG2 2283  10.218  11.011   9.564
  165PRO     CB 2284  10.115  10.813   9.575
  165PRO    HB1 2285  10.157  10.766   9.663
  165PRO    HB2 2286  10.155  10.787   9.477
  165PRO     CA 2287   9.965  10.778   9.566
  165PRO     HA 2288   9.951  10.713   9.479
  165PRO      C 2289   9.907  10.698   9.685
  165PRO      O 2290   9.869  10.757   9.785
  166THR      N 2291   9.926  10.565   9.679
  166THR      H 2292   9.972  10.526   9.598
  166THR     CA 2293   9.922  10.477   9.797
  166THR     HA 2294   9.932  10.524   9.895
  166THR     CB 2295   9.777  10.422   9.816
  166THR     HB 2296   9.774  10.351   9.898
  166THR    CG2 2297   9.676  10.528   9.871
  166THR   HG21 2298   9.576  10.492   9.894
  166THR   HG22 2299   9.713  10.576   9.962
  166THR   HG23 2300   9.650  10.602   9.796
  166THR    OG1 2301   9.735  10.362   9.697
  166THR    HG1 2302   9.748  10.417   9.620
  166THR      C 2303  10.012  10.364   9.795
  166THR      O 2304  10.052  10.320   9.694
  167SER      N 2305  10.056  10.314   9.908
  167SER      H 2306  10.001  10.330   9.992
  167SER     CA 2307  10.169  10.223   9.935
  167SER     HA 2308  10.242  10.260   9.864
  167SER     CB 2309  10.236  10.251  10.075
  167SER    HB1 2310  10.292  10.345  10.076
  167SER    HB2 2311  10.304  10.167  10.085
  167SER     OG 2312  10.139  10.240  10.171
  167SER     HG 2313  10.175  10.208  10.253
  167SER      C 2314  10.141  10.073   9.894
  167SER      O 2315  10.028  10.031   9.882
  168PRO      N 2316  10.246   9.993   9.863
  168PRO     CD 2317  10.381  10.025   9.854
  168PRO    HD1 2318  10.419  10.080   9.940
  168PRO    HD2 2319  10.400  10.092   9.770
  168PRO     CG 2320  10.461   9.896   9.840
  168PRO    HG1 2321  10.466   9.843   9.935
  168PRO    HG2 2322  10.555   9.917   9.788
  168PRO     CB 2323  10.361   9.827   9.742
  168PRO    HB1 2324  10.381   9.720   9.735
  168PRO    HB2 2325  10.359   9.871   9.642
  168PRO     CA 2326  10.224   9.861   9.800
  168PRO     HA 2327  10.150   9.866   9.720
  168PRO      C 2328  10.173   9.755   9.901
  168PRO      O 2329  10.232   9.754  10.008
  169SER      N 2330  10.075   9.673   9.866
  169SER      H 2331  10.033   9.697   9.777
  169SER     CA 2332  10.016   9.572   9.953
  169SER     HA 2333  10.086   9.551  10.034
  169SER     CB 2334   9.874   9.613   9.999
  169SER    HB1 2335   9.875   9.699  10.066
  169SER    HB2 2336   9.844   9.529  10.063
  169SER     OG 2337   9.785   9.631   9.892
  169SER     HG 2338   9.701   9.593   9.920
  169SER      C 2339  10.002   9.433   9.901
  169SER      O 2340  10.034   9.339   9.971
  170TYR      N 2341   9.976   9.432   9.769
  170TYR      H 2342   9.951   9.518   9.722
  170TYR     CA 2343   9.979   9.314   9.690
  170TYR     HA 2344  10.017   9.230   9.749
  170TYR     CB 2345   9.844   9.277   9.632
  170TYR    HB1 2346   9.765   9.255   9.704
  170TYR    HB2 2347   9.849   9.186   9.573
  170TYR     CG 2348   9.796   9.377   9.533
  170TYR    CD1 2349   9.730   9.496   9.583
  170TYR    HD1 2350   9.706   9.521   9.685
  170TYR    CE1 2351   9.674   9.588   9.490
  170TYR    HE1 2352   9.625   9.678   9.525
  170TYR     CZ 2353   9.720   9.588   9.357
  170TYR     OH 2354   9.693   9.692   9.276
  170TYR     HH 2355   9.625   9.749   9.314
  170TYR    CE2 2356   9.799   9.482   9.310
  170TYR    HE2 2357   9.825   9.483   9.205
  170TYR    CD2 2358   9.828   9.375   9.394
  170TYR    HD2 2359   9.878   9.289   9.350
  170TYR      C 2360  10.088   9.316   9.582
  170TYR      O 2361  10.139   9.206   9.537
  171SER      N 2362  10.135   9.433   9.541
  171SER      H 2363  10.100   9.520   9.579
  171SER     CA 2364  10.220   9.449   9.423
  171SER     HA 2365  10.280   9.359   9.410
  171SER     CB 2366  10.128   9.472   9.300
  171SER    HB1 2367  10.062   9.556   9.320
  171SER    HB2 2368  10.072   9.379   9.289
  171SER     OG 2369  10.205   9.494   9.185
  171SER     HG 2370  10.146   9.475   9.112
  171SER      C 2371  10.316   9.566   9.440
  171SER      O 2372  10.273   9.678   9.467
  172PRO      N 2373  10.450   9.544   9.431
  172PRO     CD 2374  10.516   9.421   9.393
  172PRO    HD1 2375  10.503   9.395   9.288
  172PRO    HD2 2376  10.476   9.332   9.443
  172PRO     CG 2377  10.666   9.442   9.437
  172PRO    HG1 2378  10.737   9.388   9.375
  172PRO    HG2 2379  10.671   9.413   9.542
  172PRO     CB 2380  10.687   9.586   9.414
  172PRO    HB1 2381  10.717   9.616   9.314
  172PRO    HB2 2382  10.762   9.623   9.484
  172PRO     CA 2383  10.547   9.650   9.441
  172PRO     HA 2384  10.538   9.693   9.541
  172PRO      C 2385  10.526   9.762   9.343
  172PRO      O 2386  10.562   9.874   9.374
  173THR      N 2387  10.477   9.733   9.221
  173THR      H 2388  10.460   9.636   9.198
  173THR     CA 2389  10.468   9.828   9.109
  173THR     HA 2390  10.536   9.911   9.125
  173THR     CB 2391  10.516   9.772   8.979
  173THR     HB 2392  10.483   9.833   8.895
  173THR    CG2 2393  10.664   9.773   8.985
  173THR   HG21 2394  10.710   9.732   8.895
  173THR   HG22 2395  10.693   9.878   8.993
  173THR   HG23 2396  10.696   9.718   9.074
  173THR    OG1 2397  10.461   9.650   8.957
  173THR    HG1 2398  10.517   9.587   9.002
  173THR      C 2399  10.329   9.908   9.100
  173THR      O 2400  10.321   9.993   9.018
  174SER      N 2401  10.236   9.894   9.196
  174SER      H 2402  10.248   9.824   9.268
  174SER     CA 2403  10.094   9.941   9.190
  174SER     HA 2404  10.093  10.017   9.112
  174SER     CB 2405  10.004   9.821   9.139
  174SER    HB1 2406   9.904   9.856   9.114
  174SER    HB2 2407   9.999   9.741   9.212
  174SER     OG 2408  10.055   9.761   9.022
  174SER     HG 2409  10.062   9.833   8.959
  174SER      C 2410  10.056  10.002   9.334
  174SER      O 2411  10.120   9.964   9.431
  175PRO      N 2412   9.953  10.089   9.339
  175PRO     CD 2413   9.883  10.144   9.230
  175PRO    HD1 2414   9.882  10.069   9.151
  175PRO    HD2 2415   9.923  10.239   9.193
  175PRO     CG 2416   9.744  10.171   9.281
  175PRO    HG1 2417   9.680  10.083   9.288
  175PRO    HG2 2418   9.707  10.257   9.224
  175PRO     CB 2419   9.771  10.217   9.422
  175PRO    HB1 2420   9.686  10.220   9.490
  175PRO    HB2 2421   9.809  10.319   9.412
  175PRO     CA 2422   9.887  10.124   9.462
  175PRO     HA 2423   9.953  10.178   9.531
  175PRO      C 2424   9.831   9.999   9.531
  175PRO      O 2425   9.829   9.889   9.474
  176SER      N 2426   9.786  10.009   9.653
  176SER      H 2427   9.782  10.105   9.684
  176SER     CA 2428   9.697   9.919   9.723
  176SER     HA 2429   9.711   9.817   9.687
  176SER     CB 2430   9.744   9.924   9.872
  176SER    HB1 2431   9.840   9.874   9.881
  176SER    HB2 2432   9.679   9.859   9.930
  176SER     OG 2433   9.757  10.055   9.921
  176SER     HG 2434   9.851  10.076   9.921
  176SER      C 2435   9.550   9.959   9.723
  176SER      O 2436   9.464   9.871   9.743
  177TYR      N 2437   9.521  10.091   9.720
  177TYR      H 2438   9.600  10.154   9.730
  177TYR     CA 2439   9.387  10.156   9.712
  177TYR     HA 2440   9.309  10.090   9.751
  177TYR     CB 2441   9.378  10.287   9.788
  177TYR    HB1 2442   9.454  10.355   9.748
  177TYR    HB2 2443   9.390  10.259   9.892
  177TYR     CG 2444   9.239  10.353   9.773
  177TYR    CD1 2445   9.124  10.307   9.841
  177TYR    HD1 2446   9.126  10.227   9.913
  177TYR    CE1 2447   9.008  10.377   9.820
  177TYR    HE1 2448   8.916  10.349   9.869
  177TYR     CZ 2449   8.999  10.495   9.744
  177TYR     OH 2450   8.886  10.571   9.741
  177TYR     HH 2451   8.813  10.539   9.794
  177TYR    CE2 2452   9.113  10.533   9.669
  177TYR    HE2 2453   9.110  10.617   9.602
  177TYR    CD2 2454   9.232  10.458   9.684
  177TYR    HD2 2455   9.317  10.476   9.620
  177TYR      C 2456   9.350  10.188   9.558
  177TYR      O 2457   9.435  10.236   9.484
  178SER      N 2458   9.226  10.160   9.519
  178SER      H 2459   9.162  10.117   9.584
  178SER     CA 2460   9.178  10.185   9.386
  178SER     HA 2461   9.243  10.258   9.337
  178SER     CB 2462   9.171  10.052   9.296
  178SER    HB1 2463   9.093  10.059   9.220
  178SER    HB2 2464   9.145   9.962   9.351
  178SER     OG 2465   9.299  10.038   9.235
  178SER     HG 2466   9.300  10.064   9.143
  178SER      C 2467   9.035  10.233   9.374
  178SER      O 2468   8.955  10.192   9.463
  179PRO      N 2469   8.991  10.305   9.269
  179PRO     CD 2470   9.078  10.382   9.185
  179PRO    HD1 2471   9.129  10.312   9.118
  179PRO    HD2 2472   9.142  10.442   9.248
  179PRO     CG 2473   8.997  10.471   9.100
  179PRO    HG1 2474   9.035  10.480   8.998
  179PRO    HG2 2475   8.992  10.570   9.145
  179PRO     CB 2476   8.862  10.398   9.101
  179PRO    HB1 2477   8.845  10.336   9.013
  179PRO    HB2 2478   8.790  10.479   9.096
  179PRO     CA 2479   8.852  10.323   9.236
  179PRO     HA 2480   8.809  10.383   9.316
  179PRO      C 2481   8.781  10.187   9.232
  179PRO      O 2482   8.843  10.080   9.210
  180THR      N 2483   8.651  10.189   9.251
  180THR      H 2484   8.612  10.278   9.275
  180THR     CA 2485   8.568  10.063   9.227
  180THR     HA 2486   8.605   9.991   9.300
  180THR     CB 2487   8.417  10.073   9.265
  180THR     HB 2488   8.357   9.991   9.224
  180THR    CG2 2489   8.403  10.058   9.415
  180THR   HG21 2490   8.441  10.150   9.457
  180THR   HG22 2491   8.298  10.043   9.441
  180THR   HG23 2492   8.468   9.977   9.450
  180THR    OG1 2493   8.352  10.183   9.209
  180THR    HG1 2494   8.261  10.153   9.209
  180THR      C 2495   8.571  10.007   9.088
  180THR      O 2496   8.562   9.886   9.068
  181SER      N 2497   8.599  10.096   8.993
  181SER      H 2498   8.637  10.185   9.019
  181SER     CA 2499   8.594  10.066   8.849
  181SER     HA 2500   8.517   9.989   8.843
  181SER     CB 2501   8.544  10.188   8.770
  181SER    HB1 2502   8.438  10.187   8.797
  181SER    HB2 2503   8.553  10.163   8.665
  181SER     OG 2504   8.617  10.307   8.804
  181SER     HG 2505   8.703  10.308   8.760
  181SER      C 2506   8.722  10.002   8.802
  181SER      O 2507   8.825  10.030   8.863
  182PRO      N 2508   8.724   9.922   8.692
  182PRO     CD 2509   8.603   9.869   8.629
  182PRO    HD1 2510   8.551   9.950   8.579
  182PRO    HD2 2511   8.536   9.819   8.699
  182PRO     CG 2512   8.649   9.773   8.519
  182PRO    HG1 2513   8.664   9.831   8.427
  182PRO    HG2 2514   8.582   9.688   8.507
  182PRO     CB 2515   8.783   9.727   8.570
  182PRO    HB1 2516   8.849   9.702   8.487
  182PRO    HB2 2517   8.779   9.638   8.633
  182PRO     CA 2518   8.838   9.848   8.641
  182PRO     HA 2519   8.895   9.809   8.726
  182PRO      C 2520   8.941   9.929   8.556
  182PRO      O 2521   8.945   9.914   8.434
  183ASN      N 2522   9.016  10.019   8.616
  183ASN      H 2523   9.008  10.022   8.717
  183ASN     CA 2524   9.103  10.118   8.550
  183ASN     HA 2525   9.048  10.147   8.460
  183ASN     CB 2526   9.088  10.255   8.623
  183ASN    HB1 2527   9.167  10.322   8.592
  183ASN    HB2 2528   9.102  10.239   8.730
  183ASN     CG 2529   8.952  10.324   8.621
  183ASN    OD1 2530   8.852  10.284   8.675
  183ASN    ND2 2531   8.943  10.442   8.564
  183ASN   HD21 2532   9.026  10.484   8.525
  183ASN   HD22 2533   8.859  10.496   8.581
  183ASN      C 2534   9.251  10.075   8.518
  183ASN      O 2535   9.311   9.997   8.597
  184TYR      N 2536   9.305  10.142   8.419
  184TYR      H 2537   9.249  10.198   8.357
  184TYR     CA 2538   9.450  10.136   8.403
  184TYR     HA 2539   9.468  10.030   8.386
  184TYR     CB 2540   9.499  10.209   8.275
  184TYR    HB1 2541   9.607  10.206   8.283
  184TYR    HB2 2542   9.472  10.315   8.279
  184TYR     CG 2543   9.467  10.148   8.134
  184TYR    CD1 2544   9.572  10.087   8.064
  184TYR    HD1 2545   9.672  10.084   8.105
  184TYR    CE1 2546   9.539  10.013   7.946
  184TYR    HE1 2547   9.618   9.961   7.895
  184TYR     CZ 2548   9.411  10.021   7.888
  184TYR     OH 2549   9.377   9.951   7.778
  184TYR     HH 2550   9.282   9.949   7.766
  184TYR    CE2 2551   9.311  10.087   7.954
  184TYR    HE2 2552   9.214  10.070   7.909
  184TYR    CD2 2553   9.337  10.154   8.079
  184TYR    HD2 2554   9.253  10.205   8.124
  184TYR      C 2555   9.519  10.192   8.528
  184TYR      O 2556   9.476  10.284   8.596
  185THR      N 2557   9.623  10.119   8.567
  185THR      H 2558   9.667  10.058   8.500
  185THR     CA 2559   9.678  10.122   8.700
  185THR     HA 2560   9.597  10.144   8.770
  185THR     CB 2561   9.728   9.989   8.755
  185THR     HB 2562   9.829   9.972   8.718
  185THR    CG2 2563   9.731   9.987   8.912
  185THR   HG21 2564   9.634  10.009   8.957
  185THR   HG22 2565   9.776   9.896   8.951
  185THR   HG23 2566   9.803  10.061   8.945
  185THR    OG1 2567   9.634   9.892   8.736
  185THR    HG1 2568   9.684   9.810   8.738
  185THR      C 2569   9.789  10.230   8.712
  185THR      O 2570   9.887  10.232   8.635
  186PRO      N 2571   9.781  10.318   8.818
  186PRO     CD 2572   9.669  10.349   8.895
  186PRO    HD1 2573   9.660  10.273   8.973
  186PRO    HD2 2574   9.577  10.358   8.837
  186PRO     CG 2575   9.704  10.473   8.975
  186PRO    HG1 2576   9.653  10.474   9.071
  186PRO    HG2 2577   9.670  10.561   8.921
  186PRO     CB 2578   9.852  10.458   8.993
  186PRO    HB1 2579   9.879  10.388   9.073
  186PRO    HB2 2580   9.902  10.552   9.018
  186PRO     CA 2581   9.896  10.394   8.865
  186PRO     HA 2582   9.903  10.476   8.794
  186PRO      C 2583  10.033  10.326   8.866
  186PRO      O 2584  10.046  10.202   8.865
  187THR      N 2585  10.143  10.405   8.873
  187THR      H 2586  10.119  10.503   8.877
  187THR     CA 2587  10.286  10.368   8.889
  187THR     HA 2588  10.295  10.282   8.955
  187THR     CB 2589  10.352  10.323   8.752
  187THR     HB 2590  10.460  10.317   8.764
  187THR    CG2 2591  10.326  10.186   8.690
  187THR   HG21 2592  10.218  10.167   8.688
  187THR   HG22 2593  10.368  10.176   8.590
  187THR   HG23 2594  10.363  10.112   8.760
  187THR    OG1 2595  10.318  10.410   8.658
  187THR    HG1 2596  10.239  10.375   8.616
  187THR      C 2597  10.365  10.483   8.946
  187THR      O 2598  10.312  10.596   8.946
  188SER      N 2599  10.484  10.458   9.005
  188SER      H 2600  10.512  10.362   9.003
  188SER     CA 2601  10.562  10.553   9.084
  188SER     HA 2602  10.555  10.651   9.035
  188SER     CB 2603  10.501  10.549   9.225
  188SER    HB1 2604  10.575  10.589   9.294
  188SER    HB2 2605  10.495  10.449   9.268
  188SER     OG 2606  10.378  10.624   9.232
  188SER     HG 2607  10.340  10.627   9.143
  188SER      C 2608  10.709  10.511   9.076
  188SER      O 2609  10.739  10.395   9.036
  189PRO      N 2610  10.803  10.592   9.124
  189PRO     CD 2611  10.786  10.730   9.170
  189PRO    HD1 2612  10.750  10.727   9.273
  189PRO    HD2 2613  10.722  10.792   9.107
  189PRO     CG 2614  10.916  10.802   9.169
  189PRO    HG1 2615  10.969  10.784   9.263
  189PRO    HG2 2616  10.913  10.906   9.136
  189PRO     CB 2617  11.002  10.718   9.069
  189PRO    HB1 2618  11.109  10.717   9.091
  189PRO    HB2 2619  10.981  10.750   8.967
  189PRO     CA 2620  10.951  10.572   9.098
  189PRO     HA 2621  10.963  10.515   9.007
  189PRO      C 2622  11.019  10.490   9.210
  189PRO      O 2623  10.967  10.490   9.323
  190ASN      N 2624  11.133  10.423   9.188
  190ASN      H 2625  11.175  10.428   9.096
  190ASN     CA 2626  11.206  10.335   9.287
  190ASN     HA 2627  11.278  10.272   9.235
  190ASN     CB 2628  11.298  10.421   9.384
  190ASN    HB1 2629  11.353  10.348   9.444
  190ASN    HB2 2630  11.243  10.483   9.456
  190ASN     CG 2631  11.391  10.514   9.312
  190ASN    OD1 2632  11.371  10.633   9.301
  190ASN    ND2 2633  11.477  10.458   9.233
  190ASN   HD21 2634  11.492  10.359   9.221
  190ASN   HD22 2635  11.538  10.518   9.179
  190ASN      C 2636  11.115  10.228   9.338
  190ASN      O 2637  11.009  10.208   9.280
  191TYR      N 2638  11.165  10.163   9.452
  191TYR      H 2639  11.252  10.197   9.491
  191TYR     CA 2640  11.086  10.062   9.534
  191TYR     HA 2641  10.981  10.088   9.543
  191TYR     CB 2642  11.109   9.920   9.467
  191TYR    HB1 2643  11.205   9.917   9.415
  191TYR    HB2 2644  11.040   9.915   9.383
  191TYR     CG 2645  11.075   9.805   9.559
  191TYR    CD1 2646  10.941   9.781   9.611
  191TYR    HD1 2647  10.860   9.844   9.578
  191TYR    CE1 2648  10.913   9.681   9.710
  191TYR    HE1 2649  10.809   9.671   9.739
  191TYR     CZ 2650  11.015   9.600   9.761
  191TYR     OH 2651  10.994   9.519   9.865
  191TYR     HH 2652  10.901   9.521   9.888
  191TYR    CE2 2653  11.147   9.601   9.693
  191TYR    HE2 2654  11.220   9.526   9.720
  191TYR    CD2 2655  11.170   9.707   9.603
  191TYR    HD2 2656  11.272   9.721   9.572
  191TYR      C 2657  11.137  10.068   9.677
  191TYR      O 2658  11.260  10.080   9.701
  192SER      N 2659  11.047  10.051   9.775
  192SER      H 2660  10.950  10.038   9.751
  192SER     CA 2661  11.089  10.015   9.915
  192SER     HA 2662  11.181   9.959   9.907
  192SER     CB 2663  11.112  10.155   9.988
  192SER    HB1 2664  11.183  10.212   9.929
  192SER    HB2 2665  11.161  10.128  10.081
  192SER     OG 2666  10.987  10.227  10.002
  192SER     HG 2667  10.996  10.280  10.081
  192SER      C 2668  10.979   9.940  10.000
  192SER      O 2669  10.857   9.955   9.972
  193PRO      N 2670  11.018   9.846  10.088
  193PRO     CD 2671  11.158   9.825  10.138
  193PRO    HD1 2672  11.202   9.913  10.184
  193PRO    HD2 2673  11.219   9.785  10.057
  193PRO     CG 2674  11.136   9.722  10.247
  193PRO    HG1 2675  11.108   9.766  10.343
  193PRO    HG2 2676  11.223   9.661  10.269
  193PRO     CB 2677  11.018   9.637  10.200
  193PRO    HB1 2678  10.983   9.583  10.288
  193PRO    HB2 2679  11.038   9.562  10.124
  193PRO     CA 2680  10.928   9.748  10.144
  193PRO     HA 2681  10.872   9.706  10.060
  193PRO      C 2682  10.827   9.801  10.245
  193PRO      O 2683  10.856   9.892  10.324
  194THR      N 2684  10.715   9.731  10.244
  194THR      H 2685  10.697   9.670  10.166
  194THR     CA 2686  10.608   9.751  10.344
  194THR     HA 2687  10.650   9.837  10.397
  194THR     CB 2688  10.472   9.793  10.285
  194THR     HB 2689  10.397   9.802  10.364
  194THR    CG2 2690  10.480   9.924  10.205
  194THR   HG21 2691  10.389   9.929  10.144
  194THR   HG22 2692  10.487  10.010  10.272
  194THR   HG23 2693  10.566   9.927  10.138
  194THR    OG1 2694  10.425   9.685  10.197
  194THR    HG1 2695  10.354   9.731  10.152
  194THR      C 2696  10.599   9.629  10.447
  194THR      O 2697  10.677   9.530  10.432
  195SER      N 2698  10.500   9.639  10.539
  195SER      H 2699  10.448   9.726  10.540
  195SER     CA 2700  10.499   9.551  10.657
  195SER     HA 2701  10.599   9.545  10.698
  195SER     CB 2702  10.416   9.600  10.777
  195SER    HB1 2703  10.411   9.526  10.857
  195SER    HB2 2704  10.314   9.626  10.749
  195SER     OG 2705  10.478   9.719  10.831
  195SER     HG 2706  10.503   9.767  10.752
  195SER      C 2707  10.446   9.409  10.628
  195SER      O 2708  10.329   9.397  10.589
  196PRO      N 2709  10.520   9.304  10.669
  196PRO     CD 2710  10.658   9.309  10.721
  196PRO    HD1 2711  10.657   9.377  10.806
  196PRO    HD2 2712  10.731   9.333  10.644
  196PRO     CG 2713  10.678   9.173  10.788
  196PRO    HG1 2714  10.651   9.174  10.893
  196PRO    HG2 2715  10.783   9.145  10.779
  196PRO     CB 2716  10.590   9.082  10.710
  196PRO    HB1 2717  10.572   8.985  10.756
  196PRO    HB2 2718  10.639   9.064  10.614
  196PRO     CA 2719  10.467   9.164  10.684
  196PRO     HA 2720  10.417   9.141  10.589
  196PRO      C 2721  10.362   9.169  10.796
  196PRO      O 2722  10.387   9.234  10.902
  197SER      N 2723  10.255   9.090  10.784
  197SER      H 2724  10.244   9.046  10.693
  197SER     CA 2725  10.164   9.071  10.888
  197SER     HA 2726  10.174   9.158  10.953
  197SER     CB 2727  10.022   9.069  10.829
  197SER    HB1 2728   9.959   9.050  10.916
  197SER    HB2 2729  10.018   8.985  10.760
  197SER     OG 2730   9.994   9.191  10.766
  197SER     HG 2731  10.038   9.182  10.681
  197SER      C 2732  10.192   8.948  10.970
  197SER      O 2733  10.237   8.847  10.915
  198TYR      N 2734  10.165   8.954  11.101
  198TYR      H 2735  10.131   9.035  11.151
  198TYR     CA 2736  10.174   8.846  11.193
  198TYR     HA 2737  10.233   8.765  11.149
  198TYR     CB 2738  10.247   8.887  11.323
  198TYR    HB1 2739  10.168   8.934  11.382
  198TYR    HB2 2740  10.323   8.958  11.289
  198TYR     CG 2741  10.316   8.781  11.410
  198TYR    CD1 2742  10.261   8.751  11.537
  198TYR    HD1 2743  10.184   8.816  11.576
  198TYR    CE1 2744  10.318   8.656  11.616
  198TYR    HE1 2745  10.277   8.643  11.715
  198TYR     CZ 2746  10.435   8.590  11.573
  198TYR     OH 2747  10.495   8.496  11.647
  198TYR     HH 2748  10.441   8.474  11.724
  198TYR    CE2 2749  10.498   8.620  11.452
  198TYR    HE2 2750  10.577   8.556  11.417
  198TYR    CD2 2751  10.434   8.712  11.367
  198TYR    HD2 2752  10.472   8.735  11.268
  198TYR      C 2753  10.033   8.787  11.213
  198TYR      O 2754   9.939   8.858  11.254
  199SER      N 2755  10.018   8.658  11.187
  199SER      H 2756  10.096   8.594  11.178
  199SER     CA 2757   9.886   8.591  11.185
  199SER     HA 2758   9.826   8.643  11.110
  199SER     CB 2759   9.911   8.445  11.151
  199SER    HB1 2760   9.817   8.398  11.180
  199SER    HB2 2761   9.995   8.403  11.206
  199SER     OG 2762   9.925   8.440  11.007
  199SER     HG 2763   9.916   8.349  10.977
  199SER      C 2764   9.829   8.590  11.324
  199SER      O 2765   9.891   8.537  11.417
  200PRO      N 2766   9.702   8.635  11.344
  200PRO     CD 2767   9.616   8.696  11.249
  200PRO    HD1 2768   9.617   8.647  11.152
  200PRO    HD2 2769   9.648   8.800  11.255
  200PRO     CG 2770   9.478   8.677  11.316
  200PRO    HG1 2771   9.444   8.574  11.300
  200PRO    HG2 2772   9.418   8.765  11.292
  200PRO     CB 2773   9.512   8.697  11.466
  200PRO    HB1 2774   9.442   8.641  11.528
  200PRO    HB2 2775   9.513   8.805  11.474
  200PRO     CA 2776   9.646   8.635  11.479
  200PRO     HA 2777   9.709   8.689  11.549
  200PRO      C 2778   9.631   8.500  11.553
  200PRO      O 2779   9.595   8.393  11.491
  201THR      N 2780   9.629   8.504  11.689
  201THR      H 2781   9.639   8.595  11.730
  201THR     CA 2782   9.596   8.393  11.773
  201THR     HA 2783   9.643   8.295  11.761
  201THR     CB 2784   9.620   8.422  11.926
  201THR     HB 2785   9.565   8.355  11.992
  201THR    CG2 2786   9.770   8.421  11.958
  201THR   HG21 2787   9.777   8.424  12.067
  201THR   HG22 2788   9.804   8.321  11.932
  201THR   HG23 2789   9.825   8.500  11.907
  201THR    OG1 2790   9.579   8.560  11.945
  201THR    HG1 2791   9.622   8.587  12.027
  201THR      C 2792   9.442   8.362  11.760
  201THR      O 2793   9.364   8.454  11.725
  202SER      N 2794   9.414   8.240  11.810
  202SER      H 2795   9.489   8.195  11.861
  202SER     CA 2796   9.284   8.169  11.805
  202SER     HA 2797   9.202   8.239  11.795
  202SER     CB 2798   9.282   8.066  11.691
  202SER    HB1 2799   9.218   7.980  11.714
  202SER    HB2 2800   9.384   8.028  11.685
  202SER     OG 2801   9.249   8.127  11.568
  202SER     HG 2802   9.155   8.148  11.567
  202SER      C 2803   9.271   8.097  11.939
  202SER      O 2804   9.380   8.067  11.999
  203PRO      N 2805   9.154   8.070  11.995
  203PRO     CD 2806   9.021   8.110  11.944
  203PRO    HD1 2807   8.994   8.043  11.862
  203PRO    HD2 2808   9.004   8.215  11.922
  203PRO     CG 2809   8.917   8.074  12.052
  203PRO    HG1 2810   8.822   8.050  12.004
  203PRO    HG2 2811   8.905   8.163  12.114
  203PRO     CB 2812   8.991   7.960  12.125
  203PRO    HB1 2813   8.975   7.872  12.063
  203PRO    HB2 2814   8.956   7.932  12.224
  203PRO     CA 2815   9.135   7.988  12.121
  203PRO     HA 2816   9.154   8.048  12.210
  203PRO      C 2817   9.223   7.855  12.136
  203PRO      O 2818   9.211   7.759  12.061
  204SER      N 2819   9.323   7.860  12.225
  204SER      H 2820   9.340   7.943  12.280
  204SER     CA 2821   9.429   7.759  12.242
  204SER     HA 2822   9.503   7.808  12.305
  204SER     CB 2823   9.385   7.632  12.317
  204SER    HB1 2824   9.474   7.586  12.360
  204SER    HB2 2825   9.337   7.564  12.248
  204SER     OG 2826   9.280   7.664  12.412
  204SER     HG 2827   9.195   7.675  12.370
  204SER      C 2828   9.508   7.726  12.118
  204SER      O 2829   9.563   7.618  12.109
  205TYR      N 2830   9.525   7.824  12.023
  205TYR      H 2831   9.477   7.911  12.043
  205TYR     CA 2832   9.610   7.801  11.913
  205TYR     HA 2833   9.694   7.737  11.937
  205TYR     CB 2834   9.531   7.738  11.797
  205TYR    HB1 2835   9.447   7.800  11.766
  205TYR    HB2 2836   9.493   7.643  11.834
  205TYR     CG 2837   9.606   7.687  11.675
  205TYR    CD1 2838   9.674   7.563  11.677
  205TYR    HD1 2839   9.685   7.514  11.773
  205TYR    CE1 2840   9.743   7.519  11.562
  205TYR    HE1 2841   9.796   7.425  11.568
  205TYR     CZ 2842   9.716   7.580  11.437
  205TYR     OH 2843   9.761   7.524  11.322
  205TYR     HH 2844   9.711   7.546  11.243
  205TYR    CE2 2845   9.637   7.697  11.433
  205TYR    HE2 2846   9.607   7.725  11.334
  205TYR    CD2 2847   9.583   7.749  11.551
  205TYR    HD2 2848   9.536   7.847  11.551
  205TYR      C 2849   9.677   7.922  11.853
  205TYR      O 2850   9.620   8.029  11.850
  206SER      N 2851   9.799   7.910  11.802
  206SER      H 2852   9.848   7.822  11.811
  206SER     CA 2853   9.858   8.014  11.715
  206SER     HA 2854   9.796   8.104  11.711
  206SER     CB 2855   9.989   8.061  11.783
  206SER    HB1 2856  10.034   8.132  11.713
  206SER    HB2 2857  10.055   7.976  11.798
  206SER     OG 2858   9.964   8.110  11.914
  206SER     HG 2859   9.901   8.054  11.959
  206SER      C 2860   9.890   7.959  11.579
  206SER      O 2861   9.969   7.866  11.572
  207PRO      N 2862   9.838   8.013  11.469
  207PRO     CD 2863   9.726   8.117  11.465
  207PRO    HD1 2864   9.760   8.206  11.518
  207PRO    HD2 2865   9.640   8.079  11.519
  207PRO     CG 2866   9.692   8.153  11.318
  207PRO    HG1 2867   9.744   8.245  11.290
  207PRO    HG2 2868   9.588   8.171  11.292
  207PRO     CB 2869   9.755   8.033  11.243
  207PRO    HB1 2870   9.777   8.053  11.138
  207PRO    HB2 2871   9.682   7.953  11.236
  207PRO     CA 2872   9.867   7.983  11.328
  207PRO     HA 2873   9.883   7.876  11.314
  207PRO      C 2874  10.007   8.036  11.286
  207PRO      O 2875  10.036   8.154  11.312
  208THR      N 2876  10.080   7.957  11.208
  208THR      H 2877  10.046   7.866  11.183
  208THR     CA 2878  10.210   7.999  11.152
  208THR     HA 2879  10.254   8.045  11.241
  208THR     CB 2880  10.303   7.888  11.094
  208THR     HB 2881  10.366   7.930  11.015
  208THR    CG2 2882  10.385   7.824  11.200
  208THR   HG21 2883  10.325   7.779  11.278
  208THR   HG22 2884  10.443   7.745  11.153
  208THR   HG23 2885  10.456   7.896  11.240
  208THR    OG1 2886  10.227   7.789  11.039
  208THR    HG1 2887  10.272   7.708  11.015
  208THR      C 2888  10.194   8.108  11.042
  208THR      O 2889  10.120   8.092  10.940
  209SER      N 2890  10.270   8.215  11.069
  209SER      H 2891  10.336   8.207  11.145
  209SER     CA 2892  10.279   8.327  10.977
  209SER     HA 2893  10.178   8.361  10.955
  209SER     CB 2894  10.356   8.446  11.044
  209SER    HB1 2895  10.362   8.529  10.973
  209SER    HB2 2896  10.456   8.418  11.076
  209SER     OG 2897  10.280   8.489  11.153
  209SER     HG 2898  10.314   8.436  11.226
  209SER      C 2899  10.335   8.295  10.840
  209SER      O 2900  10.420   8.204  10.830
  210PRO      N 2901  10.296   8.369  10.729
  210PRO     CD 2902  10.194   8.471  10.719
  210PRO    HD1 2903  10.232   8.566  10.757
  210PRO    HD2 2904  10.103   8.443  10.771
  210PRO     CG 2905  10.167   8.480  10.567
  210PRO    HG1 2906  10.132   8.581  10.546
  210PRO    HG2 2907  10.086   8.412  10.541
  210PRO     CB 2908  10.302   8.458  10.504
  210PRO    HB1 2909  10.358   8.551  10.495
  210PRO    HB2 2910  10.295   8.411  10.406
  210PRO     CA 2911  10.374   8.364  10.604
  210PRO     HA 2912  10.357   8.265  10.562
  210PRO      C 2913  10.525   8.387  10.608
  210PRO      O 2914  10.577   8.431  10.707
  211SER      N 2915  10.596   8.344  10.506
  211SER      H 2916  10.549   8.295  10.432
  211SER     CA 2917  10.745   8.360  10.496
  211SER     HA 2918  10.790   8.352  10.595
  211SER     CB 2919  10.811   8.254  10.405
  211SER    HB1 2920  10.784   8.152  10.434
  211SER    HB2 2921  10.919   8.263  10.421
  211SER     OG 2922  10.762   8.279  10.273
  211SER     HG 2923  10.817   8.225  10.216
  211SER      C 2924  10.790   8.495  10.436
  211SER      O 2925  10.899   8.543  10.462
  212TYR      N 2926  10.702   8.556  10.353
  212TYR      H 2927  10.610   8.519  10.338
  212TYR     CA 2928  10.710   8.686  10.283
  212TYR     HA 2929  10.625   8.700  10.216
  212TYR     CB 2930  10.692   8.803  10.384
  212TYR    HB1 2931  10.705   8.899  10.333
  212TYR    HB2 2932  10.764   8.800  10.465
  212TYR     CG 2933  10.556   8.796  10.442
  212TYR    CD1 2934  10.440   8.844  10.372
  212TYR    HD1 2935  10.454   8.891  10.276
  212TYR    CE1 2936  10.312   8.839  10.433
  212TYR    HE1 2937  10.225   8.876  10.381
  212TYR     CZ 2938  10.304   8.793  10.567
  212TYR     OH 2939  10.185   8.809  10.636
  212TYR     HH 2940  10.197   8.789  10.730
  212TYR    CE2 2941  10.416   8.752  10.641
  212TYR    HE2 2942  10.409   8.721  10.744
  212TYR    CD2 2943  10.540   8.740  10.573
  212TYR    HD2 2944  10.627   8.712  10.630
  212TYR      C 2945  10.831   8.696  10.190
  212TYR      O 2946  10.889   8.806  10.184
  213SER      N 2947  10.879   8.585  10.135
  213SER      H 2948  10.827   8.499  10.150
  213SER     CA 2949  11.008   8.578  10.068
  213SER     HA 2950  11.091   8.605  10.134
  213SER     CB 2951  11.025   8.431  10.031
  213SER    HB1 2952  11.119   8.423   9.976
  213SER    HB2 2953  10.940   8.393   9.974
  213SER     OG 2954  11.032   8.346  10.144
  213SER     HG 2955  11.015   8.255  10.117
  213SER      C 2956  11.016   8.650   9.937
  213SER      O 2957  10.915   8.664   9.875
  214PRO      N 2958  11.138   8.689   9.892
  214PRO     CD 2959  11.261   8.681   9.972
  214PRO    HD1 2960  11.283   8.574   9.982
  214PRO    HD2 2961  11.256   8.724  10.072
  214PRO     CG 2962  11.367   8.748   9.887
  214PRO    HG1 2963  11.452   8.680   9.879
  214PRO    HG2 2964  11.399   8.843   9.929
  214PRO     CB 2965  11.312   8.756   9.745
  214PRO    HB1 2966  11.339   8.668   9.687
  214PRO    HB2 2967  11.355   8.842   9.693
  214PRO     CA 2968  11.162   8.769   9.767
  214PRO     HA 2969  11.139   8.872   9.794
  214PRO      C 2970  11.089   8.729   9.633
  214PRO      O 2971  11.063   8.606   9.614
  215SER      N 2972  11.043   8.835   9.562
  215SER      H 2973  11.053   8.926   9.602
  215SER     CA 2974  10.944   8.808   9.446
  215SER     HA 2975  10.980   8.716   9.400
  215SER     CB 2976  10.798   8.804   9.503
  215SER    HB1 2977  10.734   8.789   9.416
  215SER    HB2 2978  10.783   8.895   9.561
  215SER     OG 2979  10.795   8.694   9.590
  215SER     HG 2980  10.852   8.695   9.667
  215SER      C 2981  10.951   8.917   9.343
  215SER      O 2982  10.984   9.030   9.371
  216SER      N 2983  10.925   8.874   9.220
  216SER      H 2984  10.899   8.777   9.203
  216SER     CA 2985  10.924   8.969   9.100
  216SER     HA 2986  11.027   9.003   9.086
  216SER     CB 2987  10.881   8.896   8.977
  216SER    HB1 2988  10.946   8.810   8.961
  216SER    HB2 2989  10.875   8.954   8.884
  216SER     OG 2990  10.754   8.834   8.987
  216SER     HG 2991  10.698   8.888   8.932
  216SER      C 2992  10.840   9.096   9.120
  216SER      O 2993  10.749   9.091   9.195
  217PRO      N 2994  10.858   9.208   9.040
  217PRO     CD 2995  10.953   9.219   8.930
  217PRO    HD1 2996  10.921   9.184   8.831
  217PRO    HD2 2997  11.046   9.165   8.948
  217PRO     CG 2998  10.981   9.367   8.920
  217PRO    HG1 2999  11.008   9.398   8.819
  217PRO    HG2 3000  11.060   9.391   8.992
  217PRO     CB 3001  10.859   9.440   8.976
  217PRO    HB1 3002  10.791   9.452   8.893
  217PRO    HB2 3003  10.892   9.526   9.035
  217PRO     CA 3004  10.793   9.336   9.073
  217PRO     HA 3005  10.833   9.368   9.170
  217PRO      C 3006  10.639   9.345   9.067
  217PRO      O 3007  10.595   9.458   9.084
  218ARG      N 3008  10.564   9.230   9.048
  218ARG      H 3009  10.613   9.142   9.036
  218ARG     CA 3010  10.420   9.226   9.066
  218ARG     HA 3011  10.383   9.328   9.071
  218ARG     CB 3012  10.356   9.174   8.940
  218ARG    HB1 3013  10.389   9.072   8.920
  218ARG    HB2 3014  10.397   9.241   8.865
  218ARG     CG 3015  10.201   9.182   8.921
  218ARG    HG1 3016  10.183   9.218   8.820
  218ARG    HG2 3017  10.166   9.265   8.982
  218ARG     CD 3018  10.132   9.044   8.950
  218ARG    HD1 3019  10.175   9.007   9.044
  218ARG    HD2 3020  10.159   8.976   8.869
  218ARG     NE 3021   9.993   9.048   8.968
  218ARG     HE 3022   9.938   9.057   8.883
  218ARG     CZ 3023   9.924   9.042   9.082
  218ARG    NH1 3024   9.979   9.045   9.199
  218ARG   HH11 3025  10.080   9.049   9.205
  218ARG   HH12 3026   9.926   9.031   9.283
  218ARG    NH2 3027   9.797   9.029   9.074
  218ARG   HH21 3028   9.748   9.023   8.986
  218ARG   HH22 3029   9.752   9.038   9.164
  218ARG      C 3030  10.376   9.168   9.197
  218ARG      O 3031  10.254   9.166   9.222
  219TYR      N 3032  10.467   9.118   9.286
  219TYR      H 3033  10.565   9.129   9.267
  219TYR     CA 3034  10.437   9.027   9.396
  219TYR     HA 3035  10.331   9.030   9.418
  219TYR     CB 3036  10.469   8.892   9.347
  219TYR    HB1 3037  10.451   8.821   9.428
  219TYR    HB2 3038  10.573   8.881   9.316
  219TYR     CG 3039  10.379   8.832   9.235
  219TYR    CD1 3040  10.423   8.791   9.104
  219TYR    HD1 3041  10.523   8.819   9.074
  219TYR    CE1 3042  10.334   8.730   9.013
  219TYR    HE1 3043  10.366   8.687   8.919
  219TYR     CZ 3044  10.204   8.705   9.053
  219TYR     OH 3045  10.123   8.638   8.967
  219TYR     HH 3046  10.162   8.660   8.882
  219TYR    CE2 3047  10.155   8.752   9.182
  219TYR    HE2 3048  10.055   8.720   9.207
  219TYR    CD2 3049  10.245   8.804   9.273
  219TYR    HD2 3050  10.200   8.829   9.367
  219TYR      C 3051  10.520   9.060   9.521
  219TYR      O 3052  10.623   9.120   9.516
  220THR      N 3053  10.471   9.009   9.634
  220THR      H 3054  10.383   8.960   9.633
  220THR     CA 3055  10.517   9.022   9.770
  220THR     HA 3056  10.426   9.029   9.829
  220THR     CB 3057  10.599   8.900   9.817
  220THR     HB 3058  10.695   8.892   9.766
  220THR    CG2 3059  10.624   8.904   9.969
  220THR   HG21 3060  10.670   9.001   9.990
  220THR   HG22 3061  10.533   8.892  10.027
  220THR   HG23 3062  10.697   8.827   9.994
  220THR    OG1 3063  10.525   8.786   9.782
  220THR    HG1 3064  10.583   8.711   9.797
  220THR      C 3065  10.597   9.155   9.797
  220THR      O 3066  10.719   9.150   9.817
  221PRO      N 3067  10.533   9.274   9.807
  221PRO     CD 3068  10.390   9.302   9.795
  221PRO    HD1 3069  10.329   9.240   9.861
  221PRO    HD2 3070  10.356   9.282   9.693
  221PRO     CG 3071  10.367   9.449   9.822
  221PRO    HG1 3072  10.325   9.445   9.922
  221PRO    HG2 3073  10.301   9.499   9.751
  221PRO     CB 3074  10.508   9.506   9.807
  221PRO    HB1 3075  10.534   9.592   9.868
  221PRO    HB2 3076  10.516   9.536   9.702
  221PRO     CA 3077  10.607   9.395   9.830
  221PRO     HA 3078  10.690   9.401   9.760
  221PRO      C 3079  10.661   9.416   9.974
  221PRO      O 3080  10.738   9.509   9.995
  222GLN      N 3081  10.615   9.330  10.065
  222GLN      H 3082  10.557   9.254  10.031
  222GLN     CA 3083  10.668   9.311  10.198
  222GLN     HA 3084  10.646   9.402  10.254
  222GLN     CB 3085  10.585   9.193  10.262
  222GLN    HB1 3086  10.624   9.170  10.361
  222GLN    HB2 3087  10.606   9.104  10.203
  222GLN     CG 3088  10.434   9.216  10.286
  222GLN    HG1 3089  10.407   9.306  10.341
  222GLN    HG2 3090  10.401   9.136  10.352
  222GLN     CD 3091  10.340   9.206  10.162
  222GLN    OE1 3092  10.353   9.114  10.082
  222GLN    NE2 3093  10.242   9.293  10.149
  222GLN   HE21 3094  10.220   9.369  10.212
  222GLN   HE22 3095  10.178   9.288  10.071
  222GLN      C 3096  10.815   9.279  10.212
  222GLN      O 3097  10.865   9.197  10.142
  223SER      N 3098  10.885   9.340  10.310
  223SER      H 3099  10.834   9.410  10.363
  223SER     CA 3100  11.009   9.280  10.361
  223SER     HA 3101  11.073   9.280  10.273
  223SER     CB 3102  11.074   9.369  10.471
  223SER    HB1 3103  11.024   9.344  10.564
  223SER    HB2 3104  11.065   9.476  10.454
  223SER     OG 3105  11.214   9.350  10.494
  223SER     HG 3106  11.242   9.424  10.549
  223SER      C 3107  10.984   9.136  10.421
  223SER      O 3108  10.872   9.101  10.472
  224PRO      N 3109  11.081   9.047  10.402
  224PRO     CD 3110  11.200   9.062  10.319
  224PRO    HD1 3111  11.250   9.155  10.346
  224PRO    HD2 3112  11.184   9.052  10.211
  224PRO     CG 3113  11.293   8.940  10.353
  224PRO    HG1 3114  11.351   8.972  10.439
  224PRO    HG2 3115  11.355   8.910  10.269
  224PRO     CB 3116  11.183   8.835  10.376
  224PRO    HB1 3117  11.220   8.744  10.424
  224PRO    HB2 3118  11.150   8.795  10.280
  224PRO     CA 3119  11.073   8.909  10.450
  224PRO     HA 3120  10.978   8.870  10.415
  224PRO      C 3121  11.076   8.883  10.599
  224PRO      O 3122  11.128   8.968  10.669
  225THR      N 3123  11.031   8.762  10.635
  225THR      H 3124  10.992   8.702  10.564
  225THR     CA 3125  11.059   8.699  10.768
  225THR     HA 3126  11.126   8.764  10.824
  225THR     CB 3127  10.939   8.702  10.862
  225THR     HB 3128  10.979   8.667  10.957
  225THR    CG2 3129  10.883   8.838  10.896
  225THR   HG21 3130  10.815   8.816  10.978
  225THR   HG22 3131  10.957   8.912  10.929
  225THR   HG23 3132  10.835   8.877  10.807
  225THR    OG1 3133  10.833   8.613  10.840
  225THR    HG1 3134  10.786   8.622  10.923
  225THR      C 3135  11.110   8.554  10.765
  225THR      O 3136  11.205   8.532  10.840
  226TYR      N 3137  11.069   8.477  10.667
  226TYR      H 3138  10.988   8.504  10.614
  226TYR     CA 3139  11.091   8.329  10.661
  226TYR     HA 3140  11.032   8.280  10.583
  226TYR     CB 3141  11.245   8.309  10.625
  226TYR    HB1 3142  11.258   8.204  10.598
  226TYR    HB2 3143  11.297   8.323  10.720
  226TYR     CG 3144  11.298   8.397  10.512
  226TYR    CD1 3145  11.273   8.359  10.381
  226TYR    HD1 3146  11.207   8.277  10.355
  226TYR    CE1 3147  11.335   8.426  10.273
  226TYR    HE1 3148  11.313   8.389  10.174
  226TYR     CZ 3149  11.420   8.539  10.298
  226TYR     OH 3150  11.486   8.597  10.199
  226TYR     HH 3151  11.540   8.673  10.222
  226TYR    CE2 3152  11.443   8.577  10.434
  226TYR    HE2 3153  11.505   8.660  10.465
  226TYR    CD2 3154  11.378   8.510  10.538
  226TYR    HD2 3155  11.402   8.540  10.639
  226TYR      C 3156  11.055   8.253  10.793
  226TYR      O 3157  11.127   8.162  10.830
  227THR      N 3158  10.935   8.278  10.849
  227THR      H 3159  10.875   8.347  10.808
  227THR     CA 3160  10.867   8.197  10.953
  227THR     HA 3161  10.909   8.222  11.050
  227THR     CB 3162  10.716   8.231  10.953
  227THR     HB 3163  10.674   8.177  10.868
  227THR    CG2 3164  10.648   8.167  11.067
  227THR   HG21 3165  10.663   8.228  11.156
  227THR   HG22 3166  10.542   8.163  11.041
  227THR   HG23 3167  10.676   8.062  11.076
  227THR    OG1 3168  10.689   8.371  10.948
  227THR    HG1 3169  10.636   8.380  10.868
  227THR      C 3170  10.882   8.046  10.906
  227THR      O 3171  10.843   8.013  10.792
  228PRO      N 3172  10.930   7.959  10.993
  228PRO     CD 3173  10.996   7.990  11.114
  228PRO    HD1 3174  10.930   8.047  11.179
  228PRO    HD2 3175  11.083   8.053  11.091
  228PRO     CG 3176  11.054   7.861  11.177
  228PRO    HG1 3177  11.040   7.857  11.285
  228PRO    HG2 3178  11.157   7.871  11.144
  228PRO     CB 3179  11.000   7.750  11.101
  228PRO    HB1 3180  10.932   7.685  11.155
  228PRO    HB2 3181  11.074   7.684  11.055
  228PRO     CA 3182  10.921   7.813  10.982
  228PRO     HA 3183  10.971   7.791  10.888
  228PRO      C 3184  10.780   7.756  10.983
  228PRO      O 3185  10.692   7.812  11.035
  229SER      N 3186  10.761   7.640  10.921
  229SER      H 3187  10.838   7.611  10.862
  229SER     CA 3188  10.635   7.562  10.900
  229SER     HA 3189  10.662   7.494  10.819
  229SER     CB 3190  10.614   7.466  11.017
  229SER    HB1 3191  10.511   7.432  11.014
  229SER    HB2 3192  10.621   7.526  11.108
  229SER     OG 3193  10.691   7.352  11.035
  229SER     HG 3194  10.661   7.308  11.115
  229SER      C 3195  10.524   7.639  10.832
  229SER      O 3196  10.407   7.639  10.879
  230SER      N 3197  10.561   7.709  10.722
  230SER      H 3198  10.645   7.684  10.673
  230SER     CA 3199  10.480   7.817  10.660
  230SER     HA 3200  10.442   7.871  10.747
  230SER     CB 3201  10.572   7.925  10.586
  230SER    HB1 3202  10.669   7.923  10.637
  230SER    HB2 3203  10.539   8.029  10.593
  230SER     OG 3204  10.590   7.887  10.452
  230SER     HG 3205  10.681   7.859  10.437
  230SER      C 3206  10.360   7.765  10.577
  230SER      O 3207  10.357   7.651  10.531
  231PRO      N 3208  10.259   7.844  10.562
  231PRO     CD 3209  10.248   7.983  10.606
  231PRO    HD1 3210  10.275   8.050  10.525
  231PRO    HD2 3211  10.303   8.009  10.697
  231PRO     CG 3212  10.103   7.998  10.646
  231PRO    HG1 3213  10.074   8.103  10.656
  231PRO    HG2 3214  10.100   7.946  10.742
  231PRO     CB 3215  10.036   7.920  10.534
  231PRO    HB1 3216  10.034   7.977  10.441
  231PRO    HB2 3217   9.938   7.884  10.566
  231PRO     CA 3218  10.130   7.802  10.503
  231PRO     HA 3219  10.086   7.716  10.553
  231PRO      C 3220  10.130   7.769  10.358
  231PRO      O 3221  10.172   7.844  10.273
  232SER      N 3222  10.076   7.652  10.314
  232SER      H 3223  10.047   7.580  10.378
  232SER     CA 3224  10.048   7.604  10.172
  232SER     HA 3225  10.022   7.499  10.182
  232SER     CB 3226   9.939   7.690  10.095
  232SER    HB1 3227   9.916   7.646   9.998
  232SER    HB2 3228   9.971   7.795  10.096
  232SER     OG 3229   9.825   7.686  10.178
  232SER     HG 3230   9.808   7.774  10.213
  232SER      C 3231  10.190   7.606  10.096
  232SER      O 3232  10.204   7.642   9.984
  233TYR      N 3233  10.297   7.573  10.168
  233TYR      H 3234  10.282   7.540  10.262
  233TYR     CA 3235  10.435   7.572  10.109
  233TYR     HA 3236  10.451   7.659  10.046
  233TYR     CB 3237  10.527   7.595  10.231
  233TYR    HB1 3238  10.498   7.532  10.315
  233TYR    HB2 3239  10.516   7.700  10.259
  233TYR     CG 3240  10.674   7.575  10.206
  233TYR    CD1 3241  10.736   7.450  10.227
  233TYR    HD1 3242  10.678   7.373  10.275
  233TYR    CE1 3243  10.862   7.413  10.185
  233TYR    HE1 3244  10.895   7.310  10.192
  233TYR     CZ 3245  10.939   7.516  10.121
  233TYR     OH 3246  11.068   7.489  10.081
  233TYR     HH 3247  11.118   7.569  10.060
  233TYR    CE2 3248  10.882   7.648  10.105
  233TYR    HE2 3249  10.946   7.726  10.067
  233TYR    CD2 3250  10.753   7.677  10.142
  233TYR    HD2 3251  10.701   7.770  10.126
  233TYR      C 3252  10.481   7.437  10.043
  233TYR      O 3253  10.433   7.328  10.085
  234SER      N 3254  10.571   7.446   9.945
  234SER      H 3255  10.597   7.535   9.904
  234SER     CA 3256  10.625   7.324   9.892
  234SER     HA 3257  10.617   7.244   9.965
  234SER     CB 3258  10.550   7.275   9.758
  234SER    HB1 3259  10.443   7.264   9.780
  234SER    HB2 3260  10.603   7.188   9.722
  234SER     OG 3261  10.544   7.371   9.658
  234SER     HG 3262  10.490   7.444   9.686
  234SER      C 3263  10.777   7.337   9.858
  234SER      O 3264  10.813   7.443   9.797
  235PRO      N 3265  10.869   7.246   9.883
  235PRO     CD 3266  10.851   7.132   9.966
  235PRO    HD1 3267  10.818   7.051   9.901
  235PRO    HD2 3268  10.776   7.152  10.043
  235PRO     CG 3269  10.994   7.104  10.014
  235PRO    HG1 3270  10.996   7.001  10.051
  235PRO    HG2 3271  11.029   7.176  10.088
  235PRO     CB 3272  11.072   7.123   9.892
  235PRO    HB1 3273  11.049   7.035   9.832
  235PRO    HB2 3274  11.178   7.143   9.907
  235PRO     CA 3275  11.008   7.254   9.842
  235PRO     HA 3276  11.057   7.339   9.889
  235PRO      C 3277  11.035   7.268   9.688
  235PRO      O 3278  11.137   7.328   9.649
  236SER      N 3279  10.949   7.215   9.594
  236SER      H 3280  10.878   7.152   9.628
  236SER     CA 3281  10.950   7.243   9.448
  236SER     HA 3282  10.982   7.346   9.430
  236SER     CB 3283  11.033   7.138   9.377
  236SER    HB1 3284  11.031   7.164   9.271
  236SER    HB2 3285  11.007   7.036   9.405
  236SER     OG 3286  11.169   7.142   9.434
  236SER     HG 3287  11.180   7.209   9.502
  236SER      C 3288  10.807   7.234   9.396
  236SER      O 3289  10.730   7.138   9.420
  237SER      N 3290  10.782   7.322   9.298
  237SER      H 3291  10.863   7.374   9.266
  237SER     CA 3292  10.649   7.367   9.245
  237SER     HA 3293  10.583   7.362   9.332
  237SER     CB 3294  10.660   7.506   9.195
  237SER    HB1 3295  10.563   7.545   9.162
  237SER    HB2 3296  10.717   7.515   9.103
  237SER     OG 3297  10.713   7.603   9.288
  237SER     HG 3298  10.683   7.592   9.379
  237SER      C 3299  10.593   7.272   9.141
  237SER      O 3300  10.672   7.184   9.093
  238PRO      N 3301  10.461   7.280   9.114
  238PRO     CD 3302  10.356   7.366   9.175
  238PRO    HD1 3303  10.336   7.447   9.105
  238PRO    HD2 3304  10.381   7.394   9.278
  238PRO     CG 3305  10.227   7.281   9.184
  238PRO    HG1 3306  10.135   7.339   9.192
  238PRO    HG2 3307  10.230   7.216   9.272
  238PRO     CB 3308  10.239   7.203   9.053
  238PRO    HB1 3309  10.197   7.262   8.972
  238PRO    HB2 3310  10.190   7.106   9.062
  238PRO     CA 3311  10.391   7.179   9.031
  238PRO     HA 3312  10.413   7.079   9.067
  238PRO      C 3313  10.434   7.181   8.884
  238PRO      O 3314  10.461   7.291   8.834
  239SER      N 3315  10.430   7.066   8.825
  239SER      H 3316  10.394   6.989   8.880
  239SER     CA 3317  10.446   7.044   8.681
  239SER     HA 3318  10.522   7.111   8.642
  239SER     CB 3319  10.499   6.910   8.641
  239SER    HB1 3320  10.510   6.905   8.533
  239SER    HB2 3321  10.424   6.839   8.674
  239SER     OG 3322  10.624   6.889   8.712
  239SER     HG 3323  10.607   6.830   8.785
  239SER      C 3324  10.318   7.070   8.599
  239SER      O 3325  10.202   7.066   8.647
  240TYR      N 3326  10.339   7.126   8.480
  240TYR      H 3327  10.429   7.115   8.435
  240TYR     CA 3328  10.238   7.174   8.382
  240TYR     HA 3329  10.159   7.224   8.438
  240TYR     CB 3330  10.295   7.277   8.285
  240TYR    HB1 3331  10.240   7.283   8.191
  240TYR    HB2 3332  10.396   7.245   8.258
  240TYR     CG 3333  10.302   7.406   8.356
  240TYR    CD1 3334  10.393   7.422   8.462
  240TYR    HD1 3335  10.468   7.348   8.486
  240TYR    CE1 3336  10.401   7.547   8.526
  240TYR    HE1 3337  10.467   7.573   8.608
  240TYR     CZ 3338  10.315   7.649   8.484
  240TYR     OH 3339  10.307   7.769   8.552
  240TYR     HH 3340  10.358   7.769   8.633
  240TYR    CE2 3341  10.225   7.631   8.375
  240TYR    HE2 3342  10.172   7.721   8.349
  240TYR    CD2 3343  10.206   7.508   8.318
  240TYR    HD2 3344  10.133   7.492   8.240
  240TYR      C 3345  10.170   7.064   8.312
  240TYR      O 3346  10.227   6.984   8.239
  241SER      N 3347  10.042   7.050   8.353
  241SER      H 3348   9.990   7.110   8.416
  241SER     CA 3349   9.960   6.948   8.289
  241SER     HA 3350  10.025   6.861   8.289
  241SER     CB 3351   9.840   6.918   8.381
  241SER    HB1 3352   9.885   6.888   8.475
  241SER    HB2 3353   9.781   6.836   8.339
  241SER     OG 3354   9.772   7.037   8.394
  241SER     HG 3355   9.693   7.026   8.448
  241SER      C 3356   9.913   6.982   8.148
  241SER      O 3357   9.871   7.092   8.108
  242PRO      N 3358   9.936   6.886   8.057
  242PRO     CD 3359   9.970   6.746   8.073
  242PRO    HD1 3360   9.908   6.691   8.144
  242PRO    HD2 3361  10.076   6.743   8.095
  242PRO     CG 3362   9.952   6.673   7.938
  242PRO    HG1 3363   9.850   6.638   7.921
  242PRO    HG2 3364  10.019   6.587   7.937
  242PRO     CB 3365   9.985   6.786   7.846
  242PRO    HB1 3366   9.948   6.769   7.745
  242PRO    HB2 3367  10.090   6.812   7.844
  242PRO     CA 3368   9.919   6.909   7.910
  242PRO     HA 3369   9.979   6.993   7.874
  242PRO      C 3370   9.779   6.925   7.868
  242PRO      O 3371   9.692   6.872   7.935
  243THR      N 3372   9.757   7.001   7.757
  243THR      H 3373   9.843   7.039   7.720
  243THR     CA 3374   9.631   7.003   7.686
  243THR     HA 3375   9.548   6.960   7.743
  243THR     CB 3376   9.589   7.148   7.656
  243THR     HB 3377   9.501   7.142   7.592
  243THR    CG2 3378   9.547   7.224   7.782
  243THR   HG21 3379   9.461   7.170   7.821
  243THR   HG22 3380   9.620   7.244   7.860
  243THR   HG23 3381   9.507   7.321   7.755
  243THR    OG1 3382   9.691   7.221   7.592
  243THR    HG1 3383   9.735   7.262   7.667
  243THR      C 3384   9.631   6.933   7.545
  243THR      O 3385   9.530   6.879   7.501
  244SER      N 3386   9.747   6.921   7.477
  244SER      H 3387   9.829   6.970   7.509
  244SER     CA 3388   9.769   6.842   7.352
  244SER     HA 3389   9.669   6.813   7.317
  244SER     CB 3390   9.831   6.932   7.244
  244SER    HB1 3391   9.838   6.878   7.150
  244SER    HB2 3392   9.933   6.949   7.277
  244SER     OG 3393   9.765   7.055   7.217
  244SER     HG 3394   9.672   7.041   7.198
  244SER      C 3395   9.856   6.714   7.360
  244SER      O 3396   9.953   6.718   7.432
  245PRO      N 3397   9.825   6.598   7.301
  245PRO     CD 3398   9.708   6.577   7.211
  245PRO    HD1 3399   9.702   6.664   7.146
  245PRO    HD2 3400   9.615   6.564   7.266
  245PRO     CG 3401   9.747   6.448   7.142
  245PRO    HG1 3402   9.813   6.468   7.058
  245PRO    HG2 3403   9.652   6.405   7.109
  245PRO     CB 3404   9.807   6.372   7.252
  245PRO    HB1 3405   9.865   6.286   7.219
  245PRO    HB2 3406   9.726   6.339   7.317
  245PRO     CA 3407   9.890   6.476   7.329
  245PRO     HA 3408   9.884   6.438   7.431
  245PRO      C 3409  10.034   6.463   7.279
  245PRO      O 3410  10.077   6.521   7.180
  246LYS      N 3411  10.117   6.384   7.347
  246LYS      H 3412  10.066   6.341   7.423
  246LYS     CA 3413  10.266   6.376   7.336
  246LYS     HA 3414  10.304   6.319   7.420
  246LYS     CB 3415  10.295   6.294   7.210
  246LYS    HB1 3416  10.403   6.284   7.198
  246LYS    HB2 3417  10.260   6.342   7.119
  246LYS     CG 3418  10.233   6.154   7.216
  246LYS    HG1 3419  10.125   6.162   7.214
  246LYS    HG2 3420  10.271   6.109   7.308
  246LYS     CD 3421  10.269   6.067   7.098
  246LYS    HD1 3422  10.375   6.044   7.106
  246LYS    HD2 3423  10.249   6.116   7.003
  246LYS     CE 3424  10.176   5.946   7.096
  246LYS    HE1 3425  10.073   5.981   7.082
  246LYS    HE2 3426  10.197   5.887   7.185
  246LYS     NZ 3427  10.206   5.862   6.976
  246LYS    HZ1 3428  10.168   5.916   6.899
  246LYS    HZ2 3429  10.305   5.845   6.963
  246LYS    HZ3 3430  10.145   5.782   6.977
  246LYS      C 3431  10.337   6.507   7.346
  246LYS      O 3432  10.450   6.510   7.300
  247TYR      N 3433  10.282   6.609   7.411
  247TYR      H 3434  10.187   6.603   7.444
  247TYR     CA 3435  10.358   6.727   7.432
  247TYR     HA 3436  10.464   6.700   7.437
  247TYR     CB 3437  10.330   6.819   7.315
  247TYR    HB1 3438  10.225   6.847   7.314
  247TYR    HB2 3439  10.346   6.770   7.219
  247TYR     CG 3440  10.412   6.947   7.331
  247TYR    CD1 3441  10.356   7.062   7.385
  247TYR    HD1 3442  10.248   7.057   7.395
  247TYR    CE1 3443  10.433   7.179   7.403
  247TYR    HE1 3444  10.392   7.273   7.439
  247TYR     CZ 3445  10.566   7.178   7.363
  247TYR     OH 3446  10.644   7.288   7.398
  247TYR     HH 3447  10.599   7.353   7.451
  247TYR    CE2 3448  10.629   7.059   7.325
  247TYR    HE2 3449  10.736   7.048   7.330
  247TYR    CD2 3450  10.551   6.941   7.305
  247TYR    HD2 3451  10.603   6.853   7.269
  247TYR      C 3452  10.313   6.803   7.565
  247TYR      O 3453  10.199   6.809   7.599
  248THR      N 3454  10.405   6.859   7.641
  248THR      H 3455  10.497   6.869   7.601
  248THR     CA 3456  10.388   6.921   7.776
  248THR     HA 3457  10.282   6.938   7.793
  248THR     CB 3458  10.435   6.827   7.886
  248THR     HB 3459  10.536   6.792   7.866
  248THR    CG2 3460  10.411   6.877   8.028
  248THR   HG21 3461  10.486   6.947   8.063
  248THR   HG22 3462  10.308   6.912   8.033
  248THR   HG23 3463  10.427   6.795   8.098
  248THR    OG1 3464  10.362   6.711   7.880
  248THR    HG1 3465  10.325   6.695   7.968
  248THR      C 3466  10.463   7.056   7.784
  248THR      O 3467  10.578   7.068   7.744
  249PRO      N 3468  10.407   7.155   7.844
  249PRO     CD 3469  10.263   7.163   7.865
  249PRO    HD1 3470  10.227   7.122   7.959
  249PRO    HD2 3471  10.199   7.123   7.786
  249PRO     CG 3472  10.235   7.315   7.855
  249PRO    HG1 3473  10.144   7.328   7.915
  249PRO    HG2 3474  10.234   7.339   7.749
  249PRO     CB 3475  10.355   7.387   7.911
  249PRO    HB1 3476  10.349   7.396   8.019
  249PRO    HB2 3477  10.360   7.482   7.857
  249PRO     CA 3478  10.467   7.288   7.875
  249PRO     HA 3479  10.496   7.326   7.777
  249PRO      C 3480  10.585   7.279   7.973
  249PRO      O 3481  10.572   7.229   8.083
  250THR      N 3482  10.696   7.349   7.942
  250THR      H 3483  10.695   7.399   7.855
  250THR     CA 3484  10.821   7.354   8.021
  250THR     HA 3485  10.855   7.253   8.044
  250THR     CB 3486  10.933   7.416   7.940
  250THR     HB 3487  10.913   7.524   7.944
  250THR    CG2 3488  11.071   7.389   7.999
  250THR   HG21 3489  11.150   7.419   7.930
  250THR   HG22 3490  11.081   7.442   8.094
  250THR   HG23 3491  11.082   7.283   8.019
  250THR    OG1 3492  10.925   7.387   7.798
  250THR    HG1 3493  10.903   7.298   7.771
  250THR      C 3494  10.804   7.439   8.145
  250THR      O 3495  10.765   7.562   8.132
  251SER      N 3496  10.822   7.388   8.268
  251SER      H 3497  10.864   7.297   8.277
  251SER     CA 3498  10.815   7.457   8.395
  251SER     HA 3499  10.709   7.471   8.418
  251SER     CB 3500  10.865   7.359   8.499
  251SER    HB1 3501  10.875   7.414   8.592
  251SER    HB2 3502  10.965   7.326   8.472
  251SER     OG 3503  10.771   7.255   8.521
  251SER     HG 3504  10.800   7.200   8.594
  251SER      C 3505  10.903   7.586   8.400
  251SER      O 3506  11.022   7.577   8.358
  252PRO      N 3507  10.849   7.695   8.453
  252PRO     CD 3508  10.711   7.711   8.489
  252PRO    HD1 3509  10.681   7.635   8.562
  252PRO    HD2 3510  10.653   7.718   8.397
  252PRO     CG 3511  10.702   7.847   8.552
  252PRO    HG1 3512  10.722   7.846   8.659
  252PRO    HG2 3513  10.606   7.890   8.523
  252PRO     CB 3514  10.808   7.922   8.467
  252PRO    HB1 3515  10.829   8.020   8.508
  252PRO    HB2 3516  10.767   7.942   8.368
  252PRO     CA 3517  10.927   7.819   8.466
  252PRO     HA 3518  10.997   7.827   8.383
  252PRO      C 3519  11.000   7.818   8.599
  252PRO      O 3520  10.985   7.737   8.691
  253SER      N 3521  11.088   7.913   8.621
  253SER      H 3522  11.106   7.964   8.536
  253SER     CA 3523  11.172   7.936   8.739
  253SER     HA 3524  11.221   7.842   8.767
  253SER     CB 3525  11.291   8.030   8.700
  253SER    HB1 3526  11.345   8.049   8.793
  253SER    HB2 3527  11.249   8.118   8.653
  253SER     OG 3528  11.376   7.973   8.606
  253SER     HG 3529  11.469   7.976   8.631
  253SER      C 3530  11.087   7.988   8.854
  253SER      O 3531  11.117   7.983   8.972
  254TYR      N 3532  10.969   8.040   8.822
  254TYR      H 3533  10.953   8.035   8.722
  254TYR     CA 3534  10.855   8.067   8.919
  254TYR     HA 3535  10.863   7.995   9.000
  254TYR     CB 3536  10.883   8.200   8.982
  254TYR    HB1 3537  10.930   8.264   8.908
  254TYR    HB2 3538  10.965   8.199   9.054
  254TYR     CG 3539  10.771   8.273   9.049
  254TYR    CD1 3540  10.717   8.384   8.981
  254TYR    HD1 3541  10.755   8.416   8.885
  254TYR    CE1 3542  10.607   8.451   9.033
  254TYR    HE1 3543  10.564   8.533   8.978
  254TYR     CZ 3544  10.558   8.421   9.163
  254TYR     OH 3545  10.455   8.489   9.225
  254TYR     HH 3546  10.461   8.489   9.320
  254TYR    CE2 3547  10.628   8.327   9.239
  254TYR    HE2 3548  10.610   8.319   9.345
  254TYR    CD2 3549  10.733   8.254   9.183
  254TYR    HD2 3550  10.777   8.168   9.233
  254TYR      C 3551  10.717   8.066   8.856
  254TYR      O 3552  10.714   8.123   8.742
  255SER      N 3553  10.606   8.013   8.910
  255SER      H 3554  10.609   7.968   9.000
  255SER     CA 3555  10.476   8.005   8.849
  255SER     HA 3556  10.491   8.029   8.744
  255SER     CB 3557  10.411   7.871   8.863
  255SER    HB1 3558  10.302   7.884   8.861
  255SER    HB2 3559  10.431   7.826   8.961
  255SER     OG 3560  10.460   7.795   8.755
  255SER     HG 3561  10.485   7.709   8.789
  255SER      C 3562  10.384   8.116   8.920
  255SER      O 3563  10.377   8.109   9.042
  256PRO      N 3564  10.309   8.201   8.847
  256PRO     CD 3565  10.302   8.197   8.702
  256PRO    HD1 3566  10.244   8.114   8.659
  256PRO    HD2 3567  10.400   8.193   8.655
  256PRO     CG 3568  10.246   8.331   8.653
  256PRO    HG1 3569  10.187   8.316   8.562
  256PRO    HG2 3570  10.329   8.401   8.650
  256PRO     CB 3571  10.149   8.352   8.773
  256PRO    HB1 3572  10.071   8.281   8.745
  256PRO    HB2 3573  10.102   8.451   8.774
  256PRO     CA 3574  10.229   8.309   8.904
  256PRO     HA 3575  10.296   8.389   8.938
  256PRO      C 3576  10.153   8.281   9.031
  256PRO      O 3577  10.083   8.181   9.039
  257SER      N 3578  10.147   8.366   9.130
  257SER      H 3579  10.186   8.459   9.121
  257SER     CA 3580  10.065   8.351   9.249
  257SER     HA 3581  10.047   8.249   9.281
  257SER     CB 3582  10.144   8.428   9.350
  257SER    HB1 3583  10.088   8.451   9.440
  257SER    HB2 3584  10.181   8.522   9.309
  257SER     OG 3585  10.258   8.353   9.394
  257SER     HG 3586  10.298   8.410   9.460
  257SER      C 3587   9.926   8.413   9.241
  257SER      O 3588   9.841   8.399   9.331
  258SER      N 3589   9.890   8.478   9.129
  258SER      H 3590   9.958   8.467   9.055
  258SER     CA 3591   9.772   8.556   9.105
  258SER     HA 3592   9.686   8.519   9.160
  258SER     CB 3593   9.796   8.706   9.141
  258SER    HB1 3594   9.705   8.754   9.104
  258SER    HB2 3595   9.863   8.755   9.071
  258SER     OG 3596   9.810   8.738   9.281
  258SER     HG 3597   9.720   8.740   9.315
  258SER      C 3598   9.728   8.539   8.955
  258SER      O 3599   9.809   8.505   8.870
  259PRO      N 3600   9.597   8.558   8.933
  259PRO     CD 3601   9.485   8.576   9.025
  259PRO    HD1 3602   9.516   8.644   9.104
  259PRO    HD2 3603   9.453   8.475   9.050
  259PRO     CG 3604   9.373   8.643   8.946
  259PRO    HG1 3605   9.379   8.752   8.947
  259PRO    HG2 3606   9.277   8.602   8.976
  259PRO     CB 3607   9.394   8.584   8.807
  259PRO    HB1 3608   9.354   8.652   8.732
  259PRO    HB2 3609   9.345   8.487   8.807
  259PRO     CA 3610   9.544   8.569   8.790
  259PRO     HA 3611   9.565   8.471   8.747
  259PRO      C 3612   9.602   8.687   8.714
  259PRO      O 3613   9.690   8.764   8.757
  260GLU      N 3614   9.537   8.710   8.594
  260GLU      H 3615   9.463   8.649   8.564
  260GLU     CA 3616   9.572   8.823   8.506
  260GLU     HA 3617   9.676   8.841   8.531
  260GLU     CB 3618   9.581   8.772   8.364
  260GLU    HB1 3619   9.650   8.688   8.366
  260GLU    HB2 3620   9.625   8.851   8.304
  260GLU     CG 3621   9.452   8.721   8.294
  260GLU    HG1 3622   9.375   8.798   8.293
  260GLU    HG2 3623   9.412   8.631   8.340
  260GLU     CD 3624   9.481   8.692   8.150
  260GLU    OE1 3625   9.398   8.741   8.067
  260GLU    OE2 3626   9.583   8.619   8.112
  260GLU      C 3627   9.466   8.942   8.518
  260GLU      O 3628   9.354   8.913   8.555
  261TYR      N 3629   9.502   9.069   8.497
  261TYR      H 3630   9.598   9.083   8.470
  261TYR     CA 3631   9.420   9.186   8.508
  261TYR     HA 3632   9.321   9.162   8.547
  261TYR     CB 3633   9.487   9.280   8.601
  261TYR    HB1 3634   9.590   9.300   8.569
  261TYR    HB2 3635   9.499   9.235   8.699
  261TYR     CG 3636   9.405   9.411   8.613
  261TYR    CD1 3637   9.468   9.533   8.621
  261TYR    HD1 3638   9.575   9.530   8.609
  261TYR    CE1 3639   9.397   9.652   8.632
  261TYR    HE1 3640   9.451   9.745   8.625
  261TYR     CZ 3641   9.258   9.646   8.635
  261TYR     OH 3642   9.192   9.762   8.638
  261TYR     HH 3643   9.253   9.833   8.616
  261TYR    CE2 3644   9.193   9.524   8.651
  261TYR    HE2 3645   9.087   9.521   8.673
  261TYR    CD2 3646   9.269   9.412   8.650
  261TYR    HD2 3647   9.216   9.319   8.662
  261TYR      C 3648   9.394   9.239   8.363
  261TYR      O 3649   9.479   9.229   8.277
  262THR      N 3650   9.274   9.293   8.338
  262THR      H 3651   9.206   9.304   8.412
  262THR     CA 3652   9.231   9.354   8.215
  262THR     HA 3653   9.321   9.381   8.159
  262THR     CB 3654   9.150   9.257   8.129
  262THR     HB 3655   9.098   9.315   8.053
  262THR    CG2 3656   9.227   9.132   8.069
  262THR   HG21 3657   9.163   9.061   8.017
  262THR   HG22 3658   9.299   9.167   7.994
  262THR   HG23 3659   9.281   9.080   8.148
  262THR    OG1 3660   9.051   9.194   8.213
  262THR    HG1 3661   9.098   9.145   8.281
  262THR      C 3662   9.156   9.490   8.226
  262THR      O 3663   9.032   9.501   8.238
  263PRO      N 3664   9.228   9.604   8.235
  263PRO     CD 3665   9.374   9.620   8.225
  263PRO    HD1 3666   9.417   9.562   8.143
  263PRO    HD2 3667   9.415   9.597   8.323
  263PRO     CG 3668   9.402   9.763   8.188
  263PRO    HG1 3669   9.381   9.771   8.082
  263PRO    HG2 3670   9.502   9.784   8.225
  263PRO     CB 3671   9.292   9.842   8.262
  263PRO    HB1 3672   9.265   9.934   8.209
  263PRO    HB2 3673   9.320   9.862   8.365
  263PRO     CA 3674   9.172   9.740   8.251
  263PRO     HA 3675   9.124   9.730   8.348
  263PRO      C 3676   9.077   9.770   8.137
  263PRO      O 3677   9.111   9.755   8.021
  264THR      N 3678   8.953   9.815   8.163
  264THR      H 3679   8.928   9.837   8.258
  264THR     CA 3680   8.859   9.860   8.061
  264THR     HA 3681   8.921   9.861   7.971
  264THR     CB 3682   8.743   9.757   8.039
  264THR     HB 3683   8.666   9.800   7.975
  264THR    CG2 3684   8.791   9.625   7.986
  264THR   HG21 3685   8.856   9.571   8.054
  264THR   HG22 3686   8.712   9.556   7.956
  264THR   HG23 3687   8.865   9.643   7.908
  264THR    OG1 3688   8.681   9.719   8.159
  264THR    HG1 3689   8.625   9.789   8.194
  264THR      C 3690   8.802   9.997   8.085
  264THR      O 3691   8.744  10.058   7.993
  265SER      N 3692   8.825  10.056   8.203
  265SER      H 3693   8.874  10.000   8.272
  265SER     CA 3694   8.822  10.202   8.223
  265SER     HA 3695   8.750  10.244   8.153
  265SER     CB 3696   8.761  10.231   8.360
  265SER    HB1 3697   8.754  10.340   8.363
  265SER    HB2 3698   8.821  10.200   8.446
  265SER     OG 3699   8.629  10.180   8.368
  265SER     HG 3700   8.586  10.260   8.400
  265SER      C 3701   8.950  10.285   8.210
  265SER      O 3702   9.054  10.226   8.227
  266PRO      N 3703   8.952  10.417   8.176
  266PRO     CD 3704   8.834  10.504   8.149
  266PRO    HD1 3705   8.753  10.479   8.217
  266PRO    HD2 3706   8.789  10.497   8.050
  266PRO     CG 3707   8.879  10.651   8.156
  266PRO    HG1 3708   8.885  10.684   8.260
  266PRO    HG2 3709   8.822  10.717   8.089
  266PRO     CB 3710   9.015  10.629   8.094
  266PRO    HB1 3711   9.082  10.713   8.116
  266PRO    HB2 3712   9.008  10.635   7.985
  266PRO     CA 3713   9.067  10.491   8.131
  266PRO     HA 3714   9.104  10.435   8.045
  266PRO      C 3715   9.176  10.506   8.238
  266PRO      O 3716   9.142  10.513   8.355
  267LYS      N 3717   9.300  10.530   8.207
  267LYS      H 3718   9.314  10.514   8.108
  267LYS     CA 3719   9.405  10.599   8.290
  267LYS     HA 3720   9.422  10.532   8.374
  267LYS     CB 3721   9.539  10.611   8.220
  267LYS    HB1 3722   9.577  10.510   8.205
  267LYS    HB2 3723   9.610  10.652   8.292
  267LYS     CG 3724   9.554  10.705   8.097
  267LYS    HG1 3725   9.536  10.808   8.130
  267LYS    HG2 3726   9.465  10.696   8.033
  267LYS     CD 3727   9.678  10.694   8.015
  267LYS    HD1 3728   9.762  10.674   8.082
  267LYS    HD2 3729   9.689  10.789   7.963
  267LYS     CE 3730   9.666  10.584   7.908
  267LYS    HE1 3731   9.587  10.605   7.836
  267LYS    HE2 3732   9.649  10.490   7.961
  267LYS     NZ 3733   9.800  10.580   7.840
  267LYS    HZ1 3734   9.831  10.671   7.809
  267LYS    HZ2 3735   9.873  10.553   7.905
  267LYS    HZ3 3736   9.806  10.523   7.757
  267LYS      C 3737   9.360  10.731   8.347
  267LYS      O 3738   9.266  10.797   8.289
  268TYR      N 3739   9.407  10.753   8.468
  268TYR      H 3740   9.471  10.684   8.503
  268TYR     CA 3741   9.359  10.859   8.565
  268TYR     HA 3742   9.335  10.949   8.507
  268TYR     CB 3743   9.238  10.806   8.652
  268TYR    HB1 3744   9.160  10.764   8.588
  268TYR    HB2 3745   9.195  10.894   8.701
  268TYR     CG 3746   9.275  10.701   8.758
  268TYR    CD1 3747   9.298  10.564   8.725
  268TYR    HD1 3748   9.276  10.529   8.625
  268TYR    CE1 3749   9.342  10.480   8.818
  268TYR    HE1 3750   9.356  10.377   8.790
  268TYR     CZ 3751   9.359  10.519   8.951
  268TYR     OH 3752   9.394  10.425   9.049
  268TYR     HH 3753   9.391  10.333   9.020
  268TYR    CE2 3754   9.334  10.651   8.983
  268TYR    HE2 3755   9.349  10.690   9.083
  268TYR    CD2 3756   9.286  10.745   8.892
  268TYR    HD2 3757   9.262  10.848   8.915
  268TYR      C 3758   9.469  10.905   8.657
  268TYR      O 3759   9.448  10.989   8.746
  269SER      N 3760   9.597  10.870   8.611
  269SER      H 3761   9.604  10.820   8.524
  269SER     CA 3762   9.727  10.908   8.673
  269SER     HA 3763   9.712  10.998   8.734
  269SER     CB 3764   9.788  10.796   8.760
  269SER    HB1 3765   9.728  10.783   8.850
  269SER    HB2 3766   9.893  10.823   8.777
  269SER     OG 3767   9.814  10.673   8.693
  269SER     HG 3768   9.728  10.637   8.670
  269SER      C 3769   9.830  10.946   8.563
  269SER      O 3770   9.821  10.899   8.450
  270PRO      N 3771   9.935  11.034   8.590
  270PRO     CD 3772   9.957  11.112   8.713
  270PRO    HD1 3773   9.949  11.041   8.796
  270PRO    HD2 3774   9.885  11.193   8.721
  270PRO     CG 3775  10.101  11.165   8.695
  270PRO    HG1 3776  10.173  11.091   8.730
  270PRO    HG2 3777  10.112  11.258   8.751
  270PRO     CB 3778  10.111  11.190   8.543
  270PRO    HB1 3779  10.215  11.187   8.512
  270PRO    HB2 3780  10.049  11.279   8.535
  270PRO     CA 3781  10.035  11.070   8.488
  270PRO     HA 3782   9.996  11.107   8.393
  270PRO      C 3783  10.137  10.957   8.461
  270PRO      O 3784  10.134  10.854   8.528
  271THR      N 3785  10.220  10.969   8.359
  271THR      H 3786  10.210  11.049   8.299
  271THR     CA 3787  10.341  10.884   8.335
  271THR     HA 3788  10.306  10.782   8.317
  271THR     CB 3789  10.417  10.925   8.215
  271THR     HB 3790  10.497  10.853   8.194
  271THR    CG2 3791  10.333  10.921   8.089
  271THR   HG21 3792  10.400  10.932   8.004
  271THR   HG22 3793  10.281  10.826   8.070
  271THR   HG23 3794  10.261  11.003   8.087
  271THR    OG1 3795  10.476  11.052   8.223
  271THR    HG1 3796  10.559  11.041   8.271
  271THR      C 3797  10.432  10.882   8.457
  271THR      O 3798  10.446  10.978   8.538
  272SER      N 3799  10.499  10.774   8.477
  272SER      H 3800  10.481  10.696   8.415
  272SER     CA 3801  10.598  10.757   8.590
  272SER     HA 3802  10.580  10.830   8.669
  272SER     CB 3803  10.571  10.624   8.660
  272SER    HB1 3804  10.485  10.645   8.724
  272SER    HB2 3805  10.658  10.589   8.714
  272SER     OG 3806  10.535  10.528   8.560
  272SER     HG 3807  10.455  10.483   8.588
  272SER      C 3808  10.747  10.763   8.557
  272SER      O 3809  10.788  10.702   8.461
  273PRO      N 3810  10.831  10.823   8.637
  273PRO     CD 3811  10.797  10.932   8.733
  273PRO    HD1 3812  10.809  10.891   8.833
  273PRO    HD2 3813  10.703  10.986   8.720
  273PRO     CG 3814  10.914  11.035   8.712
  273PRO    HG1 3815  10.938  11.100   8.796
  273PRO    HG2 3816  10.897  11.094   8.622
  273PRO     CB 3817  11.035  10.947   8.681
  273PRO    HB1 3818  11.060  10.905   8.778
  273PRO    HB2 3819  11.113  11.002   8.629
  273PRO     CA 3820  10.975  10.835   8.600
  273PRO     HA 3821  10.984  10.863   8.495
  273PRO      C 3822  11.040  10.699   8.632
  273PRO      O 3823  10.995  10.620   8.709
  274LYS      N 3824  11.153  10.682   8.568
  274LYS      H 3825  11.183  10.760   8.511
  274LYS     CA 3826  11.240  10.562   8.547
  274LYS     HA 3827  11.209  10.476   8.607
  274LYS     CB 3828  11.212  10.515   8.402
  274LYS    HB1 3829  11.284  10.442   8.366
  274LYS    HB2 3830  11.227  10.606   8.344
  274LYS     CG 3831  11.076  10.454   8.380
  274LYS    HG1 3832  11.008  10.529   8.419
  274LYS    HG2 3833  11.069  10.357   8.429
  274LYS     CD 3834  11.033  10.435   8.232
  274LYS    HD1 3835  11.056  10.529   8.181
  274LYS    HD2 3836  10.926  10.427   8.216
  274LYS     CE 3837  11.103  10.309   8.176
  274LYS    HE1 3838  11.048  10.219   8.204
  274LYS    HE2 3839  11.204  10.311   8.216
  274LYS     NZ 3840  11.119  10.315   8.029
  274LYS    HZ1 3841  11.175  10.240   7.992
  274LYS    HZ2 3842  11.030  10.316   7.981
  274LYS    HZ3 3843  11.160  10.404   8.003
  274LYS      C 3844  11.391  10.591   8.580
  274LYS      O 3845  11.456  10.647   8.496
  275TYR      N 3846  11.434  10.560   8.700
  275TYR      H 3847  11.362  10.534   8.767
  275TYR     CA 3848  11.581  10.570   8.738
  275TYR     HA 3849  11.632  10.631   8.663
  275TYR     CB 3850  11.583  10.646   8.875
  275TYR    HB1 3851  11.688  10.676   8.885
  275TYR    HB2 3852  11.555  10.575   8.952
  275TYR     CG 3853  11.492  10.776   8.867
  275TYR    CD1 3854  11.392  10.789   8.959
  275TYR    HD1 3855  11.380  10.712   9.034
  275TYR    CE1 3856  11.308  10.904   8.962
  275TYR    HE1 3857  11.228  10.915   9.034
  275TYR     CZ 3858  11.323  11.006   8.861
  275TYR     OH 3859  11.234  11.116   8.862
  275TYR     HH 3860  11.264  11.181   8.799
  275TYR    CE2 3861  11.427  10.994   8.765
  275TYR    HE2 3862  11.442  11.068   8.687
  275TYR    CD2 3863  11.508  10.877   8.766
  275TYR    HD2 3864  11.571  10.864   8.679
  275TYR      C 3865  11.641  10.426   8.725
  275TYR      O 3866  11.613  10.352   8.633
  276SER      N 3867  11.735  10.387   8.813
  276SER      H 3868  11.759  10.447   8.891
  276SER     CA 3869  11.780  10.252   8.815
  276SER     HA 3870  11.811  10.226   8.714
  276SER     CB 3871  11.898  10.230   8.914
  276SER    HB1 3872  11.917  10.123   8.927
  276SER    HB2 3873  11.867  10.272   9.009
  276SER     OG 3874  12.012  10.299   8.868
  276SER     HG 3875  12.052  10.236   8.807
  276SER      C 3876  11.668  10.154   8.847
  276SER      O 3877  11.574  10.181   8.926
  277PRO      N 3878  11.674  10.027   8.795
  277PRO     CD 3879  11.756   9.988   8.673
  277PRO    HD1 3880  11.862  10.005   8.693
  277PRO    HD2 3881  11.729  10.047   8.585
  277PRO     CG 3882  11.717   9.842   8.648
  277PRO    HG1 3883  11.781   9.772   8.701
  277PRO    HG2 3884  11.705   9.820   8.542
  277PRO     CB 3885  11.581   9.819   8.711
  277PRO    HB1 3886  11.570   9.717   8.749
  277PRO    HB2 3887  11.503   9.852   8.642
  277PRO     CA 3888  11.573   9.926   8.828
  277PRO     HA 3889  11.474   9.973   8.824
  277PRO      C 3890  11.600   9.858   8.964
  277PRO      O 3891  11.713   9.869   9.012
  278THR      N 3892  11.510   9.771   9.015
  278THR      H 3893  11.421   9.770   8.967
  278THR     CA 3894  11.524   9.686   9.135
  278THR     HA 3895  11.566   9.740   9.219
  278THR     CB 3896  11.386   9.644   9.190
  278THR     HB 3897  11.335   9.588   9.111
  278THR    CG2 3898  11.402   9.555   9.308
  278THR   HG21 3899  11.304   9.530   9.349
  278THR   HG22 3900  11.440   9.459   9.275
  278THR   HG23 3901  11.461   9.600   9.387
  278THR    OG1 3902  11.307   9.753   9.227
  278THR    HG1 3903  11.224   9.718   9.260
  278THR      C 3904  11.611   9.567   9.109
  278THR      O 3905  11.597   9.501   9.012
  279SER      N 3906  11.692   9.534   9.207
  279SER      H 3907  11.689   9.581   9.296
  279SER     CA 3908  11.799   9.430   9.190
  279SER     HA 3909  11.767   9.352   9.120
  279SER     CB 3910  11.923   9.500   9.128
  279SER    HB1 3911  11.881   9.545   9.038
  279SER    HB2 3912  11.999   9.428   9.098
  279SER     OG 3913  11.972   9.607   9.201
  279SER     HG 3914  11.973   9.683   9.141
  279SER      C 3915  11.844   9.372   9.318
  279SER      O 3916  11.839   9.446   9.416
  280PRO      N 3917  11.897   9.251   9.320
  280PRO     CD 3918  11.918   9.164   9.204
  280PRO    HD1 3919  11.980   9.214   9.130
  280PRO    HD2 3920  11.820   9.132   9.169
  280PRO     CG 3921  11.988   9.043   9.256
  280PRO    HG1 3922  12.094   9.061   9.239
  280PRO    HG2 3923  11.958   8.945   9.217
  280PRO     CB 3924  11.978   9.046   9.408
  280PRO    HB1 3925  12.068   9.004   9.453
  280PRO    HB2 3926  11.889   8.996   9.449
  280PRO     CA 3927  11.962   9.195   9.437
  280PRO     HA 3928  11.906   9.213   9.529
  280PRO      C 3929  12.102   9.257   9.459
  280PRO      O 3930  12.176   9.283   9.366
  281LYS      N 3931  12.138   9.288   9.586
  281LYS      H 3932  12.081   9.249   9.660
  281LYS     CA 3933  12.251   9.380   9.624
  281LYS     HA 3934  12.254   9.474   9.568
  281LYS     CB 3935  12.240   9.422   9.773
  281LYS    HB1 3936  12.235   9.338   9.843
  281LYS    HB2 3937  12.149   9.479   9.788
  281LYS     CG 3938  12.355   9.509   9.832
  281LYS    HG1 3939  12.350   9.602   9.777
  281LYS    HG2 3940  12.451   9.459   9.819
  281LYS     CD 3941  12.330   9.534   9.986
  281LYS    HD1 3942  12.369   9.444  10.032
  281LYS    HD2 3943  12.226   9.559  10.010
  281LYS     CE 3944  12.420   9.652  10.038
  281LYS    HE1 3945  12.479   9.694   9.956
  281LYS    HE2 3946  12.482   9.610  10.116
  281LYS     NZ 3947  12.344   9.775  10.078
  281LYS    HZ1 3948  12.331   9.846  10.008
  281LYS    HZ2 3949  12.257   9.755  10.127
  281LYS    HZ3 3950  12.405   9.821  10.144
  281LYS      C 3951  12.393   9.325   9.600
  281LYS      O 3952  12.437   9.246   9.676
  282TYR      N 3953  12.453   9.385   9.501
  282TYR      H 3954  12.402   9.462   9.459
  282TYR     CA 3955  12.585   9.348   9.453
  282TYR     HA 3956  12.569   9.355   9.345
  282TYR     CB 3957  12.696   9.453   9.486
  282TYR    HB1 3958  12.683   9.533   9.413
  282TYR    HB2 3959  12.790   9.415   9.445
  282TYR     CG 3960  12.708   9.500   9.634
  282TYR    CD1 3961  12.761   9.408   9.728
  282TYR    HD1 3962  12.790   9.309   9.697
  282TYR    CE1 3963  12.781   9.444   9.863
  282TYR    HE1 3964  12.813   9.375   9.940
  282TYR     CZ 3965  12.765   9.576   9.898
  282TYR     OH 3966  12.792   9.607  10.030
  282TYR     HH 3967  12.827   9.530  10.074
  282TYR    CE2 3968  12.711   9.674   9.806
  282TYR    HE2 3969  12.697   9.774   9.844
  282TYR    CD2 3970  12.677   9.631   9.673
  282TYR    HD2 3971  12.636   9.700   9.602
  282TYR      C 3972  12.632   9.197   9.441
  282TYR      O 3973  12.748   9.156   9.427
  283SER      N 3974  12.535   9.107   9.443
  283SER      H 3975  12.441   9.143   9.450
  283SER     CA 3976  12.549   8.958   9.428
  283SER     HA 3977  12.629   8.940   9.357
  283SER     CB 3978  12.593   8.894   9.564
  283SER    HB1 3979  12.516   8.917   9.638
  283SER    HB2 3980  12.691   8.931   9.594
  283SER     OG 3981  12.579   8.760   9.544
  283SER     HG 3982  12.627   8.719   9.617
  283SER      C 3983  12.415   8.897   9.383
  283SER      O 3984  12.320   8.945   9.444
  284PRO      N 3985  12.414   8.792   9.301
  284PRO     CD 3986  12.520   8.734   9.217
  284PRO    HD1 3987  12.566   8.648   9.265
  284PRO    HD2 3988  12.596   8.808   9.192
  284PRO     CG 3989  12.450   8.690   9.090
  284PRO    HG1 3990  12.499   8.607   9.039
  284PRO    HG2 3991  12.447   8.770   9.016
  284PRO     CB 3992  12.311   8.644   9.144
  284PRO    HB1 3993  12.318   8.541   9.180
  284PRO    HB2 3994  12.239   8.650   9.063
  284PRO     CA 3995  12.280   8.741   9.255
  284PRO     HA 3996  12.219   8.821   9.213
  284PRO      C 3997  12.193   8.673   9.368
  284PRO      O 3998  12.075   8.644   9.342
  285THR      N 3999  12.245   8.649   9.486
  285THR      H 4000  12.339   8.672   9.514
  285THR     CA 4001  12.166   8.582   9.596
  285THR     HA 4002  12.068   8.559   9.553
  285THR     CB 4003  12.249   8.469   9.653
  285THR     HB 4004  12.225   8.445   9.757
  285THR    CG2 4005  12.242   8.350   9.550
  285THR   HG21 4006  12.285   8.376   9.453
  285THR   HG22 4007  12.317   8.276   9.581
  285THR   HG23 4008  12.145   8.308   9.524
  285THR    OG1 4009  12.384   8.519   9.658
  285THR    HG1 4010  12.432   8.475   9.728
  285THR      C 4011  12.135   8.679   9.717
  285THR      O 4012  12.085   8.634   9.821
  286SER      N 4013  12.174   8.803   9.704
  286SER      H 4014  12.221   8.835   9.621
  286SER     CA 4015  12.169   8.902   9.812
  286SER     HA 4016  12.175   8.851   9.908
  286SER     CB 4017  12.290   8.994   9.803
  286SER    HB1 4018  12.275   9.090   9.853
  286SER    HB2 4019  12.315   9.018   9.700
  286SER     OG 4020  12.402   8.935   9.858
  286SER     HG 4021  12.458   9.006   9.890
  286SER      C 4022  12.038   8.988   9.808
  286SER      O 4023  11.985   9.009   9.702
  287PRO      N 4024  11.988   9.028   9.931
  287PRO     CD 4025  12.046   9.011  10.065
  287PRO    HD1 4026  12.132   9.078  10.076
  287PRO    HD2 4027  12.083   8.910  10.080
  287PRO     CG 4028  11.931   9.036  10.160
  287PRO    HG1 4029  11.955   9.048  10.266
  287PRO    HG2 4030  11.876   8.941  10.163
  287PRO     CB 4031  11.839   9.137  10.087
  287PRO    HB1 4032  11.864   9.240  10.112
  287PRO    HB2 4033  11.736   9.114  10.113
  287PRO     CA 4034  11.864   9.110   9.939
  287PRO     HA 4035  11.774   9.057   9.906
  287PRO      C 4036  11.859   9.236   9.849
  287PRO      O 4037  11.963   9.289   9.814
  288THR      N 4038  11.739   9.285   9.820
  288THR      H 4039  11.655   9.249   9.863
  288THR     CA 4040  11.725   9.411   9.745
  288THR     HA 4041  11.799   9.418   9.666
  288THR     CB 4042  11.589   9.434   9.672
  288THR     HB 4043  11.592   9.530   9.621
  288THR    CG2 4044  11.561   9.321   9.571
  288THR   HG21 4045  11.468   9.343   9.518
  288THR   HG22 4046  11.643   9.313   9.500
  288THR   HG23 4047  11.547   9.231   9.631
  288THR    OG1 4048  11.483   9.428   9.768
  288THR    HG1 4049  11.422   9.360   9.736
  288THR      C 4050  11.753   9.541   9.824
  288THR      O 4051  11.731   9.545   9.944
  289TYR      N 4052  11.803   9.641   9.758
  289TYR      H 4053  11.830   9.626   9.662
  289TYR     CA 4054  11.840   9.759   9.823
  289TYR     HA 4055  11.802   9.766   9.925
  289TYR     CB 4056  11.998   9.762   9.832
  289TYR    HB1 4057  12.036   9.747   9.731
  289TYR    HB2 4058  12.029   9.677   9.893
  289TYR     CG 4059  12.057   9.884   9.899
  289TYR    CD1 4060  12.107   9.982   9.819
  289TYR    HD1 4061  12.099   9.970   9.712
  289TYR    CE1 4062  12.158  10.101   9.868
  289TYR    HE1 4063  12.188  10.181   9.802
  289TYR     CZ 4064  12.160  10.120  10.008
  289TYR     OH 4065  12.217  10.238  10.048
  289TYR     HH 4066  12.268  10.273   9.974
  289TYR    CE2 4067  12.119  10.021  10.097
  289TYR    HE2 4068  12.118  10.040  10.203
  289TYR    CD2 4069  12.054   9.904  10.041
  289TYR    HD2 4070  12.010   9.838  10.114
  289TYR      C 4071  11.794   9.891   9.755
  289TYR      O 4072  11.819   9.907   9.634
  290SER      N 4073  11.738   9.981   9.835
  290SER      H 4074  11.703   9.957   9.927
  290SER     CA 4075  11.712  10.113   9.786
  290SER     HA 4076  11.753  10.137   9.689
  290SER     CB 4077  11.563  10.144   9.765
  290SER    HB1 4078  11.549  10.251   9.775
  290SER    HB2 4079  11.508  10.091   9.843
  290SER     OG 4080  11.515  10.099   9.639
  290SER     HG 4081  11.420  10.101   9.650
  290SER      C 4082  11.783  10.218   9.880
  290SER      O 4083  11.773  10.212   9.998
  291PRO      N 4084  11.851  10.323   9.829
  291PRO     CD 4085  11.900  10.337   9.688
  291PRO    HD1 4086  11.820  10.371   9.622
  291PRO    HD2 4087  11.923  10.235   9.655
  291PRO     CG 4088  12.027  10.426   9.694
  291PRO    HG1 4089  12.034  10.486   9.603
  291PRO    HG2 4090  12.112  10.360   9.709
  291PRO     CB 4091  11.991  10.518   9.822
  291PRO    HB1 4092  11.925  10.599   9.791
  291PRO    HB2 4093  12.070  10.574   9.872
  291PRO     CA 4094  11.920  10.419   9.911
  291PRO     HA 4095  11.995  10.364   9.968
  291PRO      C 4096  11.829  10.494  10.013
  291PRO      O 4097  11.713  10.527   9.985
  292THR      N 4098  11.892  10.504  10.129
  292THR      H 4099  11.977  10.448  10.129
  292THR     CA 4100  11.841  10.574  10.247
  292THR     HA 4101  11.738  10.544  10.266
  292THR     CB 4102  11.926  10.546  10.373
  292THR     HB 4103  11.897  10.604  10.460
  292THR    CG2 4104  11.920  10.393  10.417
  292THR   HG21 4105  12.008  10.371  10.478
  292THR   HG22 4106  11.824  10.378  10.465
  292THR   HG23 4107  11.922  10.324  10.333
  292THR    OG1 4108  12.063  10.553  10.344
  292THR    HG1 4109  12.108  10.603  10.412
  292THR      C 4110  11.849  10.723  10.238
  292THR      O 4111  11.780  10.789  10.315
  293THR      N 4112  11.919  10.780  10.144
  293THR      H 4113  11.954  10.708  10.083
  293THR     CA 4114  11.905  10.924  10.111
  293THR     HA 4115  11.846  10.975  10.188
  293THR     CB 4116  12.033  10.994  10.120
  293THR     HB 4117  12.089  10.961  10.032
  293THR    CG2 4118  12.023  11.144  10.111
  293THR   HG21 4119  11.952  11.172  10.034
  293THR   HG22 4120  11.989  11.181  10.207
  293THR   HG23 4121  12.121  11.191  10.098
  293THR    OG1 4122  12.103  10.957  10.239
  293THR    HG1 4123  12.057  10.986  10.318
  293THR      C 4124  11.828  10.937   9.975
  293THR      O 4125  11.883  10.894   9.870
  294PRO      N 4126  11.712  11.006   9.968
  294PRO     CD 4127  11.643  11.078  10.072
  294PRO    HD1 4128  11.718  11.132  10.130
  294PRO    HD2 4129  11.585  11.009  10.133
  294PRO     CG 4130  11.550  11.169  10.002
  294PRO    HG1 4131  11.596  11.266   9.987
  294PRO    HG2 4132  11.453  11.168  10.052
  294PRO     CB 4133  11.519  11.101   9.877
  294PRO    HB1 4134  11.487  11.169   9.799
  294PRO    HB2 4135  11.442  11.027   9.903
  294PRO     CA 4136  11.649  11.036   9.837
  294PRO     HA 4137  11.628  10.944   9.783
  294PRO      C 4138  11.725  11.124   9.742
  294PRO      O 4139  11.809  11.206   9.779
  295LYS      N 4140  11.711  11.094   9.611
  295LYS      H 4141  11.646  11.022   9.581
  295LYS     CA 4142  11.778  11.176   9.503
  295LYS     HA 4143  11.861  11.231   9.546
  295LYS     CB 4144  11.830  11.095   9.389
  295LYS    HB1 4145  11.743  11.058   9.334
  295LYS    HB2 4146  11.896  11.018   9.428
  295LYS     CG 4147  11.912  11.184   9.299
  295LYS    HG1 4148  11.970  11.257   9.356
  295LYS    HG2 4149  11.841  11.230   9.231
  295LYS     CD 4150  12.026  11.107   9.232
  295LYS    HD1 4151  12.061  11.033   9.304
  295LYS    HD2 4152  12.111  11.175   9.232
  295LYS     CE 4153  11.995  11.045   9.097
  295LYS    HE1 4154  11.892  11.011   9.107
  295LYS    HE2 4155  12.067  10.965   9.080
  295LYS     NZ 4156  12.010  11.140   8.991
  295LYS    HZ1 4157  11.965  11.230   9.003
  295LYS    HZ2 4158  12.109  11.160   8.980
  295LYS    HZ3 4159  11.982  11.095   8.905
  295LYS      C 4160  11.683  11.287   9.460
  295LYS      O 4161  11.739  11.390   9.439
  296TYR      N 4162  11.554  11.266   9.448
  296TYR      H 4163  11.522  11.173   9.469
  296TYR     CA 4164  11.450  11.358   9.401
  296TYR     HA 4165  11.492  11.448   9.355
  296TYR     CB 4166  11.384  11.287   9.283
  296TYR    HB1 4167  11.306  11.351   9.244
  296TYR    HB2 4168  11.342  11.195   9.324
  296TYR     CG 4169  11.484  11.248   9.174
  296TYR    CD1 4170  11.515  11.108   9.153
  296TYR    HD1 4171  11.475  11.033   9.219
  296TYR    CE1 4172  11.591  11.076   9.038
  296TYR    HE1 4173  11.597  10.970   9.017
  296TYR     CZ 4174  11.651  11.174   8.962
  296TYR     OH 4175  11.742  11.159   8.863
  296TYR     HH 4176  11.759  11.241   8.817
  296TYR    CE2 4177  11.621  11.305   8.985
  296TYR    HE2 4178  11.656  11.389   8.928
  296TYR    CD2 4179  11.535  11.345   9.088
  296TYR    HD2 4180  11.521  11.451   9.102
  296TYR      C 4181  11.357  11.405   9.509
  296TYR      O 4182  11.328  11.343   9.610
  297SER      N 4183  11.288  11.511   9.472
  297SER      H 4184  11.309  11.548   9.380
  297SER     CA 4185  11.178  11.578   9.546
  297SER     HA 4186  11.116  11.506   9.598
  297SER     CB 4187  11.245  11.673   9.651
  297SER    HB1 4188  11.226  11.779   9.633
  297SER    HB2 4189  11.353  11.661   9.644
  297SER     OG 4190  11.204  11.628   9.779
  297SER     HG 4191  11.253  11.550   9.805
  297SER      C 4192  11.091  11.660   9.455
  297SER      O 4193  11.133  11.692   9.341
  298PRO      N 4194  10.966  11.687   9.501
  298PRO     CD 4195  10.905  11.672   9.637
  298PRO    HD1 4196  10.968  11.714   9.716
  298PRO    HD2 4197  10.886  11.567   9.662
  298PRO     CG 4198  10.786  11.759   9.630
  298PRO    HG1 4199  10.811  11.857   9.672
  298PRO    HG2 4200  10.699  11.715   9.678
  298PRO     CB 4201  10.753  11.754   9.484
  298PRO    HB1 4202  10.690  11.837   9.452
  298PRO    HB2 4203  10.702  11.660   9.461
  298PRO     CA 4204  10.872  11.749   9.411
  298PRO     HA 4205  10.869  11.686   9.322
  298PRO      C 4206  10.915  11.891   9.376
  298PRO      O 4207  10.987  11.954   9.454
  299THR      N 4208  10.876  11.937   9.259
  299THR      H 4209  10.808  11.883   9.208
  299THR     CA 4210  10.929  12.068   9.208
  299THR     HA 4211  10.970  12.128   9.290
  299THR     CB 4212  11.045  12.054   9.109
  299THR     HB 4213  11.069  12.153   9.071
  299THR    CG2 4214  11.177  12.003   9.167
  299THR   HG21 4215  11.243  12.031   9.084
  299THR   HG22 4216  11.205  12.072   9.246
  299THR   HG23 4217  11.172  11.898   9.195
  299THR    OG1 4218  11.034  11.949   9.010
  299THR    HG1 4219  11.113  11.963   8.957
  299THR      C 4220  10.825  12.158   9.134
  299THR      O 4221  10.732  12.102   9.082
  300SER      N 4222  10.858  12.287   9.122
  300SER      H 4223  10.937  12.320   9.176
  300SER     CA 4224  10.785  12.373   9.029
  300SER     HA 4225  10.741  12.299   8.961
  300SER     CB 4226  10.674  12.458   9.102
  300SER    HB1 4227  10.603  12.391   9.150
  300SER    HB2 4228  10.626  12.522   9.028
  300SER     OG 4229  10.729  12.532   9.210
  300SER     HG 4230  10.683  12.616   9.215
  300SER      C 4231  10.874  12.469   8.957
  300SER      O 4232  10.981  12.497   9.009
  301PRO      N 4233  10.830  12.534   8.851
  301PRO     CD 4234  10.715  12.487   8.777
  301PRO    HD1 4235  10.624  12.527   8.822
  301PRO    HD2 4236  10.703  12.379   8.773
  301PRO     CG 4237  10.722  12.546   8.630
  301PRO    HG1 4238  10.622  12.567   8.594
  301PRO    HG2 4239  10.780  12.474   8.572
  301PRO     CB 4240  10.798  12.675   8.653
  301PRO    HB1 4241  10.726  12.753   8.677
  301PRO    HB2 4242  10.855  12.719   8.572
  301PRO     CA 4243  10.885  12.654   8.786
  301PRO     HA 4244  10.989  12.643   8.757
  301PRO      C 4245  10.881  12.780   8.870
  301PRO      O 4246  10.967  12.862   8.851
  302THR      N 4247  10.783  12.792   8.958
  302THR      H 4248  10.712  12.720   8.963
  302THR     CA 4249  10.762  12.893   9.068
  302THR     HA 4250  10.770  12.994   9.027
  302THR     CB 4251  10.616  12.891   9.111
  302THR     HB 4252  10.595  12.954   9.197
  302THR    CG2 4253  10.518  12.934   9.001
  302THR   HG21 4254  10.419  12.946   9.046
  302THR   HG22 4255  10.552  13.024   8.950
  302THR   HG23 4256  10.522  12.857   8.924
  302THR    OG1 4257  10.585  12.757   9.142
  302THR    HG1 4258  10.492  12.746   9.166
  302THR      C 4259  10.851  12.874   9.195
  302THR      O 4260  10.841  12.955   9.283
  303TYR      N 4261  10.934  12.769   9.202
  303TYR      H 4262  10.948  12.711   9.121
  303TYR     CA 4263  11.025  12.751   9.315
  303TYR     HA 4264  11.030  12.838   9.380
  303TYR     CB 4265  10.975  12.638   9.405
  303TYR    HB1 4266  10.978  12.540   9.357
  303TYR    HB2 4267  10.871  12.668   9.421
  303TYR     CG 4268  11.033  12.643   9.545
  303TYR    CD1 4269  11.092  12.528   9.603
  303TYR    HD1 4270  11.073  12.437   9.548
  303TYR    CE1 4271  11.148  12.539   9.732
  303TYR    HE1 4272  11.182  12.450   9.784
  303TYR     CZ 4273  11.154  12.657   9.801
  303TYR     OH 4274  11.185  12.658   9.930
  303TYR     HH 4275  11.173  12.746   9.966
  303TYR    CE2 4276  11.105  12.772   9.742
  303TYR    HE2 4277  11.103  12.866   9.794
  303TYR    CD2 4278  11.038  12.765   9.622
  303TYR    HD2 4279  10.990  12.853   9.583
  303TYR      C 4280  11.163  12.715   9.267
  303TYR      O 4281  11.183  12.670   9.157
  304SER      N 4282  11.267  12.742   9.341
  304SER      H 4283  11.250  12.787   9.430
  304SER     CA 4284  11.406  12.686   9.317
  304SER     HA 4285  11.437  12.712   9.216
  304SER     CB 4286  11.492  12.757   9.423
  304SER    HB1 4287  11.490  12.862   9.398
  304SER    HB2 4288  11.595  12.720   9.414
  304SER     OG 4289  11.448  12.741   9.559
  304SER     HG 4290  11.448  12.650   9.589
  304SER      C 4291  11.412  12.530   9.319
  304SER      O 4292  11.319  12.467   9.368
  305PRO      N 4293  11.510  12.470   9.253
  305PRO     CD 4294  11.608  12.528   9.164
  305PRO    HD1 4295  11.669  12.598   9.220
  305PRO    HD2 4296  11.565  12.577   9.076
  305PRO     CG 4297  11.691  12.407   9.110
  305PRO    HG1 4298  11.793  12.439   9.092
  305PRO    HG2 4299  11.646  12.358   9.023
  305PRO     CB 4300  11.675  12.307   9.229
  305PRO    HB1 4301  11.749  12.324   9.307
  305PRO    HB2 4302  11.700  12.207   9.192
  305PRO     CA 4303  11.536  12.328   9.278
  305PRO     HA 4304  11.473  12.265   9.215
  305PRO      C 4305  11.539  12.287   9.422
  305PRO      O 4306  11.590  12.358   9.513
  306THR      N 4307  11.493  12.164   9.443
  306THR      H 4308  11.471  12.111   9.359
  306THR     CA 4309  11.454  12.113   9.574
  306THR     HA 4310  11.467  12.190   9.650
  306THR     CB 4311  11.308  12.049   9.566
  306THR     HB 4312  11.291  11.985   9.652
  306THR    CG2 4313  11.202  12.159   9.551
  306THR   HG21 4314  11.227  12.248   9.608
  306THR   HG22 4315  11.204  12.199   9.449
  306THR   HG23 4316  11.098  12.132   9.569
  306THR    OG1 4317  11.285  11.954   9.465
  306THR    HG1 4318  11.191  11.967   9.450
  306THR      C 4319  11.544  11.998   9.620
  306THR      O 4320  11.518  11.920   9.712
  307SER      N 4321  11.649  11.976   9.543
  307SER      H 4322  11.666  12.059   9.488
  307SER     CA 4323  11.757  11.872   9.562
  307SER     HA 4324  11.764  11.842   9.667
  307SER     CB 4325  11.726  11.749   9.471
  307SER    HB1 4326  11.810  11.680   9.471
  307SER    HB2 4327  11.718  11.773   9.365
  307SER     OG 4328  11.616  11.672   9.512
  307SER     HG 4329  11.548  11.698   9.449
  307SER      C 4330  11.898  11.938   9.527
  307SER      O 4331  11.926  11.953   9.407
  308PRO      N 4332  11.988  11.972   9.616
  308PRO     CD 4333  11.961  11.971   9.761
  308PRO    HD1 4334  12.004  11.882   9.807
  308PRO    HD2 4335  11.859  11.980   9.798
  308PRO     CG 4336  12.035  12.092   9.806
  308PRO    HG1 4337  12.057  12.072   9.911
  308PRO    HG2 4338  11.991  12.190   9.785
  308PRO     CB 4339  12.168  12.090   9.722
  308PRO    HB1 4340  12.240  12.020   9.765
  308PRO    HB2 4341  12.218  12.187   9.711
  308PRO     CA 4342  12.110  12.050   9.588
  308PRO     HA 4343  12.081  12.142   9.536
  308PRO      C 4344  12.224  11.980   9.509
  308PRO      O 4345  12.239  11.855   9.515
  309VAL      N 4346  12.313  12.058   9.446
  309VAL      H 4347  12.302  12.157   9.459
  309VAL     CA 4348  12.422  12.015   9.359
  309VAL     HA 4349  12.452  11.914   9.386
  309VAL     CB 4350  12.390  12.023   9.208
  309VAL     HB 4351  12.481  12.033   9.149
  309VAL    CG1 4352  12.298  11.901   9.169
  309VAL   HG11 4353  12.193  11.924   9.183
  309VAL   HG12 4354  12.321  11.880   9.064
  309VAL   HG13 4355  12.318  11.806   9.219
  309VAL    CG2 4356  12.312  12.154   9.179
  309VAL   HG21 4357  12.209  12.152   9.216
  309VAL   HG22 4358  12.363  12.244   9.214
  309VAL   HG23 4359  12.310  12.143   9.070
  309VAL      C 4360  12.542  12.104   9.379
  309VAL      O 4361  12.524  12.223   9.412
  310TYR      N 4362  12.665  12.069   9.348
  310TYR      H 4363  12.688  11.977   9.314
  310TYR     CA 4364  12.789  12.156   9.357
  310TYR     HA 4365  12.769  12.232   9.433
  310TYR     CB 4366  12.915  12.077   9.394
  310TYR    HB1 4367  12.994  12.152   9.403
  310TYR    HB2 4368  12.948  12.005   9.319
  310TYR     CG 4369  12.913  11.996   9.523
  310TYR    CD1 4370  12.961  11.864   9.515
  310TYR    HD1 4371  13.008  11.829   9.424
  310TYR    CE1 4372  12.952  11.783   9.630
  310TYR    HE1 4373  13.000  11.687   9.640
  310TYR     CZ 4374  12.904  11.835   9.751
  310TYR     OH 4375  12.905  11.756   9.861
  310TYR     HH 4376  12.873  11.807   9.936
  310TYR    CE2 4377  12.847  11.964   9.753
  310TYR    HE2 4378  12.802  11.997   9.846
  310TYR    CD2 4379  12.853  12.050   9.640
  310TYR    HD2 4380  12.812  12.149   9.638
  310TYR      C 4381  12.811  12.234   9.230
  310TYR      O 4382  12.872  12.336   9.237
  311THR      N 4383  12.771  12.178   9.121
  311THR      H 4384  12.716  12.094   9.117
  311THR     CA 4385  12.782  12.236   8.984
  311THR     HA 4386  12.796  12.344   8.986
  311THR     CB 4387  12.908  12.177   8.918
  311THR     HB 4388  12.887  12.167   8.812
  311THR    CG2 4389  13.032  12.271   8.942
  311THR   HG21 4390  13.124  12.217   8.916
  311THR   HG22 4391  13.019  12.361   8.882
  311THR   HG23 4392  13.032  12.290   9.049
  311THR    OG1 4393  12.951  12.047   8.962
  311THR    HG1 4394  12.885  11.988   8.923
  311THR      C 4395  12.668  12.189   8.891
  311THR      O 4396  12.601  12.097   8.936
  312PRO      N 4397  12.643  12.256   8.774
  312PRO     CD 4398  12.707  12.380   8.747
  312PRO    HD1 4399  12.801  12.371   8.691
  312PRO    HD2 4400  12.719  12.441   8.837
  312PRO     CG 4401  12.600  12.458   8.665
  312PRO    HG1 4402  12.645  12.532   8.598
  312PRO    HG2 4403  12.523  12.511   8.720
  312PRO     CB 4404  12.539  12.347   8.579
  312PRO    HB1 4405  12.597  12.324   8.490
  312PRO    HB2 4406  12.437  12.370   8.551
  312PRO     CA 4407  12.535  12.229   8.670
  312PRO     HA 4408  12.441  12.228   8.724
  312PRO      C 4409  12.557  12.099   8.591
  312PRO      O 4410  12.666  12.044   8.597
  313THR      N 4411  12.451  12.054   8.521
  313THR      H 4412  12.365  12.107   8.519
  313THR     CA 4413  12.461  11.925   8.444
  313THR     HA 4414  12.499  11.842   8.502
  313THR     CB 4415  12.323  11.876   8.394
  313THR     HB 4416  12.324  11.803   8.312
  313THR    CG2 4417  12.255  11.805   8.510
  313THR   HG21 4418  12.156  11.767   8.484
  313THR   HG22 4419  12.318  11.717   8.525
  313THR   HG23 4420  12.263  11.867   8.599
  313THR    OG1 4421  12.231  11.970   8.366
  313THR    HG1 4422  12.192  12.008   8.445
  313THR      C 4423  12.571  11.946   8.332
  313THR      O 4424  12.596  12.058   8.286
  314SER      N 4425  12.634  11.835   8.291
  314SER      H 4426  12.594  11.751   8.331
  314SER     CA 4427  12.739  11.829   8.187
  314SER     HA 4428  12.747  11.929   8.144
  314SER     CB 4429  12.877  11.808   8.254
  314SER    HB1 4430  12.880  11.718   8.315
  314SER    HB2 4431  12.903  11.901   8.306
  314SER     OG 4432  12.968  11.783   8.152
  314SER     HG 4433  13.049  11.749   8.190
  314SER      C 4434  12.708  11.734   8.071
  314SER      O 4435  12.738  11.616   8.071
  315PRO      N 4436  12.657  11.789   7.957
  315PRO     CD 4437  12.653  11.708   7.831
  315PRO    HD1 4438  12.561  11.658   7.802
  315PRO    HD2 4439  12.731  11.632   7.824
  315PRO     CG 4440  12.686  11.806   7.722
  315PRO    HG1 4441  12.652  11.771   7.625
  315PRO    HG2 4442  12.787  11.844   7.735
  315PRO     CB 4443  12.598  11.920   7.774
  315PRO    HB1 4444  12.495  11.904   7.741
  315PRO    HB2 4445  12.634  12.016   7.737
  315PRO     CA 4446  12.615  11.925   7.924
  315PRO     HA 4447  12.698  11.989   7.954
  315PRO      C 4448  12.482  11.951   7.991
  315PRO      O 4449  12.420  11.852   8.029
  316LYS      N 4450  12.441  12.072   8.004
  316LYS      H 4451  12.503  12.139   7.961
  316LYS     CA 4452  12.326  12.120   8.077
  316LYS     HA 4453  12.343  12.077   8.176
  316LYS     CB 4454  12.345  12.277   8.095
  316LYS    HB1 4455  12.321  12.324   8.000
  316LYS    HB2 4456  12.444  12.295   8.138
  316LYS     CG 4457  12.245  12.326   8.206
  316LYS    HG1 4458  12.227  12.250   8.281
  316LYS    HG2 4459  12.150  12.334   8.152
  316LYS     CD 4460  12.287  12.456   8.279
  316LYS    HD1 4461  12.315  12.531   8.204
  316LYS    HD2 4462  12.371  12.429   8.342
  316LYS     CE 4463  12.180  12.521   8.373
  316LYS    HE1 4464  12.185  12.460   8.464
  316LYS    HE2 4465  12.080  12.509   8.332
  316LYS     NZ 4466  12.193  12.664   8.389
  316LYS    HZ1 4467  12.114  12.707   8.434
  316LYS    HZ2 4468  12.278  12.688   8.438
  316LYS    HZ3 4469  12.203  12.703   8.296
  316LYS      C 4470  12.187  12.099   8.006
  316LYS      O 4471  12.161  12.132   7.888
  317TYR      N 4472  12.102  12.044   8.091
  317TYR      H 4473  12.149  12.015   8.176
  317TYR     CA 4474  11.960  12.013   8.073
  317TYR     HA 4475  11.928  12.077   7.991
  317TYR     CB 4476  11.930  11.864   8.037
  317TYR    HB1 4477  11.990  11.836   7.950
  317TYR    HB2 4478  11.825  11.853   8.011
  317TYR     CG 4479  11.954  11.775   8.151
  317TYR    CD1 4480  11.847  11.734   8.235
  317TYR    HD1 4481  11.747  11.768   8.211
  317TYR    CE1 4482  11.869  11.638   8.336
  317TYR    HE1 4483  11.786  11.601   8.395
  317TYR     CZ 4484  12.001  11.585   8.362
  317TYR     OH 4485  12.018  11.509   8.471
  317TYR     HH 4486  12.110  11.496   8.495
  317TYR    CE2 4487  12.103  11.618   8.277
  317TYR    HE2 4488  12.203  11.584   8.301
  317TYR    CD2 4489  12.079  11.705   8.170
  317TYR    HD2 4490  12.167  11.742   8.120
  317TYR      C 4491  11.872  12.069   8.183
  317TYR      O 4492  11.764  12.124   8.154
  318SER      N 4493  11.912  12.064   8.312
  318SER      H 4494  11.998  12.014   8.328
  318SER     CA 4495  11.815  12.081   8.426
  318SER     HA 4496  11.714  12.056   8.393
  318SER     CB 4497  11.845  11.979   8.538
  318SER    HB1 4498  11.812  11.883   8.498
  318SER    HB2 4499  11.803  12.010   8.633
  318SER     OG 4500  11.989  11.968   8.558
  318SER     HG 4501  11.998  11.897   8.623
  318SER      C 4502  11.808  12.223   8.483
  318SER      O 4503  11.903  12.294   8.454
  319PRO      N 4504  11.705  12.266   8.548
  319PRO     CD 4505  11.579  12.197   8.579
  319PRO    HD1 4506  11.594  12.126   8.660
  319PRO    HD2 4507  11.535  12.163   8.485
  319PRO     CG 4508  11.484  12.298   8.648
  319PRO    HG1 4509  11.473  12.276   8.754
  319PRO    HG2 4510  11.383  12.306   8.607
  319PRO     CB 4511  11.556  12.433   8.638
  319PRO    HB1 4512  11.541  12.489   8.730
  319PRO    HB2 4513  11.519  12.500   8.560
  319PRO     CA 4514  11.703  12.400   8.608
  319PRO     HA 4515  11.741  12.471   8.535
  319PRO      C 4516  11.798  12.416   8.731
  319PRO      O 4517  11.822  12.321   8.802
  320THR      N 4518  11.867  12.533   8.740
  320THR      H 4519  11.837  12.600   8.670
  320THR     CA 4520  11.954  12.580   8.845
  320THR     HA 4521  11.967  12.500   8.917
  320THR     CB 4522  12.096  12.612   8.801
  320THR     HB 4523  12.151  12.654   8.886
  320THR    CG2 4524  12.170  12.486   8.743
  320THR   HG21 4525  12.268  12.523   8.712
  320THR   HG22 4526  12.180  12.412   8.822
  320THR   HG23 4527  12.109  12.446   8.663
  320THR    OG1 4528  12.086  12.704   8.690
  320THR    HG1 4529  12.163  12.760   8.701
  320THR      C 4530  11.890  12.691   8.931
  320THR      O 4531  11.937  12.724   9.040
  321SER      N 4532  11.782  12.749   8.886
  321SER      H 4533  11.762  12.725   8.790
  321SER     CA 4534  11.697  12.853   8.953
  321SER     HA 4535  11.722  12.844   9.059
  321SER     CB 4536  11.742  12.987   8.895
  321SER    HB1 4537  11.844  13.009   8.928
  321SER    HB2 4538  11.670  13.062   8.924
  321SER     OG 4539  11.733  12.978   8.755
  321SER     HG 4540  11.762  13.064   8.725
  321SER      C 4541  11.549  12.844   8.937
  321SER      O 4542  11.510  12.761   8.859
  322PRO      N 4543  11.463  12.933   9.002
  322PRO     CD 4544  11.501  13.004   9.118
  322PRO    HD1 4545  11.554  13.094   9.087
  322PRO    HD2 4546  11.567  12.954   9.189
  322PRO     CG 4547  11.364  13.048   9.173
  322PRO    HG1 4548  11.373  13.141   9.230
  322PRO    HG2 4549  11.339  12.976   9.251
  322PRO     CB 4550  11.268  13.055   9.058
  322PRO    HB1 4551  11.253  13.157   9.020
  322PRO    HB2 4552  11.170  13.021   9.091
  322PRO     CA 4553  11.331  12.961   8.959
  322PRO     HA 4554  11.287  12.862   8.967
  322PRO      C 4555  11.322  13.013   8.817
  322PRO      O 4556  11.405  13.104   8.774
  323THR      N 4557  11.223  12.960   8.742
  323THR      H 4558  11.148  12.908   8.785
  323THR     CA 4559  11.210  12.971   8.601
  323THR     HA 4560  11.286  13.037   8.559
  323THR     CB 4561  11.222  12.840   8.516
  323THR     HB 4562  11.220  12.860   8.409
  323THR    CG2 4563  11.353  12.776   8.550
  323THR   HG21 4564  11.369  12.698   8.475
  323THR   HG22 4565  11.433  12.850   8.550
  323THR   HG23 4566  11.345  12.734   8.650
  323THR    OG1 4567  11.112  12.760   8.553
  323THR    HG1 4568  11.052  12.756   8.478
  323THR      C 4569  11.077  13.038   8.558
  323THR      O 4570  11.061  13.072   8.444
  324TYR      N 4571  10.993  13.062   8.657
  324TYR      H 4572  11.012  13.024   8.749
  324TYR     CA 4573  10.884  13.153   8.655
  324TYR     HA 4574  10.897  13.221   8.571
  324TYR     CB 4575  10.751  13.071   8.649
  324TYR    HB1 4576  10.721  13.040   8.749
  324TYR    HB2 4577  10.760  12.980   8.590
  324TYR     CG 4578  10.628  13.141   8.599
  324TYR    CD1 4579  10.616  13.163   8.463
  324TYR    HD1 4580  10.690  13.135   8.388
  324TYR    CE1 4581  10.500  13.226   8.416
  324TYR    HE1 4582  10.478  13.234   8.310
  324TYR     CZ 4583  10.413  13.294   8.507
  324TYR     OH 4584  10.302  13.352   8.461
  324TYR     HH 4585  10.305  13.359   8.366
  324TYR    CE2 4586  10.434  13.280   8.642
  324TYR    HE2 4587  10.369  13.339   8.704
  324TYR    CD2 4588  10.543  13.209   8.693
  324TYR    HD2 4589  10.565  13.206   8.798
  324TYR      C 4590  10.881  13.247   8.778
  324TYR      O 4591  10.940  13.216   8.885
  325SER      N 4592  10.810  13.363   8.773
  325SER      H 4593  10.764  13.400   8.691
  325SER     CA 4594  10.823  13.467   8.882
  325SER     HA 4595  10.846  13.434   8.984
  325SER     CB 4596  10.936  13.558   8.841
  325SER    HB1 4597  11.033  13.508   8.838
  325SER    HB2 4598  10.944  13.634   8.918
  325SER     OG 4599  10.924  13.627   8.718
  325SER     HG 4600  11.009  13.663   8.692
  325SER      C 4601  10.699  13.550   8.881
  325SER      O 4602  10.620  13.536   8.789
  326PRO      N 4603  10.683  13.639   8.983
  326PRO     CD 4604  10.756  13.647   9.109
  326PRO    HD1 4605  10.856  13.686   9.095
  326PRO    HD2 4606  10.759  13.550   9.158
  326PRO     CG 4607  10.678  13.738   9.205
  326PRO    HG1 4608  10.738  13.803   9.268
  326PRO    HG2 4609  10.611  13.676   9.266
  326PRO     CB 4610  10.603  13.828   9.110
  326PRO    HB1 4611  10.667  13.913   9.083
  326PRO    HB2 4612  10.514  13.864   9.161
  326PRO     CA 4613  10.577  13.737   8.983
  326PRO     HA 4614  10.490  13.673   8.997
  326PRO      C 4615  10.560  13.810   8.855
  326PRO      O 4616  10.446  13.840   8.829
  327THR      N 4617  10.666  13.853   8.790
  327THR      H 4618  10.758  13.843   8.831
  327THR     CA 4619  10.665  13.929   8.664
  327THR     HA 4620  10.569  13.981   8.654
  327THR     CB 4621  10.791  14.019   8.670
  327THR     HB 4622  10.817  14.052   8.569
  327THR    CG2 4623  10.768  14.134   8.770
  327THR   HG21 4624  10.690  14.206   8.743
  327THR   HG22 4625  10.757  14.092   8.869
  327THR   HG23 4626  10.866  14.183   8.772
  327THR    OG1 4627  10.899  13.946   8.719
  327THR    HG1 4628  10.963  13.965   8.650
  327THR      C 4629  10.657  13.850   8.532
  327THR      O 4630  10.645  13.915   8.426
  328SER      N 4631  10.663  13.720   8.532
  328SER      H 4632  10.659  13.670   8.620
  328SER     CA 4633  10.660  13.635   8.413
  328SER     HA 4634  10.735  13.687   8.352
  328SER     CB 4635  10.698  13.492   8.455
  328SER    HB1 4636  10.670  13.432   8.368
  328SER    HB2 4637  10.640  13.461   8.541
  328SER     OG 4638  10.838  13.475   8.479
  328SER     HG 4639  10.878  13.547   8.529
  328SER      C 4640  10.518  13.645   8.349
  328SER      O 4641  10.426  13.651   8.424
  329PRO      N 4642  10.503  13.631   8.215
  329PRO     CD 4643  10.622  13.606   8.129
  329PRO    HD1 4644  10.664  13.509   8.157
  329PRO    HD2 4645  10.687  13.693   8.132
  329PRO     CG 4646  10.554  13.575   7.992
  329PRO    HG1 4647  10.527  13.470   7.979
  329PRO    HG2 4648  10.626  13.597   7.913
  329PRO     CB 4649  10.440  13.668   7.990
  329PRO    HB1 4650  10.367  13.636   7.916
  329PRO    HB2 4651  10.473  13.768   7.959
  329PRO     CA 4652  10.385  13.660   8.131
  329PRO     HA 4653  10.351  13.761   8.153
  329PRO      C 4654  10.272  13.561   8.157
  329PRO      O 4655  10.299  13.448   8.194
  330LYS      N 4656  10.145  13.612   8.145
  330LYS      H 4657  10.147  13.709   8.119
  330LYS     CA 4658  10.019  13.547   8.189
  330LYS     HA 4659  10.030  13.440   8.200
  330LYS     CB 4660   9.963  13.612   8.316
  330LYS    HB1 4661   9.860  13.581   8.337
  330LYS    HB2 4662   9.968  13.720   8.307
  330LYS     CG 4663  10.063  13.563   8.427
  330LYS    HG1 4664  10.161  13.597   8.394
  330LYS    HG2 4665  10.057  13.456   8.443
  330LYS     CD 4666  10.028  13.639   8.559
  330LYS    HD1 4667   9.926  13.621   8.591
  330LYS    HD2 4668  10.032  13.747   8.547
  330LYS     CE 4669  10.125  13.590   8.664
  330LYS    HE1 4670  10.141  13.484   8.647
  330LYS    HE2 4671  10.084  13.607   8.764
  330LYS     NZ 4672  10.254  13.649   8.663
  330LYS    HZ1 4673  10.309  13.631   8.746
  330LYS    HZ2 4674  10.308  13.616   8.584
  330LYS    HZ3 4675  10.245  13.750   8.662
  330LYS      C 4676   9.918  13.560   8.073
  330LYS      O 4677   9.818  13.494   8.095
  331TYR      N 4678   9.936  13.644   7.963
  331TYR      H 4679  10.022  13.697   7.966
  331TYR     CA 4680   9.846  13.650   7.850
  331TYR     HA 4681   9.804  13.550   7.846
  331TYR     CB 4682   9.745  13.761   7.887
  331TYR    HB1 4683   9.800  13.854   7.898
  331TYR    HB2 4684   9.689  13.732   7.976
  331TYR     CG 4685   9.633  13.775   7.787
  331TYR    CD1 4686   9.644  13.876   7.693
  331TYR    HD1 4687   9.720  13.952   7.702
  331TYR    CE1 4688   9.543  13.892   7.601
  331TYR    HE1 4689   9.536  13.983   7.542
  331TYR     CZ 4690   9.431  13.806   7.592
  331TYR     OH 4691   9.332  13.828   7.508
  331TYR     HH 4692   9.272  13.753   7.512
  331TYR    CE2 4693   9.429  13.699   7.684
  331TYR    HE2 4694   9.358  13.619   7.673
  331TYR    CD2 4695   9.536  13.678   7.771
  331TYR    HD2 4696   9.542  13.591   7.834
  331TYR      C 4697   9.907  13.669   7.708
  331TYR      O 4698  10.015  13.722   7.702
  332SER      N 4699   9.839  13.616   7.605
  332SER      H 4700   9.748  13.575   7.621
  332SER     CA 4701   9.869  13.624   7.462
  332SER     HA 4702   9.913  13.722   7.447
  332SER     CB 4703   9.979  13.527   7.425
  332SER    HB1 4704   9.944  13.426   7.405
  332SER    HB2 4705  10.061  13.528   7.497
  332SER     OG 4706  10.029  13.591   7.311
  332SER     HG 4707  10.102  13.548   7.265
  332SER      C 4708   9.744  13.614   7.372
  332SER      O 4709   9.678  13.516   7.375
  333PRO      N 4710   9.701  13.729   7.298
  333PRO     CD 4711   9.781  13.849   7.266
  333PRO    HD1 4712   9.857  13.823   7.193
  333PRO    HD2 4713   9.840  13.894   7.346
  333PRO     CG 4714   9.680  13.947   7.212
  333PRO    HG1 4715   9.730  14.017   7.145
  333PRO    HG2 4716   9.626  13.990   7.296
  333PRO     CB 4717   9.577  13.865   7.141
  333PRO    HB1 4718   9.622  13.843   7.045
  333PRO    HB2 4719   9.483  13.920   7.130
  333PRO     CA 4720   9.567  13.744   7.239
  333PRO     HA 4721   9.494  13.773   7.314
  333PRO      C 4722   9.502  13.627   7.157
  333PRO      O 4723   9.381  13.614   7.164
  334THR      N 4724   9.580  13.538   7.092
  334THR      H 4725   9.677  13.557   7.073
  334THR     CA 4726   9.530  13.425   7.005
  334THR     HA 4727   9.422  13.408   7.006
  334THR     CB 4728   9.572  13.458   6.855
  334THR     HB 4729   9.567  13.369   6.791
  334THR    CG2 4730   9.477  13.558   6.790
  334THR   HG21 4731   9.505  13.584   6.688
  334THR   HG22 4732   9.380  13.510   6.781
  334THR   HG23 4733   9.476  13.650   6.848
  334THR    OG1 4734   9.705  13.504   6.849
  334THR    HG1 4735   9.735  13.475   6.762
  334THR      C 4736   9.575  13.289   7.045
  334THR      O 4737   9.533  13.185   6.987
  335SER      N 4738   9.661  13.273   7.148
  335SER      H 4739   9.684  13.359   7.197
  335SER     CA 4740   9.722  13.148   7.193
  335SER     HA 4741   9.645  13.079   7.156
  335SER     CB 4742   9.847  13.122   7.116
  335SER    HB1 4743   9.825  13.140   7.011
  335SER    HB2 4744   9.864  13.015   7.110
  335SER     OG 4745   9.961  13.191   7.159
  335SER     HG 4746   9.934  13.275   7.196
  335SER      C 4747   9.747  13.131   7.340
  335SER      O 4748   9.748  13.227   7.416
  336PRO      N 4749   9.774  13.005   7.392
  336PRO     CD 4750   9.777  12.881   7.315
  336PRO    HD1 4751   9.880  12.855   7.291
  336PRO    HD2 4752   9.708  12.882   7.230
  336PRO     CG 4753   9.721  12.777   7.417
  336PRO    HG1 4754   9.762  12.678   7.396
  336PRO    HG2 4755   9.613  12.775   7.408
  336PRO     CB 4756   9.760  12.824   7.559
  336PRO    HB1 4757   9.848  12.765   7.585
  336PRO    HB2 4758   9.685  12.806   7.636
  336PRO     CA 4759   9.784  12.971   7.540
  336PRO     HA 4760   9.698  13.022   7.585
  336PRO      C 4761   9.916  13.024   7.594
  336PRO      O 4762  10.011  13.041   7.521
  337THR      N 4763   9.912  13.053   7.724
  337THR      H 4764   9.819  13.053   7.764
  337THR     CA 4765  10.020  13.094   7.810
  337THR     HA 4766  10.112  13.049   7.771
  337THR     CB 4767  10.029  13.253   7.816
  337THR     HB 4768  10.113  13.272   7.883
  337THR    CG2 4769  10.050  13.311   7.676
  337THR   HG21 4770   9.959  13.346   7.628
  337THR   HG22 4771  10.122  13.392   7.687
  337THR   HG23 4772  10.106  13.243   7.612
  337THR    OG1 4773   9.923  13.307   7.877
  337THR    HG1 4774   9.845  13.289   7.824
  337THR      C 4775  10.011  13.032   7.949
  337THR      O 4776   9.900  13.012   8.005
  338TYR      N 4777  10.121  13.001   8.023
  338TYR      H 4778  10.212  13.019   7.984
  338TYR     CA 4779  10.121  12.934   8.158
  338TYR     HA 4780  10.041  12.861   8.151
  338TYR     CB 4781  10.262  12.865   8.188
  338TYR    HB1 4782  10.342  12.933   8.158
  338TYR    HB2 4783  10.263  12.785   8.114
  338TYR     CG 4784  10.295  12.820   8.336
  338TYR    CD1 4785  10.286  12.680   8.372
  338TYR    HD1 4786  10.261  12.602   8.301
  338TYR    CE1 4787  10.313  12.648   8.508
  338TYR    HE1 4788  10.297  12.546   8.536
  338TYR     CZ 4789  10.355  12.750   8.599
  338TYR     OH 4790  10.392  12.713   8.728
  338TYR     HH 4791  10.385  12.618   8.739
  338TYR    CE2 4792  10.356  12.886   8.556
  338TYR    HE2 4793  10.398  12.960   8.622
  338TYR    CD2 4794  10.330  12.921   8.426
  338TYR    HD2 4795  10.328  13.025   8.396
  338TYR      C 4796  10.077  13.029   8.269
  338TYR      O 4797  10.118  13.145   8.258
  339SER      N 4798  10.004  12.986   8.377
  339SER      H 4799   9.987  12.887   8.383
  339SER     CA 4800   9.980  13.068   8.496
  339SER     HA 4801  10.050  13.152   8.493
  339SER     CB 4802   9.835  13.130   8.490
  339SER    HB1 4803   9.820  13.184   8.397
  339SER    HB2 4804   9.809  13.196   8.573
  339SER     OG 4805   9.746  13.015   8.485
  339SER     HG 4806   9.657  13.051   8.477
  339SER      C 4807  10.015  12.990   8.627
  339SER      O 4808   9.983  12.869   8.620
  340PRO      N 4809  10.070  13.052   8.735
  340PRO     CD 4810  10.079  13.194   8.748
  340PRO    HD1 4811   9.982  13.242   8.735
  340PRO    HD2 4812  10.149  13.219   8.667
  340PRO     CG 4813  10.146  13.219   8.886
  340PRO    HG1 4814  10.065  13.234   8.957
  340PRO    HG2 4815  10.199  13.314   8.887
  340PRO     CB 4816  10.237  13.091   8.904
  340PRO    HB1 4817  10.240  13.063   9.009
  340PRO    HB2 4818  10.336  13.099   8.859
  340PRO     CA 4819  10.161  12.984   8.830
  340PRO     HA 4820  10.235  12.933   8.768
  340PRO      C 4821  10.086  12.877   8.921
  340PRO      O 4822   9.967  12.872   8.936
  341THR      N 4823  10.161  12.797   8.999
  341THR      H 4824  10.257  12.785   8.971
  341THR     CA 4825  10.117  12.720   9.122
  341THR     HA 4826  10.020  12.671   9.110
  341THR     CB 4827  10.208  12.598   9.152
  341THR     HB 4828  10.171  12.560   9.247
  341THR    CG2 4829  10.200  12.483   9.060
  341THR   HG21 4830  10.280  12.412   9.077
  341THR   HG22 4831  10.111  12.423   9.074
  341THR   HG23 4832  10.216  12.515   8.957
  341THR    OG1 4833  10.344  12.632   9.187
  341THR    HG1 4834  10.374  12.552   9.231
  341THR      C 4835  10.087  12.815   9.240
  341THR      O 4836  10.139  12.925   9.249
  342SER      N 4837  10.008  12.765   9.338
  342SER      H 4838   9.965  12.680   9.304
  342SER     CA 4839   9.963  12.835   9.456
  342SER     HA 4840   9.921  12.927   9.415
  342SER     CB 4841   9.850  12.760   9.533
  342SER    HB1 4842   9.819  12.813   9.624
  342SER    HB2 4843   9.884  12.659   9.553
  342SER     OG 4844   9.728  12.756   9.457
  342SER     HG 4845   9.690  12.668   9.466
  342SER      C 4846  10.076  12.870   9.558
  342SER      O 4847  10.175  12.796   9.577
  343PRO      N 4848  10.070  12.985   9.629
  343PRO     CD 4849   9.969  13.094   9.605
  343PRO    HD1 4850   9.876  13.050   9.569
  343PRO    HD2 4851  10.006  13.154   9.522
  343PRO     CG 4852   9.961  13.164   9.736
  343PRO    HG1 4853   9.909  13.109   9.814
  343PRO    HG2 4854   9.910  13.260   9.728
  343PRO     CB 4855  10.112  13.174   9.761
  343PRO    HB1 4856  10.134  13.209   9.862
  343PRO    HB2 4857  10.154  13.245   9.690
  343PRO     CA 4858  10.162  13.032   9.732
  343PRO     HA 4859  10.266  13.029   9.698
  343PRO      C 4860  10.154  12.932   9.850
  343PRO      O 4861  10.056  12.857   9.859
  344LYS      N 4862  10.257  12.927   9.933
  344LYS      H 4863  10.330  12.994   9.915
  344LYS     CA 4864  10.272  12.838  10.047
  344LYS     HA 4865  10.377  12.828  10.075
  344LYS     CB 4866  10.220  12.902  10.180
  344LYS    HB1 4867  10.112  12.901  10.166
  344LYS    HB2 4868  10.267  13.000  10.181
  344LYS     CG 4869  10.258  12.820  10.306
  344LYS    HG1 4870  10.367  12.826  10.308
  344LYS    HG2 4871  10.243  12.712  10.297
  344LYS     CD 4872  10.197  12.864  10.442
  344LYS    HD1 4873  10.225  12.969  10.457
  344LYS    HD2 4874  10.241  12.809  10.526
  344LYS     CE 4875  10.050  12.840  10.434
  344LYS    HE1 4876  10.032  12.732  10.437
  344LYS    HE2 4877  10.015  12.887  10.342
  344LYS     NZ 4878   9.978  12.899  10.551
  344LYS    HZ1 4879   9.888  12.852  10.557
  344LYS    HZ2 4880  10.026  12.894  10.639
  344LYS    HZ3 4881   9.968  12.998  10.535
  344LYS      C 4882  10.230  12.692  10.019
  344LYS      O 4883  10.112  12.660  10.051
  345GLY      N 4884  10.324  12.614   9.970
  345GLY      H 4885  10.420  12.646   9.962
  345GLY     CA 4886  10.304  12.472   9.937
  345GLY    HA1 4887  10.382  12.441   9.868
  345GLY    HA2 4888  10.212  12.442   9.887
  345GLY      C 4889  10.317  12.383  10.065
  345GLY      O 4890  10.326  12.437  10.178
  346SER      N 4891  10.320  12.249  10.045
  346SER      H 4892  10.326  12.214   9.950
  346SER     CA 4893  10.354  12.149  10.154
  346SER     HA 4894  10.325  12.194  10.249
  346SER     CB 4895  10.270  12.029  10.134
  346SER    HB1 4896  10.263  11.967  10.223
  346SER    HB2 4897  10.302  11.975  10.045
  346SER     OG 4898  10.136  12.065  10.112
  346SER     HG 4899  10.088  11.992  10.151
  346SER      C 4900  10.503  12.122  10.170
  346SER      O 4901  10.572  12.117  10.067
  347THR      N 4902  10.559  12.109  10.287
  347THR      H 4903  10.503  12.136  10.366
  347THR     CA 4904  10.699  12.068  10.319
  347THR     HA 4905  10.766  12.145  10.282
  347THR     CB 4906  10.722  12.084  10.470
  347THR     HB 4907  10.823  12.092  10.510
  347THR    CG2 4908  10.657  12.211  10.530
  347THR   HG21 4909  10.551  12.193  10.517
  347THR   HG22 4910  10.677  12.223  10.637
  347THR   HG23 4911  10.689  12.298  10.473
  347THR    OG1 4912  10.670  11.976  10.542
  347THR    HG1 4913  10.736  11.905  10.541
  347THR      C 4914  10.747  11.937  10.254
  347THR      O 4915  10.675  11.838  10.262
  348TYR      N 4916  10.869  11.929  10.202
  348TYR      H 4917  10.931  12.008  10.211
  348TYR     CA 4918  10.902  11.827  10.094
  348TYR     HA 4919  10.829  11.746  10.095
  348TYR     CB 4920  10.897  11.908   9.967
  348TYR    HB1 4921  10.799  11.953   9.955
  348TYR    HB2 4922  10.914  11.831   9.891
  348TYR     CG 4923  11.011  12.006   9.953
  348TYR    CD1 4924  11.135  11.961   9.916
  348TYR    HD1 4925  11.158  11.856   9.907
  348TYR    CE1 4926  11.245  12.049   9.907
  348TYR    HE1 4927  11.345  12.012   9.890
  348TYR     CZ 4928  11.231  12.190   9.923
  348TYR     OH 4929  11.332  12.279   9.922
  348TYR     HH 4930  11.420  12.247   9.898
  348TYR    CE2 4931  11.103  12.234   9.973
  348TYR    HE2 4932  11.090  12.341   9.976
  348TYR    CD2 4933  10.990  12.148   9.980
  348TYR    HD2 4934  10.897  12.184  10.019
  348TYR      C 4935  11.030  11.747  10.118
  348TYR      O 4936  11.074  11.663  10.035
  349SER      N 4937  11.087  11.762  10.239
  349SER      H 4938  11.049  11.829  10.305
  349SER     CA 4939  11.194  11.677  10.297
  349SER     HA 4940  11.169  11.572  10.282
  349SER     CB 4941  11.330  11.727  10.254
  349SER    HB1 4942  11.410  11.688  10.316
  349SER    HB2 4943  11.336  11.833  10.279
  349SER     OG 4944  11.367  11.692  10.126
  349SER     HG 4945  11.286  11.674  10.077
  349SER      C 4946  11.186  11.690  10.446
  349SER      O 4947  11.149  11.793  10.498
  350PRO      N 4948  11.225  11.589  10.526
  350PRO     CD 4949  11.234  11.447  10.489
  350PRO    HD1 4950  11.304  11.432  10.407
  350PRO    HD2 4951  11.137  11.408  10.458
  350PRO     CG 4952  11.282  11.370  10.615
  350PRO    HG1 4953  11.390  11.360  10.626
  350PRO    HG2 4954  11.232  11.273  10.621
  350PRO     CB 4955  11.237  11.459  10.735
  350PRO    HB1 4956  11.297  11.433  10.822
  350PRO    HB2 4957  11.130  11.446  10.750
  350PRO     CA 4958  11.256  11.600  10.672
  350PRO     HA 4959  11.183  11.664  10.723
  350PRO      C 4960  11.386  11.671  10.695
  350PRO      O 4961  11.462  11.709  10.605
  351THR      N 4962  11.402  11.712  10.821
  351THR      H 4963  11.329  11.707  10.890
  351THR     CA 4964  11.519  11.797  10.868
  351THR     HA 4965  11.579  11.817  10.779
  351THR     CB 4966  11.477  11.934  10.920
  351THR     HB 4967  11.557  11.981  10.976
  351THR    CG2 4968  11.428  12.024  10.809
  351THR   HG21 4969  11.381  12.117  10.841
  351THR   HG22 4970  11.506  12.052  10.737
  351THR   HG23 4971  11.348  11.976  10.754
  351THR    OG1 4972  11.361  11.913  11.003
  351THR    HG1 4973  11.381  11.826  11.039
  351THR      C 4974  11.605  11.738  10.976
  351THR      O 4975  11.550  11.681  11.071
  352SER      N 4976  11.734  11.769  10.983
  352SER      H 4977  11.777  11.813  10.902
  352SER     CA 4978  11.827  11.723  11.096
  352SER     HA 4979  11.828  11.615  11.101
  352SER     CB 4980  11.971  11.755  11.047
  352SER    HB1 4981  11.971  11.719  10.944
  352SER    HB2 4982  12.047  11.698  11.101
  352SER     OG 4983  11.988  11.895  11.063
  352SER     HG 4984  11.999  11.937  10.977
  352SER      C 4985  11.789  11.770  11.239
  352SER      O 4986  11.732  11.883  11.256
  353PRO      N 4987  11.825  11.693  11.344
  353PRO     CD 4988  11.906  11.576  11.340
  353PRO    HD1 4989  12.012  11.600  11.325
  353PRO    HD2 4990  11.887  11.505  11.260
  353PRO     CG 4991  11.890  11.517  11.476
  353PRO    HG1 4992  11.981  11.469  11.512
  353PRO    HG2 4993  11.811  11.442  11.466
  353PRO     CB 4994  11.855  11.622  11.578
  353PRO    HB1 4995  11.948  11.662  11.618
  353PRO    HB2 4996  11.780  11.590  11.650
  353PRO     CA 4997  11.796  11.725  11.488
  353PRO     HA 4998  11.689  11.712  11.505
  353PRO      C 4999  11.829  11.873  11.530
  353PRO      O 5000  11.945  11.922  11.520
  354GLY      N 5001  11.727  11.940  11.580
  354GLY      H 5002  11.649  11.879  11.602
  354GLY     CA 5003  11.728  12.077  11.627
  354GLY    HA1 5004  11.832  12.112  11.630
  354GLY    HA2 5005  11.690  12.087  11.729
  354GLY      C 5006  11.656  12.179  11.533
  354GLY      O 5007  11.587  12.271  11.578
  355TYR      N 5008  11.661  12.148  11.402
  355TYR      H 5009  11.703  12.061  11.372
  355TYR     CA 5010  11.564  12.213  11.309
  355TYR     HA 5011  11.551  12.314  11.348
  355TYR     CB 5012  11.636  12.221  11.170
  355TYR    HB1 5013  11.570  12.270  11.099
  355TYR    HB2 5014  11.655  12.120  11.133
  355TYR     CG 5015  11.763  12.314  11.182
  355TYR    CD1 5016  11.750  12.452  11.195
  355TYR    HD1 5017  11.651  12.495  11.202
  355TYR    CE1 5018  11.864  12.535  11.201
  355TYR    HE1 5019  11.858  12.637  11.235
  355TYR     CZ 5020  11.995  12.482  11.186
  355TYR     OH 5021  12.102  12.559  11.205
  355TYR     HH 5022  12.185  12.515  11.187
  355TYR    CE2 5023  12.008  12.345  11.160
  355TYR    HE2 5024  12.100  12.290  11.171
  355TYR    CD2 5025  11.891  12.263  11.154
  355TYR    HD2 5026  11.896  12.158  11.129
  355TYR      C 5027  11.428  12.136  11.296
  355TYR      O 5028  11.401  12.037  11.362
  356SER      N 5029  11.339  12.193  11.218
  356SER      H 5030  11.367  12.287  11.192
  356SER     CA 5031  11.206  12.147  11.179
  356SER     HA 5032  11.217  12.039  11.176
  356SER     CB 5033  11.101  12.190  11.271
  356SER    HB1 5034  11.122  12.154  11.372
  356SER    HB2 5035  11.001  12.155  11.246
  356SER     OG 5036  11.099  12.333  11.267
  356SER     HG 5037  11.058  12.368  11.347
  356SER      C 5038  11.175  12.183  11.032
  356SER      O 5039  11.219  12.285  10.983
  357PRO      N 5040  11.092  12.107  10.959
  357PRO     CD 5041  11.032  11.984  11.011
  357PRO    HD1 5042  10.988  11.997  11.110
  357PRO    HD2 5043  11.098  11.898  11.003
  357PRO     CG 5044  10.932  11.958  10.906
  357PRO    HG1 5045  10.848  12.028  10.914
  357PRO    HG2 5046  10.893  11.856  10.914
  357PRO     CB 5047  11.008  11.991  10.774
  357PRO    HB1 5048  10.932  12.001  10.696
  357PRO    HB2 5049  11.082  11.913  10.756
  357PRO     CA 5050  11.075  12.120  10.816
  357PRO     HA 5051  11.174  12.123  10.769
  357PRO      C 5052  10.992  12.241  10.765
  357PRO      O 5053  10.875  12.259  10.819
  358THR      N 5054  11.041  12.323  10.676
  358THR      H 5055  11.131  12.311  10.631
  358THR     CA 5056  10.964  12.446  10.644
  358THR     HA 5057  10.886  12.471  10.716
  358THR     CB 5058  11.055  12.579  10.654
  358THR     HB 5059  10.998  12.650  10.593
  358THR    CG2 5060  11.075  12.630  10.801
  358THR   HG21 5061  11.158  12.700  10.809
  358THR   HG22 5062  10.987  12.682  10.840
  358THR   HG23 5063  11.111  12.550  10.865
  358THR    OG1 5064  11.170  12.565  10.583
  358THR    HG1 5065  11.198  12.655  10.567
  358THR      C 5066  10.896  12.449  10.510
  358THR      O 5067  10.925  12.375  10.419
  359SER      N 5068  10.803  12.544  10.494
  359SER      H 5069  10.794  12.616  10.565
  359SER     CA 5070  10.733  12.563  10.373
  359SER     HA 5071  10.691  12.466  10.343
  359SER     CB 5072  10.628  12.668  10.386
  359SER    HB1 5073  10.584  12.692  10.289
  359SER    HB2 5074  10.661  12.766  10.420
  359SER     OG 5075  10.526  12.616  10.463
  359SER     HG 5076  10.547  12.606  10.556
  359SER      C 5077  10.822  12.597  10.257
  359SER      O 5078  10.913  12.683  10.272
  360PRO      N 5079  10.794  12.545  10.139
  360PRO     CD 5080  10.716  12.424  10.112
  360PRO    HD1 5081  10.623  12.408  10.165
  360PRO    HD2 5082  10.778  12.336  10.128
  360PRO     CG 5083  10.692  12.425   9.959
  360PRO    HG1 5084  10.596  12.472   9.938
  360PRO    HG2 5085  10.700  12.324   9.919
  360PRO     CB 5086  10.799  12.516   9.895
  360PRO    HB1 5087  10.763  12.562   9.803
  360PRO    HB2 5088  10.893  12.463   9.879
  360PRO     CA 5089  10.819  12.618  10.010
  360PRO     HA 5090  10.921  12.654   9.997
  360PRO      C 5091  10.720  12.732   9.978
  360PRO      O 5092  10.601  12.724  10.003
  361THR      N 5093  10.776  12.837   9.917
  361THR      H 5094  10.874  12.832   9.892
  361THR     CA 5095  10.709  12.967   9.884
  361THR     HA 5096  10.652  12.991   9.974
  361THR     CB 5097  10.812  13.078   9.853
  361THR     HB 5098  10.763  13.170   9.821
  361THR    CG2 5099  10.904  13.110   9.969
  361THR   HG21 5100  11.000  13.145   9.931
  361THR   HG22 5101  10.860  13.183  10.036
  361THR   HG23 5102  10.921  13.021  10.030
  361THR    OG1 5103  10.887  13.032   9.748
  361THR    HG1 5104  10.950  13.102   9.726
  361THR      C 5105  10.608  12.954   9.771
  361THR      O 5106  10.524  13.048   9.765
  362TYR      N 5107  10.611  12.846   9.691
  362TYR      H 5108  10.682  12.777   9.706
  362TYR     CA 5109  10.510  12.810   9.589
  362TYR     HA 5110  10.418  12.858   9.621
  362TYR     CB 5111  10.541  12.867   9.444
  362TYR    HB1 5112  10.473  12.815   9.377
  362TYR    HB2 5113  10.643  12.838   9.417
  362TYR     CG 5114  10.538  13.015   9.432
  362TYR    CD1 5115  10.439  13.084   9.366
  362TYR    HD1 5116  10.356  13.027   9.328
  362TYR    CE1 5117  10.444  13.220   9.336
  362TYR    HE1 5118  10.365  13.272   9.282
  362TYR     CZ 5119  10.554  13.297   9.393
  362TYR     OH 5120  10.554  13.432   9.387
  362TYR     HH 5121  10.471  13.465   9.351
  362TYR    CE2 5122  10.656  13.227   9.460
  362TYR    HE2 5123  10.745  13.284   9.482
  362TYR    CD2 5124  10.649  13.084   9.479
  362TYR    HD2 5125  10.732  13.026   9.517
  362TYR      C 5126  10.485  12.659   9.598
  362TYR      O 5127  10.575  12.586   9.631
  363SER      N 5128  10.368  12.610   9.560
  363SER      H 5129  10.309  12.678   9.514
  363SER     CA 5130  10.323  12.471   9.564
  363SER     HA 5131  10.357  12.441   9.663
  363SER     CB 5132  10.171  12.455   9.567
  363SER    HB1 5133  10.170  12.352   9.604
  363SER    HB2 5134  10.138  12.452   9.464
  363SER     OG 5135  10.105  12.545   9.652
  363SER     HG 5136  10.136  12.635   9.636
  363SER      C 5137  10.387  12.386   9.453
  363SER      O 5138  10.404  12.429   9.334
  364LEU      N 5139  10.430  12.263   9.489
  364LEU      H 5140  10.399  12.229   9.578
  364LEU     CA 5141  10.518  12.188   9.404
  364LEU     HA 5142  10.558  12.259   9.331
  364LEU     CB 5143  10.641  12.134   9.492
  364LEU    HB1 5144  10.713  12.081   9.429
  364LEU    HB2 5145  10.604  12.057   9.560
  364LEU     CG 5146  10.706  12.244   9.583
  364LEU     HG 5147  10.630  12.294   9.643
  364LEU    CD1 5148  10.807  12.175   9.671
  364LEU   HD11 5149  10.868  12.247   9.727
  364LEU   HD12 5150  10.765  12.114   9.750
  364LEU   HD13 5151  10.877  12.116   9.611
  364LEU    CD2 5152  10.783  12.346   9.492
  364LEU   HD21 5153  10.856  12.294   9.431
  364LEU   HD22 5154  10.719  12.410   9.432
  364LEU   HD23 5155  10.837  12.405   9.566
  364LEU      C 5156  10.445  12.074   9.334
  364LEU      O 5157  10.327  12.048   9.368
  365THR      N 5158  10.511  11.982   9.254
  365THR      H 5159  10.605  12.012   9.230
  365THR     CA 5160  10.457  11.864   9.186
  365THR     HA 5161  10.370  11.832   9.244
  365THR     CB 5162  10.402  11.910   9.046
  365THR     HB 5163  10.485  11.939   8.981
  365THR    CG2 5164  10.321  11.793   8.989
  365THR   HG21 5165  10.382  11.709   8.955
  365THR   HG22 5166  10.245  11.766   9.063
  365THR   HG23 5167  10.263  11.830   8.904
  365THR    OG1 5168  10.313  12.020   9.067
  365THR    HG1 5169  10.233  11.972   9.089
  365THR      C 5170  10.559  11.751   9.159
  365THR      O 5171  10.670  11.783   9.122
  366SER      N 5172  10.516  11.627   9.179
  366SER      H 5173  10.419  11.611   9.206
  366SER     CA 5174  10.596  11.506   9.153
  366SER     HA 5175  10.682  11.506   9.220
  366SER     CB 5176  10.505  11.391   9.187
  366SER    HB1 5177  10.533  11.296   9.140
  366SER    HB2 5178  10.400  11.405   9.161
  366SER     OG 5179  10.515  11.386   9.329
  366SER     HG 5180  10.475  11.461   9.373
  366SER      C 5181  10.643  11.494   9.007
  366SER      O 5182  10.556  11.502   8.912
  367PRO      N 5183  10.771  11.463   8.980
  367PRO     CD 5184  10.881  11.444   9.071
  367PRO    HD1 5185  10.842  11.380   9.151
  367PRO    HD2 5186  10.922  11.540   9.100
  367PRO     CG 5187  10.990  11.367   8.996
  367PRO    HG1 5188  10.968  11.260   9.000
  367PRO    HG2 5189  11.090  11.388   9.032
  367PRO     CB 5190  10.958  11.420   8.854
  367PRO    HB1 5191  11.008  11.353   8.784
  367PRO    HB2 5192  11.005  11.518   8.847
  367PRO     CA 5193  10.811  11.439   8.840
  367PRO     HA 5194  10.796  11.529   8.780
  367PRO      C 5195  10.743  11.325   8.762
  367PRO      O 5196  10.698  11.230   8.824
  368ALA      N 5197  10.739  11.330   8.629
  368ALA      H 5198  10.766  11.417   8.586
  368ALA     CA 5199  10.659  11.236   8.543
  368ALA     HA 5200  10.630  11.146   8.598
  368ALA     CB 5201  10.530  11.305   8.487
  368ALA    HB1 5202  10.458  11.332   8.564
  368ALA    HB2 5203  10.538  11.401   8.436
  368ALA    HB3 5204  10.482  11.244   8.411
  368ALA      C 5205  10.737  11.178   8.423
  368ALA      O 5206  10.701  11.074   8.371
  369ILE      N 5207  10.845  11.244   8.380
  369ILE      H 5208  10.866  11.331   8.426
  369ILE     CA 5209  10.940  11.203   8.281
  369ILE     HA 5210  10.923  11.098   8.260
  369ILE     CB 5211  10.911  11.295   8.154
  369ILE     HB 5212  10.987  11.271   8.079
  369ILE    CG2 5213  10.779  11.254   8.090
  369ILE   HG21 5214  10.704  11.282   8.164
  369ILE   HG22 5215  10.772  11.298   7.991
  369ILE   HG23 5216  10.784  11.145   8.088
  369ILE    CG1 5217  10.924  11.444   8.185
  369ILE   HG11 5218  11.031  11.462   8.198
  369ILE   HG12 5219  10.867  11.463   8.275
  369ILE     CD 5220  10.882  11.540   8.074
  369ILE    HD1 5221  10.777  11.568   8.066
  369ILE    HD2 5222  10.933  11.635   8.093
  369ILE    HD3 5223  10.908  11.514   7.972
  369ILE      C 5224  11.089  11.209   8.325
  369ILE      O 5225  11.118  11.275   8.425
  370SER      N 5226  11.171  11.120   8.270
  370SER      H 5227  11.128  11.064   8.199
  370SER     CA 5228  11.315  11.088   8.315
  370SER     HA 5229  11.361  11.174   8.365
  370SER     CB 5230  11.319  10.967   8.406
  370SER    HB1 5231  11.300  10.999   8.509
  370SER    HB2 5232  11.420  10.927   8.401
  370SER     OG 5233  11.229  10.871   8.360
  370SER     HG 5234  11.271  10.836   8.280
  370SER      C 5235  11.404  11.075   8.185
  370SER      O 5236  11.348  11.044   8.081
  371PRO      N 5237  11.536  11.103   8.192
  371PRO     CD 5238  11.604  11.157   8.310
  371PRO    HD1 5239  11.580  11.084   8.387
  371PRO    HD2 5240  11.576  11.261   8.326
  371PRO     CG 5241  11.750  11.145   8.283
  371PRO    HG1 5242  11.796  11.049   8.308
  371PRO    HG2 5243  11.812  11.222   8.328
  371PRO     CB 5244  11.759  11.161   8.132
  371PRO    HB1 5245  11.854  11.139   8.083
  371PRO    HB2 5246  11.743  11.265   8.103
  371PRO     CA 5247  11.633  11.080   8.085
  371PRO     HA 5248  11.586  11.134   8.003
  371PRO      C 5249  11.655  10.933   8.056
  371PRO      O 5250  11.595  10.839   8.113
  372ASP      N 5251  11.745  10.907   7.960
  372ASP      H 5252  11.777  10.984   7.903
  372ASP     CA 5253  11.764  10.775   7.894
  372ASP     HA 5254  11.825  10.802   7.807
  372ASP     CB 5255  11.838  10.687   7.995
  372ASP    HB1 5256  11.775  10.662   8.080
  372ASP    HB2 5257  11.934  10.735   8.018
  372ASP     CG 5258  11.866  10.550   7.931
  372ASP    OD1 5259  11.863  10.445   7.998
  372ASP    OD2 5260  11.914  10.543   7.814
  372ASP      C 5261  11.628  10.719   7.855
  372ASP      O 5262  11.589  10.608   7.888
  373ASP      N 5263  11.543  10.794   7.778
  373ASP      H 5264  11.572  10.889   7.757
  373ASP     CA 5265  11.402  10.760   7.754
  373ASP     HA 5266  11.368  10.708   7.843
  373ASP     CB 5267  11.331  10.898   7.732
  373ASP    HB1 5268  11.345  10.933   7.630
  373ASP    HB2 5269  11.366  10.966   7.809
  373ASP     CG 5270  11.173  10.872   7.741
  373ASP    OD1 5271  11.123  10.814   7.842
  373ASP    OD2 5272  11.099  10.899   7.643
  373ASP      C 5273  11.371  10.673   7.633
  373ASP      O 5274  11.259  10.612   7.629
  374SER      N 5275  11.459  10.663   7.536
  374SER      H 5276  11.540  10.723   7.538
  374SER     CA 5277  11.454  10.560   7.423
  374SER     HA 5278  11.350  10.549   7.392
  374SER     CB 5279  11.516  10.622   7.300
  374SER    HB1 5280  11.451  10.701   7.262
  374SER    HB2 5281  11.525  10.550   7.218
  374SER     OG 5282  11.647  10.663   7.325
  374SER     HG 5283  11.667  10.750   7.288
  374SER      C 5284  11.516  10.427   7.441
  374SER      O 5285  11.603  10.409   7.534
  375ASP      N 5286  11.481  10.332   7.358
  375ASP      H 5287  11.395  10.345   7.306
  375ASP     CA 5288  11.551  10.200   7.349
  375ASP     HA 5289  11.652  10.224   7.381
  375ASP     CB 5290  11.486  10.100   7.444
  375ASP    HB1 5291  11.515  10.137   7.542
  375ASP    HB2 5292  11.533  10.004   7.422
  375ASP     CG 5293  11.332  10.092   7.441
  375ASP    OD1 5294  11.290  10.010   7.358
  375ASP    OD2 5295  11.258  10.158   7.520
  375ASP      C 5296  11.565  10.153   7.204
  375ASP      O 5297  11.597  10.035   7.181
  376GLU      N 5298  11.558  10.243   7.110
  376GLU      H 5299  11.544  10.335   7.147
  376GLU     CA 5300  11.542  10.202   6.959
  376GLU     HA 5301  11.477  10.115   6.950
  376GLU     CB 5302  11.464  10.312   6.886
  376GLU    HB1 5303  11.518  10.406   6.876
  376GLU    HB2 5304  11.379  10.332   6.952
  376GLU     CG 5305  11.408  10.275   6.743
  376GLU    HG1 5306  11.361  10.177   6.742
  376GLU    HG2 5307  11.491  10.291   6.673
  376GLU     CD 5308  11.293  10.362   6.699
  376GLU    OE1 5309  11.188  10.356   6.769
  376GLU    OE2 5310  11.296  10.424   6.592
  376GLU      C 5311  11.683  10.173   6.902
  376GLU      O 5312  11.743  10.255   6.833
  377GLU      N 5313  11.747  10.057   6.936
  377GLU      H 5314  11.694   9.990   6.989
  377GLU     CA 5315  11.886  10.030   6.911
  377GLU     HA 5316  11.918  10.115   6.851
  377GLU     CB 5317  11.962  10.033   7.042
  377GLU    HB1 5318  11.936   9.947   7.104
  377GLU    HB2 5319  11.933  10.125   7.093
  377GLU     CG 5320  12.116  10.040   7.021
  377GLU    HG1 5321  12.150   9.981   6.937
  377GLU    HG2 5322  12.156  10.000   7.114
  377GLU     CD 5323  12.163  10.187   7.009
  377GLU    OE1 5324  12.206  10.218   6.897
  377GLU    OE2 5325  12.146  10.265   7.102
  377GLU      C 5326  11.914   9.901   6.833
  377GLU      O 5327  11.851   9.800   6.865
  378ASN      N 5328  12.014   9.903   6.744
  378ASN      H 5329  12.047   9.996   6.722
  378ASN     CA 5330  12.070   9.787   6.687
  378ASN     HA 5331  12.046   9.700   6.747
  378ASN     CB 5332  12.025   9.766   6.547
  378ASN    HB1 5333  12.048   9.846   6.477
  378ASN    HB2 5334  11.917   9.752   6.549
  378ASN     CG 5335  12.077   9.639   6.484
  378ASN    OD1 5336  12.170   9.644   6.409
  378ASN    ND2 5337  12.026   9.523   6.510
  378ASN   HD21 5338  11.951   9.519   6.578
  378ASN   HD22 5339  12.080   9.441   6.485
  378ASN      C 5340  12.225   9.791   6.697
  378ASN    OC1 5341  12.279   9.686   6.730
  378ASN    OC2 5342  12.279   9.896   6.658
  19.98762  19.98762  19.98762
