# Supplementary material for: Driving forces behind phase separation of the carboxy-terminal domain of RNA polymerase II
Source: Nat Commun. 2023 Sep 25;14:5979. doi: 10.1038/s41467-023-41633-8 (PMC10519987; doi:10.1038/s41467-023-41633-8)
Supplement: Supplementary file 4 — Supplementary Data 1 [file 41467_2023_41633_MOESM4_ESM.zip › MD_input_and_coordinate_files/single_copy/hCTD_single_copy_MD_initial.gro]

protein in water
1052851
    1TYR      N    1   2.808   5.824  10.290  0.4502  0.3051 -0.3242
    1TYR     H1    2   2.767   5.752  10.233 -1.7395  0.9649  0.3704
    1TYR     H2    3   2.739   5.895  10.310  0.2076 -0.0678  0.1849
    1TYR     H3    4   2.881   5.861  10.231 -1.0729  0.5816 -2.0530
    1TYR     CA    5   2.864   5.772  10.424  0.3000  0.3182  0.2831
    1TYR     HA    6   2.906   5.856  10.481  2.4113  0.0085 -0.7637
    1TYR     CB    7   2.758   5.712  10.519  0.2364 -0.2759  0.5025
    1TYR    HB1    8   2.802   5.633  10.580  1.9305  0.7168  0.6213
    1TYR    HB2    9   2.684   5.665  10.454 -1.1952  2.4634  0.1193
    1TYR     CG   10   2.690   5.824  10.595  0.8633  0.2465  0.0846
    1TYR    CD1   11   2.546   5.837  10.605 -0.8654  0.3817  0.7344
    1TYR    HD1   12   2.484   5.772  10.545  0.9194 -1.0320  0.3948
    1TYR    CE1   13   2.482   5.934  10.686 -0.5751  0.7334  0.3720
    1TYR    HE1   14   2.374   5.945  10.689 -0.9292 -2.6181  2.3558
    1TYR     CZ   15   2.562   6.019  10.767  0.2512  0.4952  0.6509
    1TYR     OH   16   2.502   6.109  10.845  0.7815  0.0132 -0.7475
    1TYR     HH   17   2.569   6.164  10.887 -0.9875  1.5343  0.1817
    1TYR    CE2   18   2.702   6.005  10.762  0.5302 -0.3093 -0.3070
    1TYR    HE2   19   2.763   6.080  10.811  0.4109  0.1013 -0.7912
    1TYR    CD2   20   2.768   5.904  10.680  0.2397 -0.0955  0.3605
    1TYR    HD2   21   2.874   5.912  10.664 -0.0166 -0.0369 -1.4443
    1TYR      C   22   2.980   5.676  10.402  0.7953  0.1555 -0.2309
    1TYR      O   23   3.094   5.699  10.453  0.6052 -0.0357  0.4294
    2SER      N   24   2.958   5.561  10.341 -0.2254 -0.6569  0.5162
    2SER      H   25   2.867   5.537  10.303 -0.5116 -0.1890  0.9051
    2SER     CA   26   3.055   5.450  10.339  0.3585  0.4593 -0.4736
    2SER     HA   27   3.146   5.465  10.398 -0.6226 -1.4748  1.6127
    2SER     CB   28   2.992   5.325  10.402 -0.8020 -0.9933 -0.2364
    2SER    HB1   29   3.048   5.234  10.382 -0.1325 -0.5895 -0.2296
    2SER    HB2   30   2.895   5.327  10.354  0.1725  2.6347 -2.2505
    2SER     OG   31   2.978   5.345  10.544 -0.0123 -0.2135 -0.4111
    2SER     HG   32   2.883   5.328  10.548 -0.3394  1.8553  2.2787
    2SER      C   33   3.103   5.417  10.195 -0.3773  0.4333  0.0406
    2SER      O   34   3.024   5.358  10.122  0.1925 -0.8349  0.3514
    3PRO      N   35   3.215   5.472  10.147 -0.1474  0.3118  0.5347
    3PRO     CD   36   3.309   5.562  10.212 -0.6980  0.7307  0.0415
    3PRO    HD1   37   3.348   5.507  10.298 -2.8711 -1.9050 -0.5793
    3PRO    HD2   38   3.267   5.657  10.243  0.9958  1.3025  0.6711
    3PRO     CG   39   3.419   5.594  10.113 -0.1430  0.2894  0.3406
    3PRO    HG1   40   3.502   5.528  10.137  0.7921  1.5752  0.7363
    3PRO    HG2   41   3.447   5.700  10.120  0.2045  0.1288  1.5127
    3PRO     CB   42   3.345   5.562   9.982 -0.1801  0.1211  0.5478
    3PRO    HB1   43   3.415   5.541   9.902 -0.6123 -0.7100  0.3852
    3PRO    HB2   44   3.276   5.643   9.956 -0.1640  0.2272  0.8315
    3PRO     CA   45   3.266   5.440  10.015  0.0456  0.4072 -0.2854
    3PRO     HA   46   3.187   5.434   9.940 -0.1332 -2.4160  0.0806
    3PRO      C   47   3.347   5.307  10.009  0.6699 -0.1027 -0.4667
    3PRO      O   48   3.344   5.237  10.111  0.3102  0.3796 -0.5286
    4THR      N   49   3.425   5.269   9.904 -0.3496 -0.0715 -0.0987
    4THR      H   50   3.437   5.327   9.823  2.4859  0.6203  0.7695
    4THR     CA   51   3.524   5.164   9.914 -0.3599  0.2247 -0.0191
    4THR     HA   52   3.467   5.072   9.928  0.9942 -0.6765 -0.3280
    4THR     CB   53   3.596   5.156   9.784  0.1418  0.0965  0.5288
    4THR     HB   54   3.513   5.153   9.714 -0.3247 -1.2177  1.1203
    4THR    CG2   55   3.690   5.271   9.756 -0.2902  0.4273  0.0370
    4THR   HG21   56   3.777   5.240   9.815 -0.4945 -1.1737 -0.4599
    4THR   HG22   57   3.701   5.283   9.649  0.0422  1.7136  0.2114
    4THR   HG23   58   3.651   5.367   9.789 -1.6939  0.0560 -0.5296
    4THR    OG1   59   3.663   5.036   9.779  0.0994  0.4055  0.4664
    4THR    HG1   60   3.603   4.963   9.765  0.5718  0.1348 -0.1541
    4THR      C   61   3.619   5.169  10.035  0.3937  0.1035 -0.1847
    4THR      O   62   3.667   5.276  10.080  0.3642  0.7807 -0.1798
    5SER      N   63   3.655   5.055  10.096  0.2510  0.2310 -0.5371
    5SER      H   64   3.618   4.968  10.059  2.3048 -0.3420 -1.3248
    5SER     CA   65   3.725   5.057  10.229  0.2007  0.1350 -0.0565
    5SER     HA   66   3.654   5.111  10.292 -1.3998  0.7324 -2.3309
    5SER     CB   67   3.756   4.916  10.278 -0.1396 -0.0980  0.2720
    5SER    HB1   68   3.805   4.871  10.192 -1.5388  0.5638 -0.8932
    5SER    HB2   69   3.662   4.864  10.292  0.3708 -0.5071  2.2942
    5SER     OG   70   3.845   4.905  10.394  0.0168 -0.7076  0.2702
    5SER     HG   71   3.795   4.923  10.474 -0.4637 -2.1697  0.3155
    5SER      C   72   3.858   5.143  10.248 -0.2603  0.1711 -0.0018
    5SER      O   73   3.868   5.209  10.358  0.2047  0.0661 -0.1382
    6PRO      N   74   3.954   5.154  10.153  0.1662  0.0684 -0.4106
    6PRO     CD   75   3.968   5.072  10.032  0.3794 -0.3697  0.0190
    6PRO    HD1   76   3.885   5.072   9.961 -0.0925  0.0242  0.5718
    6PRO    HD2   77   3.981   4.967  10.055  1.8308  0.0114  0.9918
    6PRO     CG   78   4.095   5.119   9.961 -0.2314  0.6079 -0.2515
    6PRO    HG1   79   4.076   5.204   9.895 -0.2937 -0.3212 -1.4603
    6PRO    HG2   80   4.155   5.047   9.904 -0.1566 -0.8296  1.6218
    6PRO     CB   81   4.185   5.156  10.082 -0.1593  0.0862 -0.5642
    6PRO    HB1   82   4.256   5.234  10.052  0.8211 -0.3279  0.6439
    6PRO    HB2   83   4.247   5.077  10.125 -0.5499  0.3661  0.5179
    6PRO     CA   84   4.089   5.213  10.189  0.1743  0.7152 -0.1052
    6PRO     HA   85   4.118   5.169  10.284 -2.3010 -1.4718 -0.2921
    6PRO      C   86   4.084   5.365  10.202 -0.1980  0.3827 -0.2744
    6PRO      O   87   4.045   5.432  10.107 -0.4103  0.0839  0.3527
    7ALA      N   88   4.113   5.418  10.319 -0.7213 -0.4508  0.1600
    7ALA      H   89   4.120   5.365  10.405  0.2949 -1.1132 -0.3235
    7ALA     CA   90   4.125   5.564  10.345 -0.6042 -0.1217 -0.3748
    7ALA     HA   91   4.068   5.617  10.268  0.3057  1.4116 -0.0188
    7ALA     CB   92   4.060   5.593  10.480  0.1167  0.1845  0.5184
    7ALA    HB1   93   4.056   5.699  10.505  0.2704  0.3349 -0.0769
    7ALA    HB2   94   3.958   5.553  10.477  0.1850 -0.0318  1.1011
    7ALA    HB3   95   4.115   5.541  10.558  3.1017 -0.7155 -2.0952
    7ALA      C   96   4.268   5.618  10.327 -0.0683 -0.1317  0.7508
    7ALA      O   97   4.280   5.742  10.351 -0.6170 -0.2116 -0.3491
    8TYR      N   98   4.364   5.533  10.292 -0.4296 -0.4018  0.0790
    8TYR      H   99   4.335   5.438  10.276 -1.8995  0.1102 -0.3899
    8TYR     CA  100   4.500   5.577  10.255  0.0054 -0.5331  0.4153
    8TYR     HA  101   4.494   5.684  10.237 -0.6361 -0.2497  2.2076
    8TYR     CB  102   4.597   5.555  10.381  0.4639 -0.3038  1.3471
    8TYR    HB1  103   4.578   5.641  10.446  0.1900  1.2729 -0.7584
    8TYR    HB2  104   4.702   5.564  10.354  0.2778  1.2154  1.0854
    8TYR     CG  105   4.586   5.426  10.459  0.1355 -0.5744 -0.4872
    8TYR    CD1  106   4.547   5.439  10.594 -0.1262 -0.4825 -0.6133
    8TYR    HD1  107   4.527   5.538  10.633  0.0173 -0.7606  0.1771
    8TYR    CE1  108   4.551   5.326  10.678  0.3483 -0.3604 -0.1052
    8TYR    HE1  109   4.522   5.328  10.782  3.8577  0.3577  0.9041
    8TYR     CZ  110   4.600   5.203  10.623 -0.1617  0.9157  0.2305
    8TYR     OH  111   4.616   5.093  10.705  0.4870 -0.5467  0.2259
    8TYR     HH  112   4.649   5.021  10.651 -2.3764 -1.4231 -0.4190
    8TYR    CE2  113   4.643   5.192  10.491 -0.2931 -0.1808 -0.0915
    8TYR    HE2  114   4.673   5.093  10.458 -0.6688 -1.2643  2.7041
    8TYR    CD2  115   4.641   5.304  10.408  0.3543 -0.3088  0.1343
    8TYR    HD2  116   4.689   5.295  10.312  2.0472  1.6173  0.7632
    8TYR      C  117   4.548   5.499  10.125  0.6476  0.1722 -0.5275
    8TYR      O  118   4.519   5.381  10.118  0.6701 -0.1785 -0.0342
    9GLU      N  119   4.624   5.573  10.042  0.2187  0.3536 -0.3260
    9GLU      H  120   4.645   5.670  10.058 -1.1678  0.4524  1.0012
    9GLU     CA  121   4.694   5.505   9.927  0.0693 -0.8692 -0.3111
    9GLU     HA  122   4.687   5.397   9.939  0.6408 -1.0422 -1.3940
    9GLU     CB  123   4.622   5.559   9.793  0.1231 -0.2473  0.8142
    9GLU    HB1  124   4.690   5.556   9.707 -0.0328  0.7012  0.6501
    9GLU    HB2  125   4.612   5.667   9.806 -0.5766 -0.3771  1.3287
    9GLU     CG  126   4.486   5.500   9.756  0.9552  0.4999  0.1781
    9GLU    HG1  127   4.419   5.566   9.701  0.9605  0.8886  0.6302
    9GLU    HG2  128   4.422   5.465   9.838 -1.1422  0.1684 -1.5418
    9GLU     CD  129   4.488   5.369   9.688 -0.2297  0.5754  0.0729
    9GLU    OE1  130   4.507   5.263   9.752  0.4222  0.1557  0.0091
    9GLU    OE2  131   4.458   5.367   9.564 -0.4431 -0.1018  0.1960
    9GLU      C  132   4.851   5.544   9.934  0.6135  0.2099  0.1550
    9GLU      O  133   4.896   5.630  10.004  0.1642 -0.4080  0.0995
   10PRO      N  134   4.926   5.460   9.862  0.0071 -0.2060  0.9847
   10PRO     CD  135   4.887   5.346   9.775  0.6384  0.3202  0.4666
   10PRO    HD1  136   4.929   5.360   9.675  1.3861 -0.1826  0.7036
   10PRO    HD2  137   4.779   5.331   9.773  0.5902  0.7901 -1.7331
   10PRO     CG  138   4.952   5.222   9.827 -0.4342  0.0333  0.6735
   10PRO    HG1  139   4.960   5.148   9.747  0.2274  1.8720 -1.0067
   10PRO    HG2  140   4.893   5.181   9.909 -2.3235  3.5407  1.1310
   10PRO     CB  141   5.087   5.276   9.855  0.5673 -0.1933  0.1649
   10PRO    HB1  142   5.147   5.284   9.764 -0.1982  1.7688 -0.1908
   10PRO    HB2  143   5.135   5.221   9.936 -0.6648 -0.3611  0.7913
   10PRO     CA  144   5.060   5.421   9.905 -0.1224 -0.2900 -0.0419
   10PRO     HA  145   5.062   5.418  10.014 -1.5353  0.7322  0.0235
   10PRO      C  146   5.171   5.525   9.867  0.7684 -0.1919 -0.2810
   10PRO      O  147   5.290   5.503   9.891 -0.0007  0.0859 -0.1664
   11ARG      N  148   5.142   5.650   9.825 -0.4244  0.0860 -0.1842
   11ARG      H  149   5.046   5.680   9.812 -0.5509 -0.2977 -0.1190
   11ARG     CA  150   5.237   5.742   9.771  0.4441  0.3558 -0.1637
   11ARG     HA  151   5.300   5.676   9.711 -1.3424 -1.9542  0.4388
   11ARG     CB  152   5.173   5.820   9.661 -0.1367 -0.3249 -0.5712
   11ARG    HB1  153   5.146   5.757   9.577 -0.0788  1.0344 -1.6270
   11ARG    HB2  154   5.247   5.882   9.611  0.6060 -0.1717  0.6990
   11ARG     CG  155   5.053   5.911   9.694  0.2946  0.1192  0.2788
   11ARG    HG1  156   4.968   5.858   9.737 -0.0991 -0.3085 -0.9842
   11ARG    HG2  157   5.013   5.949   9.599  2.1619  0.4239 -0.4019
   11ARG     CD  158   5.077   6.040   9.775  0.0070 -0.0031 -0.0117
   11ARG    HD1  159   4.990   6.106   9.773  0.6889  0.9133  0.2406
   11ARG    HD2  160   5.153   6.097   9.723 -1.5926  0.4184 -1.9425
   11ARG     NE  161   5.114   6.021   9.913  0.4019  0.2126 -0.5395
   11ARG     HE  162   5.202   6.062   9.940  0.7235  1.1148 -2.8023
   11ARG     CZ  163   5.034   5.999  10.020 -0.2775  0.1094  0.6630
   11ARG    NH1  164   4.906   5.981   9.997  0.9034 -0.5417  0.4880
   11ARG   HH11  165   4.873   6.014   9.908  1.1372  1.3051  1.0613
   11ARG   HH12  166   4.845   5.935  10.063  0.5930  3.1750  2.9055
   11ARG    NH2  167   5.085   5.985  10.139  0.1391  0.4508 -0.2919
   11ARG   HH21  168   5.185   5.987  10.146  0.1785 -0.1948 -0.5996
   11ARG   HH22  169   5.035   5.954  10.221  1.3889 -2.8962 -0.7348
   11ARG      C  170   5.330   5.826   9.860 -0.2140 -0.6041 -0.3033
   11ARG      O  171   5.368   5.941   9.827 -0.2305  0.1110 -0.2665
   12SER      N  172   5.376   5.771   9.975  0.1156  0.2633 -0.5918
   12SER      H  173   5.328   5.685   9.998 -0.3940  0.8268  0.4614
   12SER     CA  174   5.482   5.820  10.065  0.0345  0.3485 -0.4450
   12SER     HA  175   5.538   5.896  10.009  3.1378 -1.2337  0.3849
   12SER     CB  176   5.424   5.886  10.198 -0.5626 -0.2731 -0.6438
   12SER    HB1  177   5.507   5.896  10.268 -0.6320 -0.7405 -0.4969
   12SER    HB2  178   5.347   5.818  10.233 -0.0450 -0.1959  0.6575
   12SER     OG  179   5.362   6.017  10.165  0.0440 -0.1827  0.5351
   12SER     HG  180   5.435   6.077  10.145 -0.9884  0.6139 -0.9341
   12SER      C  181   5.591   5.712  10.097  0.7103  0.6865  0.2981
   12SER      O  182   5.650   5.724  10.203 -0.0109 -0.0217 -0.3909
   13PRO      N  183   5.620   5.614  10.007  0.2959 -0.2920  0.2763
   13PRO     CD  184   5.628   5.634   9.859 -0.2233 -0.0877  0.0225
   13PRO    HD1  185   5.612   5.737   9.827 -0.2144 -0.2400 -0.4770
   13PRO    HD2  186   5.570   5.558   9.806  2.5310 -2.1475 -0.1689
   13PRO     CG  187   5.774   5.612   9.826  0.4347 -0.3594  0.2401
   13PRO    HG1  188   5.832   5.703   9.811 -2.0170  1.2418  0.2573
   13PRO    HG2  189   5.786   5.538   9.747 -0.2628  0.2497 -0.4436
   13PRO     CB  190   5.831   5.538   9.949 -1.0614  0.2463 -0.7926
   13PRO    HB1  191   5.884   5.606  10.015  1.5584 -1.3044 -1.2242
   13PRO    HB2  192   5.891   5.453   9.916 -1.9469 -0.6067 -0.2456
   13PRO     CA  193   5.705   5.492  10.015  0.0087  0.3795 -1.4835
   13PRO     HA  194   5.650   5.411   9.966 -0.4908 -0.9460  1.1548
   13PRO      C  195   5.731   5.418  10.154  0.4169 -0.4089  0.2808
   13PRO      O  196   5.825   5.336  10.167 -0.0103  0.4115  0.5104
   14GLY      N  197   5.659   5.449  10.263  0.1465  0.5895  0.0285
   14GLY      H  198   5.622   5.543  10.271  0.1890  0.5830  0.2827
   14GLY     CA  199   5.663   5.378  10.391  0.6755 -0.0726  0.0160
   14GLY    HA1  200   5.759   5.392  10.441  0.8606 -1.0207 -0.0562
   14GLY    HA2  201   5.644   5.271  10.379  2.6300 -0.2065 -2.2392
   14GLY      C  202   5.553   5.447  10.483  0.1786  0.5170  0.5548
   14GLY      O  203   5.530   5.565  10.471  0.4173  0.2285 -0.0516
   15GLY      N  204   5.479   5.364  10.560  0.8742 -0.5152  0.3737
   15GLY      H  205   5.509   5.267  10.567  2.0347 -0.0344  2.3715
   15GLY     CA  206   5.366   5.401  10.653 -0.0490  0.0283  1.0073
   15GLY    HA1  207   5.395   5.492  10.705 -1.7237 -0.9611  3.7692
   15GLY    HA2  208   5.361   5.322  10.728 -1.6722  0.7371  1.6574
   15GLY      C  209   5.235   5.426  10.575  0.2090  0.4517  0.1051
   15GLY      O  210   5.133   5.375  10.616 -0.8304 -0.5133  0.0974
   16TYR      N  211   5.250   5.488  10.459 -0.3769  0.5470 -0.0731
   16TYR      H  212   5.336   5.536  10.438 -0.1540  1.3130  2.4839
   16TYR     CA  213   5.152   5.477  10.352 -0.5140  0.5252  0.2054
   16TYR     HA  214   5.048   5.467  10.383 -0.5277 -2.1430 -0.5671
   16TYR     CB  215   5.161   5.604  10.273  0.4380  0.1655  0.0836
   16TYR    HB1  216   5.117   5.591  10.175  3.4343  0.9032 -1.4283
   16TYR    HB2  217   5.265   5.629  10.252  0.2847 -0.2881 -1.2252
   16TYR     CG  218   5.088   5.718  10.335 -0.5755  0.2298  0.0544
   16TYR    CD1  219   5.140   5.818  10.425 -0.3954  0.4234  0.1170
   16TYR    HD1  220   5.244   5.812  10.454 -0.2054 -0.1715 -0.6713
   16TYR    CE1  221   5.056   5.923  10.473 -0.4769  0.5145  0.0241
   16TYR    HE1  222   5.093   6.002  10.537  0.6482  0.0821 -0.1013
   16TYR     CZ  223   4.926   5.930  10.429 -0.4407  0.4730  0.3274
   16TYR     OH  224   4.842   6.032  10.466 -0.2978 -0.1708  0.6974
   16TYR     HH  225   4.766   6.031  10.407  0.8061 -0.1270 -0.7691
   16TYR    CE2  226   4.877   5.830  10.349 -0.1018 -0.2402 -0.5118
   16TYR    HE2  227   4.771   5.833  10.330 -0.2523  0.5238  0.4172
   16TYR    CD2  228   4.954   5.729  10.298  0.4894 -0.5597  0.0027
   16TYR    HD2  229   4.910   5.652  10.236 -0.5453 -0.0902  0.1501
   16TYR      C  230   5.182   5.349  10.267 -0.4435 -0.2823  1.0069
   16TYR      O  231   5.244   5.349  10.156 -0.3291  0.3398  0.2080
   17THR      N  232   5.137   5.235  10.320  0.0328  0.0979  0.0434
   17THR      H  233   5.096   5.238  10.413  1.7020 -0.8562  0.8346
   17THR     CA  234   5.147   5.094  10.266 -0.0803 -0.2165  0.3241
   17THR     HA  235   5.159   5.104  10.158  1.3149  0.1398  0.5057
   17THR     CB  236   5.267   5.019  10.317  0.1533 -0.5400  0.1657
   17THR     HB  237   5.281   4.927  10.261 -0.9124 -0.6183  0.0268
   17THR    CG2  238   5.407   5.089  10.307 -1.2234 -0.5707  0.0562
   17THR   HG21  239   5.494   5.036  10.348 -0.8044 -1.6239 -2.1381
   17THR   HG22  240   5.429   5.110  10.203  0.9062  0.3686  0.6743
   17THR   HG23  241   5.402   5.183  10.362  0.1475 -0.1179 -0.5820
   17THR    OG1  242   5.257   4.987  10.447  0.0448  0.0642  0.8268
   17THR    HG1  243   5.288   4.897  10.459  0.2680  0.0249 -0.0347
   17THR      C  244   5.009   5.028  10.297 -0.8414  0.1602  0.0454
   17THR      O  245   4.928   5.098  10.360  0.0317 -0.0027 -0.2005
   18PRO      N  246   4.987   4.895  10.292 -0.0225 -1.0006 -0.2894
   18PRO     CD  247   5.067   4.800  10.223  0.1517 -0.1383  0.4398
   18PRO    HD1  248   5.139   4.758  10.294  0.1062  1.5128  1.4969
   18PRO    HD2  249   5.098   4.843  10.127  2.1887 -2.4648  0.0033
   18PRO     CG  250   4.972   4.690  10.188  0.7405 -0.0531 -0.3788
   18PRO    HG1  251   5.033   4.602  10.166  0.9077 -0.1253  0.3420
   18PRO    HG2  252   4.913   4.720  10.101  0.2919  0.0110 -0.0520
   18PRO     CB  253   4.893   4.682  10.311 -0.4371 -0.2564 -0.1940
   18PRO    HB1  254   4.951   4.631  10.388  0.7417  2.4737  0.7875
   18PRO    HB2  255   4.799   4.631  10.293  0.2127 -1.9693  1.1542
   18PRO     CA  256   4.871   4.833  10.358  0.7166  0.2185 -0.3624
   18PRO     HA  257   4.783   4.875  10.311 -1.0308 -2.5370  0.3080
   18PRO      C  258   4.873   4.850  10.515  0.3513  0.0394  0.4088
   18PRO      O  259   4.766   4.859  10.575  0.2457  0.0977 -0.7254
   19GLN      N  260   4.994   4.864  10.577  0.2953 -0.5386  0.9082
   19GLN      H  261   5.076   4.859  10.519 -0.3001  2.1945 -0.2259
   19GLN     CA  262   5.032   4.903  10.712  0.2506 -1.2646 -0.0352
   19GLN     HA  263   5.135   4.875  10.733  1.3489  1.3685 -1.6178
   19GLN     CB  264   5.046   5.060  10.712 -0.3038 -0.3209 -0.3022
   19GLN    HB1  265   4.947   5.101  10.695  0.0508 -0.4940 -3.1156
   19GLN    HB2  266   5.108   5.082  10.624 -0.3758  0.9655 -0.0354
   19GLN     CG  267   5.101   5.118  10.844 -0.1729 -0.9476 -0.4960
   19GLN    HG1  268   5.064   5.068  10.934  2.5695 -0.2986  1.0496
   19GLN    HG2  269   5.068   5.221  10.838  0.2780 -0.9475 -4.2171
   19GLN     CD  270   5.255   5.109  10.859 -0.7870 -0.6758 -0.3067
   19GLN    OE1  271   5.326   5.031  10.801 -0.5783 -0.5892 -0.0295
   19GLN    NE2  272   5.319   5.193  10.941  0.1553  0.2460 -0.3135
   19GLN   HE21  273   5.264   5.247  11.007  0.0015  0.0738 -0.2973
   19GLN   HE22  274   5.420   5.193  10.940  0.1873 -0.8804  0.9748
   19GLN      C  275   4.931   4.852  10.819 -0.4710 -0.3889  0.6202
   19GLN      O  276   4.953   4.738  10.864  0.1769  0.0372 -0.1688
   20SER      N  277   4.820   4.920  10.854 -0.3866  0.0825 -0.5563
   20SER      H  278   4.801   5.000  10.795 -1.4862  0.3118  0.1085
   20SER     CA  279   4.731   4.904  10.975 -0.3140 -0.0936  0.7398
   20SER     HA  280   4.641   4.956  10.941 -0.8871 -0.6060  1.4545
   20SER     CB  281   4.678   4.766  11.006  0.3799  0.0441 -0.0573
   20SER    HB1  282   4.751   4.693  11.042 -1.8958 -0.9162  2.7558
   20SER    HB2  283   4.626   4.717  10.923 -0.6625  0.6151  0.2518
   20SER     OG  284   4.581   4.783  11.114 -0.2063  0.6634 -0.7114
   20SER     HG  285   4.551   4.874  11.126  0.7458  0.7715  0.9274
   20SER      C  286   4.782   4.991  11.091  0.0330 -0.1081 -0.4916
   20SER      O  287   4.702   5.063  11.145 -0.4596 -0.0259 -0.4611
   21PRO      N  288   4.912   4.992  11.133 -0.4133  0.4854 -0.1109
   21PRO     CD  289   5.004   4.879  11.135 -0.1465  0.2664 -0.3225
   21PRO    HD1  290   5.069   4.886  11.048  0.5988  0.4347  0.2466
   21PRO    HD2  291   4.943   4.789  11.139 -0.5188  0.5370  0.1800
   21PRO     CG  292   5.090   4.891  11.262  0.6169 -0.0902  0.1499
   21PRO    HG1  293   5.190   4.847  11.250  1.3187  1.2662  0.9412
   21PRO    HG2  294   5.027   4.861  11.345 -0.2981 -1.5420 -1.0360
   21PRO     CB  295   5.115   5.041  11.261 -0.2753  0.0313  0.2876
   21PRO    HB1  296   5.194   5.048  11.186  0.8155  0.6874  1.4717
   21PRO    HB2  297   5.137   5.071  11.363  0.0215 -0.5728  0.4014
   21PRO     CA  298   4.982   5.094  11.214  0.5890 -0.3809 -0.0437
   21PRO     HA  299   4.924   5.104  11.306  3.2622 -0.9836  1.7526
   21PRO      C  300   5.004   5.232  11.152 -0.9824  0.2579  0.3727
   21PRO      O  301   5.109   5.292  11.163 -0.8845 -0.1873  0.1883
   22SER      N  302   4.897   5.291  11.098  0.1805  0.0366  0.0312
   22SER      H  303   4.820   5.226  11.103  0.8204 -0.7737 -0.5278
   22SER     CA  304   4.882   5.436  11.072  0.1093  0.6051 -0.3651
   22SER     HA  305   4.966   5.488  11.119  0.9505 -0.4949 -0.6314
   22SER     CB  306   4.902   5.475  10.924  0.7014 -0.0753  0.3242
   22SER    HB1  307   4.873   5.580  10.927  0.5947 -0.0623 -0.7830
   22SER    HB2  308   4.830   5.417  10.865  0.8195  0.2508 -0.1380
   22SER     OG  309   5.034   5.468  10.874 -0.6045 -0.5673 -0.2590
   22SER     HG  310   5.046   5.495  10.782 -0.6494 -2.1324 -0.7383
   22SER      C  311   4.754   5.482  11.139 -0.4372  0.7629  0.2610
   22SER      O  312   4.641   5.468  11.087  0.0149  0.0446  0.8215
   23TYR      N  313   4.780   5.560  11.243  0.4150 -0.2177  0.2533
   23TYR      H  314   4.874   5.549  11.278 -0.3092 -3.6578  1.3733
   23TYR     CA  315   4.683   5.642  11.320  0.0019  0.4775  0.2052
   23TYR     HA  316   4.733   5.691  11.404 -1.5976  1.9934  0.3030
   23TYR     CB  317   4.632   5.770  11.247 -0.1601  0.1437  0.4408
   23TYR    HB1  318   4.535   5.804  11.282 -0.1506  1.4329 -0.7172
   23TYR    HB2  319   4.605   5.735  11.147  1.8149  0.6003 -0.2801
   23TYR     CG  320   4.735   5.870  11.240 -0.3964  0.5057 -0.2756
   23TYR    CD1  321   4.746   5.962  11.351  0.0143 -0.1128  0.0818
   23TYR    HD1  322   4.676   5.958  11.433 -2.1143  0.9579 -1.6418
   23TYR    CE1  323   4.834   6.072  11.338  0.1777 -0.1050  0.1324
   23TYR    HE1  324   4.841   6.150  11.412  0.3226  0.3422 -0.3462
   23TYR     CZ  325   4.917   6.085  11.216  0.0145 -0.3618 -0.1551
   23TYR     OH  326   4.989   6.197  11.201 -0.2707  0.3633 -0.5551
   23TYR     HH  327   5.001   6.207  11.106  0.9937 -1.3475 -0.5855
   23TYR    CE2  328   4.898   5.997  11.112 -0.1352  0.0681  0.6329
   23TYR    HE2  329   4.959   6.020  11.026 -1.4706 -0.2532 -0.4253
   23TYR    CD2  330   4.811   5.891  11.123  0.5840 -0.1613  0.0529
   23TYR    HD2  331   4.800   5.821  11.042 -1.6488  1.0763 -0.7753
   23TYR      C  332   4.567   5.575  11.384 -0.8388  0.3691 -0.3874
   23TYR      O  333   4.519   5.624  11.486 -0.1005 -0.0322 -0.2630
   24SER      N  334   4.502   5.471  11.327 -0.5063  0.5561  0.4518
   24SER      H  335   4.536   5.436  11.239 -0.1903  1.4599  0.2015
   24SER     CA  336   4.374   5.419  11.372 -0.9299  0.1799  0.0355
   24SER     HA  337   4.315   5.503  11.408  0.1807  0.3860  1.4038
   24SER     CB  338   4.298   5.346  11.256 -0.9457 -0.6328 -0.5064
   24SER    HB1  339   4.248   5.417  11.190 -2.2679  0.4602  1.6281
   24SER    HB2  340   4.214   5.287  11.291 -0.8683  0.7228  2.0581
   24SER     OG  341   4.387   5.267  11.175  0.3000 -0.2540 -0.6827
   24SER     HG  342   4.376   5.287  11.082  2.6252 -0.9913 -1.1472
   24SER      C  343   4.392   5.326  11.492 -0.1756 -0.3834  0.5930
   24SER      O  344   4.299   5.324  11.572 -0.4864  0.0416 -0.2356
   25PRO      N  345   4.501   5.250  11.512 -0.0485 -0.7219  0.5537
   25PRO     CD  346   4.600   5.204  11.416 -0.1007 -0.2893  0.1433
   25PRO    HD1  347   4.690   5.265  11.426 -1.5830  2.0846 -0.3202
   25PRO    HD2  348   4.567   5.210  11.312  1.4517 -0.6261 -0.3676
   25PRO     CG  349   4.622   5.063  11.464  0.1378  0.5143  0.3853
   25PRO    HG1  350   4.712   5.019  11.421 -0.3605 -1.3359  1.1845
   25PRO    HG2  351   4.530   5.008  11.445 -0.2828  0.7451  1.6683
   25PRO     CB  352   4.632   5.080  11.614 -0.2472  0.5770  0.0551
   25PRO    HB1  353   4.733   5.114  11.639  0.9972 -0.7207 -2.9559
   25PRO    HB2  354   4.611   4.981  11.655  2.8597 -0.5635 -0.9242
   25PRO     CA  355   4.528   5.182  11.644  0.0635 -0.4488 -0.6610
   25PRO     HA  356   4.435   5.133  11.672 -0.0212  0.0185 -0.1264
   25PRO      C  357   4.575   5.279  11.752 -0.1738 -0.0719  0.3788
   25PRO      O  358   4.525   5.274  11.861 -0.0569 -0.5804 -0.1331
   26THR      N  359   4.678   5.366  11.722 -0.1936 -0.0855  0.5407
   26THR      H  360   4.730   5.345  11.638  0.7776 -0.4271  1.2164
   26THR     CA  361   4.744   5.466  11.811 -0.0502 -0.0508 -0.3392
   26THR     HA  362   4.664   5.521  11.861  0.0883  0.3123 -0.5131
   26THR     CB  363   4.815   5.381  11.921  0.2755 -0.6726  0.1348
   26THR     HB  364   4.736   5.314  11.958  0.4225 -2.5531 -2.7998
   26THR    CG2  365   4.933   5.298  11.860 -0.1762 -0.0062  0.9445
   26THR   HG21  366   5.014   5.359  11.820  0.0850 -2.0477 -1.7837
   26THR   HG22  367   4.969   5.228  11.936 -0.7286 -0.3616  0.8859
   26THR   HG23  368   4.888   5.228  11.790  2.3518 -0.6671 -0.0538
   26THR    OG1  369   4.861   5.471  12.021  0.0752 -0.7242 -0.0455
   26THR    HG1  370   4.799   5.448  12.090  0.4050 -0.9455  0.1795
   26THR      C  371   4.822   5.555  11.717 -0.0103  0.2301 -0.1916
   26THR      O  372   4.798   5.562  11.596  0.5652 -0.9514 -0.2686
   27SER      N  373   4.922   5.621  11.771  0.0300 -0.3308 -0.4639
   27SER      H  374   4.940   5.607  11.869  0.0223  1.5791 -0.1719
   27SER     CA  375   5.025   5.706  11.700 -0.4604 -0.4164  0.3249
   27SER     HA  376   4.974   5.788  11.649  1.2631  0.5212  0.0779
   27SER     CB  377   5.127   5.768  11.805 -0.3195 -0.8959  0.2691
   27SER    HB1  378   5.069   5.845  11.855 -0.7662 -1.8783  1.2887
   27SER    HB2  379   5.218   5.813  11.765 -1.9218  2.3310  0.0931
   27SER     OG  380   5.161   5.676  11.901  0.3185 -0.0576 -0.2461
   27SER     HG  381   5.199   5.606  11.848 -1.7576 -0.8299 -0.7510
   27SER      C  382   5.097   5.627  11.587  0.7586 -0.0409  0.2315
   27SER      O  383   5.104   5.504  11.592  0.5008  0.2037 -0.1730
   28PRO      N  384   5.141   5.687  11.475  0.3774 -0.0604 -0.4971
   28PRO     CD  385   5.139   5.830  11.450 -0.2968 -0.0806 -0.5919
   28PRO    HD1  386   5.197   5.895  11.515 -2.0178 -1.1119  2.0588
   28PRO    HD2  387   5.038   5.872  11.448 -0.8811 -1.2715  1.9011
   28PRO     CG  388   5.188   5.854  11.306  0.3558  0.4114  0.1020
   28PRO    HG1  389   5.296   5.861  11.311  0.2837  1.9340 -0.2001
   28PRO    HG2  390   5.146   5.946  11.264 -1.3465 -0.7630 -0.8266
   28PRO     CB  391   5.141   5.730  11.237 -0.0834 -0.4007 -0.1517
   28PRO    HB1  392   5.179   5.712  11.137 -0.5783  1.1886 -0.6365
   28PRO    HB2  393   5.033   5.738  11.223  0.1696  0.3262 -1.8522
   28PRO     CA  394   5.163   5.618  11.350 -0.1348  0.2996  0.2327
   28PRO     HA  395   5.075   5.553  11.347  0.0158  0.1092  0.0127
   28PRO      C  396   5.288   5.528  11.329 -0.5084 -0.0976  0.0246
   28PRO      O  397   5.348   5.533  11.218  0.0655 -0.4244 -0.2859
   29SER      N  398   5.329   5.448  11.423 -0.3431  0.1354  0.4738
   29SER      H  399   5.255   5.440  11.491  0.3595  1.3059  1.4143
   29SER     CA  400   5.446   5.362  11.431 -0.6432  0.5103 -0.1555
   29SER     HA  401   5.444   5.309  11.526  0.8414  0.3011 -0.2235
   29SER     CB  402   5.444   5.252  11.318 -0.1380 -0.2619 -0.8582
   29SER    HB1  403   5.469   5.299  11.222  1.3554  0.6624 -0.0484
   29SER    HB2  404   5.346   5.207  11.309  0.1605 -0.7057 -2.0848
   29SER     OG  405   5.534   5.146  11.338  0.3990 -0.1220  0.2844
   29SER     HG  406   5.490   5.098  11.408 -2.5603 -1.3275 -2.3234
   29SER      C  407   5.586   5.430  11.431  0.0751 -0.7324 -0.3791
   29SER      O  408   5.666   5.386  11.508  0.0626 -0.2894  0.6799
   30TYR      N  409   5.607   5.538  11.363 -0.1207  0.0734 -0.2040
   30TYR      H  410   5.523   5.562  11.311 -1.3381 -1.7316  0.9022
   30TYR     CA  411   5.721   5.632  11.370  0.2323 -0.5922  0.5796
   30TYR     HA  412   5.786   5.606  11.453  1.3550  1.7728  0.4859
   30TYR     CB  413   5.813   5.618  11.243 -0.1847 -0.5289  0.1688
   30TYR    HB1  414   5.885   5.700  11.249 -0.0836 -0.5734 -0.4486
   30TYR    HB2  415   5.750   5.630  11.155  0.0354 -0.0721  0.0725
   30TYR     CG  416   5.884   5.487  11.231  0.9287  0.3010  0.5392
   30TYR    CD1  417   5.828   5.370  11.173 -0.4098 -0.6089  0.0117
   30TYR    HD1  418   5.724   5.355  11.146 -0.9529  2.8798 -0.0042
   30TYR    CE1  419   5.900   5.255  11.163  0.3858  0.0619  0.3737
   30TYR    HE1  420   5.852   5.161  11.138 -0.9263  0.6923  0.5062
   30TYR     CZ  421   6.039   5.253  11.196  0.1112 -0.5215 -0.5907
   30TYR     OH  422   6.114   5.140  11.171 -0.1217 -0.3012 -0.6816
   30TYR     HH  423   6.207   5.152  11.190 -0.2720 -1.6605  0.9785
   30TYR    CE2  424   6.094   5.364  11.252  0.6398  0.0080 -0.1459
   30TYR    HE2  425   6.199   5.369  11.277  0.7075  1.1219 -0.6068
   30TYR    CD2  426   6.018   5.479  11.267  0.1758 -0.2595 -0.0204
   30TYR    HD2  427   6.061   5.566  11.314  0.4932 -0.2555 -0.3145
   30TYR      C  428   5.683   5.778  11.402  0.4040 -0.0541  0.4235
   30TYR      O  429   5.628   5.860  11.324 -0.0469 -0.3088  0.1013
   31SER      N  430   5.694   5.810  11.529 -0.1503  0.4292 -0.9051
   31SER      H  431   5.744   5.745  11.588 -3.1670  0.1867  1.5531
   31SER     CA  432   5.652   5.943  11.590  0.7479  0.6569  0.0526
   31SER     HA  433   5.677   6.029  11.528 -0.5141  0.9315 -0.1045
   31SER     CB  434   5.501   5.940  11.602 -0.2809  0.1456 -0.3186
   31SER    HB1  435   5.448   5.912  11.511  0.3236  1.2273 -1.0204
   31SER    HB2  436   5.461   6.040  11.622 -2.9994 -0.7188 -1.3252
   31SER     OG  437   5.451   5.847  11.690 -0.0283 -0.1579 -0.1099
   31SER     HG  438   5.475   5.874  11.779 -1.3098 -0.7182  0.4217
   31SER      C  439   5.715   5.949  11.732  0.0322 -0.1398 -0.0083
   31SER      O  440   5.783   5.854  11.779  0.4047 -0.5353 -0.4190
   32PRO      N  441   5.677   6.053  11.814  0.6094 -0.0221  0.2105
   32PRO     CD  442   5.634   6.189  11.770  1.1634  1.0150  0.6685
   32PRO    HD1  443   5.529   6.189  11.743  0.9504 -2.6918  1.1239
   32PRO    HD2  444   5.700   6.230  11.694  0.6738 -0.0997 -0.3721
   32PRO     CG  445   5.640   6.278  11.900 -0.2465  0.0069 -0.4860
   32PRO    HG1  446   5.561   6.353  11.892  0.2308  0.6030  0.4571
   32PRO    HG2  447   5.740   6.318  11.906 -0.8688  1.6083 -0.5864
   32PRO     CB  448   5.624   6.176  12.014  0.4336 -0.2606 -0.1303
   32PRO    HB1  449   5.517   6.161  12.030  0.4624  0.7381  1.0350
   32PRO    HB2  450   5.671   6.200  12.109 -1.2469  1.1258  0.3662
   32PRO     CA  451   5.690   6.046  11.959  0.7808  0.5003  0.2822
   32PRO     HA  452   5.795   6.047  11.987  0.4619 -1.9922  1.7350
   32PRO      C  453   5.611   5.918  12.013 -0.0696 -0.5493  0.4344
   32PRO      O  454   5.498   5.905  11.969 -0.6597 -0.1973 -0.0637
   33THR      N  455   5.690   5.835  12.085  0.6804 -0.2385 -0.2044
   33THR      H  456   5.782   5.867  12.110  1.0481 -0.2758 -1.4755
   33THR     CA  457   5.679   5.685  12.078 -0.2136 -0.2675  0.3942
   33THR     HA  458   5.692   5.648  11.976  1.9887  3.4440 -0.7690
   33THR     CB  459   5.790   5.603  12.154 -0.5877 -0.0349 -0.2394
   33THR     HB  460   5.887   5.643  12.125  0.3266 -0.4911  2.1191
   33THR    CG2  461   5.795   5.616  12.305  0.0944 -0.2624 -0.2695
   33THR   HG21  462   5.863   5.554  12.363  1.2436  1.4167  0.2077
   33THR   HG22  463   5.808   5.721  12.330  2.0218 -0.1423 -1.7014
   33THR   HG23  464   5.697   5.580  12.339  1.1389 -1.9566  1.0258
   33THR    OG1  465   5.805   5.468  12.116  0.4699 -0.8328 -0.1831
   33THR    HG1  466   5.843   5.424  12.192  1.2717  0.7161  0.3310
   33THR      C  467   5.540   5.629  12.111  0.4552 -0.1514 -0.6378
   33THR      O  468   5.480   5.660  12.210  0.2259  0.1176  0.5434
   34SER      N  469   5.484   5.549  12.022 -1.1723 -0.1377 -0.5380
   34SER      H  470   5.519   5.542  11.928  0.2345  0.9591 -0.1152
   34SER     CA  471   5.368   5.467  12.057  0.6936  0.1054  0.1207
   34SER     HA  472   5.286   5.537  12.074 -0.8265 -2.0261  1.9629
   34SER     CB  473   5.320   5.383  11.940 -0.0224 -0.0730 -0.1024
   34SER    HB1  474   5.216   5.351  11.942 -1.0567  2.9807 -1.5841
   34SER    HB2  475   5.382   5.295  11.929 -1.2301 -0.8764 -0.5604
   34SER     OG  476   5.328   5.465  11.821 -0.2580 -0.0492 -0.1318
   34SER     HG  477   5.420   5.466  11.794  0.0500 -1.2217  0.8081
   34SER      C  478   5.388   5.384  12.186  0.3336 -0.1948 -0.4816
   34SER      O  479   5.504   5.360  12.231 -0.2871 -0.0863  0.6768
   35PRO      N  480   5.280   5.322  12.249  0.0586  0.3468 -0.6261
   35PRO     CD  481   5.143   5.346  12.205 -0.4918  0.3714 -0.0878
   35PRO    HD1  482   5.110   5.265  12.139  0.3990  0.4183 -0.5969
   35PRO    HD2  483   5.131   5.442  12.155  1.6331  0.4711 -0.4670
   35PRO     CG  484   5.056   5.333  12.325  0.3509 -0.2284  0.3615
   35PRO    HG1  485   4.957   5.300  12.296 -0.2216  1.8457 -0.0956
   35PRO    HG2  486   5.055   5.426  12.382 -2.0124  0.4208 -0.6970
   35PRO     CB  487   5.130   5.219  12.398 -0.0485 -0.1131  0.7018
   35PRO    HB1  488   5.084   5.126  12.366 -1.7626  0.2982  1.9227
   35PRO    HB2  489   5.115   5.218  12.506 -1.8762 -3.5779  0.4805
   35PRO     CA  490   5.277   5.225  12.361  0.5127 -0.3006  0.5380
   35PRO     HA  491   5.325   5.269  12.449 -0.9366 -1.2434  1.8069
   35PRO      C  492   5.347   5.088  12.321  0.5610  0.3309 -0.4363
   35PRO      O  493   5.301   4.987  12.371 -0.1412  0.1797  0.6952
   36SER      N  494   5.460   5.084  12.245  0.4932  0.2397 -0.1894
   36SER      H  495   5.495   5.173  12.212 -0.6705  1.4107  1.6336
   36SER     CA  496   5.532   4.966  12.185 -0.0626 -0.1752  0.4905
   36SER     HA  497   5.607   5.002  12.114  2.0402  0.6694  3.0881
   36SER     CB  498   5.607   4.887  12.290 -0.8369  0.1195  0.4588
   36SER    HB1  499   5.660   4.805  12.241 -0.0922  0.3623  0.8418
   36SER    HB2  500   5.541   4.845  12.365 -0.7884 -1.2784 -0.2762
   36SER     OG  501   5.703   4.965  12.357 -0.0414 -0.3360  0.0515
   36SER     HG  502   5.772   4.902  12.380  1.7329  1.1912 -0.9052
   36SER      C  503   5.436   4.885  12.099 -0.2176  0.4249 -0.2976
   36SER      O  504   5.326   4.931  12.059 -0.4385 -0.7176  0.0406
   37TYR      N  505   5.472   4.759  12.073  0.2168  0.1159 -0.1599
   37TYR      H  506   5.561   4.723  12.103 -0.5737  0.3921  2.6089
   37TYR     CA  507   5.383   4.662  12.019 -0.1388 -0.2594  0.5452
   37TYR     HA  508   5.281   4.697  12.033  0.3254  0.3597  2.5569
   37TYR     CB  509   5.412   4.642  11.867 -0.1740  0.5005  0.1047
   37TYR    HB1  510   5.408   4.737  11.814  2.7506  0.3874 -0.4090
   37TYR    HB2  511   5.330   4.581  11.830  0.5172  0.0828 -0.7891
   37TYR     CG  512   5.554   4.581  11.832  0.2481 -0.2468  0.2303
   37TYR    CD1  513   5.668   4.664  11.824  0.2567 -0.2148  0.0522
   37TYR    HD1  514   5.657   4.768  11.850 -0.6309 -0.6207  1.3323
   37TYR    CE1  515   5.788   4.617  11.774  0.1616 -0.1648  0.0800
   37TYR    HE1  516   5.878   4.674  11.756 -1.4854  1.6876 -2.7506
   37TYR     CZ  517   5.803   4.482  11.734  0.1129  0.8415 -0.1871
   37TYR     OH  518   5.930   4.443  11.702  0.6063 -0.3205 -0.6946
   37TYR     HH  519   5.932   4.351  11.674 -1.7337 -0.0807 -1.7658
   37TYR    CE2  520   5.692   4.398  11.741  0.0601  0.3807 -0.2948
   37TYR    HE2  521   5.697   4.292  11.720  3.9701  1.0330 -3.0813
   37TYR    CD2  522   5.570   4.444  11.793 -0.5449  0.3028  0.3493
   37TYR    HD2  523   5.482   4.382  11.788  1.3728 -2.3327 -1.8957
   37TYR      C  524   5.378   4.529  12.103 -0.1487  0.0456 -0.1209
   37TYR      O  525   5.457   4.503  12.192 -0.7807 -0.1214 -0.2266
   38SER      N  526   5.276   4.450  12.074  0.5203 -0.2561 -0.3430
   38SER      H  527   5.213   4.477  11.999  1.7611 -1.6860 -1.9376
   38SER     CA  528   5.225   4.353  12.166  0.3871 -0.3036 -0.0807
   38SER     HA  529   5.203   4.413  12.254 -0.1043  1.4921 -1.4100
   38SER     CB  530   5.090   4.301  12.110 -0.4521  0.0314 -0.0856
   38SER    HB1  531   5.106   4.216  12.043 -0.4535  0.1457 -0.2315
   38SER    HB2  532   5.034   4.377  12.056 -0.7296  0.3265  0.6134
   38SER     OG  533   5.010   4.243  12.214 -0.1939 -0.0499 -0.2963
   38SER     HG  534   4.949   4.309  12.247 -2.1822 -2.3690  0.8575
   38SER      C  535   5.323   4.239  12.214  0.1726 -0.0910  0.2391
   38SER      O  536   5.326   4.204  12.332  0.9292 -0.1978  0.5013
   39PRO      N  537   5.411   4.187  12.128 -0.3174 -0.1551  0.0090
   39PRO     CD  538   5.420   4.203  11.983 -0.0629 -0.8712  0.0928
   39PRO    HD1  539   5.438   4.310  11.970 -2.5342 -0.8338 -3.7065
   39PRO    HD2  540   5.326   4.164  11.943  0.4097 -1.5065 -0.4160
   39PRO     CG  541   5.534   4.116  11.937 -0.3357  0.2446  1.0629
   39PRO    HG1  542   5.623   4.179  11.941 -1.7097  2.3530 -0.4213
   39PRO    HG2  543   5.520   4.078  11.836 -0.3174 -1.0737  1.5475
   39PRO     CB  544   5.552   4.006  12.046  0.4802 -0.6168 -0.5802
   39PRO    HB1  545   5.650   3.958  12.051  0.3278 -0.8373  0.3984
   39PRO    HB2  546   5.476   3.930  12.026 -0.8318  0.5199  0.0119
   39PRO     CA  547   5.510   4.088  12.171  0.4550  0.6597  0.1930
   39PRO     HA  548   5.467   4.021  12.246 -0.0383 -0.4393 -1.0684
   39PRO      C  549   5.636   4.157  12.236 -0.1652 -0.1736 -0.7625
   39PRO      O  550   5.704   4.097  12.320  0.5184  0.0971 -0.3076
   40THR      N  551   5.669   4.281  12.206  0.3184  0.3189 -0.0580
   40THR      H  552   5.610   4.333  12.143  1.1613  0.5968 -0.6183
   40THR     CA  553   5.793   4.355  12.244 -0.3293  0.3241 -1.0961
   40THR     HA  554   5.869   4.281  12.267 -0.2171  0.5980 -0.5815
   40THR     CB  555   5.857   4.442  12.141  0.2421 -0.0358 -0.1616
   40THR     HB  556   5.942   4.488  12.192  0.9887  0.1057 -1.5306
   40THR    CG2  557   5.908   4.349  12.029  0.3034 -0.2724  0.1338
   40THR   HG21  558   5.966   4.403  11.954 -0.0985 -0.4570 -0.3148
   40THR   HG22  559   5.969   4.275  12.079  2.3178 -0.2336 -2.1836
   40THR   HG23  560   5.824   4.295  11.984 -0.5180  1.2011 -0.1409
   40THR    OG1  561   5.769   4.542  12.097 -0.3123  0.0275 -0.1135
   40THR    HG1  562   5.827   4.612  12.066 -0.4290  0.1114 -0.1440
   40THR      C  563   5.780   4.428  12.373  0.1861 -0.1279  0.0529
   40THR      O  564   5.879   4.482  12.422  0.0476 -0.1803  0.2817
   41SER      N  565   5.658   4.426  12.427 -0.2262 -0.6025  0.6291
   41SER      H  566   5.577   4.401  12.372  0.3036 -0.8189 -0.0548
   41SER     CA  567   5.637   4.461  12.564  0.2856 -0.5937  0.3330
   41SER     HA  568   5.731   4.474  12.617 -0.0624 -1.3581  1.1476
   41SER     CB  569   5.571   4.601  12.592  0.8878 -0.4044 -0.6011
   41SER    HB1  570   5.546   4.603  12.698 -2.8541  2.5346 -1.4357
   41SER    HB2  571   5.482   4.593  12.529  0.6195 -2.8904  0.0314
   41SER     OG  572   5.660   4.704  12.557 -0.0951  0.0025 -0.3991
   41SER     HG  573   5.722   4.718  12.629 -0.1738  0.5395 -0.4359
   41SER      C  574   5.561   4.343  12.627  0.1008 -0.3661  0.4276
   41SER      O  575   5.451   4.360  12.677  0.6697  0.1153  0.1768
   42PRO      N  576   5.619   4.224  12.627  0.6287 -0.0129  0.1229
   42PRO     CD  577   5.759   4.203  12.620 -0.0881 -0.3162 -0.9098
   42PRO    HD1  578   5.805   4.250  12.707 -0.6908 -1.0990 -0.1585
   42PRO    HD2  579   5.798   4.224  12.520  0.9052 -0.2902 -0.5225
   42PRO     CG  580   5.780   4.053  12.642  0.1126  0.2178  0.2215
   42PRO    HG1  581   5.853   4.037  12.722  0.3974  0.6572  0.0502
   42PRO    HG2  582   5.816   4.008  12.550 -1.4578  1.6862 -1.1545
   42PRO     CB  583   5.652   3.994  12.701  0.1208 -0.1215  0.3925
   42PRO    HB1  584   5.646   4.002  12.810  1.0307  0.1427  0.4302
   42PRO    HB2  585   5.648   3.888  12.678 -1.1796 -0.2398  1.1521
   42PRO     CA  586   5.557   4.087  12.630 -0.2113 -0.1617 -0.4335
   42PRO     HA  587   5.565   4.055  12.526 -0.0784 -1.6640  0.0253
   42PRO      C  588   5.410   4.056  12.668  0.2020 -0.0983 -0.7968
   42PRO      O  589   5.370   3.978  12.755  0.0635 -0.3497  0.8115
   43ASN      N  590   5.315   4.119  12.592 -0.6927 -0.5919 -0.2972
   43ASN      H  591   5.347   4.173  12.512  0.8595 -3.2882 -1.5516
   43ASN     CA  592   5.169   4.089  12.593  0.0333 -0.2750  0.1229
   43ASN     HA  593   5.134   4.050  12.688 -4.3085  3.1890  0.1091
   43ASN     CB  594   5.088   4.217  12.559  0.0933  0.3120  0.4549
   43ASN    HB1  595   4.991   4.181  12.528  0.4650 -0.9739  0.7548
   43ASN    HB2  596   5.144   4.267  12.480  1.4770  0.1191  1.2928
   43ASN     CG  597   5.063   4.325  12.668 -0.5599 -0.1897  0.1239
   43ASN    OD1  598   4.956   4.384  12.676  0.2547 -0.1484 -0.2275
   43ASN    ND2  599   5.168   4.364  12.733  0.4283  1.0374  0.2007
   43ASN   HD21  600   5.260   4.326  12.722  0.5204  1.3377 -0.0932
   43ASN   HD22  601   5.149   4.417  12.817 -2.3776 -2.4105  1.8850
   43ASN      C  602   5.140   3.980  12.489 -0.7958  0.7536  0.5081
   43ASN      O  603   5.078   4.010  12.386 -0.3461 -0.0270 -0.2878
   44TYR      N  604   5.194   3.856  12.509  0.1685 -0.0691 -0.5691
   44TYR      H  605   5.221   3.841  12.606 -1.8472  0.1205  0.0492
   44TYR     CA  606   5.274   3.781  12.409 -0.4127 -0.1602 -0.1231
   44TYR     HA  607   5.338   3.859  12.369  0.1790 -0.3355  0.4805
   44TYR     CB  608   5.367   3.675  12.475  0.0485 -1.1308 -0.0759
   44TYR    HB1  609   5.301   3.592  12.500 -3.9547  1.8792 -0.2185
   44TYR    HB2  610   5.407   3.730  12.560  0.6475  0.2562 -1.2464
   44TYR     CG  611   5.484   3.628  12.384 -0.3256 -0.1717  0.1355
   44TYR    CD1  612   5.578   3.722  12.334 -0.3359 -0.1322 -0.8759
   44TYR    HD1  613   5.577   3.822  12.376  0.7287  0.5543 -2.4190
   44TYR    CE1  614   5.675   3.692  12.239  0.9085 -0.1942  0.6143
   44TYR    HE1  615   5.747   3.766  12.207  1.4083 -0.0110  2.1128
   44TYR     CZ  616   5.676   3.558  12.193 -0.4251 -0.4950  0.3295
   44TYR     OH  617   5.769   3.519  12.103 -0.1633  0.4709  0.3337
   44TYR     HH  618   5.833   3.588  12.083  0.4403  0.0031  0.6161
   44TYR    CE2  619   5.577   3.461  12.241  0.5736  0.0945  0.1595
   44TYR    HE2  620   5.578   3.356  12.215 -0.3099 -0.0555  0.7202
   44TYR    CD2  621   5.478   3.499  12.332  0.0476 -0.0253 -0.1719
   44TYR    HD2  622   5.401   3.431  12.367 -0.9310  1.3014  0.2842
   44TYR      C  623   5.195   3.713  12.295 -0.0922 -0.3141 -0.8708
   44TYR      O  624   5.246   3.713  12.183 -0.4735 -0.3491 -0.4382
   45SER      N  625   5.084   3.648  12.328  0.3952  0.4792 -0.3284
   45SER      H  626   5.061   3.624  12.424  2.6602  2.1139  0.6443
   45SER     CA  627   5.005   3.583  12.223 -0.0952 -0.0171  0.6413
   45SER     HA  628   5.068   3.522  12.158 -1.9078 -4.2108  2.6303
   45SER     CB  629   4.887   3.509  12.276  1.4148  0.2407 -0.6831
   45SER    HB1  630   4.829   3.547  12.360  2.5276 -1.2879  0.8022
   45SER    HB2  631   4.929   3.429  12.336  0.5319 -1.0930 -1.8097
   45SER     OG  632   4.794   3.449  12.188  0.0117 -0.0226 -0.6970
   45SER     HG  633   4.847   3.386  12.140  0.3300  1.0510 -1.7558
   45SER      C  634   4.941   3.693  12.122 -0.0506  0.2531  0.8213
   45SER      O  635   4.899   3.806  12.164 -0.1219  0.0880 -0.3758
   46PRO      N  636   4.928   3.658  11.987 -0.1523 -0.4555 -0.3100
   46PRO     CD  637   5.005   3.556  11.912 -0.0657  0.1217 -0.2892
   46PRO    HD1  638   4.998   3.459  11.961  1.6211  0.3859  0.5147
   46PRO    HD2  639   5.111   3.575  11.896 -0.3413  1.3779 -0.6636
   46PRO     CG  640   4.946   3.546  11.773  0.1003  0.0129  0.5100
   46PRO    HG1  641   4.860   3.480  11.760 -0.0568  0.6684 -2.0808
   46PRO    HG2  642   5.022   3.510  11.704 -0.3948 -0.8849  0.4184
   46PRO     CB  643   4.915   3.692  11.749 -0.0445  0.0606  0.0813
   46PRO    HB1  644   4.858   3.708  11.658 -0.7091  1.0152  0.6573
   46PRO    HB2  645   5.012   3.741  11.738 -1.1330  2.3608  0.5885
   46PRO     CA  646   4.856   3.738  11.887  0.8415  0.3585 -0.1016
   46PRO     HA  647   4.866   3.846  11.901 -1.5023  0.6535 -0.3921
   46PRO      C  648   4.702   3.705  11.902 -0.0073  0.1799 -1.0161
   46PRO      O  649   4.648   3.607  11.854  0.1046  0.2942  0.5844
   47THR      N  650   4.621   3.791  11.964  0.1232  0.5448 -0.4128
   47THR      H  651   4.658   3.878  11.997  1.3732  0.2268 -0.9524
   47THR     CA  652   4.487   3.759  12.007 -0.0846 -0.9135 -0.1663
   47THR     HA  653   4.432   3.697  11.936  2.0223 -1.5298 -1.2912
   47THR     CB  654   4.495   3.680  12.137  0.6313 -0.1273  0.5425
   47THR     HB  655   4.567   3.599  12.125  1.1076  0.2976  0.4768
   47THR    CG2  656   4.554   3.745  12.262 -0.5047  0.4200  0.2493
   47THR   HG21  657   4.582   3.677  12.343  0.4996 -2.6964 -2.6155
   47THR   HG22  658   4.644   3.804  12.243 -0.8363  0.7856 -0.1806
   47THR   HG23  659   4.479   3.815  12.297  0.4528  3.0968 -2.8599
   47THR    OG1  660   4.374   3.620  12.166  0.0394 -0.1305 -0.2771
   47THR    HG1  661   4.401   3.553  12.229  0.8496 -1.4439 -1.9812
   47THR      C  662   4.398   3.890  12.027  0.3123 -0.2497  0.0335
   47THR      O  663   4.453   4.000  12.024 -0.3219  0.8520  0.2037
   48SER      N  664   4.272   3.872  12.070  0.5782  0.1654 -0.4127
   48SER      H  665   4.239   3.777  12.057  0.6970  0.0934 -0.1958
   48SER     CA  666   4.187   3.983  12.124 -0.3083  0.0076  0.0418
   48SER     HA  667   4.198   4.061  12.048  1.1581 -1.6662 -1.5148
   48SER     CB  668   4.036   3.947  12.118  0.5752 -0.1375  0.2794
   48SER    HB1  669   3.997   3.903  12.211  0.7030 -0.6542  0.0897
   48SER    HB2  670   4.023   3.879  12.034  1.6323  0.0594 -0.0460
   48SER     OG  671   3.962   4.069  12.083  0.0519  0.1447 -0.6019
   48SER     HG  672   3.907   4.075  12.162  1.1508 -3.3249  0.5477
   48SER      C  673   4.224   4.028  12.266  0.0312  0.1312  0.2053
   48SER      O  674   4.264   3.940  12.339  0.2742 -0.3100  0.3042
   49PRO      N  675   4.211   4.159  12.303  0.2989 -0.3770  0.8654
   49PRO     CD  676   4.162   4.263  12.220 -0.2918  0.0033  0.8405
   49PRO    HD1  677   4.054   4.244  12.221 -0.9748  3.4537 -0.8607
   49PRO    HD2  678   4.198   4.253  12.118 -1.3040 -1.2866  0.5940
   49PRO     CG  679   4.196   4.391  12.292  0.1864  0.2804  1.0832
   49PRO    HG1  680   4.122   4.467  12.268  0.4830  0.5637  1.0494
   49PRO    HG2  681   4.298   4.429  12.281  0.8790 -2.1546 -1.5521
   49PRO     CB  682   4.191   4.354  12.440  0.2196 -0.0996 -0.4783
   49PRO    HB1  683   4.088   4.375  12.467  0.2267  0.6125 -0.9849
   49PRO    HB2  684   4.266   4.411  12.495  1.2682 -2.2076  0.3646
   49PRO     CA  685   4.228   4.206  12.446  0.4164 -0.4662 -0.1140
   49PRO     HA  686   4.328   4.201  12.487  0.8539 -3.1635 -1.3829
   49PRO      C  687   4.128   4.118  12.529 -0.1755  0.4550 -0.1265
   49PRO      O  688   4.008   4.128  12.519  0.3698  0.0191  0.1518
   50SER      N  689   4.180   4.014  12.596 -0.3080 -0.0727  0.2824
   50SER      H  690   4.281   4.015  12.604 -0.2708 -0.8720  0.0442
   50SER     CA  691   4.102   3.905  12.660  0.2484  0.5496 -0.2012
   50SER     HA  692   4.033   3.946  12.733 -1.6246 -1.4531 -0.7901
   50SER     CB  693   4.030   3.812  12.561 -0.6220  0.5243 -0.1318
   50SER    HB1  694   3.974   3.872  12.489 -0.2183  0.2337 -0.6975
   50SER    HB2  695   3.962   3.757  12.625 -0.0631  0.1752  0.1721
   50SER     OG  696   4.127   3.741  12.490 -0.8835  0.4771 -0.3604
   50SER     HG  697   4.185   3.805  12.449  0.0986  0.1304  0.4422
   50SER      C  698   4.188   3.814  12.759  0.1842 -0.3975  0.3890
   50SER      O  699   4.149   3.801  12.875 -0.1052  0.3212  0.0491
   51TYR      N  700   4.307   3.761  12.727 -0.8197  0.4384  0.2996
   51TYR      H  701   4.332   3.753  12.629  0.8010 -1.6759  0.8433
   51TYR     CA  702   4.396   3.697  12.824  0.1795  0.5174 -0.1042
   51TYR     HA  703   4.369   3.708  12.929  0.4806 -0.2067  0.0535
   51TYR     CB  704   4.388   3.544  12.807  0.1297  0.1970  0.2738
   51TYR    HB1  705   4.283   3.516  12.818  0.1325 -0.3038 -0.9838
   51TYR    HB2  706   4.444   3.491  12.885  1.9557 -0.1945 -1.2840
   51TYR     CG  707   4.431   3.500  12.669 -0.7341 -0.1797 -0.5951
   51TYR    CD1  708   4.325   3.500  12.571 -0.6607  0.5688  0.2172
   51TYR    HD1  709   4.223   3.526  12.596 -1.4244 -0.5160 -1.6940
   51TYR    CE1  710   4.361   3.461  12.439 -0.7367 -0.7212  0.0225
   51TYR    HE1  711   4.288   3.444  12.361  0.4933 -0.0257 -1.3087
   51TYR     CZ  712   4.497   3.430  12.406 -0.0967 -0.1809  0.1269
   51TYR     OH  713   4.529   3.410  12.272  0.2719  0.4551  0.5111
   51TYR     HH  714   4.621   3.401  12.249 -0.3429 -0.6502 -1.7190
   51TYR    CE2  715   4.600   3.429  12.503 -0.0152 -0.1812 -0.0815
   51TYR    HE2  716   4.705   3.419  12.481  0.2947  0.9975  0.8280
   51TYR    CD2  717   4.566   3.466  12.636 -0.2193  0.1851 -0.4605
   51TYR    HD2  718   4.641   3.466  12.714 -1.5319  0.5957  0.8151
   51TYR      C  719   4.546   3.756  12.830  0.5775  0.2231  0.3075
   51TYR      O  720   4.619   3.711  12.920 -0.2100  0.3409  0.0750
   52SER      N  721   4.589   3.842  12.745  0.3917 -0.1064  0.0423
   52SER      H  722   4.524   3.885  12.680  1.1810 -0.7804 -1.1948
   52SER     CA  723   4.722   3.909  12.757 -0.8308  0.0853  0.3182
   52SER     HA  724   4.740   3.917  12.864  1.3833  0.6265 -0.0785
   52SER     CB  725   4.834   3.813  12.708 -0.3767  0.1179 -0.0656
   52SER    HB1  726   4.924   3.863  12.744 -0.3706 -0.6616  1.0571
   52SER    HB2  727   4.823   3.814  12.600 -1.2395  1.8978  0.0192
   52SER     OG  728   4.833   3.685  12.763  0.6619 -0.0147  0.6574
   52SER     HG  729   4.773   3.691  12.838  0.2554  1.2210  0.2453
   52SER      C  730   4.726   4.052  12.697  0.0885  0.1509 -0.0121
   52SER      O  731   4.808   4.133  12.748 -0.3573 -0.0565 -0.3901
   53PRO      N  732   4.667   4.086  12.586  0.2492 -0.0251 -0.2652
   53PRO     CD  733   4.600   4.001  12.488  0.4715 -0.1804  0.4115
   53PRO    HD1  734   4.492   4.001  12.500 -0.0481  1.6873 -3.3580
   53PRO    HD2  735   4.644   3.902  12.493 -1.8718 -1.1506  2.5062
   53PRO     CG  736   4.635   4.063  12.353  0.0949 -0.3269  0.4313
   53PRO    HG1  737   4.563   4.047  12.273 -0.4909  0.8463  0.7103
   53PRO    HG2  738   4.737   4.034  12.331 -0.3581 -0.6782 -1.2158
   53PRO     CB  739   4.622   4.214  12.387 -0.4152  0.1274 -0.0907
   53PRO    HB1  740   4.522   4.254  12.373  0.0265  0.6669 -1.7959
   53PRO    HB2  741   4.686   4.281  12.330 -0.3077  0.4991  0.4628
   53PRO     CA  742   4.673   4.222  12.532 -0.1931  0.3236 -0.1299
   53PRO     HA  743   4.779   4.247  12.524  0.2103 -0.8812  1.3269
   53PRO      C  744   4.605   4.322  12.621  0.1779 -0.6486 -0.7769
   53PRO      O  745   4.480   4.333  12.622  0.4277  0.7850  0.5032
   54THR      N  746   4.689   4.410  12.683 -0.1835  0.0575 -0.3220
   54THR      H  747   4.782   4.381  12.708  0.9974  1.2584 -3.1052
   54THR     CA  748   4.630   4.517  12.766 -0.5116 -0.0953 -0.9992
   54THR     HA  749   4.543   4.470  12.812  0.3142 -2.3716 -1.6666
   54THR     CB  750   4.726   4.542  12.888 -0.1361 -0.0899  0.1958
   54THR     HB  751   4.814   4.593  12.850 -1.0874  2.5982  1.4608
   54THR    CG2  752   4.656   4.623  12.996  0.4783  0.2107 -0.1963
   54THR   HG21  753   4.704   4.613  13.093  0.7259 -2.2563 -0.5586
   54THR   HG22  754   4.643   4.727  12.967 -0.9987  0.0548 -0.1529
   54THR   HG23  755   4.558   4.583  13.022  0.9115 -1.6855 -1.3791
   54THR    OG1  756   4.768   4.424  12.944 -0.0812 -0.3852  0.1708
   54THR    HG1  757   4.794   4.439  13.035  0.1662  2.7970 -0.3700
   54THR      C  758   4.605   4.648  12.700  0.5344 -0.4706  0.2434
   54THR      O  759   4.499   4.705  12.727 -0.2415  0.1410  0.2003
   55SER      N  760   4.703   4.693  12.621 -0.4210 -0.0202 -0.1822
   55SER      H  761   4.783   4.638  12.595 -0.8900 -1.0934  0.6034
   55SER     CA  762   4.696   4.824  12.561 -0.6975 -0.4682  1.5230
   55SER     HA  763   4.595   4.840  12.525  0.4567 -2.2668 -2.9062
   55SER     CB  764   4.717   4.933  12.667 -0.5059 -0.1534 -0.2508
   55SER    HB1  765   4.656   4.906  12.753  0.2430 -2.0158 -0.2867
   55SER    HB2  766   4.701   5.034  12.629 -1.2982  0.2637  1.1276
   55SER     OG  767   4.844   4.922  12.730 -0.4143 -0.2094  0.6945
   55SER     HG  768   4.895   5.001  12.711  0.3979 -1.4416 -2.6613
   55SER      C  769   4.776   4.859  12.441 -0.2143  0.3789  0.3767
   55SER      O  770   4.750   4.968  12.387  0.3274 -0.4445 -0.7632
   56PRO      N  771   4.876   4.779  12.392  0.5409 -0.3088  0.6222
   56PRO     CD  772   4.953   4.687  12.464 -0.5606 -0.2160  0.6649
   56PRO    HD1  773   4.918   4.585  12.458  0.3295 -0.5155  0.4550
   56PRO    HD2  774   4.950   4.715  12.570 -1.3549  2.7611 -0.1013
   56PRO     CG  775   5.097   4.699  12.412  0.2677  0.0234  0.2196
   56PRO    HG1  776   5.166   4.617  12.432 -0.1455 -0.2375  0.5545
   56PRO    HG2  777   5.130   4.784  12.472  1.1498  0.4043 -0.7813
   56PRO     CB  778   5.081   4.736  12.263 -0.2831 -0.3418  0.1020
   56PRO    HB1  779   5.072   4.641  12.210 -0.7292 -1.4926  2.1734
   56PRO    HB2  780   5.162   4.791  12.217  0.3635 -0.9739  0.4692
   56PRO     CA  781   4.955   4.825  12.274 -0.6852  0.5058 -0.1025
   56PRO     HA  782   4.987   4.928  12.291 -0.2726 -0.0280  2.5388
   56PRO      C  783   4.886   4.832  12.136 -0.5381 -0.2756  0.3275
   56PRO      O  784   4.847   4.946  12.093 -0.4684  1.0419 -0.2749
   57SER      N  785   4.869   4.722  12.067 -0.1498  0.0318  0.5743
   57SER      H  786   4.902   4.642  12.118 -1.1186 -0.3639  0.5796
   57SER     CA  787   4.846   4.711  11.921  0.0070 -0.6617  0.7289
   57SER     HA  788   4.751   4.754  11.888  0.3545 -0.9465 -0.6966
   57SER     CB  789   4.954   4.781  11.845  1.4487  0.1116  0.5349
   57SER    HB1  790   4.967   4.885  11.875  3.5160 -0.7846  2.9390
   57SER    HB2  791   4.936   4.774  11.738 -1.1696  0.6139  0.9230
   57SER     OG  792   5.087   4.733  11.871 -0.0630  0.3269  0.2994
   57SER     HG  793   5.150   4.766  11.807  0.0379 -1.5862 -0.6410
   57SER      C  794   4.836   4.567  11.870  0.6856 -0.3629 -0.5830
   57SER      O  795   4.838   4.471  11.946  0.1535  0.5277 -0.1152
   58TYR      N  796   4.826   4.546  11.739 -0.2368 -0.5026  0.1071
   58TYR      H  797   4.835   4.623  11.674 -0.2430  0.5514  1.3335
   58TYR     CA  798   4.822   4.405  11.689  0.1167  0.2509  0.3624
   58TYR     HA  799   4.820   4.336  11.773 -0.7678 -2.2942 -1.6723
   58TYR     CB  800   4.694   4.367  11.610  0.4636  0.6549  0.0796
   58TYR    HB1  801   4.696   4.263  11.577  0.6998  0.7771 -0.2936
   58TYR    HB2  802   4.694   4.422  11.516 -1.9570  1.8823  0.7475
   58TYR     CG  803   4.558   4.399  11.674  0.7977  0.4670 -0.6592
   58TYR    CD1  804   4.511   4.530  11.668 -0.3291  0.6163 -1.0094
   58TYR    HD1  805   4.572   4.609  11.626  0.0071  2.0253  1.9900
   58TYR    CE1  806   4.396   4.559  11.735  0.5528  0.1153 -0.3611
   58TYR    HE1  807   4.361   4.660  11.733  1.8820  0.6060  0.4742
   58TYR     CZ  808   4.321   4.462  11.809 -0.1043 -0.7297 -0.5135
   58TYR     OH  809   4.203   4.494  11.866 -0.3343  0.1123  0.5506
   58TYR     HH  810   4.162   4.420  11.911 -1.6287 -0.3811 -1.4022
   58TYR    CE2  811   4.367   4.331  11.812 -0.5780  0.2314  0.5504
   58TYR    HE2  812   4.313   4.250  11.860  0.0118  0.0934  0.9830
   58TYR    CD2  813   4.487   4.302  11.750  1.8399 -0.5255 -1.0471
   58TYR    HD2  814   4.530   4.204  11.770 -0.4377 -0.5561  4.8071
   58TYR      C  815   4.955   4.382  11.607 -0.4955 -0.3525 -0.3251
   58TYR      O  816   5.043   4.476  11.610 -0.1493 -0.0233  0.3058
   59SER      N  817   4.976   4.270  11.546  0.2026 -0.5631 -0.5869
   59SER      H  818   4.911   4.193  11.543 -1.9373  1.2190 -1.4780
   59SER     CA  819   5.109   4.257  11.483 -0.2830 -0.0733 -0.3797
   59SER     HA  820   5.174   4.343  11.500 -1.0141  0.0644  1.8584
   59SER     CB  821   5.186   4.141  11.550  0.2624  0.3737 -0.2830
   59SER    HB1  822   5.292   4.166  11.549  0.4530 -0.4326 -0.5406
   59SER    HB2  823   5.180   4.054  11.485 -1.3717  0.5706 -0.4307
   59SER     OG  824   5.143   4.112  11.684  0.4433 -0.2806 -0.3549
   59SER     HG  825   5.197   4.036  11.707  2.8020  0.9387 -1.7597
   59SER      C  826   5.114   4.232  11.331 -0.5477 -0.6690 -0.9002
   59SER      O  827   5.184   4.302  11.262 -0.9472  0.3068 -0.0853
   60PRO      N  828   5.042   4.131  11.272  0.4453 -0.0882  0.3391
   60PRO     CD  829   4.941   4.045  11.336 -0.3768 -0.6975  0.2926
   60PRO    HD1  830   4.856   4.107  11.364  0.7207  0.4311  1.1560
   60PRO    HD2  831   4.996   4.003  11.420  1.0359 -2.4536 -1.4622
   60PRO     CG  832   4.910   3.929  11.245 -0.2176  0.1777  0.2479
   60PRO    HG1  833   4.826   3.960  11.183  0.4728 -1.5633 -1.6218
   60PRO    HG2  834   4.894   3.836  11.299  0.1475  0.5725  1.0438
   60PRO     CB  835   5.033   3.924  11.161 -0.1375  0.0087 -0.0306
   60PRO    HB1  836   5.017   3.873  11.066  1.8589 -0.9118  0.1111
   60PRO    HB2  837   5.112   3.874  11.217 -0.3672  0.8460  1.0569
   60PRO     CA  838   5.084   4.068  11.145 -0.6284  0.7311  0.1186
   60PRO     HA  839   5.192   4.064  11.137 -0.7588 -2.1117 -0.5212
   60PRO      C  840   5.035   4.130  11.017  0.1458 -0.1070  0.1497
   60PRO      O  841   5.008   4.062  10.918 -0.1932 -0.1709 -0.1872
   61THR      N  842   5.027   4.263  11.015  0.0438  0.1203  0.5160
   61THR      H  843   5.057   4.310  11.099 -1.3077  0.6739  0.7022
   61THR     CA  844   4.941   4.342  10.925  0.1875  0.3880 -0.4155
   61THR     HA  845   4.883   4.260  10.883  2.3900 -0.1821 -2.4277
   61THR     CB  846   4.846   4.435  11.004 -0.5210 -0.1426 -0.4709
   61THR     HB  847   4.781   4.490  10.937  0.6139  0.4699 -1.0899
   61THR    CG2  848   4.756   4.352  11.095 -0.0270  0.1126  0.1709
   61THR   HG21  849   4.703   4.284  11.028 -0.3946  0.9577 -0.4053
   61THR   HG22  850   4.806   4.304  11.179  2.2789 -0.9896 -1.7526
   61THR   HG23  851   4.679   4.423  11.123  0.6792  0.4571  1.2588
   61THR    OG1  852   4.917   4.516  11.091 -0.7995 -0.4551 -0.2397
   61THR    HG1  853   5.004   4.543  11.058  0.3881 -1.1082  2.2791
   61THR      C  854   5.011   4.396  10.803  0.5452  0.6814  0.2314
   61THR      O  855   4.955   4.474  10.724 -0.2207  0.0263  0.8355
   62SER      N  856   5.135   4.346  10.786  1.0432  0.6568  0.3026
   62SER      H  857   5.162   4.290  10.866 -1.4095 -3.1553 -1.4017
   62SER     CA  858   5.230   4.370  10.675 -0.2430  0.1843 -0.0690
   62SER     HA  859   5.181   4.356  10.579  1.0153  0.5631 -0.7853
   62SER     CB  860   5.296   4.506  10.683 -0.0715  0.2451 -0.3476
   62SER    HB1  861   5.375   4.507  10.607 -0.3476 -0.9287 -0.6664
   62SER    HB2  862   5.340   4.516  10.782 -0.6732 -0.4548 -0.0070
   62SER     OG  863   5.201   4.607  10.650  0.3308  0.1167 -0.4300
   62SER     HG  864   5.112   4.576  10.666  0.9271 -1.3217  0.1599
   62SER      C  865   5.342   4.263  10.681 -0.5140 -0.2743 -1.0374
   62SER      O  866   5.374   4.209  10.793 -0.0130 -0.2209  0.1048
   63PRO      N  867   5.406   4.247  10.570  0.5118  0.7888  0.3675
   63PRO     CD  868   5.375   4.302  10.441  1.1905 -0.2737  0.1542
   63PRO    HD1  869   5.398   4.408  10.439  2.1382 -0.4529  1.0361
   63PRO    HD2  870   5.275   4.274  10.407  1.6565 -0.2315 -1.2761
   63PRO     CG  871   5.455   4.233  10.338 -0.9787 -0.1540  0.7358
   63PRO    HG1  872   5.521   4.310  10.298  0.1139 -0.9874  0.8905
   63PRO    HG2  873   5.398   4.194  10.254  1.7432 -1.0473 -0.7750
   63PRO     CB  874   5.534   4.120  10.413 -0.1878  0.0304 -0.3158
   63PRO    HB1  875   5.634   4.130  10.370 -0.3629  2.1799 -0.2665
   63PRO    HB2  876   5.484   4.024  10.403 -0.0143 -0.4056  2.6485
   63PRO     CA  877   5.523   4.160  10.559  0.2827 -0.1482 -0.1852
   63PRO     HA  878   5.510   4.066  10.612  3.9372 -1.1032 -0.8472
   63PRO      C  879   5.649   4.223  10.622  0.7318 -0.4210 -0.1019
   63PRO      O  880   5.664   4.345  10.633 -0.0271 -0.2597  0.1055
   64SER      N  881   5.732   4.131  10.673  0.5389 -0.0339  0.0230
   64SER      H  882   5.712   4.035  10.648 -0.2903  0.5025 -1.4666
   64SER     CA  883   5.851   4.154  10.749 -0.5699  0.1781  0.3366
   64SER     HA  884   5.880   4.053  10.779  0.4468  0.0213 -1.0941
   64SER     CB  885   5.959   4.204  10.658 -0.2509 -0.0543 -0.1303
   64SER    HB1  886   6.026   4.254  10.729 -0.7204 -1.6933  1.4885
   64SER    HB2  887   5.921   4.266  10.576  0.5450  0.3515 -0.1943
   64SER     OG  888   6.032   4.094  10.605 -0.2089 -0.0080 -0.2020
   64SER     HG  889   6.123   4.125  10.598 -0.2499  0.3830  0.8905
   64SER      C  890   5.839   4.230  10.885 -0.5193  0.2303  0.6574
   64SER      O  891   5.893   4.176  10.980 -0.1980 -0.3125  0.0292
   65TYR      N  892   5.752   4.332  10.896  0.2999  0.0529  0.1414
   65TYR      H  893   5.714   4.366  10.809  3.3502  0.0803 -1.2297
   65TYR     CA  894   5.713   4.406  11.021  0.6798  0.8620  0.2049
   65TYR     HA  895   5.673   4.498  10.977 -1.9758 -0.0212  0.6678
   65TYR     CB  896   5.596   4.335  11.092 -0.2516  0.1090 -0.3155
   65TYR    HB1  897   5.634   4.243  11.134 -0.8805 -0.5041 -1.0598
   65TYR    HB2  898   5.519   4.314  11.017  0.1306  1.4072 -1.1103
   65TYR     CG  899   5.537   4.407  11.205 -0.6060 -0.4874 -0.1017
   65TYR    CD1  900   5.498   4.544  11.187 -0.4450  0.5958  0.8204
   65TYR    HD1  901   5.484   4.583  11.088 -1.7470 -2.0937 -0.1009
   65TYR    CE1  902   5.442   4.621  11.291  0.4960  0.7857 -0.5226
   65TYR    HE1  903   5.397   4.716  11.267  1.7188  0.7497 -3.0517
   65TYR     CZ  904   5.428   4.551  11.418 -0.5177  0.0508  0.9428
   65TYR     OH  905   5.374   4.615  11.522  0.2657 -0.2897  0.0922
   65TYR     HH  906   5.362   4.564  11.603 -1.0509  0.7902  0.5929
   65TYR    CE2  907   5.460   4.415  11.431  0.1648  0.4696  0.4264
   65TYR    HE2  908   5.443   4.362  11.524 -0.2489 -0.3894 -0.1290
   65TYR    CD2  909   5.514   4.347  11.327  0.1535 -0.0960  0.2939
   65TYR    HD2  910   5.537   4.243  11.343 -1.3012 -0.4614  0.0748
   65TYR      C  911   5.831   4.458  11.109  0.4270 -0.3816  0.1649
   65TYR      O  912   5.917   4.533  11.063 -0.1032 -0.3788  0.2985
   66SER      N  913   5.840   4.423  11.237  0.3198 -0.0394  0.9721
   66SER      H  914   5.755   4.388  11.278 -0.1450  1.2280  1.1149
   66SER     CA  915   5.958   4.441  11.323 -0.3342 -0.4384  0.6110
   66SER     HA  916   5.919   4.426  11.424 -2.2088  1.0653  0.1563
   66SER     CB  917   6.063   4.345  11.279 -0.5692 -0.0295 -0.2020
   66SER    HB1  918   6.145   4.365  11.347 -1.1122  1.6236 -0.0084
   66SER    HB2  919   6.087   4.374  11.177 -2.8885 -2.0096 -1.3687
   66SER     OG  920   6.010   4.217  11.292 -0.3435 -0.5308  0.2879
   66SER     HG  921   6.031   4.169  11.211 -0.8345 -1.7080  0.8457
   66SER      C  922   6.010   4.587  11.330  0.6113  0.3541 -0.1873
   66SER      O  923   6.134   4.602  11.309 -0.3171 -0.1797 -0.1945
   67PRO      N  924   5.926   4.692  11.344  0.0823 -0.3262 -0.3589
   67PRO     CD  925   5.786   4.687  11.382 -1.0152 -0.2421 -0.1462
   67PRO    HD1  926   5.781   4.647  11.484  1.7443  1.4615  0.7140
   67PRO    HD2  927   5.725   4.629  11.313 -0.8862 -0.5704  0.0105
   67PRO     CG  928   5.737   4.831  11.380  0.5535 -0.7844 -0.4869
   67PRO    HG1  929   5.717   4.873  11.478  0.0821 -1.4190 -0.3092
   67PRO    HG2  930   5.648   4.841  11.317 -1.9429 -0.1944  3.0269
   67PRO     CB  931   5.852   4.915  11.320  0.8430  0.0295 -0.5604
   67PRO    HB1  932   5.865   5.005  11.381  2.2134 -0.7703  0.3589
   67PRO    HB2  933   5.840   4.945  11.216  0.5296 -0.3646 -0.6357
   67PRO     CA  934   5.976   4.827  11.345 -1.0033 -0.9717 -0.2001
   67PRO     HA  935   6.047   4.846  11.264  1.1730 -2.5660  1.2682
   67PRO      C  936   6.040   4.861  11.481  0.3604  0.4795 -0.0012
   67PRO      O  937   5.988   4.824  11.584  0.3178 -0.4069  0.0171
   68THR      N  938   6.147   4.936  11.491  0.7250 -0.3111 -0.4698
   68THR      H  939   6.186   4.969  11.403  2.9418 -3.3140 -0.6762
   68THR     CA  940   6.220   4.978  11.604  0.0330 -0.3353  0.8777
   68THR     HA  941   6.159   4.979  11.695  0.6018 -0.6901  1.2628
   68THR     CB  942   6.342   4.876  11.620  0.4255 -0.0686 -0.3295
   68THR     HB  943   6.312   4.772  11.628  2.0554 -0.4782  0.5387
   68THR    CG2  944   6.444   4.884  11.510  0.1329 -0.3491 -0.2982
   68THR   HG21  945   6.522   4.812  11.534 -0.0816 -0.9338 -1.3529
   68THR   HG22  946   6.402   4.854  11.414  3.0158 -0.5884 -1.5423
   68THR   HG23  947   6.484   4.984  11.492 -0.2747  0.1342  1.4134
   68THR    OG1  948   6.411   4.908  11.736  0.6020 -0.4529  0.0268
   68THR    HG1  949   6.490   4.854  11.739 -0.2745 -2.0332 -2.9389
   68THR      C  950   6.278   5.125  11.586 -0.0334 -0.5115  0.1023
   68THR      O  951   6.257   5.182  11.477  0.3790 -0.1545  0.3027
   69SER      N  952   6.356   5.189  11.682 -0.5762 -0.0974 -0.7472
   69SER      H  953   6.396   5.120  11.744 -1.4039 -0.1740 -0.2828
   69SER     CA  954   6.408   5.323  11.676 -0.6216 -0.5953  0.5116
   69SER     HA  955   6.437   5.353  11.777  0.1126  1.7489 -0.3586
   69SER     CB  956   6.538   5.320  11.593  0.3629 -0.0907  0.0211
   69SER    HB1  957   6.585   5.418  11.596 -0.6414  0.4066 -0.4288
   69SER    HB2  958   6.527   5.287  11.490 -0.3290  0.5530 -0.1140
   69SER     OG  959   6.636   5.241  11.649  0.6404  0.1794  0.0904
   69SER     HG  960   6.698   5.199  11.589  1.0027  1.3226 -0.3468
   69SER      C  961   6.306   5.426  11.632  0.3106  0.0729  0.8409
   69SER      O  962   6.322   5.483  11.524  0.0079  0.2147  0.1480
   70PRO      N  963   6.206   5.460  11.711  0.0810  0.9387 -1.6193
   70PRO     CD  964   6.194   5.414  11.851  0.8147  0.2021  0.5396
   70PRO    HD1  965   6.286   5.434  11.906 -0.2403  0.7450  2.1537
   70PRO    HD2  966   6.183   5.306  11.866  0.7772 -0.0324 -1.1146
   70PRO     CG  967   6.078   5.486  11.903 -0.1446  0.8971 -0.0589
   70PRO    HG1  968   6.095   5.591  11.924  0.0994  0.6047  1.2914
   70PRO    HG2  969   6.034   5.436  11.990  1.4837 -2.0322 -0.8280
   70PRO     CB  970   5.982   5.464  11.787 -0.0526 -0.3338  0.0499
   70PRO    HB1  971   5.893   5.527  11.783 -1.0095 -1.5774  1.1531
   70PRO    HB2  972   5.957   5.358  11.797  2.7417 -0.9488  1.0619
   70PRO     CA  973   6.072   5.504  11.673 -0.2326 -0.5708  1.0657
   70PRO     HA  974   6.044   5.454  11.580  1.5455 -0.1277  0.2507
   70PRO      C  975   6.052   5.659  11.638  0.1848  0.5119 -0.2553
   70PRO      O  976   5.944   5.695  11.595 -0.4148 -0.0136 -0.1465
   71SER      N  977   6.153   5.746  11.653 -0.3636  0.0032  0.4429
   71SER      H  978   6.246   5.715  11.679  0.6626  2.0314 -0.6415
   71SER     CA  979   6.144   5.895  11.626 -1.1869  0.0233  0.1051
   71SER     HA  980   6.055   5.926  11.681 -1.7643  0.8925 -1.2882
   71SER     CB  981   6.267   5.967  11.690 -0.3630  0.7499 -0.6532
   71SER    HB1  982   6.321   5.903  11.760  0.0232  2.2432  0.4478
   71SER    HB2  983   6.247   6.063  11.738 -0.2761  0.6764 -0.4694
   71SER     OG  984   6.358   6.003  11.599 -0.2553  0.4016 -0.0975
   71SER     HG  985   6.436   6.025  11.650 -0.8095  2.7315 -0.1604
   71SER      C  986   6.110   5.929  11.480 -0.2040  0.6162  0.0688
   71SER      O  987   6.119   5.841  11.392  0.5501  0.0617  0.6074
   72TYR      N  988   6.095   6.057  11.450 -0.0306  0.3659  0.0721
   72TYR      H  989   6.093   6.122  11.527 -0.0413  3.3304 -2.3009
   72TYR     CA  990   6.080   6.114  11.319 -0.0539 -0.1848  0.3548
   72TYR     HA  991   6.034   6.037  11.257 -2.8707  0.7930  1.1339
   72TYR     CB  992   5.995   6.240  11.329  0.0087 -0.0846 -0.0815
   72TYR    HB1  993   6.019   6.310  11.248 -0.2643 -0.9852 -0.9572
   72TYR    HB2  994   6.023   6.289  11.422  2.7532 -0.4108 -0.7030
   72TYR     CG  995   5.849   6.217  11.320 -0.1679 -0.2461 -0.2788
   72TYR    CD1  996   5.753   6.265  11.412  0.6339 -0.6595 -0.3825
   72TYR    HD1  997   5.791   6.326  11.493  0.0873 -0.9045  0.0599
   72TYR    CE1  998   5.614   6.248  11.393 -0.0090  0.1200  0.4203
   72TYR    HE1  999   5.542   6.284  11.464  1.1713  2.3132  0.5502
   72TYR     CZ 1000   5.570   6.174  11.283  0.6082 -0.9533 -0.0010
   72TYR     OH 1001   5.446   6.144  11.249 -0.4262  0.6968 -0.0250
   72TYR     HH 1002   5.446   6.068  11.191  0.7206  1.0456 -0.4916
   72TYR    CE2 1003   5.663   6.127  11.187 -0.0785 -0.9072 -0.4329
   72TYR    HE2 1004   5.630   6.071  11.100 -0.5067  0.2527 -1.0239
   72TYR    CD2 1005   5.799   6.152  11.205 -0.2127 -0.3649 -0.0417
   72TYR    HD2 1006   5.862   6.109  11.129  1.0799  0.2075  0.6954
   72TYR      C 1007   6.223   6.136  11.254  0.1930 -0.6165  0.3280
   72TYR      O 1008   6.227   6.185  11.142  0.3127  0.0878  0.0278
   73SER      N 1009   6.332   6.108  11.327 -0.2292  0.2771 -0.4129
   73SER      H 1010   6.312   6.065  11.416 -1.6994  3.5529  0.9353
   73SER     CA 1011   6.474   6.121  11.279 -0.3790  0.0488 -0.3762
   73SER     HA 1012   6.479   6.108  11.171  0.2854 -0.3987 -0.2953
   73SER     CB 1013   6.520   6.269  11.303  0.2848  0.3455  0.0121
   73SER    HB1 1014   6.535   6.294  11.409  0.4233  0.3158 -0.0012
   73SER    HB2 1015   6.452   6.340  11.257 -1.1751 -1.5109 -0.7455
   73SER     OG 1016   6.647   6.294  11.236  0.3807 -0.4545 -0.5117
   73SER     HG 1017   6.640   6.270  11.143 -0.3197 -0.4614 -0.4600
   73SER      C 1018   6.574   6.023  11.342  0.2035 -0.1825 -0.6552
   73SER      O 1019   6.665   6.065  11.416  0.2756  0.2693  0.1836
   74PRO      N 1020   6.558   5.890  11.330 -0.5449 -0.3216  0.6615
   74PRO     CD 1021   6.434   5.830  11.275 -0.4706  0.3996 -0.6043
   74PRO    HD1 1022   6.430   5.837  11.166 -2.4032 -2.9957 -0.8017
   74PRO    HD2 1023   6.345   5.867  11.325  0.1363 -0.6610  1.3328
   74PRO     CG 1024   6.437   5.675  11.298  0.1338  0.0219  0.2229
   74PRO    HG1 1025   6.469   5.623  11.208 -0.7825  1.4030 -0.8973
   74PRO    HG2 1026   6.335   5.638  11.311  1.1404 -2.6921  1.0026
   74PRO     CB 1027   6.543   5.661  11.408  0.2370 -0.4960 -0.0332
   74PRO    HB1 1028   6.596   5.565  11.401  1.6750  0.3419 -1.0565
   74PRO    HB2 1029   6.492   5.674  11.503 -1.0736  1.2410 -0.9507
   74PRO     CA 1030   6.639   5.784  11.392  0.6924  0.1863  0.3433
   74PRO     HA 1031   6.681   5.821  11.486  2.5946  1.8246 -1.1105
   74PRO      C 1032   6.747   5.737  11.288 -0.3285 -0.0679  0.0271
   74PRO      O 1033   6.842   5.669  11.314  0.2545 -0.1470 -0.0868
   75THR      N 1034   6.731   5.777  11.158 -0.4290  0.0557  0.3682
   75THR      H 1035   6.666   5.851  11.138 -1.0233 -0.1260  1.5580
   75THR     CA 1036   6.810   5.730  11.038  0.2982 -0.5925 -0.6391
   75THR     HA 1037   6.918   5.739  11.049  0.0322  2.0851  0.0551
   75THR     CB 1038   6.791   5.584  11.004  0.7590 -0.0826  0.3364
   75THR     HB 1039   6.818   5.519  11.088 -0.4631  0.3329  1.0731
   75THR    CG2 1040   6.650   5.542  10.954  0.1327  0.0511  0.3961
   75THR   HG21 1041   6.638   5.436  10.977 -0.9619 -0.3612 -1.8923
   75THR   HG22 1042   6.581   5.583  11.028  3.1575 -2.0406  4.5421
   75THR   HG23 1043   6.634   5.558  10.847  0.3194  1.2503  0.5412
   75THR    OG1 1044   6.872   5.552  10.893 -0.0898  0.1507 -0.0738
   75THR    HG1 1045   6.878   5.456  10.885 -0.9740  0.0075  0.8045
   75THR      C 1046   6.769   5.824  10.923 -0.1163 -0.9871 -0.6040
   75THR      O 1047   6.684   5.914  10.937 -0.0345  0.2266 -0.4006
   76SER      N 1048   6.821   5.812  10.803  0.1035  0.1856  0.5718
   76SER      H 1049   6.872   5.727  10.785  2.2665  0.5878  4.2062
   76SER     CA 1050   6.783   5.885  10.684  0.3734  0.3096  0.0783
   76SER     HA 1051   6.771   5.992  10.703 -0.7549  0.6060 -2.1210
   76SER     CB 1052   6.876   5.866  10.570 -0.8154 -0.0769  0.6947
   76SER    HB1 1053   6.908   5.764  10.550 -0.0199  0.1891  0.6203
   76SER    HB2 1054   6.964   5.925  10.592  0.1851 -1.6111  0.9255
   76SER     OG 1055   6.814   5.913  10.455 -0.2174 -0.4793  0.8783
   76SER     HG 1056   6.879   5.894  10.386 -0.3510 -2.1305  1.1715
   76SER      C 1057   6.644   5.833  10.651  0.5492  0.0340  0.1233
   76SER      O 1058   6.623   5.715  10.624  0.6745 -0.6882 -0.2820
   77PRO      N 1059   6.541   5.915  10.629 -0.1905 -0.4406 -0.5060
   77PRO     CD 1060   6.530   6.062  10.656  0.2891 -0.6840  0.2116
   77PRO    HD1 1061   6.542   6.120  10.565  5.2839  0.1134  1.2516
   77PRO    HD2 1062   6.591   6.105  10.736 -0.1906  2.4350 -1.0122
   77PRO     CG 1063   6.392   6.072  10.721 -0.4516 -0.4299  0.1563
   77PRO    HG1 1064   6.367   6.177  10.713  0.0952 -0.3722 -0.8078
   77PRO    HG2 1065   6.392   6.022  10.819  1.7986 -0.7657  0.0001
   77PRO     CB 1066   6.309   5.976  10.628  0.0637 -0.5851 -0.4365
   77PRO    HB1 1067   6.290   6.027  10.534 -1.7793 -0.9649 -0.2886
   77PRO    HB2 1068   6.212   5.952  10.672 -0.8808 -1.7865 -3.1037
   77PRO     CA 1069   6.402   5.861  10.603 -0.0756  0.0670  0.1411
   77PRO     HA 1070   6.379   5.779  10.671  0.3103 -0.4736 -0.3727
   77PRO      C 1071   6.388   5.801  10.460 -0.1721 -0.8553  0.0717
   77PRO      O 1072   6.304   5.712  10.433  0.2554  0.7045  0.4725
   78SER      N 1073   6.478   5.845  10.373 -0.1182 -0.1538 -0.8364
   78SER      H 1074   6.551   5.910  10.398  0.4043 -1.2101  0.4600
   78SER     CA 1075   6.497   5.798  10.234  0.1961 -0.0663 -0.2537
   78SER     HA 1076   6.561   5.877  10.197  1.6627 -1.1776 -0.1141
   78SER     CB 1077   6.549   5.657  10.227 -0.7981 -0.8133 -0.4929
   78SER    HB1 1078   6.465   5.595  10.258 -0.9047  0.5512  2.0427
   78SER    HB2 1079   6.635   5.639  10.291  0.2018 -1.8073 -2.0632
   78SER     OG 1080   6.585   5.620  10.093 -0.3830  0.1519  0.5154
   78SER     HG 1081   6.593   5.525  10.083 -1.4949  0.0788  0.2988
   78SER      C 1082   6.381   5.834  10.134  0.3553  0.1568  0.2526
   78SER      O 1083   6.408   5.839  10.009  0.4811  0.3265 -0.0970
   79TYR      N 1084   6.256   5.840  10.180  0.1667 -0.0993  0.2577
   79TYR      H 1085   6.230   5.809  10.273  0.1748 -0.2153  0.2202
   79TYR     CA 1086   6.139   5.862  10.097  0.0115  0.4102  0.0798
   79TYR     HA 1087   6.151   5.799  10.009 -3.7553 -0.9171  0.4219
   79TYR     CB 1088   6.022   5.817  10.172 -0.5017 -0.3284 -0.1773
   79TYR    HB1 1089   5.940   5.814  10.100 -1.3411  0.9983  0.6997
   79TYR    HB2 1090   6.001   5.885  10.254 -2.1885 -1.3553  0.2695
   79TYR     CG 1091   6.028   5.678  10.226  0.1028  0.5921  1.1665
   79TYR    CD1 1092   6.110   5.578  10.177 -0.1577  0.0022  0.1949
   79TYR    HD1 1093   6.153   5.589  10.079 -1.3941  0.5846 -0.2935
   79TYR    CE1 1094   6.115   5.449  10.228 -0.1375  0.5114  0.2326
   79TYR    HE1 1095   6.178   5.378  10.177 -2.1978 -0.5341 -0.9382
   79TYR     CZ 1096   6.055   5.418  10.351 -0.0712  0.4057 -0.0598
   79TYR     OH 1097   6.065   5.289  10.402  0.0656  0.2479 -0.3061
   79TYR     HH 1098   6.006   5.292  10.478 -2.0317 -0.5924 -1.8393
   79TYR    CE2 1099   5.975   5.527  10.408  0.3138 -0.6576 -0.1974
   79TYR    HE2 1100   5.932   5.505  10.505  1.4520 -1.6604  0.0966
   79TYR    CD2 1101   5.963   5.651  10.348  0.3992  0.0615 -0.2101
   79TYR    HD2 1102   5.893   5.726  10.381 -0.1529 -0.4328 -0.2490
   79TYR      C 1103   6.129   5.998  10.035  0.3904  0.2184 -0.0800
   79TYR      O 1104   6.021   6.039   9.996  0.0201 -0.0713  0.0655
   80SER      N 1105   6.236   6.075  10.011 -0.0274  0.2641  0.1744
   80SER      H 1106   6.323   6.032  10.038  0.3941 -0.1773 -1.8073
   80SER     CA 1107   6.251   6.214   9.954 -0.3674 -0.3552 -0.7286
   80SER     HA 1108   6.347   6.207   9.903 -0.0092 -0.6928 -0.0101
   80SER     CB 1109   6.161   6.242   9.834 -0.3781 -0.3301 -0.3470
   80SER    HB1 1110   6.069   6.292   9.865 -0.5669 -0.7740 -0.1898
   80SER    HB2 1111   6.146   6.156   9.769 -1.0499  1.2382 -2.3378
   80SER     OG 1112   6.230   6.334   9.747 -0.5226  0.6357 -0.1376
   80SER     HG 1113   6.298   6.287   9.699  0.3543  0.0768  1.5899
   80SER      C 1114   6.250   6.331  10.052 -0.1950  0.1516  0.9640
   80SER      O 1115   6.327   6.431  10.030  0.5130 -0.9304  0.0789
   81PRO      N 1116   6.174   6.331  10.163  0.2049  0.5943  0.0004
   81PRO     CD 1117   6.047   6.265  10.176  0.1524  0.0451  0.1503
   81PRO    HD1 1118   6.054   6.164  10.216 -0.2579  0.0543  0.2501
   81PRO    HD2 1119   6.001   6.264  10.077  2.1522  0.9380 -0.8081
   81PRO     CG 1120   5.963   6.362  10.259 -0.1638 -0.9355 -0.1063
   81PRO    HG1 1121   5.879   6.302  10.295  0.4646 -0.9384  1.3918
   81PRO    HG2 1122   5.936   6.444  10.192  0.4958 -0.5871  0.0536
   81PRO     CB 1123   6.067   6.405  10.361 -0.1539 -0.2675  0.3581
   81PRO    HB1 1124   6.083   6.321  10.429  1.3699  0.8466  1.4190
   81PRO    HB2 1125   6.043   6.499  10.410  3.1600  1.3967 -1.0685
   81PRO     CA 1126   6.191   6.424  10.283 -0.5451 -0.2734  0.3093
   81PRO     HA 1127   6.187   6.528  10.253 -0.3769 -0.1663  0.6595
   81PRO      C 1128   6.321   6.399  10.365 -0.2444 -0.8425  0.1078
   81PRO      O 1129   6.319   6.398  10.489 -0.6888  0.0547 -0.0535
   82THR      N 1130   6.432   6.384  10.298 -0.0813 -0.4376 -0.5562
   82THR      H 1131   6.418   6.406  10.200  1.7608  0.1993 -0.7045
   82THR     CA 1132   6.570   6.362  10.337 -0.4607 -0.2339 -0.3267
   82THR     HA 1133   6.565   6.312  10.434  1.6376  0.6856  0.2768
   82THR     CB 1134   6.633   6.262  10.243  0.7315 -0.5662 -0.0876
   82THR     HB 1135   6.630   6.299  10.141  1.6325  1.2250  0.5218
   82THR    CG2 1136   6.770   6.214  10.286 -0.0145 -0.1194  0.0258
   82THR   HG21 1137   6.761   6.172  10.386 -2.3631 -2.1710 -1.0045
   82THR   HG22 1138   6.805   6.131  10.224  1.0505 -0.1912  0.7229
   82THR   HG23 1139   6.851   6.286  10.285 -0.2970  0.2498  2.2698
   82THR    OG1 1140   6.548   6.148  10.239 -0.6424  0.0318  0.6361
   82THR    HG1 1141   6.553   6.104  10.154 -0.6095  0.8605  0.2052
   82THR      C 1142   6.652   6.494  10.351  0.4289 -0.1118 -0.8323
   82THR      O 1143   6.615   6.595  10.289  0.3153 -0.4264  0.0757
   83SER      N 1144   6.752   6.490  10.438  0.0909 -0.4509 -0.0402
   83SER      H 1145   6.781   6.401  10.475 -0.0138  0.0985  1.3980
   83SER     CA 1146   6.837   6.608  10.458  0.3721 -0.0857 -0.0471
   83SER     HA 1147   6.780   6.687  10.507  1.2237  0.0579  0.7218
   83SER     CB 1148   6.949   6.588  10.562  0.2880  0.4881  0.2051
   83SER    HB1 1149   6.989   6.682  10.601  1.8880  0.2884 -0.9244
   83SER    HB2 1150   7.025   6.531  10.510 -0.5249  0.4251 -0.9214
   83SER     OG 1151   6.897   6.509  10.673 -0.6645  0.1307 -0.1629
   83SER     HG 1152   6.897   6.557  10.756  2.5765  0.9592 -0.5852
   83SER      C 1153   6.895   6.676  10.329  0.2883 -0.0595  0.3764
   83SER      O 1154   6.949   6.600  10.246  0.6793  0.0284 -0.3101
   84PRO      N 1155   6.901   6.806  10.320 -0.3336  0.0872  0.5477
   84PRO     CD 1156   6.879   6.905  10.419  0.2054  0.0684 -0.2094
   84PRO    HD1 1157   6.955   6.899  10.498 -0.1891 -0.3691  0.1429
   84PRO    HD2 1158   6.781   6.888  10.464  1.4776 -0.3898  2.5197
   84PRO     CG 1159   6.872   7.040  10.349 -0.4184 -0.3005  0.2090
   84PRO    HG1 1160   6.898   7.128  10.409 -1.7624  0.2389  0.0325
   84PRO    HG2 1161   6.769   7.052  10.315 -0.7884  0.1231  1.4553
   84PRO     CB 1162   6.962   7.026  10.232 -0.3967  0.4682  0.1296
   84PRO    HB1 1163   7.066   7.032  10.264  0.0719 -0.7413 -1.1207
   84PRO    HB2 1164   6.936   7.091  10.149  2.6151  1.0678 -0.3947
   84PRO     CA 1165   6.945   6.874  10.196 -0.6717  0.4038  0.2787
   84PRO     HA 1166   6.860   6.848  10.133 -0.2337  0.0372 -0.1723
   84PRO      C 1167   7.080   6.819  10.145 -0.0953  0.1928 -0.5117
   84PRO      O 1168   7.172   6.790  10.222 -0.5104 -0.2262  0.4352
   85SER      N 1169   7.087   6.802  10.016  0.1697  0.0232 -1.1377
   85SER      H 1170   7.005   6.829   9.964  1.9964  1.6242 -3.3132
   85SER     CA 1171   7.200   6.750   9.937  0.3070 -0.0405  0.7091
   85SER     HA 1172   7.219   6.648   9.971 -1.3389 -0.4207  0.5547
   85SER     CB 1173   7.148   6.751   9.792 -0.6315 -0.2584  0.5391
   85SER    HB1 1174   7.219   6.710   9.721  0.6514  0.5990  1.3062
   85SER    HB2 1175   7.139   6.856   9.767  0.9878 -0.5157 -1.2217
   85SER     OG 1176   7.017   6.692   9.773 -0.6524  0.4297 -0.1554
   85SER     HG 1177   6.998   6.630   9.843 -1.6651  0.1089 -0.7074
   85SER      C 1178   7.329   6.834   9.946 -1.0060 -0.2357  0.1611
   85SER      O 1179   7.421   6.803   9.871  0.1582  0.1788 -0.1616
   86TYR      N 1180   7.339   6.934  10.035 -0.4081 -0.5147  0.3492
   86TYR      H 1181   7.253   6.974  10.070 -1.6367 -1.0682 -1.9769
   86TYR     CA 1182   7.468   7.004  10.065 -0.2584 -0.9779  0.1166
   86TYR     HA 1183   7.517   7.023   9.970 -1.0927 -0.8202 -0.2866
   86TYR     CB 1184   7.431   7.138  10.143  0.4494 -0.3691  1.0800
   86TYR    HB1 1185   7.460   7.120  10.247 -1.1969 -3.1076  1.1314
   86TYR    HB2 1186   7.324   7.159  10.146  0.3070 -0.7141 -0.7363
   86TYR     CG 1187   7.503   7.260  10.095  0.1191 -0.0024  0.2506
   86TYR    CD1 1188   7.636   7.293  10.139  0.3980 -0.4002 -0.7176
   86TYR    HD1 1189   7.676   7.234  10.221 -2.5473 -0.6636  0.5934
   86TYR    CE1 1190   7.704   7.405  10.086 -0.4234  0.6925  0.6344
   86TYR    HE1 1191   7.802   7.429  10.127 -0.3358  1.4638 -0.0139
   86TYR     CZ 1192   7.650   7.484   9.985 -1.3008 -0.3656 -0.2247
   86TYR     OH 1193   7.716   7.592   9.944  0.4555  0.1252 -0.3791
   86TYR     HH 1194   7.660   7.631   9.877 -0.4543  2.3474  1.6159
   86TYR    CE2 1195   7.521   7.451   9.933  0.0836  1.6035  0.3302
   86TYR    HE2 1196   7.477   7.507   9.852 -2.3528  2.1758  1.9704
   86TYR    CD2 1197   7.452   7.337   9.985 -0.5725 -0.1905  0.9101
   86TYR    HD2 1198   7.362   7.313   9.931 -0.3986 -0.4377  0.7305
   86TYR      C 1199   7.564   6.933  10.159  0.3420  1.0384 -0.8391
   86TYR      O 1200   7.672   6.977  10.188 -0.3054 -0.0770  0.4284
   87SER      N 1201   7.518   6.813  10.201 -0.2137  0.3224  0.1157
   87SER      H 1202   7.431   6.778  10.164 -0.6838  1.1133  0.4604
   87SER     CA 1203   7.596   6.723  10.281 -0.1457  0.6360  0.0323
   87SER     HA 1204   7.616   6.776  10.375  0.0206 -1.3859  1.1526
   87SER     CB 1205   7.501   6.613  10.318 -0.0688  0.2489  1.0293
   87SER    HB1 1206   7.421   6.656  10.379 -2.0814 -1.8577 -0.0277
   87SER    HB2 1207   7.551   6.537  10.378  0.2030  1.7621  2.7533
   87SER     OG 1208   7.429   6.561  10.201  0.0664  0.2383  0.2113
   87SER     HG 1209   7.336   6.553  10.222  0.2015  1.6072  1.3806
   87SER      C 1210   7.734   6.677  10.235 -1.0653  0.2568  0.2037
   87SER      O 1211   7.829   6.687  10.314 -0.0255  0.3718  0.3933
   88PRO      N 1212   7.765   6.651  10.105  0.0655 -0.3745  0.5630
   88PRO     CD 1213   7.668   6.633   9.998  0.5231  0.4347 -0.3284
   88PRO    HD1 1214   7.657   6.725   9.943 -0.2271 -0.0258 -0.9505
   88PRO    HD2 1215   7.575   6.586  10.029  2.4944 -3.3665  0.1718
   88PRO     CG 1216   7.742   6.527   9.905 -0.1785 -0.0650 -0.0480
   88PRO    HG1 1217   7.710   6.537   9.801  0.3774  0.5148 -0.1659
   88PRO    HG2 1218   7.723   6.425   9.937  0.1468 -0.2937 -0.5818
   88PRO     CB 1219   7.888   6.561   9.928 -0.1188  0.2040 -0.6801
   88PRO    HB1 1220   7.914   6.638   9.855  0.2781  2.0081  1.3226
   88PRO    HB2 1221   7.945   6.468   9.925  0.6144  0.6455 -0.3447
   88PRO     CA 1222   7.901   6.618  10.069  0.2296 -0.1970 -0.6518
   88PRO     HA 1223   7.939   6.536  10.130 -0.6150  0.7356  1.1439
   88PRO      C 1224   8.001   6.735  10.086  0.0279  0.3577  0.0614
   88PRO      O 1225   8.120   6.710  10.090  0.0261 -0.1180 -0.2661
   89THR      N 1226   7.949   6.859  10.100 -0.3683 -0.5885 -0.3798
   89THR      H 1227   7.848   6.861  10.096 -0.3526  0.3425 -0.2793
   89THR     CA 1228   8.029   6.979  10.094 -0.9021 -1.1716 -0.7195
   89THR     HA 1229   8.137   6.970  10.085 -0.8859  0.7226 -2.7101
   89THR     CB 1230   8.003   7.056   9.962 -0.0572 -0.2697 -0.1456
   89THR     HB 1231   7.906   7.105   9.977  1.4636  2.4832  1.1616
   89THR    CG2 1232   8.105   7.162   9.930 -0.1180  0.2436 -0.2365
   89THR   HG21 1233   8.211   7.138   9.941 -0.6274 -1.0620  2.1020
   89THR   HG22 1234   8.095   7.200   9.828  0.1903 -1.7270 -1.0416
   89THR   HG23 1235   8.074   7.255   9.976  1.0932  0.9478 -0.7889
   89THR    OG1 1236   8.001   6.957   9.857  0.0634  0.1620  1.1772
   89THR    HG1 1237   7.994   6.997   9.770  0.1319 -0.6217  0.8062
   89THR      C 1238   7.999   7.067  10.214  0.6931  0.7488  0.4308
   89THR      O 1239   7.908   7.150  10.206 -0.6459  0.2475 -0.0344
   90SER      N 1240   8.074   7.051  10.325  0.1305  0.8816 -0.5798
   90SER      H 1241   8.131   6.967  10.322 -1.4007 -0.3801  2.6002
   90SER     CA 1242   8.048   7.107  10.457  0.3946  0.1945 -0.3848
   90SER     HA 1243   7.964   7.060  10.508  0.9111  1.5856  1.8239
   90SER     CB 1244   8.158   7.075  10.554  0.3751 -0.0878 -0.4084
   90SER    HB1 1245   8.136   7.118  10.652  2.2067 -1.3621  0.5848
   90SER    HB2 1246   8.242   7.129  10.511  0.1766  0.8995  0.4079
   90SER     OG 1247   8.182   6.941  10.566 -0.2280 -0.1802  0.5547
   90SER     HG 1248   8.214   6.933  10.656  2.1660 -2.1016 -0.4326
   90SER      C 1249   8.017   7.261  10.464  0.4229  0.3488  0.6117
   90SER      O 1250   7.915   7.296  10.523  0.2124 -0.2099 -0.5225
   91PRO      N 1251   8.096   7.352  10.400 -0.6467 -0.6906 -0.1064
   91PRO     CD 1252   8.038   7.485  10.367  0.6190 -0.6025 -0.9624
   91PRO    HD1 1253   8.032   7.556  10.450 -0.9328  1.3707 -2.6981
   91PRO    HD2 1254   7.940   7.475  10.321  0.3689  1.6035 -0.9851
   91PRO     CG 1255   8.133   7.549  10.264  0.0569 -0.5728 -0.3694
   91PRO    HG1 1256   8.198   7.618  10.317  0.1962 -0.9347 -0.0720
   91PRO    HG2 1257   8.083   7.588  10.175 -0.9515 -0.6683  0.1438
   91PRO     CB 1258   8.217   7.433  10.210  0.4999 -0.5558  0.6688
   91PRO    HB1 1259   8.312   7.482  10.187 -0.8470  1.7233 -0.2472
   91PRO    HB2 1260   8.171   7.389  10.121 -0.7314  0.7943  0.6169
   91PRO     CA 1261   8.223   7.331  10.324 -0.0722  0.3250 -0.4859
   91PRO     HA 1262   8.222   7.231  10.280 -0.0932  0.5771 -1.0537
   91PRO      C 1263   8.359   7.344  10.399  0.5560 -0.2101 -0.3862
   91PRO      O 1264   8.461   7.290  10.350  0.0007  0.2839  0.8666
   92SER      N 1265   8.355   7.402  10.515 -0.5850  0.5887 -0.2929
   92SER      H 1266   8.263   7.416  10.556 -0.6687  2.2214 -0.9882
   92SER     CA 1267   8.476   7.441  10.589  0.7787 -0.4085  0.5399
   92SER     HA 1268   8.444   7.521  10.656  2.2078 -0.2226  1.0254
   92SER     CB 1269   8.519   7.327  10.679 -0.3838  0.2290  0.1054
   92SER    HB1 1270   8.436   7.294  10.741 -0.2539  1.7305  1.0839
   92SER    HB2 1271   8.593   7.363  10.750  1.7014 -1.5883 -1.0946
   92SER     OG 1272   8.568   7.212  10.607 -0.2035 -0.7541  0.3121
   92SER     HG 1273   8.560   7.233  10.513  1.3108 -1.5490 -0.0220
   92SER      C 1274   8.587   7.497  10.496  0.5276 -0.9614  0.4794
   92SER      O 1275   8.705   7.456  10.502 -0.3979  0.6100  0.0602
   93TYR      N 1276   8.555   7.589  10.403 -0.7869 -0.0868  0.3098
   93TYR      H 1277   8.461   7.627  10.409 -0.6753 -0.0254  1.9638
   93TYR     CA 1278   8.632   7.624  10.279 -0.9357  0.3752  0.0369
   93TYR     HA 1279   8.691   7.537  10.250 -0.2649  0.5569  0.8484
   93TYR     CB 1280   8.534   7.658  10.168  0.2444  0.1584  0.5752
   93TYR    HB1 1281   8.533   7.767  10.159  0.1812  0.1736  0.7703
   93TYR    HB2 1282   8.429   7.646  10.195  0.2402  1.2649  1.1178
   93TYR     CG 1283   8.549   7.593  10.027  0.2345  0.4725 -0.1320
   93TYR    CD1 1284   8.546   7.456  10.017 -0.1513  0.2858 -0.2803
   93TYR    HD1 1285   8.531   7.392  10.103  3.1209  2.0528  1.7596
   93TYR    CE1 1286   8.550   7.397   9.892 -0.2729 -0.1044  0.0652
   93TYR    HE1 1287   8.573   7.292   9.886  1.2288  0.1900  0.3980
   93TYR     CZ 1288   8.561   7.473   9.776  0.1632  0.3122  0.0152
   93TYR     OH 1289   8.591   7.419   9.655  0.5762  0.2336 -0.7792
   93TYR     HH 1290   8.596   7.487   9.587  1.0838  0.7039 -0.2822
   93TYR    CE2 1291   8.555   7.617   9.786 -0.7102  0.0546  0.6581
   93TYR    HE2 1292   8.572   7.674   9.696 -3.2971 -2.3874 -1.4767
   93TYR    CD2 1293   8.539   7.667   9.911 -0.5123 -0.3172  0.1050
   93TYR    HD2 1294   8.524   7.773   9.923 -0.9696 -0.3186 -0.4355
   93TYR      C 1295   8.745   7.733  10.304 -0.2664 -0.2126 -0.4304
   93TYR      O 1296   8.762   7.823  10.219  0.0685 -0.3107 -0.0832
   94SER      N 1297   8.811   7.732  10.418  0.2720 -0.6307 -0.3127
   94SER      H 1298   8.789   7.653  10.477 -0.3130 -0.3501 -0.1531
   94SER     CA 1299   8.895   7.828  10.476 -0.9945  0.6549 -0.0091
   94SER     HA 1300   8.828   7.907  10.508 -1.8563  0.5876 -1.5754
   94SER     CB 1301   8.951   7.768  10.603 -0.1931  0.0181  0.5003
   94SER    HB1 1302   8.976   7.847  10.674  2.4742 -1.9828  1.8892
   94SER    HB2 1303   9.029   7.697  10.575 -0.5115 -0.0553 -0.2174
   94SER     OG 1304   8.844   7.701  10.669  0.2535  0.4701 -0.3943
   94SER     HG 1305   8.877   7.629  10.724 -1.4888 -0.2056 -0.2256
   94SER      C 1306   9.019   7.865  10.394 -0.2730 -0.0573 -0.5549
   94SER      O 1307   9.100   7.779  10.362 -0.1248  0.2636 -0.1323
   95PRO      N 1308   9.031   7.995  10.358  0.5976  0.1247  0.2348
   95PRO     CD 1309   8.938   8.100  10.381  0.6953  0.0607  0.4315
   95PRO    HD1 1310   8.928   8.129  10.486 -2.6266 -0.7309  0.3911
   95PRO    HD2 1311   8.845   8.055  10.347  1.3496 -1.6896  0.8920
   95PRO     CG 1312   8.985   8.214  10.281 -0.3590  0.0168  0.1687
   95PRO    HG1 1313   9.022   8.308  10.324 -1.4442 -0.8657  3.1461
   95PRO    HG2 1314   8.899   8.239  10.218 -0.8370 -0.0084  0.8034
   95PRO     CB 1315   9.084   8.155  10.187  0.3269 -0.1980 -0.2077
   95PRO    HB1 1316   9.154   8.229  10.149 -0.3831  0.4407 -0.2799
   95PRO    HB2 1317   9.037   8.119  10.096  1.5815  0.4178 -1.1006
   95PRO     CA 1318   9.139   8.048  10.281 -0.8548  0.2308  0.0887
   95PRO     HA 1319   9.168   7.965  10.218  0.4893 -0.3293  1.4094
   95PRO      C 1320   9.262   8.090  10.352 -0.2912 -0.2103  0.1993
   95PRO      O 1321   9.298   8.211  10.356  0.0822 -0.3584  0.2196
   96THR      N 1322   9.335   7.992  10.409  0.0392 -0.0760 -0.4516
   96THR      H 1323   9.303   7.898  10.393 -4.7059  1.1826  1.0001
   96THR     CA 1324   9.467   8.012  10.478 -0.8375  0.2480  0.1916
   96THR     HA 1325   9.483   8.110  10.523 -1.4659  1.1742 -1.5509
   96THR     CB 1326   9.493   7.906  10.587 -0.0616 -0.3135  0.0336
   96THR     HB 1327   9.591   7.932  10.628 -0.2049  2.2620 -1.1658
   96THR    CG2 1328   9.385   7.907  10.695  0.5499  0.1125 -0.3198
   96THR   HG21 1329   9.299   7.843  10.673  0.0589  1.1809 -1.5705
   96THR   HG22 1330   9.435   7.878  10.787  0.2277  2.4754  0.6349
   96THR   HG23 1331   9.361   8.013  10.706 -0.1191 -0.1984  1.3290
   96THR    OG1 1332   9.490   7.775  10.531 -0.4512 -0.5804 -0.7018
   96THR    HG1 1333   9.526   7.707  10.589  0.5424 -0.7801 -1.5422
   96THR      C 1334   9.590   8.020  10.382  0.9124  0.1189 -0.0816
   96THR      O 1335   9.706   8.050  10.425  0.8811 -0.3754  0.5518
   97SER      N 1336   9.568   8.001  10.251 -0.6350 -0.1103  0.7700
   97SER      H 1337   9.474   7.986  10.219 -0.5622 -1.2326  1.0763
   97SER     CA 1338   9.680   8.003  10.155  0.4801 -0.5095  0.5632
   97SER     HA 1339   9.760   7.958  10.213  2.5602  2.7938  0.3810
   97SER     CB 1340   9.641   7.896  10.052  0.1061  0.2220 -1.1147
   97SER    HB1 1341   9.632   7.805  10.111 -0.2386  1.4885  0.8343
   97SER    HB2 1342   9.720   7.892   9.977 -0.2926 -1.8669 -1.4646
   97SER     OG 1343   9.511   7.919   9.997 -0.3237 -0.1319 -0.5578
   97SER     HG 1344   9.492   7.844   9.941  1.6001 -1.1036  0.0448
   97SER      C 1345   9.725   8.131  10.078 -0.2021 -0.5517  0.2117
   97SER      O 1346   9.842   8.124  10.030  0.8296 -0.2058  0.0898
   98PRO      N 1347   9.651   8.240  10.079  0.7971 -0.0246 -0.0827
   98PRO     CD 1348   9.516   8.254  10.120 -0.1368  0.4912 -0.5264
   98PRO    HD1 1349   9.516   8.270  10.228  1.1512  2.2983 -0.7873
   98PRO    HD2 1350   9.450   8.170  10.098  0.9848 -0.6788  0.5098
   98PRO     CG 1351   9.450   8.377  10.057  0.2291  0.1864  0.5045
   98PRO    HG1 1352   9.389   8.429  10.131  0.7517 -1.0100  1.7955
   98PRO    HG2 1353   9.387   8.349   9.973  1.8768  1.0390 -1.0553
   98PRO     CB 1354   9.565   8.459  10.015  0.6093 -1.0973 -0.0956
   98PRO    HB1 1355   9.590   8.528  10.096 -2.7632 -0.9116  0.8426
   98PRO    HB2 1356   9.552   8.508   9.919  0.9224  1.0227  0.9106
   98PRO     CA 1357   9.686   8.368  10.004 -0.7408  0.2334  0.3660
   98PRO     HA 1358   9.693   8.336   9.900 -2.8942  0.3795  0.1459
   98PRO      C 1359   9.816   8.429  10.050 -0.2337  0.2518  0.7486
   98PRO      O 1360   9.879   8.494   9.967 -0.1758 -0.2302 -0.9651
   99SER      N 1361   9.863   8.402  10.169  0.4288 -0.1324  0.0590
   99SER      H 1362   9.793   8.356  10.226  0.6323 -1.3321 -0.6402
   99SER     CA 1363   9.976   8.459  10.232 -0.3442  0.2127 -0.1255
   99SER     HA 1364  10.020   8.544  10.179 -0.9274  0.2787 -0.5082
   99SER     CB 1365   9.950   8.509  10.372 -0.0766  0.3703 -0.0274
   99SER    HB1 1366  10.047   8.544  10.407 -0.5362  0.9882  0.6337
   99SER    HB2 1367   9.925   8.418  10.426  1.8635 -1.1398 -1.6134
   99SER     OG 1368   9.843   8.601  10.377  0.2570  0.7646 -0.0167
   99SER     HG 1369   9.845   8.640  10.465  0.6714  0.3895  0.1427
   99SER      C 1370  10.095   8.363  10.242  0.2995 -0.4149  0.2172
   99SER      O 1371  10.084   8.241  10.253  0.3828  0.4198 -0.3518
  100TYR      N 1372  10.212   8.425  10.244  0.4145 -0.0703 -0.8333
  100TYR      H 1373  10.217   8.526  10.243 -1.4913  0.0708  0.3297
  100TYR     CA 1374  10.343   8.364  10.292 -0.2326 -0.2272  0.6958
  100TYR     HA 1375  10.411   8.447  10.277 -0.6597 -0.1386 -0.8194
  100TYR     CB 1376  10.353   8.345  10.443  0.4243  0.0033 -0.1158
  100TYR    HB1 1377  10.458   8.336  10.473  0.4395 -1.5604 -0.5715
  100TYR    HB2 1378  10.305   8.251  10.471 -0.6970  0.3508 -0.8514
  100TYR     CG 1379  10.282   8.447  10.533  0.3772  0.4136 -0.1509
  100TYR    CD1 1380  10.343   8.573  10.550  0.2072 -0.2736 -0.1681
  100TYR    HD1 1381  10.432   8.596  10.494  0.9510  2.0910  1.8745
  100TYR    CE1 1382  10.291   8.668  10.642  0.4753 -0.4500  0.2660
  100TYR    HE1 1383  10.353   8.754  10.664 -0.6130  1.5352 -3.8417
  100TYR     CZ 1384  10.169   8.644  10.703  0.0195  0.8515 -0.6459
  100TYR     OH 1385  10.118   8.747  10.779 -0.1162 -0.1566  0.1421
  100TYR     HH 1386  10.031   8.735  10.816 -1.0289  2.7176 -0.9008
  100TYR    CE2 1387  10.105   8.521  10.684  0.4414 -0.1614 -0.0605
  100TYR    HE2 1388  10.011   8.502  10.734 -0.0651 -0.1530 -0.9990
  100TYR    CD2 1389  10.166   8.419  10.608  0.8271  0.3016  0.4237
  100TYR    HD2 1390  10.114   8.327  10.587  1.2115  0.0175  0.7129
  100TYR      C 1391  10.407   8.261  10.201  0.1055 -0.5754  0.7859
  100TYR      O 1392  10.348   8.230  10.097 -0.0155 -0.0484  0.3931
  101SER      N 1393  10.527   8.213  10.229  0.9475 -0.5843  0.4288
  101SER      H 1394  10.577   8.237  10.313  0.9785 -0.5884  0.4130
  101SER     CA 1395  10.601   8.112  10.151 -0.0176  0.2657 -0.4621
  101SER     HA 1396  10.622   8.147  10.050  1.7686 -0.2309 -0.2810
  101SER     CB 1397  10.738   8.105  10.223  0.8494  0.4397 -0.9017
  101SER    HB1 1398  10.800   8.194  10.225 -1.8223  2.3638 -1.4045
  101SER    HB2 1399  10.793   8.023  10.176  0.4609 -0.1144 -0.4015
  101SER     OG 1400  10.724   8.068  10.360  0.0134 -0.1929  0.4327
  101SER     HG 1401  10.807   8.086  10.405  0.5004  1.0137 -0.9109
  101SER      C 1402  10.528   7.976  10.144 -0.6155 -0.3208  0.5949
  101SER      O 1403  10.434   7.955  10.223 -0.1534 -0.4406  0.2445
  102PRO      N 1404  10.578   7.878  10.065 -0.5328 -0.4453  0.4615
  102PRO     CD 1405  10.685   7.900   9.964  0.3246 -0.2990  0.5628
  102PRO    HD1 1406  10.782   7.930  10.004 -0.9741  2.2681  1.8906
  102PRO    HD2 1407  10.656   7.981   9.896  0.1105 -0.6924  0.1832
  102PRO     CG 1408  10.704   7.774   9.878  0.7801 -0.4269 -0.1986
  102PRO    HG1 1409  10.774   7.713   9.937  0.2269  1.8107  2.8865
  102PRO    HG2 1410  10.728   7.789   9.773 -0.7717 -3.1366 -1.0013
  102PRO     CB 1411  10.560   7.712   9.888  0.3742  0.6066  0.3918
  102PRO    HB1 1412  10.571   7.605   9.875  0.4447  0.4716  1.5626
  102PRO    HB2 1413  10.492   7.753   9.813  0.1561 -2.4061 -1.1071
  102PRO     CA 1414  10.514   7.747  10.033 -0.2613  0.4127  0.5941
  102PRO     HA 1415  10.406   7.764  10.029 -0.8666 -2.9525  1.2835
  102PRO      C 1416  10.541   7.637  10.134 -0.0766 -0.2798  0.1517
  102PRO      O 1417  10.586   7.531  10.095  0.3183 -0.0443  0.1918
  103THR      N 1418  10.536   7.669  10.260 -0.0942  0.3232 -0.1834
  103THR      H 1419  10.514   7.765  10.281 -0.1247  0.2057  0.3185
  103THR     CA 1420  10.557   7.589  10.380 -0.2731 -0.1385 -0.2718
  103THR     HA 1421  10.604   7.500  10.339 -0.4660  0.7214 -2.4477
  103THR     CB 1422  10.656   7.656  10.477 -0.1077  0.5657 -0.8319
  103THR     HB 1423  10.680   7.590  10.560  0.1570  2.3133  0.5034
  103THR    CG2 1424  10.790   7.711  10.417 -0.4350  0.6798 -0.7402
  103THR   HG21 1425  10.805   7.814  10.449 -0.5817  0.4159  0.1990
  103THR   HG22 1426  10.868   7.662  10.474 -1.6919  0.3138  0.6993
  103THR   HG23 1427  10.790   7.694  10.309  2.0996  0.4505 -0.7264
  103THR    OG1 1428  10.607   7.771  10.546  0.3272 -0.0929  0.6888
  103THR    HG1 1429  10.663   7.766  10.624  0.0847  0.5254  0.9120
  103THR      C 1430  10.426   7.562  10.451  0.2856 -0.4399 -0.0836
  103THR      O 1431  10.425   7.498  10.557  0.4469  0.6179 -0.3163
  104SER      N 1432  10.314   7.605  10.394  0.1756 -0.7471  0.3812
  104SER      H 1433  10.324   7.673  10.319 -0.4797 -1.7380 -0.6157
  104SER     CA 1434  10.175   7.567  10.427  0.1912  0.3651  0.4435
  104SER     HA 1435  10.184   7.479  10.491 -1.3936  0.1992  0.4730
  104SER     CB 1436  10.121   7.668  10.529 -0.1179 -0.1663  0.2601
  104SER    HB1 1437  10.181   7.671  10.620  1.3419  0.5461 -0.7127
  104SER    HB2 1438  10.022   7.631  10.556  0.4636 -0.1482  2.5431
  104SER     OG 1439  10.103   7.800  10.478  0.3882 -0.0008  0.3209
  104SER     HG 1440  10.073   7.856  10.550  0.0335  0.0330  0.1474
  104SER      C 1441  10.067   7.530  10.318 -0.3595  0.2363 -0.2014
  104SER      O 1442   9.949   7.514  10.354  0.0631 -0.0647  0.5358
  105PRO      N 1443  10.098   7.502  10.187  0.3455 -0.3453 -0.9058
  105PRO     CD 1444  10.231   7.500  10.131 -0.6585  0.1167  0.4845
  105PRO    HD1 1445  10.295   7.420  10.168  1.3872  0.7157 -1.5635
  105PRO    HD2 1446  10.273   7.599  10.150 -0.5068 -0.1094  1.3163
  105PRO     CG 1447  10.213   7.492   9.974  0.4744 -0.5857  0.1854
  105PRO    HG1 1448  10.224   7.392   9.931 -0.0511 -0.5234 -0.1057
  105PRO    HG2 1449  10.280   7.560   9.921 -1.6085  1.5905  0.2693
  105PRO     CB 1450  10.069   7.536   9.950  0.1244  0.9692 -0.0533
  105PRO    HB1 1451  10.030   7.501   9.854  2.4855 -1.3681 -0.2206
  105PRO    HB2 1452  10.076   7.644   9.944 -0.4903  1.1474  2.2046
  105PRO     CA 1453  10.009   7.478  10.077  0.0402  0.0551  0.1933
  105PRO     HA 1454   9.915   7.533  10.082 -2.2361 -3.4518 -1.6897
  105PRO      C 1455   9.960   7.332  10.068  0.1703 -0.7948  0.3744
  105PRO      O 1456   9.976   7.267   9.965 -0.3418 -0.4114  0.2251
  106SER      N 1457   9.903   7.284  10.175 -0.1623  0.2276 -0.1367
  106SER      H 1458   9.892   7.354  10.247  1.0498  1.0773 -0.7709
  106SER     CA 1459   9.844   7.148  10.206  1.5757 -0.2920  0.1918
  106SER     HA 1460   9.832   7.145  10.314 -0.3348  2.2805  0.1219
  106SER     CB 1461   9.710   7.146  10.140 -0.1641 -0.5050  0.5510
  106SER    HB1 1462   9.643   7.078  10.193 -1.8930  0.3144 -0.5219
  106SER    HB2 1463   9.721   7.100  10.042 -0.5951  1.8623 -0.6395
  106SER     OG 1464   9.637   7.264  10.126  0.3551  0.2282 -0.4569
  106SER     HG 1465   9.583   7.249  10.048  0.3534  0.5737 -0.5279
  106SER      C 1466   9.918   7.021  10.168 -0.6044 -0.0655 -0.3069
  106SER      O 1467   9.890   6.914  10.224  0.0351  0.3762  0.0409
  107TYR      N 1468  10.006   7.024  10.073 -0.2446 -0.1070  0.3504
  107TYR      H 1469  10.021   7.118  10.038 -0.0960 -0.2164  0.1175
  107TYR     CA 1470  10.091   6.917  10.030  0.5925  0.0705  0.0345
  107TYR     HA 1471  10.139   6.956   9.940  0.4461  0.6810  0.2147
  107TYR     CB 1472  10.195   6.892  10.144  0.6518  0.4929  0.1898
  107TYR    HB1 1473  10.153   6.886  10.245 -0.6238 -1.0495 -0.4125
  107TYR    HB2 1474  10.273   6.968  10.150 -0.8478  2.0333  0.6034
  107TYR     CG 1475  10.279   6.758  10.132  0.3853 -0.7977 -0.9279
  107TYR    CD1 1476  10.310   6.690  10.006  0.5451  0.3380  0.7901
  107TYR    HD1 1477  10.284   6.725   9.908  1.4073  0.3253  0.5522
  107TYR    CE1 1478  10.362   6.562  10.010 -0.3205 -0.0189 -0.2694
  107TYR    HE1 1479  10.378   6.503   9.921 -0.4624 -1.9684  0.9739
  107TYR     CZ 1480  10.405   6.499  10.130  0.0168  0.7170 -0.6180
  107TYR     OH 1481  10.470   6.380  10.129 -0.2772  0.2257 -0.0267
  107TYR     HH 1482  10.483   6.351  10.220 -2.5669 -0.3619  0.1492
  107TYR    CE2 1483  10.389   6.572  10.250  0.8705  0.2375  0.0144
  107TYR    HE2 1484  10.437   6.532  10.337 -0.6288 -0.3242  0.5986
  107TYR    CD2 1485  10.331   6.699  10.248 -0.4110 -0.4697  0.2486
  107TYR    HD2 1486  10.310   6.751  10.341  3.8152  0.6417  0.7301
  107TYR      C 1487  10.017   6.792   9.977 -0.4607  0.4842 -0.9128
  107TYR      O 1488  10.024   6.757   9.860 -0.1101 -0.0975 -1.0390
  108SER      N 1489   9.958   6.706  10.057  0.2621  0.6074  0.1902
  108SER      H 1490   9.953   6.732  10.155  1.4951  2.6312 -0.2373
  108SER     CA 1491   9.895   6.573  10.016 -0.1801 -0.2494  0.0369
  108SER     HA 1492   9.973   6.526   9.956 -2.1803 -1.9536 -1.2684
  108SER     CB 1493   9.862   6.478  10.127 -0.0818 -0.1621  0.7910
  108SER    HB1 1494   9.936   6.491  10.205 -0.0602 -0.9123  0.8945
  108SER    HB2 1495   9.865   6.376  10.090  2.0111  0.0170  0.4182
  108SER     OG 1496   9.736   6.505  10.192 -0.7047  0.7183 -0.2356
  108SER     HG 1497   9.732   6.448  10.269  2.9512  1.2255  0.4364
  108SER      C 1498   9.770   6.580   9.927  0.7266 -0.8266  0.2659
  108SER      O 1499   9.756   6.499   9.837 -0.2396 -0.0173  0.3099
  109PRO      N 1500   9.670   6.670   9.946  0.3242 -0.5930  0.6324
  109PRO     CD 1501   9.667   6.781  10.040  0.1913  0.5206 -0.5625
  109PRO    HD1 1502   9.739   6.852   9.999  2.7065 -1.8973 -0.4121
  109PRO    HD2 1503   9.689   6.745  10.140 -1.7219 -0.5935 -0.5267
  109PRO     CG 1504   9.528   6.842  10.026 -0.0352 -0.0951  0.3843
  109PRO    HG1 1505   9.538   6.931   9.964 -0.8284 -0.8124 -0.7895
  109PRO    HG2 1506   9.484   6.865  10.123 -1.6426 -3.4785  0.5400
  109PRO     CB 1507   9.439   6.739   9.963  0.5240  0.3796 -0.0776
  109PRO    HB1 1508   9.367   6.784   9.895  1.9305  0.0648 -1.8026
  109PRO    HB2 1509   9.390   6.681  10.042 -1.5427  1.9164 -0.1761
  109PRO     CA 1510   9.540   6.651   9.886  0.4926  0.6145  0.5878
  109PRO     HA 1511   9.508   6.551   9.913  0.9426  0.3834  0.2681
  109PRO      C 1512   9.531   6.666   9.735 -0.2081 -0.1580 -0.4381
  109PRO      O 1513   9.553   6.777   9.683 -0.8786  0.1480  0.0670
  110THR      N 1514   9.513   6.555   9.675 -0.7653 -0.7236  0.0439
  110THR      H 1515   9.498   6.472   9.731 -0.1539  0.7082  2.3804
  110THR     CA 1516   9.521   6.543   9.529  0.3358  0.1327 -0.0336
  110THR     HA 1517   9.505   6.642   9.485 -2.2721 -0.4211 -0.4142
  110THR     CB 1518   9.653   6.491   9.475  0.0288 -0.7300  0.3175
  110THR     HB 1519   9.642   6.477   9.368  0.3597  0.6494  0.0901
  110THR    CG2 1520   9.767   6.594   9.484 -0.5597 -0.2282  0.3768
  110THR   HG21 1521   9.865   6.551   9.463 -0.1235  0.7649  0.3620
  110THR   HG22 1522   9.754   6.673   9.410 -0.9161  0.2745  0.9781
  110THR   HG23 1523   9.783   6.630   9.585  0.3002  1.9243 -0.4955
  110THR    OG1 1524   9.691   6.381   9.547  0.4493  1.0537  0.4622
  110THR    HG1 1525   9.713   6.420   9.632  1.0683 -0.4373  0.9961
  110THR      C 1526   9.408   6.448   9.487 -0.7016  0.0197  0.0234
  110THR      O 1527   9.378   6.348   9.550 -0.1369  0.5245 -0.3102
  111SER      N 1528   9.354   6.469   9.367 -0.7365 -0.8289 -0.7096
  111SER      H 1529   9.386   6.551   9.318  0.3424 -0.0823  1.2069
  111SER     CA 1530   9.239   6.401   9.308 -0.1443 -0.1966  0.5451
  111SER     HA 1531   9.157   6.416   9.378 -0.1973  0.6965  0.2930
  111SER     CB 1532   9.207   6.465   9.175  0.1561 -0.2072  0.0567
  111SER    HB1 1533   9.144   6.391   9.126 -0.7743  0.7464 -0.2143
  111SER    HB2 1534   9.299   6.480   9.118  0.0717 -2.5325 -0.7421
  111SER     OG 1535   9.141   6.589   9.188  0.3131 -0.2912 -0.1920
  111SER     HG 1536   9.130   6.626   9.100  0.0507 -0.1769 -0.1139
  111SER      C 1537   9.252   6.253   9.287  0.2290 -0.5819  0.2814
  111SER      O 1538   9.152   6.188   9.288 -0.2558 -0.0226 -0.4020
  112PRO      N 1539   9.371   6.195   9.270  0.6398 -0.3215 -0.2893
  112PRO     CD 1540   9.499   6.244   9.226  1.3784  0.1904  0.0391
  112PRO    HD1 1541   9.556   6.264   9.317 -0.0408 -0.1006  1.0096
  112PRO    HD2 1542   9.495   6.340   9.174  0.5200  0.8435  1.2552
  112PRO     CG 1543   9.567   6.132   9.150 -0.0939  1.3156 -0.2997
  112PRO    HG1 1544   9.675   6.136   9.166 -0.0214 -0.0384 -0.3712
  112PRO    HG2 1545   9.548   6.143   9.043 -1.4955 -0.5977 -0.2751
  112PRO     CB 1546   9.505   6.003   9.215 -0.7048  0.7806 -0.5377
  112PRO    HB1 1547   9.554   5.969   9.306 -2.8441 -2.0300 -0.3792
  112PRO    HB2 1548   9.500   5.926   9.138  0.1354  0.4581 -0.2706
  112PRO     CA 1549   9.371   6.049   9.262 -0.0175 -0.0802  0.2847
  112PRO     HA 1550   9.302   6.012   9.186  3.1206 -2.5794 -1.4675
  112PRO      C 1551   9.334   5.985   9.397 -0.1238 -0.5490  0.1882
  112PRO      O 1552   9.282   5.876   9.385 -0.0809 -0.7895 -0.2219
  113SER      N 1553   9.341   6.060   9.513 -0.7098  0.5146  0.8605
  113SER      H 1554   9.376   6.154   9.499  0.2351 -0.1833 -1.6816
  113SER     CA 1555   9.288   6.024   9.646  0.3403 -0.1710 -0.1838
  113SER     HA 1556   9.264   5.918   9.642 -1.1738  0.1613 -0.2661
  113SER     CB 1557   9.387   6.052   9.760 -0.5695 -0.4866  0.0426
  113SER    HB1 1558   9.353   6.015   9.857  2.0547  0.6330  1.4458
  113SER    HB2 1559   9.373   6.160   9.769 -2.3341 -0.7032 -0.0191
  113SER     OG 1560   9.522   6.017   9.727 -0.0006  0.5892 -0.0434
  113SER     HG 1561   9.528   5.940   9.783 -3.0273  0.4991  0.2726
  113SER      C 1562   9.154   6.091   9.676 -0.2794  0.3698 -0.1003
  113SER      O 1563   9.061   6.021   9.724 -0.3593 -0.1575  0.5341
  114TYR      N 1564   9.145   6.220   9.651 -0.3118  0.0998  0.8407
  114TYR      H 1565   9.225   6.272   9.617  0.3246 -2.5740 -2.0112
  114TYR     CA 1566   9.019   6.302   9.682  0.4773 -0.0097 -0.0875
  114TYR     HA 1567   8.935   6.239   9.650 -0.3522  1.4421 -0.8321
  114TYR     CB 1568   9.012   6.339   9.829 -0.1899 -0.8011  0.7794
  114TYR    HB1 1569   8.924   6.299   9.879 -0.6777 -2.8231 -1.5698
  114TYR    HB2 1570   8.984   6.444   9.839  1.9039 -0.0812 -0.7279
  114TYR     CG 1571   9.135   6.312   9.915  0.0783 -0.0163  0.2412
  114TYR    CD1 1572   9.265   6.358   9.889  0.5530 -0.7261  0.6718
  114TYR    HD1 1573   9.287   6.409   9.796 -1.2942  0.7226  1.0018
  114TYR    CE1 1574   9.369   6.337   9.976 -0.0019 -0.8442  0.5286
  114TYR    HE1 1575   9.471   6.364   9.952 -0.3537 -0.1698 -0.2338
  114TYR     CZ 1576   9.347   6.268  10.092 -0.4549  0.5008 -0.7495
  114TYR     OH 1577   9.447   6.237  10.178  0.5176 -0.0911 -0.2602
  114TYR     HH 1578   9.523   6.297  10.179  1.3676 -1.1385  2.4451
  114TYR    CE2 1579   9.215   6.229  10.127 -0.2921 -0.7521  0.2317
  114TYR    HE2 1580   9.201   6.172  10.218  1.1677 -0.4834  0.6222
  114TYR    CD2 1581   9.110   6.250  10.039 -0.1557 -0.7627 -0.3019
  114TYR    HD2 1582   9.010   6.219  10.067  0.0182  0.1589  1.3899
  114TYR      C 1583   9.002   6.424   9.590  1.0282 -0.6117  0.0063
  114TYR      O 1584   8.925   6.423   9.499 -0.1969 -0.0388  0.3295
  115SER      N 1585   9.072   6.532   9.619 -0.8338  0.1488  0.5156
  115SER      H 1586   9.151   6.527   9.683 -2.7663 -1.9375  2.8522
  115SER     CA 1587   9.038   6.672   9.583  0.2360 -0.0176  0.5815
  115SER     HA 1588   8.959   6.657   9.509 -0.0647  1.8134  0.5168
  115SER     CB 1589   8.969   6.747   9.698 -0.3697  0.2744 -0.0437
  115SER    HB1 1590   8.870   6.711   9.726 -0.9456  1.6823 -0.2408
  115SER    HB2 1591   8.957   6.852   9.673 -1.1613  0.4445  1.0574
  115SER     OG 1592   9.048   6.727   9.823 -0.4145  0.0187  0.5291
  115SER     HG 1593   8.989   6.682   9.884 -0.8424  2.3245  1.8919
  115SER      C 1594   9.151   6.741   9.505 -1.2665 -0.0100 -0.0798
  115SER      O 1595   9.268   6.710   9.534  0.2243  0.1656  0.2491
  116PRO      N 1596   9.118   6.833   9.415 -0.5553  0.0597 -0.0588
  116PRO     CD 1597   8.991   6.892   9.390  0.2509  0.3697  0.3235
  116PRO    HD1 1598   8.922   6.882   9.473  0.2522  1.3574  0.4472
  116PRO    HD2 1599   8.945   6.844   9.303 -0.3333 -2.3974  2.0914
  116PRO     CG 1600   9.011   7.045   9.365 -0.0516 -1.2411 -0.8453
  116PRO    HG1 1601   9.006   7.102   9.458  1.8074 -1.6837 -0.4491
  116PRO    HG2 1602   8.937   7.098   9.306 -1.2244 -1.9931 -0.0715
  116PRO     CB 1603   9.155   7.054   9.319  0.2242  0.5948  0.0290
  116PRO    HB1 1604   9.217   7.125   9.374  1.3757  0.1993 -0.7424
  116PRO    HB2 1605   9.163   7.087   9.216  2.1580  2.0030  0.5931
  116PRO     CA 1606   9.207   6.911   9.325  0.6812 -0.3509  0.4201
  116PRO     HA 1607   9.183   6.866   9.229 -0.3978  1.1171 -0.0039
  116PRO      C 1608   9.364   6.898   9.330 -0.0263 -0.0504  0.1351
  116PRO      O 1609   9.408   6.794   9.289  0.6169  0.0569  0.3745
  117THR      N 1610   9.451   6.996   9.363 -0.0933  0.5256  0.6260
  117THR      H 1611   9.414   7.089   9.371 -2.1813  0.1676 -3.5806
  117THR     CA 1612   9.599   6.993   9.372 -0.4149 -0.3600 -0.1257
  117THR     HA 1613   9.624   6.889   9.352 -0.3728 -0.3632 -0.0541
  117THR     CB 1614   9.677   7.081   9.267 -0.6009  0.6726  0.0675
  117THR     HB 1615   9.784   7.078   9.290 -0.2320 -2.9809 -1.7916
  117THR    CG2 1616   9.657   7.031   9.129  0.8507 -0.3402 -0.1471
  117THR   HG21 1617   9.708   7.102   9.065  1.4231 -1.0589 -0.4941
  117THR   HG22 1618   9.704   6.932   9.128 -1.2799 -1.3711 -0.9605
  117THR   HG23 1619   9.553   7.030   9.098  0.9544  1.5989 -0.6386
  117THR    OG1 1620   9.636   7.218   9.276 -0.1350  0.3640 -0.4754
  117THR    HG1 1621   9.690   7.266   9.339 -1.9885  1.0469  0.6322
  117THR      C 1622   9.661   7.004   9.509 -0.0023  0.5769  0.5736
  117THR      O 1623   9.756   6.935   9.542  0.0930  0.3466 -0.3482
  118SER      N 1624   9.604   7.096   9.591 -0.0292 -0.3315 -0.3503
  118SER      H 1625   9.524   7.150   9.559  0.4250  0.9947  0.7117
  118SER     CA 1626   9.625   7.111   9.733  0.6232  0.3810  0.2404
  118SER     HA 1627   9.606   7.008   9.764 -2.4720  0.5784 -0.7967
  118SER     CB 1628   9.764   7.148   9.777  0.0512 -0.2006  0.3521
  118SER    HB1 1629   9.746   7.183   9.879  3.4733  1.7641  0.3645
  118SER    HB2 1630   9.809   7.231   9.723  1.6604 -1.7022 -0.6885
  118SER     OG 1631   9.842   7.031   9.792 -0.2866 -0.0693  0.6874
  118SER     HG 1632   9.823   6.968   9.723 -0.0133  0.4492  0.1324
  118SER      C 1633   9.516   7.200   9.804 -0.3650  0.5883  0.0712
  118SER      O 1634   9.550   7.302   9.856  0.5689  0.2929 -0.2122
  119PRO      N 1635   9.390   7.159   9.790 -0.3561 -0.3083 -0.1704
  119PRO     CD 1636   9.345   7.035   9.719  0.3636 -0.8347  0.0745
  119PRO    HD1 1637   9.394   6.945   9.758 -0.7972 -1.3344  0.4027
  119PRO    HD2 1638   9.355   7.039   9.611  1.4538  0.2606  0.1980
  119PRO     CG 1639   9.196   7.022   9.749  0.3996 -0.0044  0.3289
  119PRO    HG1 1640   9.178   6.960   9.837 -0.6144  0.2662  0.3141
  119PRO    HG2 1641   9.133   6.990   9.666  1.5078 -0.9915 -0.1560
  119PRO     CB 1642   9.152   7.157   9.797 -0.5049  0.1537  0.4177
  119PRO    HB1 1643   9.077   7.155   9.876 -0.5119 -0.0687  0.4066
  119PRO    HB2 1644   9.118   7.204   9.704 -0.7374 -0.7092  0.0573
  119PRO     CA 1645   9.274   7.229   9.847  0.8614 -0.0387  0.4383
  119PRO     HA 1646   9.276   7.334   9.817  0.3396 -0.3527 -0.7077
  119PRO      C 1647   9.267   7.229  10.003 -0.1595  0.2383  0.1711
  119PRO      O 1648   9.341   7.154  10.074 -0.7946 -0.4353 -0.1759
  120SER      N 1649   9.178   7.310  10.057  0.7398 -0.2019  0.0579
  120SER      H 1650   9.112   7.361  10.001 -1.8239 -1.4150  1.8468
  120SER     CA 1651   9.154   7.332  10.203  0.7044 -0.0633  0.5978
  120SER     HA 1652   9.251   7.338  10.252  0.0986 -1.7534  2.0536
  120SER     CB 1653   9.089   7.464  10.229 -0.2183  0.0239 -0.5237
  120SER    HB1 1654   9.166   7.533  10.195 -0.0186 -0.9715 -2.1433
  120SER    HB2 1655   9.071   7.484  10.335  2.8153 -0.6511  0.1562
  120SER     OG 1656   8.976   7.484  10.145 -0.0377  0.5306  0.3709
  120SER     HG 1657   8.996   7.542  10.071 -1.0019 -0.4763 -0.6999
  120SER      C 1658   9.083   7.208  10.258 -0.3082 -0.3878 -0.2368
  120SER      O 1659   9.127   7.143  10.354  0.4696  0.5338 -0.0109
  121TYR      N 1660   8.964   7.177  10.208 -0.0983  0.2997  0.0276
  121TYR      H 1661   8.924   7.233  10.134 -2.2395  1.0925  1.7321
  121TYR     CA 1662   8.875   7.064  10.246  0.8189 -0.3051 -0.2469
  121TYR     HA 1663   8.872   7.064  10.355  1.7279 -0.8717 -0.2080
  121TYR     CB 1664   8.741   7.104  10.184  0.0331 -0.5474 -0.7051
  121TYR    HB1 1665   8.752   7.102  10.075  3.4293 -1.3348 -0.4015
  121TYR    HB2 1666   8.711   7.204  10.216 -0.5428 -1.4332  1.5876
  121TYR     CG 1667   8.621   7.006  10.216  0.0018 -0.5004  0.0574
  121TYR    CD1 1668   8.589   6.966  10.344 -0.3987  0.6890  0.4830
  121TYR    HD1 1669   8.648   6.992  10.431 -0.0858 -0.1171  0.5172
  121TYR    CE1 1670   8.475   6.893  10.369  0.2889  0.0236 -0.6505
  121TYR    HE1 1671   8.439   6.861  10.466 -1.5223  2.3222 -0.5172
  121TYR     CZ 1672   8.392   6.858  10.265  0.4795 -0.6008  0.0615
  121TYR     OH 1673   8.277   6.790  10.290 -0.7912  0.1418 -0.1321
  121TYR     HH 1674   8.231   6.771  10.208  0.1285  2.1270 -1.1473
  121TYR    CE2 1675   8.424   6.893  10.137  0.0729 -0.6935  0.4887
  121TYR    HE2 1676   8.359   6.868  10.054  0.6277  1.0712 -0.5224
  121TYR    CD2 1677   8.546   6.958  10.106 -0.4761  0.0806 -0.1911
  121TYR    HD2 1678   8.578   6.981  10.006  0.1146 -0.2115 -0.0712
  121TYR      C 1679   8.924   6.921  10.202  0.5688 -0.1891 -0.1070
  121TYR      O 1680   8.891   6.882  10.090 -1.1408 -0.2132 -0.1347
  122SER      N 1681   8.999   6.847  10.288  0.4831  0.0150 -0.1410
  122SER      H 1682   9.010   6.880  10.382  0.5802 -0.9186  0.1800
  122SER     CA 1683   9.036   6.702  10.276 -0.1520 -0.2233 -0.4546
  122SER     HA 1684   8.945   6.653  10.238  0.4302 -1.9576  0.3122
  122SER     CB 1685   9.148   6.695  10.177 -0.7043  0.2332 -0.3968
  122SER    HB1 1686   9.108   6.739  10.086 -0.1313  0.0556 -0.7323
  122SER    HB2 1687   9.178   6.592  10.157  0.2779  0.7594 -1.6855
  122SER     OG 1688   9.258   6.773  10.221  0.0923  0.1068  0.2030
  122SER     HG 1689   9.233   6.862  10.195 -2.2283 -0.5082  0.2241
  122SER      C 1690   9.074   6.627  10.411  0.4674 -0.4196  0.0367
  122SER      O 1691   9.128   6.697  10.500  0.5922 -0.4666 -0.5999
  123PRO      N 1692   9.058   6.499  10.413  0.0320  0.3591 -0.0656
  123PRO     CD 1693   9.146   6.422  10.490 -0.0626  0.4135 -0.4986
  123PRO    HD1 1694   9.161   6.454  10.593 -1.3730  0.1558 -0.2073
  123PRO    HD2 1695   9.243   6.406  10.444  0.7871 -0.9107  1.6843
  123PRO     CG 1696   9.080   6.286  10.500 -1.1389 -0.5037 -0.1506
  123PRO    HG1 1697   9.063   6.272  10.607 -0.3332  1.5434  0.2575
  123PRO    HG2 1698   9.161   6.218  10.474  0.1079  1.7275 -2.2706
  123PRO     CB 1699   8.950   6.284  10.427  0.1313 -0.7631  0.8603
  123PRO    HB1 1700   8.871   6.250  10.495 -1.0901 -1.2129 -0.7447
  123PRO    HB2 1701   8.950   6.238  10.329  0.6514  0.7319  0.1512
  123PRO     CA 1702   8.927   6.434  10.393 -0.2177 -0.3131  0.4516
  123PRO     HA 1703   8.902   6.443  10.287 -0.0641 -1.5169  0.3059
  123PRO      C 1704   8.823   6.508  10.478  0.4422  0.0793 -0.0559
  123PRO      O 1705   8.735   6.581  10.437 -0.0750 -0.2451  0.9080
  124THR      N 1706   8.845   6.509  10.610 -0.4461  0.1776  0.4252
  124THR      H 1707   8.897   6.432  10.651  1.3219  1.7723  1.2503
  124THR     CA 1708   8.828   6.633  10.690  0.3451  0.5977 -0.9774
  124THR     HA 1709   8.848   6.719  10.625 -1.9723  0.3191 -2.1041
  124THR     CB 1710   8.679   6.649  10.739 -0.0586  0.1371  1.5764
  124THR     HB 1711   8.652   6.550  10.776  2.0265 -1.0125  0.1372
  124THR    CG2 1712   8.652   6.749  10.851  0.0192 -0.4703 -0.8376
  124THR   HG21 1713   8.546   6.750  10.876 -0.5801  0.9869 -3.3185
  124THR   HG22 1714   8.715   6.730  10.938 -1.6685 -1.8344  0.1315
  124THR   HG23 1715   8.673   6.853  10.825 -1.1443  0.2692  0.9817
  124THR    OG1 1716   8.597   6.689  10.632 -0.1098 -0.6898  0.5524
  124THR    HG1 1717   8.627   6.656  10.547  0.8448  0.8166  0.2736
  124THR      C 1718   8.926   6.610  10.804  0.0906  0.2812 -0.2560
  124THR      O 1719   8.892   6.545  10.906 -0.3219 -0.9817  0.8401
  125SER      N 1720   9.048   6.661  10.777  0.2047 -0.2819  0.2637
  125SER      H 1721   9.057   6.712  10.690 -2.1012 -0.5080 -0.1372
  125SER     CA 1722   9.169   6.646  10.858  0.0169 -0.8312  1.0334
  125SER     HA 1723   9.226   6.734  10.826  0.1221 -0.8319  1.2214
  125SER     CB 1724   9.138   6.666  11.009 -0.1814 -0.8508  0.8781
  125SER    HB1 1725   9.227   6.655  11.072 -1.1707  2.0613  2.9399
  125SER    HB2 1726   9.078   6.587  11.054 -0.1483 -1.6648 -0.4966
  125SER     OG 1727   9.084   6.795  11.051 -0.4160 -0.0092 -0.0995
  125SER     HG 1728   9.068   6.790  11.146  0.5038 -0.6398  0.0286
  125SER      C 1729   9.249   6.513  10.852 -0.3784 -0.3967  0.2972
  125SER      O 1730   9.184   6.411  10.814 -0.4766  0.2590  0.2302
  126PRO      N 1731   9.383   6.503  10.883 -0.2866 -0.1138  0.6191
  126PRO     CD 1732   9.471   6.609  10.920 -0.1689 -0.6210 -0.2070
  126PRO    HD1 1733   9.472   6.635  11.026  0.0392  0.1934 -0.4074
  126PRO    HD2 1734   9.431   6.696  10.868  4.6443  2.5297  0.9888
  126PRO     CG 1735   9.606   6.556  10.869  0.2719 -0.3276  0.1599
  126PRO    HG1 1736   9.682   6.612  10.924 -0.9751 -0.0096  1.5859
  126PRO    HG2 1737   9.617   6.568  10.761 -0.0188 -0.2432  0.1386
  126PRO     CB 1738   9.598   6.404  10.895  0.2838 -0.0666  0.2118
  126PRO    HB1 1739   9.649   6.392  10.991 -0.9838  3.3137  1.3892
  126PRO    HB2 1740   9.647   6.345  10.817 -0.6764 -0.7978  0.1580
  126PRO     CA 1741   9.450   6.373  10.898 -0.9060  0.7422  0.3692
  126PRO     HA 1742   9.413   6.305  10.822  1.0313 -0.5917  0.5688
  126PRO      C 1743   9.416   6.307  11.033  0.0182  0.2402  0.6263
  126PRO      O 1744   9.357   6.362  11.127  0.3525 -0.3328 -0.3429
  127SER      N 1745   9.484   6.193  11.054 -0.0422  0.3259 -0.4829
  127SER      H 1746   9.538   6.160  10.975 -0.2811  2.2333 -1.4840
  127SER     CA 1747   9.502   6.125  11.186  0.0632 -0.3851  0.0528
  127SER     HA 1748   9.560   6.039  11.152 -1.9560 -2.3271  1.4006
  127SER     CB 1749   9.604   6.204  11.277  0.6192 -0.3410  0.0601
  127SER    HB1 1750   9.586   6.186  11.383 -0.2389  2.4707  0.4372
  127SER    HB2 1751   9.570   6.306  11.261 -2.3099 -1.4194 -0.9558
  127SER     OG 1752   9.736   6.192  11.252  0.0898  0.3198 -0.1082
  127SER     HG 1753   9.744   6.222  11.161  0.5664 -1.0734 -0.5313
  127SER      C 1754   9.372   6.097  11.267  0.0672  0.8871  0.1041
  127SER      O 1755   9.386   6.040  11.382 -0.0304  0.0390  0.2120
  128TYR      N 1756   9.251   6.116  11.210  0.0035 -0.3279  0.5635
  128TYR      H 1757   9.254   6.168  11.124 -1.1954  1.6950  1.7033
  128TYR     CA 1758   9.122   6.077  11.264  0.1979  0.3359 -0.6251
  128TYR     HA 1759   9.118   6.120  11.364 -0.4528 -0.5911 -0.2393
  128TYR     CB 1760   9.012   6.141  11.173  0.1399  0.3976 -0.1171
  128TYR    HB1 1761   8.916   6.092  11.191  0.2928  0.4008  0.7268
  128TYR    HB2 1762   9.036   6.120  11.069 -1.2601  0.5693 -0.4809
  128TYR     CG 1763   9.001   6.290  11.198  0.2153 -0.4083  0.1547
  128TYR    CD1 1764   9.093   6.372  11.266  0.2116 -0.3155 -0.1750
  128TYR    HD1 1765   9.184   6.337  11.312 -0.0761  1.8802  2.1984
  128TYR    CE1 1766   9.063   6.502  11.311  0.4726 -0.1593  0.6945
  128TYR    HE1 1767   9.126   6.558  11.377 -1.7122 -0.3542  3.0350
  128TYR     CZ 1768   8.946   6.565  11.272  0.5164 -0.1777  0.6603
  128TYR     OH 1769   8.927   6.698  11.285 -0.6955  0.1372  0.4887
  128TYR     HH 1770   8.836   6.720  11.263 -0.7121  0.9102  1.2842
  128TYR    CE2 1771   8.857   6.491  11.193  0.3628  0.7187 -0.9525
  128TYR    HE2 1772   8.767   6.535  11.154 -1.0564  0.0183  1.4296
  128TYR    CD2 1773   8.882   6.359  11.159 -0.2413  0.5577  0.1254
  128TYR    HD2 1774   8.801   6.313  11.104  0.6775 -0.0982 -0.6997
  128TYR      C 1775   9.089   5.926  11.289 -0.3264  0.6207  0.5034
  128TYR      O 1776   9.022   5.892  11.385 -0.7338  0.3576 -0.5212
  129SER      N 1777   9.138   5.825  11.214  0.1620  0.4559  0.4651
  129SER      H 1778   9.217   5.843  11.154  1.0123  2.6221  2.1646
  129SER     CA 1779   9.108   5.681  11.240 -0.7018 -0.2829 -0.6249
  129SER     HA 1780   9.111   5.669  11.349 -0.0903  0.6343 -0.5363
  129SER     CB 1781   8.963   5.646  11.205 -0.6123  0.0411 -0.2172
  129SER    HB1 1782   8.954   5.623  11.099  2.0893  0.0661 -0.4883
  129SER    HB2 1783   8.893   5.727  11.225 -1.4988 -0.0744 -2.7030
  129SER     OG 1784   8.909   5.543  11.277  0.3647  0.4797 -0.3490
  129SER     HG 1785   8.814   5.545  11.262  0.6245  0.7710 -2.0985
  129SER      C 1786   9.202   5.580  11.169 -0.1213  0.1325  0.4558
  129SER      O 1787   9.271   5.512  11.244  0.2577 -0.2272 -0.1680
  130PRO      N 1788   9.236   5.581  11.032  0.1092 -0.0148 -0.0183
  130PRO     CD 1789   9.148   5.619  10.923  0.4680  0.2290  0.6920
  130PRO    HD1 1790   9.106   5.719  10.937  0.2070  0.3289 -0.7557
  130PRO    HD2 1791   9.060   5.555  10.932 -0.2988  0.9873 -1.1429
  130PRO     CG 1792   9.223   5.596  10.797 -0.3305 -0.3608  0.2679
  130PRO    HG1 1793   9.281   5.687  10.782  0.5251 -0.8780  0.3866
  130PRO    HG2 1794   9.164   5.580  10.707 -1.2216  0.7963  0.6458
  130PRO     CB 1795   9.321   5.489  10.823 -0.0343  0.2868 -0.0923
  130PRO    HB1 1796   9.402   5.496  10.751  1.0765  2.3749  1.3106
  130PRO    HB2 1797   9.271   5.394  10.801 -1.3257  0.3422  2.4190
  130PRO     CA 1798   9.347   5.501  10.972  0.7359 -0.4866  0.2068
  130PRO     HA 1799   9.335   5.396  10.999 -2.5715 -0.3790 -0.5536
  130PRO      C 1800   9.485   5.557  11.004  0.1657 -0.1929  0.1408
  130PRO      O 1801   9.502   5.676  11.013  1.3024  0.2473 -0.3265
  131THR      N 1802   9.581   5.466  11.012  0.6831 -0.9171  0.0786
  131THR      H 1803   9.556   5.372  11.039  1.3826 -0.5432  2.2099
  131THR     CA 1804   9.722   5.490  10.992 -0.0443 -0.3620  0.4430
  131THR     HA 1805   9.728   5.596  10.968 -2.2693 -0.0841  0.9612
  131THR     CB 1806   9.808   5.472  11.118  0.4864  0.3468 -0.1090
  131THR     HB 1807   9.914   5.498  11.106  0.5927  0.1278  0.3489
  131THR    CG2 1808   9.753   5.537  11.239  0.3126 -0.0665  0.1560
  131THR   HG21 1809   9.817   5.507  11.322 -0.4181 -1.3538  0.2811
  131THR   HG22 1810   9.744   5.645  11.233  0.1288  0.0726  2.4920
  131THR   HG23 1811   9.653   5.500  11.264 -0.0712  0.5209 -0.4937
  131THR    OG1 1812   9.821   5.334  11.150  0.0065  0.2285 -0.1488
  131THR    HG1 1813   9.913   5.315  11.129  0.4054  1.6639  0.2404
  131THR      C 1814   9.778   5.402  10.876 -0.5139 -0.3612  0.7364
  131THR      O 1815   9.897   5.409  10.836  0.2084  0.1347  0.7188
  132SER      N 1816   9.688   5.326  10.810 -0.3148  0.0601  0.1404
  132SER      H 1817   9.592   5.330  10.841 -0.2731  0.3571  0.2290
  132SER     CA 1818   9.717   5.232  10.698  0.0689 -0.0821 -0.3655
  132SER     HA 1819   9.786   5.159  10.739 -1.2111 -1.5965 -0.8424
  132SER     CB 1820   9.591   5.148  10.670  0.6050 -0.1237 -0.1148
  132SER    HB1 1821   9.517   5.226  10.652  1.3394  1.3500  2.9941
  132SER    HB2 1822   9.568   5.079  10.752  0.2810  0.2769  0.1322
  132SER     OG 1823   9.603   5.074  10.559 -0.3506 -0.2320  0.4106
  132SER     HG 1824   9.669   5.010  10.583 -1.6630 -1.5484  0.6068
  132SER      C 1825   9.775   5.301  10.575  0.1606  0.1992 -0.2353
  132SER      O 1826   9.872   5.243  10.520 -0.4375 -0.0916  0.3514
  133PRO      N 1827   9.726   5.420  10.535 -0.3523 -0.2662  0.3523
  133PRO     CD 1828   9.601   5.483  10.574  0.5365 -0.1278  0.1362
  133PRO    HD1 1829   9.611   5.549  10.660 -0.7075  1.6831 -1.0723
  133PRO    HD2 1830   9.523   5.408  10.591  1.0146 -0.5914  0.3070
  133PRO     CG 1831   9.558   5.577  10.459 -0.3296  0.0510 -0.2863
  133PRO    HG1 1832   9.500   5.667  10.480  1.3661  1.6333 -2.2488
  133PRO    HG2 1833   9.509   5.514  10.385  0.2968 -1.8563  0.8809
  133PRO     CB 1834   9.689   5.606  10.396 -0.6390 -0.0883  0.2383
  133PRO    HB1 1835   9.741   5.691  10.441  0.8153 -0.1065 -1.3595
  133PRO    HB2 1836   9.676   5.634  10.292 -1.5310  1.9860  0.8820
  133PRO     CA 1837   9.781   5.487  10.420  0.3873  0.2037  0.3018
  133PRO     HA 1838   9.770   5.423  10.333 -1.0289  0.6443  0.1436
  133PRO      C 1839   9.932   5.508  10.440  0.2220 -0.7495 -0.9150
  133PRO      O 1840  10.000   5.472  10.347 -0.3844  0.1095  0.2557
  134SER      N 1841   9.978   5.549  10.551  0.0871 -0.4644 -0.2202
  134SER      H 1842   9.907   5.559  10.622 -0.4725 -1.5264 -0.6173
  134SER     CA 1843  10.119   5.569  10.591 -0.7636  0.4341 -0.0534
  134SER     HA 1844  10.127   5.632  10.679  4.4730 -0.1846  0.0467
  134SER     CB 1845  10.184   5.433  10.628  1.0282  0.1985  0.2837
  134SER    HB1 1846  10.290   5.457  10.642  1.2434  0.4301 -1.6462
  134SER    HB2 1847  10.178   5.356  10.551  2.8530  0.6886 -0.3767
  134SER     OG 1848  10.154   5.389  10.754 -0.1551 -0.7157 -0.2828
  134SER     HG 1849  10.060   5.379  10.768 -0.3687 -0.4505 -1.4051
  134SER      C 1850  10.202   5.638  10.488  0.2840 -0.3941  0.1938
  134SER      O 1851  10.230   5.757  10.503  0.2490  0.1581  0.5917
  135TYR      N 1852  10.243   5.579  10.371 -0.0994 -0.7589 -0.0391
  135TYR      H 1853  10.196   5.491  10.356 -1.6732  0.3649 -1.9574
  135TYR     CA 1854  10.327   5.643  10.262  0.1976  0.2421 -0.1004
  135TYR     HA 1855  10.409   5.704  10.300  0.5720  1.2986 -2.4819
  135TYR     CB 1856  10.393   5.524  10.190 -0.4346 -0.1998  0.5305
  135TYR    HB1 1857  10.473   5.576  10.138 -1.8770  0.6404 -0.8947
  135TYR    HB2 1858  10.329   5.470  10.120  0.1932  0.2243 -0.3779
  135TYR     CG 1859  10.455   5.411  10.275 -0.6951  0.1186  0.1506
  135TYR    CD1 1860  10.598   5.384  10.266  0.0841  0.3168 -0.0168
  135TYR    HD1 1861  10.663   5.438  10.198 -0.7891  1.6853  0.2267
  135TYR    CE1 1862  10.649   5.278  10.345  0.0320  0.5385  0.1102
  135TYR    HE1 1863  10.755   5.258  10.338 -0.0684 -0.6389  1.7292
  135TYR     CZ 1864  10.567   5.190  10.417  0.0157 -0.0634  0.4277
  135TYR     OH 1865  10.616   5.087  10.483  0.0772 -0.0416  0.0006
  135TYR     HH 1866  10.552   5.030  10.525  0.1020  0.1701  0.3296
  135TYR    CE2 1867  10.426   5.206  10.413  0.6308  0.2553 -0.2045
  135TYR    HE2 1868  10.361   5.131  10.456  2.3507 -0.5152  1.1531
  135TYR    CD2 1869  10.371   5.317  10.342 -0.4821 -0.7968 -0.8815
  135TYR    HD2 1870  10.264   5.326  10.331 -0.7915 -2.8013  0.1894
  135TYR      C 1871  10.250   5.735  10.171  0.0006 -0.5388 -0.3469
  135TYR      O 1872  10.126   5.718  10.149 -0.2570  0.1987  0.6383
  136SER      N 1873  10.320   5.831  10.114 -0.3142  0.1090  0.2321
  136SER      H 1874  10.417   5.846  10.137 -0.4834  0.2963  0.8302
  136SER     CA 1875  10.266   5.934  10.015 -0.7113 -0.1644  0.4754
  136SER     HA 1876  10.177   5.989  10.047 -0.1287  0.8878  0.2979
  136SER     CB 1877  10.375   6.041   9.975  1.0169 -0.3104 -0.3233
  136SER    HB1 1878  10.324   6.120   9.919  1.8941  1.6174  1.4938
  136SER    HB2 1879  10.447   5.988   9.912 -0.4720  0.2563 -2.5438
  136SER     OG 1880  10.432   6.104  10.086 -0.0014 -0.2887 -0.7214
  136SER     HG 1881  10.488   6.180  10.070  1.4842 -0.9664  1.0373
  136SER      C 1882  10.201   5.872   9.884 -0.9833 -0.1349  0.4751
  136SER      O 1883  10.113   5.936   9.830 -0.1346 -0.2649  0.3743
  137PRO      N 1884  10.244   5.759   9.827 -0.2018  0.1276 -0.1941
  137PRO     CD 1885  10.372   5.698   9.862 -0.1327  0.4804 -0.0465
  137PRO    HD1 1886  10.366   5.624   9.942 -2.0587  0.7969  0.1408
  137PRO    HD2 1887  10.443   5.775   9.893  0.4426 -0.2394  0.4193
  137PRO     CG 1888  10.410   5.636   9.739 -0.4768  0.8314  1.0904
  137PRO    HG1 1889  10.487   5.560   9.751 -0.7441  0.4954  0.7063
  137PRO    HG2 1890  10.446   5.703   9.661 -0.1868 -1.0710 -0.4758
  137PRO     CB 1891  10.282   5.569   9.682  0.0343 -0.1371  0.5053
  137PRO    HB1 1892  10.262   5.482   9.745 -0.3215 -1.6972 -1.7340
  137PRO    HB2 1893  10.287   5.543   9.577 -0.8622 -0.2111  0.4758
  137PRO     CA 1894  10.188   5.685   9.711 -0.1399  0.1003 -0.5762
  137PRO     HA 1895  10.178   5.754   9.628 -1.3606  1.6155  0.8010
  137PRO      C 1896  10.044   5.627   9.720 -0.2686 -0.3379 -0.2073
  137PRO      O 1897  10.005   5.555   9.626 -0.5912  0.3303  0.0812
  138THR      N 1898   9.970   5.653   9.831 -0.4085  0.2868 -0.1251
  138THR      H 1899  10.020   5.699   9.906  0.7914 -0.7585 -0.2623
  138THR     CA 1900   9.824   5.645   9.836  0.4483 -0.4655 -0.2188
  138THR     HA 1901   9.795   5.670   9.938 -1.1115  0.5653 -0.8950
  138THR     CB 1902   9.759   5.768   9.770 -0.3494  0.3706  0.1562
  138THR     HB 1903   9.811   5.854   9.812  0.6419 -0.9229  1.6442
  138THR    CG2 1904   9.777   5.773   9.617 -0.4823  0.0649  0.1576
  138THR   HG21 1905   9.762   5.677   9.568 -2.8115  1.6270 -2.3351
  138THR   HG22 1906   9.696   5.833   9.575 -1.3141 -0.3336  1.1820
  138THR   HG23 1907   9.876   5.812   9.593  0.1961  1.0536  4.2134
  138THR    OG1 1908   9.629   5.786   9.813  0.1807 -0.2769  0.3489
  138THR    HG1 1909   9.577   5.717   9.771 -0.7848  0.4129  0.3900
  138THR      C 1910   9.751   5.505   9.802 -0.3388 -0.4253 -0.1183
  138THR      O 1911   9.641   5.505   9.754  0.2743  0.5349  0.2043
  139SER      N 1912   9.826   5.399   9.826 -0.0111  0.5690 -0.3344
  139SER      H 1913   9.914   5.414   9.873  0.2228  2.7995 -1.4016
  139SER     CA 1914   9.810   5.267   9.762 -0.8232  0.3757 -0.0693
  139SER     HA 1915   9.844   5.279   9.659  0.7323  1.1670  0.5181
  139SER     CB 1916   9.903   5.165   9.839 -0.4966  0.0785  0.6377
  139SER    HB1 1917   9.881   5.061   9.816 -1.4476  0.3052  0.5284
  139SER    HB2 1918   9.898   5.177   9.947  1.8835 -0.6503  0.8729
  139SER     OG 1919  10.043   5.184   9.805  0.2054 -0.0083 -0.0147
  139SER     HG 1920  10.053   5.203   9.712 -0.2175  0.7988  0.0985
  139SER      C 1921   9.669   5.218   9.772 -0.4781  0.0986 -0.2518
  139SER      O 1922   9.632   5.181   9.883  0.2286  0.2234  0.1101
  140PRO      N 1923   9.580   5.209   9.670  0.0808 -0.3649  0.0117
  140PRO     CD 1924   9.597   5.275   9.540 -0.3651 -0.1268  0.2146
  140PRO    HD1 1925   9.661   5.209   9.481  2.2015  1.5915  1.0144
  140PRO    HD2 1926   9.646   5.372   9.543 -1.2646  0.5161 -3.3068
  140PRO     CG 1927   9.454   5.281   9.475  1.0229  0.4556  0.0648
  140PRO    HG1 1928   9.457   5.248   9.371 -0.9017  1.0612 -0.2053
  140PRO    HG2 1929   9.400   5.374   9.489  0.5813 -0.0782  1.9956
  140PRO     CB 1930   9.380   5.178   9.556  0.3674  0.3490 -1.1452
  140PRO    HB1 1931   9.388   5.083   9.504 -2.8610 -1.0881  0.7925
  140PRO    HB2 1932   9.277   5.209   9.574 -0.1264 -0.3572 -2.6745
  140PRO     CA 1933   9.442   5.165   9.687 -0.7026 -0.0610 -0.9180
  140PRO     HA 1934   9.404   5.244   9.751 -1.1632 -0.8886 -0.1509
  140PRO      C 1935   9.426   5.028   9.758  0.5250  0.7300 -0.1226
  140PRO      O 1936   9.327   5.007   9.822  0.3132  0.2073 -0.0805
  141SER      N 1937   9.520   4.931   9.746 -0.0517 -0.4568  0.4540
  141SER      H 1938   9.600   4.937   9.685  0.0391 -1.4220  0.4602
  141SER     CA 1939   9.512   4.800   9.813 -0.8162 -0.7236  0.2081
  141SER     HA 1940   9.415   4.754   9.794 -1.2953 -0.9028  2.9219
  141SER     CB 1941   9.622   4.708   9.751 -0.6789 -0.1384  0.2760
  141SER    HB1 1942   9.629   4.609   9.796 -0.8366 -0.2275  0.1020
  141SER    HB2 1943   9.717   4.761   9.760 -2.0762  2.2719  1.2533
  141SER     OG 1944   9.592   4.680   9.617 -0.2398 -0.4771  0.1006
  141SER     HG 1945   9.506   4.639   9.610 -0.4747 -0.3521  1.9056
  141SER      C 1946   9.533   4.802   9.961 -0.5785 -0.2448 -0.3187
  141SER      O 1947   9.519   4.698  10.030  0.1409 -0.1046  0.1589
  142TYR      N 1948   9.577   4.912  10.017  0.4092 -0.1032 -0.6565
  142TYR      H 1949   9.604   4.993   9.963 -0.0946  0.4526 -0.0769
  142TYR     CA 1950   9.585   4.928  10.163  0.1610 -0.8447 -0.2335
  142TYR     HA 1951   9.623   4.840  10.216  0.4795  1.2629  3.2240
  142TYR     CB 1952   9.694   5.037  10.192  0.5343 -0.1615 -0.1061
  142TYR    HB1 1953   9.690   5.047  10.301  0.1848  2.0443 -0.3089
  142TYR    HB2 1954   9.646   5.120  10.141 -3.1984 -2.8642 -1.2179
  142TYR     CG 1955   9.840   5.011  10.158  0.3899 -0.5275 -0.5594
  142TYR    CD1 1956   9.876   4.898  10.083  0.3205 -0.1866  0.7590
  142TYR    HD1 1957   9.812   4.812  10.066  0.4117 -0.3831  1.4023
  142TYR    CE1 1958  10.007   4.884  10.028  0.0216 -0.8099  0.1549
  142TYR    HE1 1959  10.035   4.791   9.980  0.1713 -0.1478 -1.0479
  142TYR     CZ 1960  10.101   4.988  10.044 -0.4610  0.5111  0.9700
  142TYR     OH 1961  10.219   4.978   9.981  0.1265 -0.4692 -0.0649
  142TYR     HH 1962  10.270   5.054  10.010 -1.6270  1.4825 -1.9032
  142TYR    CE2 1963  10.070   5.092  10.131  0.0436  0.1272 -0.9246
  142TYR    HE2 1964  10.143   5.169  10.150  1.1131 -0.1263 -3.7926
  142TYR    CD2 1965   9.938   5.105  10.177  0.7678 -0.7384 -0.2051
  142TYR    HD2 1966   9.904   5.189  10.236  0.4165 -1.7561  1.0843
  142TYR      C 1967   9.446   4.969  10.212 -0.0572  0.0945 -0.4909
  142TYR      O 1968   9.353   4.949  10.137  0.4594  0.3479 -0.6153
  143SER      N 1969   9.426   5.030  10.333 -0.0827  0.3105  0.3813
  143SER      H 1970   9.496   5.058  10.400 -1.3097  0.2250  1.7102
  143SER     CA 1971   9.287   5.067  10.381 -0.5348 -0.0252 -0.2680
  143SER     HA 1972   9.217   5.028  10.307 -2.0632  2.4128 -0.1524
  143SER     CB 1973   9.246   5.003  10.509  0.1086 -0.2772 -0.0968
  143SER    HB1 1974   9.150   5.033  10.550 -0.2621 -0.9670 -0.4520
  143SER    HB2 1975   9.315   5.020  10.592 -0.0211 -1.3197  0.2385
  143SER     OG 1976   9.247   4.864  10.491 -0.0856  0.0726  0.5562
  143SER     HG 1977   9.323   4.857  10.434  1.6235  1.4656  2.5924
  143SER      C 1978   9.252   5.220  10.386  0.1577 -0.4724  0.0740
  143SER      O 1979   9.222   5.265  10.493 -0.4481 -0.0785  0.1625
  144PRO      N 1980   9.264   5.299  10.276 -0.3776  0.0763 -0.0688
  144PRO     CD 1981   9.289   5.258  10.138  0.4179 -0.0954 -0.1312
  144PRO    HD1 1982   9.213   5.183  10.117  1.5203 -1.3681  0.3490
  144PRO    HD2 1983   9.392   5.223  10.125  1.4468  2.5477  0.6270
  144PRO     CG 1984   9.268   5.382  10.051 -0.5556 -0.1029  0.0525
  144PRO    HG1 1985   9.177   5.364   9.993  0.3132  0.2698 -1.4494
  144PRO    HG2 1986   9.350   5.406   9.984 -0.2554  3.2268  1.5231
  144PRO     CB 1987   9.244   5.499  10.145 -0.5537  0.4624  0.3259
  144PRO    HB1 1988   9.172   5.563  10.094 -0.3387 -0.7650 -1.5346
  144PRO    HB2 1989   9.336   5.554  10.165  0.2623 -0.3642 -1.0537
  144PRO     CA 1990   9.195   5.429  10.273  0.2312  0.5448  0.0876
  144PRO     HA 1991   9.227   5.487  10.360  0.8733 -2.1784  1.7239
  144PRO      C 1992   9.051   5.414  10.273 -0.3896  0.8091 -0.2275
  144PRO      O 1993   8.999   5.335  10.195 -0.1028 -0.1148 -0.3372
  145THR      N 1994   8.974   5.496  10.344  0.7273 -0.0375  0.0365
  145THR      H 1995   9.028   5.564  10.396 -0.3943  1.7336 -1.0798
  145THR     CA 1996   8.828   5.482  10.364  0.5398  0.5416  0.1433
  145THR     HA 1997   8.789   5.456  10.266 -0.0421  0.9418  0.2713
  145THR     CB 1998   8.792   5.370  10.469 -0.1269  0.0847  0.2382
  145THR     HB 1999   8.841   5.279  10.434  0.9786  1.2765 -1.3611
  145THR    CG2 2000   8.842   5.403  10.609 -0.1188  0.6249  0.1693
  145THR   HG21 2001   8.789   5.490  10.647  0.0833  1.3577 -1.2158
  145THR   HG22 2002   8.828   5.320  10.678 -1.0217 -1.2033 -2.1665
  145THR   HG23 2003   8.946   5.436  10.611 -0.4384  1.7093 -0.3896
  145THR    OG1 2004   8.656   5.335  10.459  0.0874 -0.2250 -0.0365
  145THR    HG1 2005   8.653   5.242  10.481 -1.3574  0.0245  0.8900
  145THR      C 2006   8.762   5.614  10.393 -0.0339 -0.5069  0.5616
  145THR      O 2007   8.675   5.625  10.480 -0.3463  0.4519 -0.0855
  146SER      N 2008   8.803   5.717  10.321 -0.2024 -0.0670 -0.1907
  146SER      H 2009   8.868   5.696  10.247 -1.5537  0.1845 -1.4885
  146SER     CA 2010   8.766   5.860  10.334 -1.1738  0.1168 -0.2927
  146SER     HA 2011   8.816   5.919  10.257 -1.1682 -0.3265 -0.6348
  146SER     CB 2012   8.616   5.872  10.298 -0.1570  0.0783  0.2926
  146SER    HB1 2013   8.560   5.876  10.391  1.6050  1.4016  1.3205
  146SER    HB2 2014   8.576   5.791  10.236  0.6750 -0.6424  0.6886
  146SER     OG 2015   8.591   5.995  10.229 -0.2480 -0.5827 -0.0886
  146SER     HG 2016   8.513   5.979  10.175 -0.2874 -1.9555  0.3421
  146SER      C 2017   8.808   5.924  10.472 -0.7046  0.0224 -0.2879
  146SER      O 2018   8.733   6.001  10.534 -0.2977  0.2508 -0.0130
  147PRO      N 2019   8.921   5.870  10.527 -0.0276 -0.4243  0.0615
  147PRO     CD 2020   8.915   5.831  10.667 -0.3406  0.0461  0.0762
  147PRO    HD1 2021   8.978   5.746  10.690 -2.0497 -1.5255 -0.9142
  147PRO    HD2 2022   8.813   5.808  10.699  0.4609 -3.1481  0.4397
  147PRO     CG 2023   8.977   5.940  10.744 -0.0993 -0.2897  0.3578
  147PRO    HG1 2024   9.002   5.903  10.844 -0.3353 -0.9573  0.1731
  147PRO    HG2 2025   8.914   6.028  10.733  0.0325 -0.3715 -1.2082
  147PRO     CB 2026   9.101   5.956  10.658  0.3185  0.2191 -0.4485
  147PRO    HB1 2027   9.183   5.887  10.677 -1.6002 -2.6691 -2.2635
  147PRO    HB2 2028   9.141   6.055  10.678  1.5055 -0.6291  1.4924
  147PRO     CA 2029   9.051   5.938  10.513 -0.0004 -0.4342 -0.5352
  147PRO     HA 2030   9.026   6.036  10.472  0.0432  0.7192  2.1557
  147PRO      C 2031   9.152   5.851  10.426  0.0387 -0.2197  0.2968
  147PRO      O 2032   9.140   5.727  10.412  0.4303  0.1415 -0.1267
  148SER      N 2033   9.253   5.916  10.375  0.2270 -0.5584  0.0777
  148SER      H 2034   9.252   6.017  10.379  3.0741 -0.5422  2.3271
  148SER     CA 2035   9.357   5.863  10.289 -0.5868  0.6926  1.0344
  148SER     HA 2036   9.358   5.755  10.305  1.2788  0.4387 -0.5711
  148SER     CB 2037   9.320   5.885  10.144 -0.1013 -0.3471 -0.2227
  148SER    HB1 2038   9.317   5.992  10.128  0.3456 -0.4363 -0.8745
  148SER    HB2 2039   9.220   5.844  10.127 -0.0096 -0.4818 -0.4334
  148SER     OG 2040   9.409   5.817  10.052  0.5658 -0.3876 -0.7771
  148SER     HG 2041   9.354   5.783   9.981  1.6643 -1.3037 -1.2004
  148SER      C 2042   9.494   5.922  10.325 -0.0066  0.3886 -0.1977
  148SER      O 2043   9.514   5.950  10.441  0.2549 -0.4879 -0.3885
  149TYR      N 2044   9.582   5.941  10.222 -0.0320  0.9022 -0.1358
  149TYR      H 2045   9.546   5.915  10.131  0.9013 -1.3831  0.1052
  149TYR     CA 2046   9.718   5.998  10.218  0.1504  1.0970  0.0227
  149TYR     HA 2047   9.797   5.925  10.238  0.3397  0.9579 -1.1543
  149TYR     CB 2048   9.715   6.050  10.071  0.2280  0.2946 -0.4293
  149TYR    HB1 2049   9.623   6.100  10.042 -0.7227 -1.2845 -0.2166
  149TYR    HB2 2050   9.707   5.960  10.010  1.3722  0.3952 -0.7356
  149TYR     CG 2051   9.832   6.123  10.010 -0.8105  0.5134 -0.2652
  149TYR    CD1 2052   9.953   6.149  10.082 -0.0761  0.6947  0.5362
  149TYR    HD1 2053   9.970   6.110  10.181  3.4917  0.5474 -0.0650
  149TYR    CE1 2054  10.058   6.220  10.018 -0.3084 -0.6683 -0.2092
  149TYR    HE1 2055  10.147   6.243  10.077 -0.6903 -0.6414  0.3647
  149TYR     CZ 2056  10.048   6.272   9.890  0.5493  0.6563 -0.3411
  149TYR     OH 2057  10.148   6.342   9.833  0.1427  0.0228 -0.8008
  149TYR     HH 2058  10.131   6.344   9.738  1.4579 -1.8839 -1.1052
  149TYR    CE2 2059   9.934   6.238   9.814 -0.0668  0.2223 -0.2618
  149TYR    HE2 2060   9.920   6.277   9.714 -1.4989 -0.0299 -0.1818
  149TYR    CD2 2061   9.827   6.174   9.875  0.1920  0.3202 -0.0196
  149TYR    HD2 2062   9.743   6.143   9.814  0.2479  1.2275 -0.5613
  149TYR      C 2063   9.747   6.110  10.314 -0.2767  0.0824 -0.7579
  149TYR      O 2064   9.678   6.217  10.309 -0.2305 -0.4755 -0.3442
  150SER      N 2065   9.836   6.085  10.409 -0.1291  0.7625 -0.1494
  150SER      H 2066   9.902   6.010  10.395 -0.9429 -0.1122  0.5820
  150SER     CA 2067   9.831   6.143  10.547 -0.5119 -0.4560  0.7569
  150SER     HA 2068   9.742   6.205  10.558 -0.6013 -0.2159 -1.1949
  150SER     CB 2069   9.819   6.026  10.646  0.0761  0.1031  0.2083
  150SER    HB1 2070   9.770   6.083  10.725  1.7080  0.1960  1.1731
  150SER    HB2 2071   9.912   5.987  10.687  0.2631  0.0053 -0.2991
  150SER     OG 2072   9.734   5.918  10.600  0.0306 -0.3951 -0.2072
  150SER     HG 2073   9.675   5.957  10.535 -1.8599 -1.3191  0.8889
  150SER      C 2074   9.946   6.225  10.612 -0.2190 -0.3337 -0.3925
  150SER      O 2075   9.928   6.275  10.721  0.2869 -0.0791 -0.3747
  151PRO      N 2076  10.068   6.235  10.559 -0.2750  0.3831  0.1749
  151PRO     CD 2077  10.123   6.145  10.460 -0.0442  0.6043  0.1790
  151PRO    HD1 2078  10.088   6.183  10.364  0.6301  0.1434 -0.2485
  151PRO    HD2 2079  10.074   6.051  10.483 -0.6165  0.3421 -2.0093
  151PRO     CG 2080  10.277   6.122  10.488 -0.3336  0.4323  0.2741
  151PRO    HG1 2081  10.338   6.086  10.405  0.9381  1.0186  0.9387
  151PRO    HG2 2082  10.282   6.044  10.563  1.2228  0.8864  0.6589
  151PRO     CB 2083  10.313   6.260  10.534 -0.6862 -0.7102 -0.2149
  151PRO    HB1 2084  10.343   6.319  10.447 -3.0309  0.4081 -0.3136
  151PRO    HB2 2085  10.403   6.264  10.595 -1.1242  0.5694  0.3590
  151PRO     CA 2086  10.183   6.318  10.602 -1.2003 -0.2267  0.2538
  151PRO     HA 2087  10.198   6.310  10.710  1.1076  1.5877  0.1158
  151PRO      C 2088  10.168   6.468  10.577 -0.0244  0.2628 -0.2957
  151PRO      O 2089  10.255   6.535  10.525 -0.1295 -0.0197 -0.7520
  152THR      N 2090  10.049   6.523  10.607 -0.6578 -0.6433  0.1636
  152THR      H 2091   9.985   6.461  10.654 -0.5626  0.2754  1.5162
  152THR     CA 2092   9.992   6.644  10.541 -0.1642 -0.6840  0.0438
  152THR     HA 2093  10.018   6.632  10.435  0.8147  2.2884 -0.0814
  152THR     CB 2094   9.834   6.637  10.555 -0.1980  0.6410  0.7400
  152THR     HB 2095   9.804   6.648  10.659  2.9000  4.4517  1.3409
  152THR    CG2 2096   9.745   6.738  10.474  0.8257  0.4609 -0.5697
  152THR   HG21 2097   9.772   6.838  10.506  1.7105 -0.0039  0.1703
  152THR   HG22 2098   9.755   6.722  10.367 -1.7086  3.6012 -1.3469
  152THR   HG23 2099   9.643   6.722  10.508  2.0420 -0.4329  2.8848
  152THR    OG1 2100   9.786   6.506  10.528  0.0983 -0.3740  0.4868
  152THR    HG1 2101   9.692   6.512  10.551 -0.4452  1.1844 -1.9780
  152THR      C 2102  10.064   6.776  10.574 -0.4399 -0.8841  0.3940
  152THR      O 2103  10.031   6.880  10.520 -0.1889 -0.5870 -0.0069
  153SER      N 2104  10.169   6.778  10.651  0.1701  0.1235 -0.1284
  153SER      H 2105  10.203   6.685  10.667 -1.8271 -0.3702  1.5677
  153SER     CA 2106  10.241   6.898  10.694  0.3692  0.4714  0.3256
  153SER     HA 2107  10.183   6.981  10.657 -1.6447 -1.2715 -0.5207
  153SER     CB 2108  10.239   6.902  10.850 -0.1658  0.5649  0.0740
  153SER    HB1 2109  10.287   6.996  10.877  1.6879 -0.1600 -0.6356
  153SER    HB2 2110  10.283   6.814  10.897 -1.6949 -0.0779  0.3209
  153SER     OG 2111  10.106   6.918  10.883  0.9334  0.0906  0.2768
  153SER     HG 2112  10.066   6.982  10.823 -1.8379 -0.8412  1.0495
  153SER      C 2113  10.378   6.919  10.632  0.5475 -0.3411 -0.0019
  153SER      O 2114  10.393   7.021  10.557  0.4807 -0.2923  0.5841
  154PRO      N 2115  10.478   6.837  10.657  1.1092 -0.0786  0.0559
  154PRO     CD 2116  10.483   6.716  10.731  0.6053 -0.2944 -0.2143
  154PRO    HD1 2117  10.409   6.642  10.701 -0.9329  0.8449  0.6673
  154PRO    HD2 2118  10.480   6.738  10.838  0.5591 -1.3418  0.0096
  154PRO     CG 2119  10.620   6.654  10.710  0.5983  0.2790  0.1779
  154PRO    HG1 2120  10.605   6.598  10.617  0.9046  1.7635 -0.7738
  154PRO    HG2 2121  10.647   6.592  10.795  1.0965  0.1740 -0.0563
  154PRO     CB 2122  10.705   6.786  10.685  0.3877  0.3013  0.2157
  154PRO    HB1 2123  10.799   6.769  10.632  0.6093 -0.0745  0.7213
  154PRO    HB2 2124  10.723   6.832  10.782  0.9480  0.1646  0.1794
  154PRO     CA 2125  10.610   6.876  10.608  1.1757  0.3196  0.2481
  154PRO     HA 2126  10.633   6.978  10.638 -0.8499  1.1058 -0.7920
  154PRO      C 2127  10.618   6.848  10.456  0.2167  0.1869  0.0952
  154PRO      O 2128  10.601   6.733  10.413  0.0960  0.1644  0.5636
  155ASN      N 2129  10.662   6.938  10.368 -0.3768 -0.2411  0.1092
  155ASN      H 2130  10.697   7.026  10.403  2.0233 -0.6941 -1.0063
  155ASN     CA 2131  10.673   6.910  10.228 -0.7148  0.8070  0.1301
  155ASN     HA 2132  10.584   6.873  10.178  0.8939  0.8649 -2.9072
  155ASN     CB 2133  10.702   7.034  10.155  0.5664 -0.8583  0.2032
  155ASN    HB1 2134  10.716   7.014  10.049  0.6908 -3.1199  0.6326
  155ASN    HB2 2135  10.800   7.073  10.183  0.1317 -1.3665  2.4960
  155ASN     CG 2136  10.602   7.143  10.179 -0.2807  0.3303 -0.5921
  155ASN    OD1 2137  10.483   7.123  10.193 -0.3659 -0.3679 -0.0833
  155ASN    ND2 2138  10.654   7.264  10.192 -0.2572  0.0930  0.1361
  155ASN   HD21 2139  10.747   7.296  10.169  0.4706 -0.7472  1.8392
  155ASN   HD22 2140  10.593   7.334  10.232 -1.7815 -0.1672 -1.6378
  155ASN      C 2141  10.783   6.805  10.188 -0.3853  0.2624 -0.3283
  155ASN      O 2142  10.903   6.816  10.207 -0.4853  0.0595 -0.3146
  156TYR      N 2143  10.733   6.712  10.108 -0.7067  0.5768  0.2452
  156TYR      H 2144  10.632   6.700  10.110 -0.8225  1.6132  0.8015
  156TYR     CA 2145  10.803   6.597  10.054 -0.2006 -0.2531  0.3067
  156TYR     HA 2146  10.906   6.631  10.040 -0.8144  0.9808 -1.4666
  156TYR     CB 2147  10.801   6.492  10.163 -0.0460  0.3230 -0.1643
  156TYR    HB1 2148  10.815   6.395  10.116  0.0805  0.9496 -1.4451
  156TYR    HB2 2149  10.702   6.483  10.208  0.5051  0.1587  1.0300
  156TYR     CG 2150  10.906   6.515  10.279  0.0362 -0.0974 -0.4603
  156TYR    CD1 2151  10.869   6.530  10.414  0.0785  0.8963 -0.4625
  156TYR    HD1 2152  10.765   6.528  10.443 -0.2820 -2.1247 -1.7706
  156TYR    CE1 2153  10.964   6.537  10.516 -0.0771  0.1337 -1.0660
  156TYR    HE1 2154  10.932   6.548  10.618 -3.2456  1.6506 -2.1647
  156TYR     CZ 2155  11.101   6.526  10.490 -0.6943  0.1745 -0.6783
  156TYR     OH 2156  11.183   6.531  10.591 -0.2007  0.2297  0.3042
  156TYR     HH 2157  11.270   6.509  10.559 -0.2469  2.2144 -1.3063
  156TYR    CE2 2158  11.143   6.510  10.353  0.2768  0.0216 -0.1484
  156TYR    HE2 2159  11.250   6.497  10.340  0.7435  0.7390  2.5498
  156TYR    CD2 2160  11.045   6.506  10.254 -0.6278  0.5447  0.2517
  156TYR    HD2 2161  11.068   6.489  10.150 -0.9686 -2.9806  0.6805
  156TYR      C 2162  10.757   6.541   9.915  0.0570  0.1494  0.0538
  156TYR      O 2163  10.840   6.481   9.846 -0.0188 -0.0577  0.2665
  157SER      N 2164  10.634   6.568   9.878 -1.3328  0.0779  0.3134
  157SER      H 2165  10.569   6.608   9.944 -2.3393  0.4508 -0.8811
  157SER     CA 2166  10.584   6.566   9.735  0.1022 -0.0535 -0.7509
  157SER     HA 2167  10.660   6.605   9.667 -0.2603 -0.0705 -1.1718
  157SER     CB 2168  10.560   6.420   9.674 -0.3048  0.7323 -0.5096
  157SER    HB1 2169  10.653   6.367   9.652 -0.5763  0.1063 -0.1531
  157SER    HB2 2170  10.501   6.421   9.583 -1.8173 -3.1276  0.3234
  157SER     OG 2171  10.495   6.328   9.761  0.4883 -1.0065 -0.0383
  157SER     HG 2172  10.402   6.323   9.738  0.2101 -0.3458  0.9050
  157SER      C 2173  10.469   6.661   9.705  0.4641  0.1110  0.3615
  157SER      O 2174  10.367   6.621   9.646  0.5438 -0.6083 -0.4783
  158PRO      N 2175  10.480   6.796   9.724 -0.5707  0.4902 -0.0290
  158PRO     CD 2176  10.601   6.859   9.772  0.5783  1.3010  0.3877
  158PRO    HD1 2177  10.686   6.836   9.708  0.9479 -0.9743  1.6634
  158PRO    HD2 2178  10.620   6.824   9.873 -0.1477 -0.3784 -0.0330
  158PRO     CG 2179  10.568   7.006   9.781 -1.0714 -0.0539 -0.5713
  158PRO    HG1 2180  10.603   7.053   9.689 -1.1161  3.2255  0.9931
  158PRO    HG2 2181  10.626   7.039   9.867 -0.9059 -0.6646 -0.4435
  158PRO     CB 2182  10.413   7.006   9.788  0.6530  0.5751  0.4967
  158PRO    HB1 2183  10.371   7.098   9.747 -0.5176 -0.2240 -0.1287
  158PRO    HB2 2184  10.372   6.986   9.887 -1.9768  0.1923 -0.6244
  158PRO     CA 2185  10.379   6.896   9.695  0.6129  0.2887  0.5136
  158PRO     HA 2186  10.281   6.869   9.733  0.1320  2.2392  0.6885
  158PRO      C 2187  10.371   6.936   9.546  0.1593 -0.0309  0.3190
  158PRO      O 2188  10.450   6.888   9.462  0.5965  0.4783  0.2783
  159THR      N 2189  10.271   7.019   9.507 -0.0408  0.3055  0.2569
  159THR      H 2190  10.202   7.046   9.575  2.6819  0.2269  3.1077
  159THR     CA 2191  10.256   7.083   9.374 -0.6029 -0.6336  0.7255
  159THR     HA 2192  10.359   7.100   9.341 -0.8589  0.0477  0.2630
  159THR     CB 2193  10.182   6.995   9.278  0.3653 -0.6827 -0.6131
  159THR     HB 2194  10.245   6.905   9.277  1.6048  0.0927  2.3008
  159THR    CG2 2195  10.038   6.953   9.319  0.3203  0.3533  0.6328
  159THR   HG21 2196  10.018   6.989   9.420  0.6932  1.4955  0.2985
  159THR   HG22 2197   9.961   6.987   9.250  0.6053  0.0378  0.1576
  159THR   HG23 2198  10.028   6.844   9.317 -2.1019  0.5598  0.1504
  159THR    OG1 2199  10.184   7.051   9.146 -0.2644  0.4011  0.0140
  159THR    HG1 2200  10.272   7.039   9.110 -0.9991 -1.2306 -1.3190
  159THR      C 2201  10.206   7.225   9.392  0.7414 -0.6301 -0.0546
  159THR      O 2202  10.284   7.307   9.435 -0.1219 -0.6806  0.2283
  160SER      N 2203  10.073   7.257   9.375  0.2494 -0.1849 -0.1025
  160SER      H 2204  10.025   7.195   9.312  0.5574  0.2719 -0.7935
  160SER     CA 2205  10.009   7.386   9.395 -0.4063 -0.4864  0.0930
  160SER     HA 2206  10.085   7.450   9.441  2.6709 -2.6576 -1.7858
  160SER     CB 2207   9.982   7.445   9.260 -0.4674 -0.4134  0.3191
  160SER    HB1 2208   9.915   7.530   9.274  1.1162  0.9349 -0.2048
  160SER    HB2 2209   9.932   7.371   9.197 -1.1394 -1.8971  2.5390
  160SER     OG 2210  10.101   7.486   9.201 -0.2280  0.1031 -0.7810
  160SER     HG 2211  10.080   7.552   9.134  1.0750  0.9965 -0.3285
  160SER      C 2212   9.884   7.382   9.479 -0.5594  0.6906  0.7227
  160SER      O 2213   9.813   7.287   9.468 -0.3438 -0.1581  0.0678
  161PRO      N 2214   9.864   7.486   9.560  0.2800 -0.0137  0.0885
  161PRO     CD 2215   9.941   7.604   9.573 -0.0216  0.3284 -0.0635
  161PRO    HD1 2216   9.968   7.633   9.471  0.6742 -0.0998 -0.0046
  161PRO    HD2 2217  10.029   7.583   9.634  1.4452  1.3372 -1.7650
  161PRO     CG 2218   9.856   7.705   9.649  0.4794  0.0873  0.4418
  161PRO    HG1 2219   9.798   7.760   9.575 -1.4264 -0.5894  1.4241
  161PRO    HG2 2220   9.923   7.777   9.695  0.6579  0.8719 -1.0069
  161PRO     CB 2221   9.782   7.616   9.743  0.8319 -0.3374 -0.0592
  161PRO    HB1 2222   9.697   7.660   9.795  0.7206 -0.0845 -0.4491
  161PRO    HB2 2223   9.834   7.580   9.832 -3.3198 -0.2559  2.5058
  161PRO     CA 2224   9.747   7.489   9.659 -0.0304 -0.4243  0.2497
  161PRO     HA 2225   9.745   7.407   9.731 -2.8991  2.0599  3.1132
  161PRO      C 2226   9.617   7.519   9.576  0.7802 -0.0524  0.4703
  161PRO      O 2227   9.613   7.548   9.459 -0.0112  0.0424 -0.3048
  162ASN      N 2228   9.511   7.519   9.654  0.5980  0.6964 -0.2596
  162ASN      H 2229   9.515   7.456   9.733 -0.5689  2.4547  1.2394
  162ASN     CA 2230   9.373   7.555   9.626 -0.3909 -0.0914 -0.3088
  162ASN     HA 2231   9.328   7.544   9.724 -0.9627 -0.1456 -0.5787
  162ASN     CB 2232   9.358   7.703   9.591  0.1368  0.1666  1.1511
  162ASN    HB1 2233   9.258   7.731   9.559  1.1212  1.4504 -0.8346
  162ASN    HB2 2234   9.424   7.734   9.510  1.1633  1.2934  2.3866
  162ASN     CG 2235   9.399   7.802   9.707  0.0748  0.4014  0.6931
  162ASN    OD1 2236   9.362   7.782   9.826  0.3110  0.4874  0.4560
  162ASN    ND2 2237   9.472   7.906   9.672 -0.4109  0.6516  0.2340
  162ASN   HD21 2238   9.497   7.912   9.574  0.0085 -1.3969  0.1968
  162ASN   HD22 2239   9.508   7.974   9.737 -1.3527  0.8756  0.5416
  162ASN      C 2240   9.299   7.453   9.543 -0.3154  0.5758 -0.0518
  162ASN      O 2241   9.351   7.348   9.505 -0.1833 -0.8929  0.2988
  163TYR      N 2242   9.164   7.482   9.515  0.0441 -0.6815  0.3377
  163TYR      H 2243   9.132   7.573   9.545 -1.1528 -1.3365  1.0781
  163TYR     CA 2244   9.071   7.409   9.427  0.3332 -0.5092 -0.4160
  163TYR     HA 2245   9.109   7.307   9.435  2.3037  0.2360 -0.0560
  163TYR     CB 2246   8.925   7.417   9.478  0.6346 -0.8006 -0.1173
  163TYR    HB1 2247   8.914   7.373   9.577  3.4016 -3.7788 -1.0269
  163TYR    HB2 2248   8.863   7.363   9.406  0.3775 -0.8014  0.1043
  163TYR     CG 2249   8.865   7.553   9.475  0.0017 -0.0606  0.0176
  163TYR    CD1 2250   8.886   7.641   9.587  0.5326  0.1352  0.2102
  163TYR    HD1 2251   8.949   7.608   9.668  1.4960  0.9879 -0.1759
  163TYR    CE1 2252   8.819   7.761   9.584 -0.6613  0.6389  0.4796
  163TYR    HE1 2253   8.837   7.829   9.666 -0.7923  1.6591 -0.3393
  163TYR     CZ 2254   8.731   7.800   9.476 -0.5654  0.4499 -0.4209
  163TYR     OH 2255   8.657   7.918   9.489  0.1097 -0.0232  0.2182
  163TYR     HH 2256   8.606   7.937   9.410 -1.3894 -3.3664  0.3000
  163TYR    CE2 2257   8.724   7.714   9.357  0.7003 -0.6693 -0.1447
  163TYR    HE2 2258   8.662   7.744   9.273  0.0609 -0.0279  0.5384
  163TYR    CD2 2259   8.797   7.592   9.358  0.3485  0.3148 -0.1892
  163TYR    HD2 2260   8.786   7.524   9.275  0.8689 -0.8448  0.6762
  163TYR      C 2261   9.076   7.437   9.274 -0.5257 -0.3987  0.4479
  163TYR      O 2262   9.050   7.340   9.195  0.7517 -0.0772 -0.0127
  164THR      N 2263   9.132   7.550   9.237  0.1342 -0.3004  0.0132
  164THR      H 2264   9.132   7.614   9.315  0.9359 -0.9749  0.5741
  164THR     CA 2265   9.222   7.571   9.123 -0.2930 -0.0778 -0.2496
  164THR     HA 2266   9.243   7.478   9.071 -1.4802 -1.5899  1.9075
  164THR     CB 2267   9.153   7.655   9.013  0.7548  0.5995  0.5004
  164THR     HB 2268   9.058   7.609   8.987 -0.2803  1.9109  1.8528
  164THR    CG2 2269   9.108   7.799   9.044  0.2273 -0.1851 -0.1556
  164THR   HG21 2270   9.075   7.841   8.949  2.0833 -3.1681 -2.2159
  164THR   HG22 2271   9.019   7.796   9.106  0.3118  1.5220  0.0796
  164THR   HG23 2272   9.184   7.855   9.097 -0.9889  0.6788  0.7035
  164THR    OG1 2273   9.239   7.673   8.903 -0.0034  0.1933  0.0093
  164THR    HG1 2274   9.186   7.632   8.835 -3.4622  1.9463  1.5584
  164THR      C 2275   9.350   7.640   9.163 -0.0577 -0.1878  0.4205
  164THR      O 2276   9.341   7.724   9.253  0.0928 -0.1066 -0.2422
  165PRO      N 2277   9.470   7.612   9.105 -0.3160  0.9242 -0.3453
  165PRO     CD 2278   9.498   7.503   9.009 -0.8973 -0.1598  0.0522
  165PRO    HD1 2279   9.465   7.539   8.911  0.1802  0.8781  0.0539
  165PRO    HD2 2280   9.448   7.410   9.035 -1.8809  0.2938 -0.1483
  165PRO     CG 2281   9.649   7.484   9.014  0.2393  0.7315 -0.3427
  165PRO    HG1 2282   9.693   7.456   8.918 -1.1509  0.7760 -1.0009
  165PRO    HG2 2283   9.673   7.406   9.086 -1.2879 -0.6571 -1.3045
  165PRO     CB 2284   9.699   7.624   9.056 -0.8800 -0.2333  0.1238
  165PRO    HB1 2285   9.701   7.684   8.966  0.2746 -0.4783 -0.0243
  165PRO    HB2 2286   9.798   7.609   9.099 -0.0097  0.0620 -1.7294
  165PRO     CA 2287   9.596   7.667   9.156 -0.1815 -0.8484 -0.5267
  165PRO     HA 2288   9.624   7.626   9.254 -1.9651 -0.0471  0.3431
  165PRO      C 2289   9.589   7.819   9.165 -0.4268 -0.0400  0.6621
  165PRO      O 2290   9.538   7.891   9.077 -0.6891  0.3314  0.2752
  166THR      N 2291   9.677   7.870   9.254  0.2675 -0.0145 -0.5954
  166THR      H 2292   9.726   7.802   9.311  2.4308  0.0456 -2.3289
  166THR     CA 2293   9.704   8.014   9.262  0.0075 -0.0764 -0.1887
  166THR     HA 2294   9.610   8.068   9.254  0.0232 -0.0765 -0.3685
  166THR     CB 2295   9.757   8.044   9.398 -0.1598  0.3176  0.4936
  166THR     HB 2296   9.840   7.982   9.429  0.1255  1.6077  2.4063
  166THR    CG2 2297   9.796   8.195   9.424  0.4700  0.1378 -0.0520
  166THR   HG21 2298   9.799   8.206   9.532 -3.3464 -1.8314  0.3563
  166THR   HG22 2299   9.888   8.216   9.370 -1.0037 -0.8648 -3.0484
  166THR   HG23 2300   9.719   8.263   9.388  0.4137  0.9985  1.6372
  166THR    OG1 2301   9.654   8.013   9.487 -0.6858  0.3543 -0.6339
  166THR    HG1 2302   9.677   8.027   9.580 -2.9999  2.6390 -0.3558
  166THR      C 2303   9.789   8.069   9.155  0.2095  0.1015 -0.8209
  166THR      O 2304   9.855   7.988   9.087  0.0405  0.0220 -0.3844
  167SER      N 2305   9.772   8.197   9.122  0.6848  0.8628 -1.0762
  167SER      H 2306   9.701   8.242   9.177 -2.1333 -4.3621 -0.1188
  167SER     CA 2307   9.867   8.272   9.037 -0.4522  0.2584 -0.6542
  167SER     HA 2308   9.837   8.262   8.933  2.2520 -1.6901 -1.2829
  167SER     CB 2309   9.858   8.422   9.059 -0.3994  0.9770 -0.2591
  167SER    HB1 2310   9.758   8.454   9.030 -0.7170 -0.5800 -0.9009
  167SER    HB2 2311   9.946   8.469   9.015  2.7881 -3.1905  1.3088
  167SER     OG 2312   9.870   8.458   9.194  0.1066 -1.1123  0.2335
  167SER     HG 2313   9.817   8.535   9.217  0.9050 -0.7646  0.9531
  167SER      C 2314  10.015   8.236   9.056  0.0675  0.5748  0.5175
  167SER      O 2315  10.055   8.207   9.168 -0.1327  0.0983 -0.6128
  168PRO      N 2316  10.098   8.222   8.945  0.1409  0.0906  0.2610
  168PRO     CD 2317  10.051   8.246   8.802  0.6276  0.4250 -0.7969
  168PRO    HD1 2318  10.050   8.350   8.771  0.4445  0.5948 -0.2325
  168PRO    HD2 2319   9.955   8.199   8.782  1.3819 -1.0531 -1.0106
  168PRO     CG 2320  10.159   8.182   8.716  0.3528 -0.0011  0.7897
  168PRO    HG1 2321  10.238   8.256   8.700 -0.4144  0.4297 -1.2840
  168PRO    HG2 2322  10.120   8.144   8.621 -0.4460  1.6509  0.4340
  168PRO     CB 2323  10.225   8.073   8.803 -0.2219 -0.1683 -0.7194
  168PRO    HB1 2324  10.325   8.061   8.761  0.7083 -2.9293  2.1569
  168PRO    HB2 2325  10.174   7.978   8.814  1.5667 -1.2722 -1.6781
  168PRO     CA 2326  10.218   8.129   8.947  0.5186 -0.3183 -0.2926
  168PRO     HA 2327  10.201   8.048   9.017  0.5246  0.1089  0.2006
  168PRO      C 2328  10.353   8.192   8.992 -0.1340  0.6013  0.4216
  168PRO      O 2329  10.464   8.153   8.964 -0.8125 -0.4334 -0.1647
  169SER      N 2330  10.344   8.303   9.070  0.4306  0.5273  0.4121
  169SER      H 2331  10.252   8.333   9.099 -0.0339  1.8008 -2.2264
  169SER     CA 2332  10.457   8.383   9.121  0.3175 -0.5736  0.0227
  169SER     HA 2333  10.521   8.420   9.041 -2.4422  1.5241 -1.3120
  169SER     CB 2334  10.399   8.513   9.190  0.1208 -0.3732 -0.6789
  169SER    HB1 2335  10.467   8.535   9.272 -0.0641 -2.1255 -0.0487
  169SER    HB2 2336  10.295   8.497   9.220 -0.0160 -0.1615 -1.0256
  169SER     OG 2337  10.403   8.619   9.099 -0.1642 -0.6610  0.0828
  169SER     HG 2338  10.339   8.689   9.108  1.9061  1.1464  1.2041
  169SER      C 2339  10.549   8.310   9.219  0.1823 -0.4009  0.0771
  169SER      O 2340  10.669   8.336   9.221 -0.0162 -0.8438  0.0795
  170TYR      N 2341  10.496   8.209   9.291 -0.3904  0.1015 -0.2226
  170TYR      H 2342  10.395   8.199   9.291 -0.2463 -1.7423 -1.7143
  170TYR     CA 2343  10.586   8.132   9.377  0.2298 -0.9745 -0.2930
  170TYR     HA 2344  10.634   8.203   9.444 -0.7928 -1.3075  0.8065
  170TYR     CB 2345  10.511   8.038   9.471  0.3132 -0.1240 -0.1922
  170TYR    HB1 2346  10.420   8.080   9.514  1.0214  0.5673  0.6380
  170TYR    HB2 2347  10.567   8.017   9.562  0.8509 -0.1967 -0.5380
  170TYR     CG 2348  10.464   7.901   9.416 -0.8744 -0.3624  0.4061
  170TYR    CD1 2349  10.566   7.799   9.419 -0.1799 -1.5192  0.1491
  170TYR    HD1 2350  10.664   7.821   9.458 -0.7581 -2.3359  2.1214
  170TYR    CE1 2351  10.542   7.674   9.357 -0.4158 -0.4356  0.4011
  170TYR    HE1 2352  10.625   7.605   9.363 -1.1743 -1.3863  0.1792
  170TYR     CZ 2353  10.410   7.639   9.313  0.2272  0.5033 -0.2985
  170TYR     OH 2354  10.370   7.512   9.281  0.1202 -0.0168  0.4309
  170TYR     HH 2355  10.277   7.496   9.264  0.5431 -1.9844 -0.1956
  170TYR    CE2 2356  10.307   7.735   9.334 -0.6083  0.0224  0.2040
  170TYR    HE2 2357  10.202   7.712   9.319 -0.3986 -0.1522 -1.0487
  170TYR    CD2 2358  10.333   7.865   9.385 -0.3279  0.7302  0.4188
  170TYR    HD2 2359  10.256   7.941   9.381 -1.5702 -0.5255  0.1748
  170TYR      C 2360  10.701   8.054   9.309  1.1069 -0.1965 -0.7275
  170TYR      O 2361  10.807   8.049   9.369  0.4330 -0.4124 -0.2458
  171SER      N 2362  10.679   7.998   9.192  0.2009 -0.4605 -0.1928
  171SER      H 2363  10.586   8.009   9.155  0.3440  0.6444 -0.2167
  171SER     CA 2364  10.779   7.920   9.112 -0.1303  0.1968  0.5272
  171SER     HA 2365  10.874   7.972   9.115  0.4900 -0.8591 -0.4867
  171SER     CB 2366  10.818   7.789   9.174  0.5434 -0.4643 -0.1927
  171SER    HB1 2367  10.725   7.731   9.182  0.5406 -0.2077  1.9214
  171SER    HB2 2368  10.854   7.802   9.276 -0.4934 -0.3048  0.1671
  171SER     OG 2369  10.914   7.725   9.084  0.3441 -0.0145 -0.1057
  171SER     HG 2370  11.001   7.762   9.101  0.5005 -0.4151 -0.0438
  171SER      C 2371  10.738   7.903   8.966 -0.4924 -0.2822 -0.1889
  171SER      O 2372  10.816   7.931   8.886  0.1511 -0.0515 -0.0640
  172PRO      N 2373  10.608   7.870   8.927 -0.1890  0.9295  0.0404
  172PRO     CD 2374  10.502   7.825   9.018  0.0935  0.8303 -0.5525
  172PRO    HD1 2375  10.447   7.914   9.045  0.9911  1.1548  0.2553
  172PRO    HD2 2376  10.548   7.773   9.103 -0.7674 -1.5192 -1.4736
  172PRO     CG 2377  10.414   7.726   8.945 -0.7641 -0.4462 -0.7179
  172PRO    HG1 2378  10.306   7.729   8.961 -0.3994  0.3557  1.8186
  172PRO    HG2 2379  10.451   7.623   8.946  1.4885  0.3394  1.6599
  172PRO     CB 2380  10.442   7.760   8.805  0.4956  0.1609 -0.0986
  172PRO    HB1 2381  10.367   7.828   8.762 -1.1217 -3.0933 -2.6449
  172PRO    HB2 2382  10.415   7.671   8.748  0.8968  0.5749 -0.9386
  172PRO     CA 2383  10.578   7.819   8.791 -0.2279  0.8302 -0.2130
  172PRO     HA 2384  10.644   7.739   8.758  1.0314  0.9452  1.9150
  172PRO      C 2385  10.590   7.927   8.689  0.2737  0.3497  0.1218
  172PRO      O 2386  10.584   7.902   8.564 -0.2504  0.3248 -0.0790
  173THR      N 2387  10.613   8.055   8.724 -1.1926  0.6061  0.6243
  173THR      H 2388  10.607   8.074   8.823  0.2089 -2.8082  1.4428
  173THR     CA 2389  10.650   8.162   8.633 -0.1374 -0.5719 -0.5587
  173THR     HA 2390  10.615   8.138   8.533  0.9368  1.2228 -1.3967
  173THR     CB 2391  10.581   8.286   8.690  0.6505  0.1055 -0.2473
  173THR     HB 2392  10.478   8.253   8.704  0.5094  1.2215  1.4488
  173THR    CG2 2393  10.638   8.357   8.808  0.3171 -0.3835  0.4246
  173THR   HG21 2394  10.667   8.278   8.878  1.7448 -1.0906 -0.9162
  173THR   HG22 2395  10.721   8.414   8.767 -0.1897  1.2684  1.6637
  173THR   HG23 2396  10.571   8.431   8.851 -0.1236  0.5577 -1.7863
  173THR    OG1 2397  10.579   8.385   8.585  0.1394 -0.1359  0.0789
  173THR    HG1 2398  10.500   8.437   8.597  0.6940  1.1137 -1.5009
  173THR      C 2399  10.800   8.189   8.614 -0.2470 -0.8601  0.1887
  173THR      O 2400  10.841   8.268   8.527 -0.1572  0.1418 -0.3337
  174SER      N 2401  10.881   8.122   8.697  0.0095  0.3682 -0.5136
  174SER      H 2402  10.849   8.060   8.770  0.3596  0.7671 -0.0170
  174SER     CA 2403  11.035   8.139   8.689  1.0964  0.0594  0.1302
  174SER     HA 2404  11.057   8.245   8.703 -0.2437  0.3102  0.4431
  174SER     CB 2405  11.104   8.060   8.800  0.0556  0.0122  0.7931
  174SER    HB1 2406  11.212   8.067   8.786 -0.2718 -1.5213 -2.8374
  174SER    HB2 2407  11.085   7.953   8.793 -0.1792  0.1091  0.0358
  174SER     OG 2408  11.054   8.105   8.923 -0.1304 -0.2388 -0.0047
  174SER     HG 2409  11.075   8.194   8.951  0.0379 -0.0071 -0.8407
  174SER      C 2410  11.099   8.104   8.561  0.6489  0.2509  0.5083
  174SER      O 2411  11.201   8.165   8.527  0.5207 -0.4819 -0.1619
  175PRO      N 2412  11.054   8.003   8.479 -0.4521 -0.1410 -0.4094
  175PRO     CD 2413  10.964   7.894   8.523  0.6998  0.0675 -0.9010
  175PRO    HD1 2414  10.860   7.904   8.492  0.3694 -2.2041 -0.6531
  175PRO    HD2 2415  10.966   7.871   8.630  0.5956 -2.0599 -1.3185
  175PRO     CG 2416  11.012   7.769   8.446  0.1777  0.5612 -0.0152
  175PRO    HG1 2417  10.939   7.693   8.418 -0.3066  0.7823  0.6319
  175PRO    HG2 2418  11.083   7.717   8.510  0.9957 -0.4465 -1.6842
  175PRO     CB 2419  11.087   7.822   8.324  0.3847  0.6805 -0.6593
  175PRO    HB1 2420  11.016   7.824   8.241 -0.9092  0.3383  0.4232
  175PRO    HB2 2421  11.166   7.750   8.305 -1.0433 -0.9594 -0.4798
  175PRO     CA 2422  11.134   7.961   8.361 -0.1627  0.3627 -0.0259
  175PRO     HA 2423  11.239   7.955   8.391 -0.4613 -3.0051  0.5996
  175PRO      C 2424  11.132   8.056   8.248  0.0910 -0.2132  0.0498
  175PRO      O 2425  11.044   8.148   8.239 -0.1473  0.1789  0.0137
  176SER      N 2426  11.220   8.039   8.152  0.0421  0.1901  0.2646
  176SER      H 2427  11.275   7.954   8.147 -0.7708 -0.2830 -0.6845
  176SER     CA 2428  11.261   8.155   8.062 -0.1482 -0.0866 -0.0710
  176SER     HA 2429  11.244   8.248   8.115 -2.8616 -0.7410  0.2723
  176SER     CB 2430  11.415   8.165   8.043  0.7278  0.3431 -0.1997
  176SER    HB1 2431  11.452   8.157   8.146  1.1002  0.2629 -0.3416
  176SER    HB2 2432  11.446   8.264   8.008  0.7138  0.8609  1.2042
  176SER     OG 2433  11.471   8.061   7.967  0.6715 -0.3249 -0.1735
  176SER     HG 2434  11.565   8.051   7.987  1.1039  2.0979 -0.7868
  176SER      C 2435  11.180   8.188   7.938 -0.6175 -0.3441 -0.3281
  176SER      O 2436  11.230   8.258   7.854 -0.2136  0.0727  0.3358
  177TYR      N 2437  11.054   8.140   7.927 -0.1601  0.5383  0.1545
  177TYR      H 2438  11.019   8.082   8.001 -1.1724  1.8313  0.7172
  177TYR     CA 2439  10.956   8.191   7.836 -0.5487  0.7297 -0.3034
  177TYR     HA 2440  11.004   8.216   7.741 -1.3814 -2.7355 -1.6858
  177TYR     CB 2441  10.850   8.088   7.795 -0.1729 -0.1334  0.6341
  177TYR    HB1 2442  10.799   8.062   7.888  0.1290 -0.5152  0.6947
  177TYR    HB2 2443  10.890   7.991   7.765 -2.1792 -2.0069  3.6045
  177TYR     CG 2444  10.760   8.152   7.691  0.1541 -0.2495  0.2737
  177TYR    CD1 2445  10.804   8.174   7.566  0.3023 -0.9855 -0.6999
  177TYR    HD1 2446  10.909   8.152   7.548 -0.3372 -2.6866 -2.5666
  177TYR    CE1 2447  10.717   8.220   7.463  0.0109 -0.3250  0.1055
  177TYR    HE1 2448  10.763   8.257   7.373  1.9001  1.3343  1.6923
  177TYR     CZ 2449  10.584   8.246   7.490  0.5344  0.2677 -0.4367
  177TYR     OH 2450  10.496   8.277   7.393 -0.3080 -0.1673  0.1424
  177TYR     HH 2451  10.403   8.277   7.421 -0.5287  2.8288 -0.4333
  177TYR    CE2 2452  10.533   8.218   7.617  0.1682  0.7580  0.4589
  177TYR    HE2 2453  10.428   8.224   7.640 -0.1674 -0.2613 -0.7746
  177TYR    CD2 2454  10.618   8.172   7.718 -0.3230  0.2842  0.2331
  177TYR    HD2 2455  10.583   8.149   7.818  0.4913 -0.4498  0.3578
  177TYR      C 2456  10.903   8.322   7.905 -0.4155 -0.0746  0.3122
  177TYR      O 2457  10.807   8.329   7.983  0.7633 -0.0267  0.6328
  178SER      N 2458  10.979   8.429   7.890  0.3767  0.3502 -0.8513
  178SER      H 2459  11.051   8.427   7.819 -0.3434 -1.0513 -1.5689
  178SER     CA 2460  10.981   8.549   7.975  0.3449 -0.2561  0.0820
  178SER     HA 2461  10.885   8.542   8.025  0.5203  1.8033  0.7515
  178SER     CB 2462  11.094   8.542   8.079 -0.3341 -0.4904  0.0449
  178SER    HB1 2463  11.075   8.456   8.144 -1.2783 -1.5492 -1.6002
  178SER    HB2 2464  11.101   8.622   8.153  1.9203 -1.8756  1.3953
  178SER     OG 2465  11.216   8.525   8.021  0.0744 -0.2829  0.7525
  178SER     HG 2466  11.280   8.492   8.084  0.6619  0.9547  0.8059
  178SER      C 2467  10.978   8.678   7.892  0.3692  0.2469 -0.4803
  178SER      O 2468  11.084   8.743   7.878 -0.4184  0.0247  0.0931
  179PRO      N 2469  10.858   8.731   7.845 -0.2233  0.1736  0.0528
  179PRO     CD 2470  10.719   8.686   7.873 -0.7888  0.5114 -0.3130
  179PRO    HD1 2471  10.685   8.745   7.959 -1.3130 -0.5449  0.2060
  179PRO    HD2 2472  10.718   8.579   7.890 -2.7058  0.7471  1.2731
  179PRO     CG 2473  10.641   8.724   7.755 -0.1277  0.3011  0.2096
  179PRO    HG1 2474  10.535   8.735   7.777 -1.0283 -1.0180 -3.1409
  179PRO    HG2 2475  10.653   8.646   7.680 -1.8535  0.1446  0.0944
  179PRO     CB 2476  10.705   8.859   7.715 -0.5551  0.0353 -0.4660
  179PRO    HB1 2477  10.652   8.941   7.762 -0.8895  1.4462 -3.1971
  179PRO    HB2 2478  10.697   8.880   7.608  1.2743  0.2708 -0.5635
  179PRO     CA 2479  10.852   8.848   7.755 -0.1616  0.3382 -0.3875
  179PRO     HA 2480  10.912   8.825   7.666 -1.4398 -1.2854 -0.8511
  179PRO      C 2481  10.901   8.974   7.831 -0.2337  0.1797  0.1198
  179PRO      O 2482  10.827   9.033   7.906  0.8233  0.4312 -0.5744
  180THR      N 2483  11.026   9.027   7.815 -0.1211  0.0680 -0.2038
  180THR      H 2484  11.088   8.977   7.754  0.6676  0.7352  0.0478
  180THR     CA 2485  11.081   9.139   7.895  0.2810 -0.5734 -0.3159
  180THR     HA 2486  11.068   9.118   8.001  1.5954 -0.3549 -0.1006
  180THR     CB 2487  11.228   9.166   7.895 -0.0678 -0.8942  0.3705
  180THR     HB 2488  11.255   9.231   7.812 -0.8587 -2.1256 -0.8655
  180THR    CG2 2489  11.299   9.230   8.020  0.3505  0.6400  0.1900
  180THR   HG21 2490  11.251   9.323   8.049  1.8986  1.7291 -0.7424
  180THR   HG22 2491  11.300   9.162   8.106 -2.3924 -0.6901 -0.7549
  180THR   HG23 2492  11.402   9.255   7.997 -0.1150  3.0438  0.6218
  180THR    OG1 2493  11.289   9.044   7.873  0.3446  0.2572 -0.6483
  180THR    HG1 2494  11.298   8.993   7.954  0.9735  0.3111 -0.6863
  180THR      C 2495  11.013   9.272   7.870 -0.2627  0.3319  0.1652
  180THR      O 2496  11.030   9.362   7.955 -0.4384  0.4251  0.0084
  181SER      N 2497  10.942   9.281   7.756  0.0602 -0.0711 -0.0935
  181SER      H 2498  10.943   9.203   7.692 -0.8754 -1.4747  1.5505
  181SER     CA 2499  10.879   9.402   7.700  0.2767 -1.0065  0.2797
  181SER     HA 2500  10.858   9.481   7.772 -1.9543 -0.2120 -1.1971
  181SER     CB 2501  10.967   9.463   7.588  0.1256  0.0480  0.6659
  181SER    HB1 2502  10.924   9.552   7.542  0.8225 -1.8107 -3.8382
  181SER    HB2 2503  10.985   9.392   7.507 -0.9766  0.0646  0.3922
  181SER     OG 2504  11.094   9.513   7.630  0.2081  0.2423 -0.8973
  181SER     HG 2505  11.111   9.582   7.566 -0.0530  2.0105  0.8683
  181SER      C 2506  10.737   9.370   7.640  0.2597  0.0207 -0.2566
  181SER      O 2507  10.727   9.342   7.519  0.3294  0.6439  0.4649
  182PRO      N 2508  10.634   9.358   7.727 -0.3485 -0.2757 -0.1345
  182PRO     CD 2509  10.645   9.380   7.876  0.3709 -0.2565  0.2239
  182PRO    HD1 2510  10.635   9.486   7.896 -2.6219 -0.9831  2.9143
  182PRO    HD2 2511  10.736   9.345   7.926 -0.7300  2.2353  4.2134
  182PRO     CG 2512  10.518   9.311   7.929  0.3447 -0.0748  0.4179
  182PRO    HG1 2513  10.436   9.383   7.937 -0.3897 -0.7072 -1.4358
  182PRO    HG2 2514  10.527   9.269   8.030 -1.2930  1.3655  1.1863
  182PRO     CB 2515  10.481   9.201   7.838 -0.2943 -0.1491 -0.2722
  182PRO    HB1 2516  10.376   9.177   7.859 -0.9104  0.3792 -2.5716
  182PRO    HB2 2517  10.546   9.115   7.842  0.7087  0.7107  2.4351
  182PRO     CA 2518  10.513   9.277   7.700 -0.4911 -0.9341 -0.7599
  182PRO     HA 2519  10.542   9.209   7.620  0.8316 -0.8250 -0.3812
  182PRO      C 2520  10.396   9.366   7.646  0.1446  0.2718  0.1592
  182PRO      O 2521  10.284   9.336   7.676  0.7807 -0.1707 -0.2019
  183ASN      N 2522  10.419   9.464   7.563  0.0969 -0.3972 -0.3121
  183ASN      H 2523  10.516   9.488   7.546 -0.4421  1.6057 -0.6823
  183ASN     CA 2524  10.315   9.540   7.486 -0.0491  0.4462 -0.7879
  183ASN     HA 2525  10.223   9.483   7.473 -0.6083  0.5047  2.4794
  183ASN     CB 2526  10.278   9.668   7.569 -0.4430  0.0635 -0.9052
  183ASN    HB1 2527  10.364   9.733   7.584 -0.6486  0.1922 -0.3045
  183ASN    HB2 2528  10.237   9.640   7.665  0.9918 -1.4905 -0.7217
  183ASN     CG 2529  10.167   9.748   7.505 -0.9250  0.3052 -0.8644
  183ASN    OD1 2530  10.195   9.849   7.443  0.0251  0.0682 -0.5631
  183ASN    ND2 2531  10.044   9.706   7.509 -0.1216 -0.3422  0.1802
  183ASN   HD21 2532  10.039   9.605   7.512  0.8429 -0.4058 -0.1790
  183ASN   HD22 2533   9.974   9.769   7.473 -0.8746  0.5211  3.0555
  183ASN      C 2534  10.371   9.589   7.354  0.1690  0.1416 -0.1827
  183ASN      O 2535  10.295   9.575   7.259  0.0611  0.3815 -0.3242
  184TYR      N 2536  10.491   9.648   7.350 -0.6988  0.1516 -0.3207
  184TYR      H 2537  10.530   9.659   7.443 -0.8942 -3.2436  0.2157
  184TYR     CA 2538  10.550   9.716   7.232 -0.3027  0.4536  0.0710
  184TYR     HA 2539  10.632   9.779   7.265 -1.3113  1.4851  0.6478
  184TYR     CB 2540  10.605   9.612   7.132  0.0123 -0.6676 -0.9023
  184TYR    HB1 2541  10.655   9.660   7.048 -1.7680  0.1736 -1.5119
  184TYR    HB2 2542  10.517   9.567   7.087 -0.9892  0.5748 -0.2416
  184TYR     CG 2543  10.697   9.501   7.184  0.1559  0.3788 -0.4242
  184TYR    CD1 2544  10.638   9.377   7.212  0.0967 -0.2246 -0.4035
  184TYR    HD1 2545  10.530   9.368   7.215  0.2287 -1.6141  0.5570
  184TYR    CE1 2546  10.716   9.264   7.229 -0.1877 -0.1388 -0.0611
  184TYR    HE1 2547  10.675   9.169   7.258 -3.7983  0.7319 -2.0277
  184TYR     CZ 2548  10.858   9.277   7.227 -0.4851  0.3883  0.7630
  184TYR     OH 2549  10.941   9.172   7.254  0.0068  0.0966  0.3650
  184TYR     HH 2550  10.894   9.089   7.253 -2.0135  1.2096 -1.1364
  184TYR    CE2 2551  10.917   9.402   7.198 -0.1073 -0.4303 -0.3019
  184TYR    HE2 2552  11.024   9.416   7.201 -0.0421 -0.7727 -1.0028
  184TYR    CD2 2553  10.838   9.510   7.167 -0.2873 -0.4374  0.3577
  184TYR    HD2 2554  10.887   9.600   7.133  0.6515  0.0131  2.7883
  184TYR      C 2555  10.453   9.805   7.160 -0.1294  0.4740 -0.2420
  184TYR      O 2556  10.482   9.827   7.043 -0.3159 -0.1761  0.3974
  185THR      N 2557  10.352   9.872   7.219 -0.2087 -0.6681  0.0147
  185THR      H 2558  10.333   9.864   7.318 -1.0756  1.1941  0.0162
  185THR     CA 2559  10.289   9.990   7.152 -0.1098 -0.5402 -0.2452
  185THR     HA 2560  10.362  10.040   7.090  1.2771 -0.2940  1.5441
  185THR     CB 2561  10.168   9.939   7.072 -0.0125 -0.7902  0.8141
  185THR     HB 2562  10.193   9.848   7.016 -0.2198 -1.2370  1.4319
  185THR    CG2 2563  10.055   9.875   7.146 -0.2857 -0.1816 -0.4953
  185THR   HG21 2564   9.971   9.852   7.080 -0.2668 -3.0016  0.4162
  185THR   HG22 2565  10.103   9.789   7.190 -1.5744 -0.3168  0.6716
  185THR   HG23 2566  10.024   9.937   7.230  3.3711 -0.3275  1.0328
  185THR    OG1 2567  10.117  10.035   6.975 -0.0662 -0.2748  0.0216
  185THR    HG1 2568  10.103  10.120   7.017  1.1575 -0.4068  0.7324
  185THR      C 2569  10.243  10.102   7.249 -0.2312  0.2274  0.8137
  185THR      O 2570  10.138  10.164   7.230 -0.9188 -0.1791  0.7074
  186PRO      N 2571  10.332  10.144   7.344 -0.4386 -0.0434  0.5793
  186PRO     CD 2572  10.447  10.069   7.402 -0.1708 -0.0720  0.7906
  186PRO    HD1 2573  10.529  10.058   7.332 -1.4663  0.0673 -0.7847
  186PRO    HD2 2574  10.418   9.970   7.436  0.6196 -0.1535  1.2318
  186PRO     CG 2575  10.509  10.159   7.510  0.5434  0.6319  0.2160
  186PRO    HG1 2576  10.593  10.222   7.480  0.2729  2.3390  2.9441
  186PRO    HG2 2577  10.542  10.088   7.585 -0.6209  0.5680  0.6759
  186PRO     CB 2578  10.382  10.237   7.565  0.2347  0.9922 -0.9017
  186PRO    HB1 2579  10.407  10.328   7.618  0.9961  2.2246 -3.2968
  186PRO    HB2 2580  10.325  10.169   7.629 -1.4063  2.5393 -0.6685
  186PRO     CA 2581  10.296  10.255   7.436 -0.2240 -0.9893  0.1837
  186PRO     HA 2582  10.193  10.250   7.472 -0.6732  3.4585 -0.2659
  186PRO      C 2583  10.316  10.396   7.364  0.1178 -0.2953  0.1187
  186PRO      O 2584  10.393  10.478   7.415 -0.6421  0.1351 -0.5076
  187THR      N 2585  10.259  10.413   7.250 -0.0153  0.0146  0.2524
  187THR      H 2586  10.188  10.348   7.218 -0.8918  0.7723  0.6202
  187THR     CA 2587  10.250  10.546   7.183  0.5377  0.1373 -0.8411
  187THR     HA 2588  10.218  10.625   7.251  0.5425 -0.2341 -0.4036
  187THR     CB 2589  10.382  10.592   7.117 -0.4712 -0.3681  0.3312
  187THR     HB 2590  10.462  10.547   7.176  0.6194  0.5888 -0.3968
  187THR    CG2 2591  10.402  10.554   6.974 -0.3277  0.0004 -0.4148
  187THR   HG21 2592  10.508  10.557   6.952  0.1269  0.1096  1.7238
  187THR   HG22 2593  10.374  10.450   6.957 -0.1318 -0.4992  2.0763
  187THR   HG23 2594  10.346  10.621   6.908 -2.5027 -1.9510 -0.6111
  187THR    OG1 2595  10.387  10.733   7.146  0.1754  0.0464 -0.1537
  187THR    HG1 2596  10.476  10.769   7.140  0.2865 -0.1854  0.0603
  187THR      C 2597  10.133  10.529   7.076  0.5577  0.1635  0.1413
  187THR      O 2598  10.077  10.422   7.068  0.1541 -0.0799 -0.6812
  188SER      N 2599  10.102  10.632   6.990  0.3935 -0.1321  0.1224
  188SER      H 2600  10.147  10.721   7.009  2.1923 -1.0372  0.2228
  188SER     CA 2601  10.036  10.604   6.855 -0.1414 -0.6237 -0.1711
  188SER     HA 2602   9.932  10.579   6.876 -0.8410  1.7568 -0.6776
  188SER     CB 2603  10.035  10.739   6.779  0.9002  0.2910  0.2748
  188SER    HB1 2604   9.968  10.804   6.834  1.2267 -0.8382  2.0512
  188SER    HB2 2605   9.994  10.731   6.679 -0.2596 -0.4410  0.7985
  188SER     OG 2606  10.162  10.797   6.782  0.4404  0.4022  0.0880
  188SER     HG 2607  10.184  10.839   6.866  2.4554 -0.0336 -0.1943
  188SER      C 2608  10.094  10.486   6.764  0.1940 -0.9932  0.0946
  188SER      O 2609  10.188  10.420   6.809 -0.1667 -0.3346  0.2615
  189PRO      N 2610  10.038  10.444   6.650 -0.1572  0.2703  0.7485
  189PRO     CD 2611   9.912  10.497   6.599 -0.1748  0.1651 -0.0498
  189PRO    HD1 2612   9.936  10.578   6.530  1.1639 -0.4660 -0.3449
  189PRO    HD2 2613   9.844  10.549   6.667  1.1138 -0.4142  1.7096
  189PRO     CG 2614   9.842  10.382   6.526 -0.1466  0.2228  0.2011
  189PRO    HG1 2615   9.780  10.415   6.443  0.8350  0.2066 -0.5459
  189PRO    HG2 2616   9.790  10.328   6.605 -0.3110 -0.7997 -0.5909
  189PRO     CB 2617   9.961  10.303   6.473 -0.1901  0.0558 -0.0624
  189PRO    HB1 2618   9.990  10.339   6.374  0.5848 -0.6458 -0.0998
  189PRO    HB2 2619   9.939  10.196   6.472 -1.0125  0.2305 -0.2748
  189PRO     CA 2620  10.081  10.328   6.571 -0.0394  0.6102  0.0988
  189PRO     HA 2621  10.085  10.243   6.639 -2.8525  0.4295  0.0659
  189PRO      C 2622  10.228  10.327   6.507 -1.0819  0.2097 -0.3211
  189PRO      O 2623  10.250  10.281   6.400  0.0445 -0.5323 -0.7631
  190ASN      N 2624  10.327  10.385   6.574  0.2236  0.5049  0.0631
  190ASN      H 2625  10.296  10.420   6.663  1.7045  0.2371  0.6964
  190ASN     CA 2626  10.466  10.400   6.538  0.2136 -0.8738 -0.2311
  190ASN     HA 2627  10.503  10.388   6.436  2.7785  0.2716  0.5228
  190ASN     CB 2628  10.495  10.544   6.556  0.1464 -0.2227  0.3326
  190ASN    HB1 2629  10.478  10.565   6.662 -0.8850 -0.8593  0.2977
  190ASN    HB2 2630  10.427  10.607   6.499 -1.2261 -0.8079  1.2926
  190ASN     CG 2631  10.640  10.586   6.518 -0.3375  0.0473 -0.0104
  190ASN    OD1 2632  10.688  10.547   6.412 -0.4488 -0.1237 -0.0200
  190ASN    ND2 2633  10.721  10.653   6.596  0.4273  0.1772 -0.5431
  190ASN   HD21 2634  10.685  10.689   6.683  1.5783 -2.0081  0.9072
  190ASN   HD22 2635  10.809  10.677   6.552  0.0576  0.1477 -1.3194
  190ASN      C 2636  10.547  10.313   6.627  0.4283 -0.1698 -0.4263
  190ASN      O 2637  10.658  10.273   6.588  0.5439  0.4559  0.4248
  191TYR      N 2638  10.502  10.281   6.751 -0.4924  0.7095 -0.3869
  191TYR      H 2639  10.410  10.311   6.778 -1.3476  0.2052 -2.6033
  191TYR     CA 2640  10.569  10.176   6.830  0.1761 -0.5158 -1.0291
  191TYR     HA 2641  10.674  10.188   6.801  0.8493  2.3818  2.3433
  191TYR     CB 2642  10.550  10.197   6.985 -1.7138  0.0124  0.0816
  191TYR    HB1 2643  10.583  10.106   7.035 -0.2164  0.1245 -0.6935
  191TYR    HB2 2644  10.445  10.218   7.004 -2.4770 -1.0739 -2.6795
  191TYR     CG 2645  10.633  10.308   7.045  0.1820  0.5568  0.6553
  191TYR    CD1 2646  10.711  10.393   6.964 -0.2225 -0.2492 -0.4541
  191TYR    HD1 2647  10.725  10.386   6.857  0.7813 -0.6816 -0.3039
  191TYR    CE1 2648  10.773  10.498   7.031 -0.6337  0.0147 -0.6405
  191TYR    HE1 2649  10.831  10.562   6.966 -1.1272  0.2491 -0.8572
  191TYR     CZ 2650  10.769  10.520   7.174  0.0846 -0.5170  0.7732
  191TYR     OH 2651  10.824  10.627   7.232  0.6786  0.2133  0.1393
  191TYR     HH 2652  10.827  10.608   7.326 -1.5078 -0.1981  0.1501
  191TYR    CE2 2653  10.695  10.428   7.250 -0.1985  1.0079  0.2364
  191TYR    HE2 2654  10.691  10.427   7.357 -0.1056 -2.2344  0.2737
  191TYR    CD2 2655  10.624  10.322   7.182  0.7064  0.2025 -0.2964
  191TYR    HD2 2656  10.557  10.260   7.239  0.9632  1.3878  1.3387
  191TYR      C 2657  10.508  10.040   6.788  0.0889  0.2185  0.0479
  191TYR      O 2658  10.390  10.008   6.802  0.3742 -0.1908 -0.5976
  192SER      N 2659  10.576   9.974   6.698 -0.3375 -0.2372 -0.0661
  192SER      H 2660  10.671  10.006   6.690 -0.0863 -0.6839  1.0640
  192SER     CA 2661  10.519   9.890   6.593 -0.1886 -0.3317  1.3117
  192SER     HA 2662  10.464   9.806   6.636 -3.5782  0.3347 -1.4912
  192SER     CB 2663  10.435   9.969   6.495 -0.2386 -0.1759 -0.2650
  192SER    HB1 2664  10.413   9.912   6.405 -2.2698  0.0232  0.0867
  192SER    HB2 2665  10.494  10.060   6.481  2.2496 -1.5405  1.0765
  192SER     OG 2666  10.299   9.979   6.548  0.4005  0.1264  0.2463
  192SER     HG 2667  10.298   9.972   6.644  0.8593  0.1084  0.2534
  192SER      C 2668  10.637   9.831   6.510  0.6463 -0.1577 -0.3555
  192SER      O 2669  10.745   9.886   6.526  0.6969 -0.2131 -0.4945
  193PRO      N 2670  10.621   9.734   6.420 -0.0105  0.6577 -0.0691
  193PRO     CD 2671  10.503   9.649   6.403  0.2564 -0.0453  0.0185
  193PRO    HD1 2672  10.451   9.698   6.321  1.3441  1.7286  0.3356
  193PRO    HD2 2673  10.447   9.633   6.495  1.0858  0.9374  0.7084
  193PRO     CG 2674  10.560   9.517   6.358  0.0660  0.5137  0.0319
  193PRO    HG1 2675  10.487   9.460   6.301 -2.4404 -0.5019  4.1068
  193PRO    HG2 2676  10.596   9.456   6.441 -1.0696 -2.6509 -1.7082
  193PRO     CB 2677  10.681   9.563   6.270  0.6053  1.2255 -0.4252
  193PRO    HB1 2678  10.652   9.573   6.166 -0.7850 -3.5532 -0.6251
  193PRO    HB2 2679  10.762   9.490   6.274 -0.7016 -0.2754 -0.7605
  193PRO     CA 2680  10.731   9.695   6.327  0.3108 -0.5958 -0.3388
  193PRO     HA 2681  10.819   9.676   6.390 -2.3956 -2.2488  3.1314
  193PRO      C 2682  10.772   9.802   6.219  0.4255 -0.0822 -0.0468
  193PRO      O 2683  10.803   9.774   6.102 -0.0989  0.3368  0.2627
  194THR      N 2684  10.782   9.930   6.256 -0.1689 -0.0895  0.1658
  194THR      H 2685  10.741   9.957   6.345  0.5685  0.6894  0.2688
  194THR     CA 2686  10.849  10.036   6.180  0.0148 -0.5342  0.0243
  194THR     HA 2687  10.823  10.033   6.074 -0.0429  3.3045 -0.1553
  194THR     CB 2688  10.797  10.170   6.235 -0.1851 -0.5869  0.4558
  194THR     HB 2689  10.689  10.162   6.248 -0.4438  0.2208 -1.1823
  194THR    CG2 2690  10.864  10.213   6.371  0.7549  0.0489 -0.3263
  194THR   HG21 2691  10.833  10.142   6.447 -0.2350  0.5163 -0.2812
  194THR   HG22 2692  10.972  10.215   6.373  0.7491  1.5367 -0.7495
  194THR   HG23 2693  10.830  10.311   6.407 -2.1137 -1.4171  1.1598
  194THR    OG1 2694  10.813  10.268   6.142 -0.3000 -0.1921 -0.1849
  194THR    HG1 2695  10.750  10.336   6.166 -1.8069 -1.8394  0.7102
  194THR      C 2696  10.997  10.025   6.180 -0.6209 -0.8972  0.6277
  194THR      O 2697  11.058   9.964   6.267  0.5806  0.3146  0.7611
  195SER      N 2698  11.058  10.083   6.076 -0.2065 -0.5036 -0.1398
  195SER      H 2699  11.001  10.134   6.010  1.2623 -0.6495 -1.5589
  195SER     CA 2700  11.199  10.075   6.057  0.0832 -0.1127 -0.1665
  195SER     HA 2701  11.225   9.971   6.074  1.1022  0.2676  0.5905
  195SER     CB 2702  11.226  10.090   5.907  0.9121  0.9694  0.4784
  195SER    HB1 2703  11.166  10.022   5.847 -0.9166  1.3723  1.7881
  195SER    HB2 2704  11.330  10.061   5.892  0.6503  0.2066  0.1327
  195SER     OG 2705  11.208  10.220   5.860  0.4294  0.3125 -0.0459
  195SER     HG 2706  11.220  10.223   5.765 -2.2490  1.4702 -0.3896
  195SER      C 2707  11.292  10.158   6.149 -0.3848 -0.3862  0.0824
  195SER      O 2708  11.398  10.103   6.172 -0.0149 -0.1236  0.0723
  196PRO      N 2709  11.256  10.270   6.218  0.0981  0.9532 -0.0773
  196PRO     CD 2710  11.140  10.355   6.184 -0.3116 -0.8123 -0.4754
  196PRO    HD1 2711  11.050  10.298   6.203 -0.4674 -1.4805 -3.0926
  196PRO    HD2 2712  11.143  10.369   6.076 -0.7405  1.6691 -0.1925
  196PRO     CG 2713  11.153  10.494   6.259  0.0501 -0.3808  1.0327
  196PRO    HG1 2714  11.102  10.498   6.355 -2.0797 -0.2249 -0.0694
  196PRO    HG2 2715  11.138  10.584   6.199  1.2306  0.1225  1.4823
  196PRO     CB 2716  11.301  10.482   6.289 -0.6611 -0.2577 -0.6172
  196PRO    HB1 2717  11.334  10.556   6.362  0.1340  0.6299 -1.8516
  196PRO    HB2 2718  11.349  10.520   6.198  0.8547 -1.3808 -0.3033
  196PRO     CA 2719  11.334  10.336   6.320 -0.1518 -0.2548 -0.2919
  196PRO     HA 2720  11.443  10.328   6.313 -0.0316  1.4117 -0.5192
  196PRO      C 2721  11.287  10.294   6.466  0.5379 -0.2981  0.5389
  196PRO      O 2722  11.288  10.372   6.556  0.0920  0.8308 -0.0739
  197SER      N 2723  11.239  10.174   6.484 -0.2163 -0.8887  0.6528
  197SER      H 2724  11.229  10.109   6.407  1.5506 -0.2713 -0.1190
  197SER     CA 2725  11.193  10.124   6.615  0.1382  0.5377 -0.2959
  197SER     HA 2726  11.144  10.210   6.660  1.8422  0.4345  1.8380
  197SER     CB 2727  11.101  10.005   6.587 -0.3079  0.3229 -0.0274
  197SER    HB1 2728  11.153   9.913   6.561 -1.5397 -0.3902 -0.0113
  197SER    HB2 2729  11.040  10.026   6.499 -1.3483 -1.8027  0.1439
  197SER     OG 2730  11.017   9.987   6.694 -0.1615  0.8580 -0.0320
  197SER     HG 2731  10.944   9.928   6.675  0.8555 -0.4890  0.1811
  197SER      C 2732  11.314  10.091   6.698 -0.0441  1.0697  0.3783
  197SER      O 2733  11.432  10.112   6.657  0.3574 -0.2651 -0.5634
  198TYR      N 2734  11.297  10.020   6.813  0.5084  0.1089  0.0418
  198TYR      H 2735  11.201  10.004   6.841  0.3192  2.9335  1.1681
  198TYR     CA 2736  11.411   9.976   6.899 -0.6567 -0.7428 -0.0502
  198TYR     HA 2737  11.488  10.052   6.886 -3.2525  1.9143 -0.4946
  198TYR     CB 2738  11.382   9.991   7.047  0.5499  0.0793 -0.2109
  198TYR    HB1 2739  11.309   9.916   7.077  1.1936 -0.3697  0.2374
  198TYR    HB2 2740  11.336  10.089   7.061  0.5686  0.0869 -0.2121
  198TYR     CG 2741  11.499   9.982   7.138  0.1600 -0.1190 -0.2434
  198TYR    CD1 2742  11.612  10.069   7.124  0.3632 -0.0757  0.2361
  198TYR    HD1 2743  11.624  10.129   7.035 -0.6501 -0.5460 -0.2369
  198TYR    CE1 2744  11.708  10.070   7.224  0.8075  0.9509 -1.0545
  198TYR    HE1 2745  11.800  10.125   7.208  1.6004 -0.4632 -1.4161
  198TYR     CZ 2746  11.694   9.981   7.336  0.4263  0.6284 -0.0667
  198TYR     OH 2747  11.791   9.985   7.425  0.5220  0.5123 -0.0925
  198TYR     HH 2748  11.764   9.939   7.505  1.5889 -0.6536 -0.3834
  198TYR    CE2 2749  11.577   9.906   7.356 -0.6704  0.2691 -0.5411
  198TYR    HE2 2750  11.567   9.843   7.444  1.7956 -0.4425 -0.7351
  198TYR    CD2 2751  11.479   9.905   7.251  0.6647 -0.7507 -0.1462
  198TYR    HD2 2752  11.387   9.849   7.253 -0.8245  1.6269 -0.4174
  198TYR      C 2753  11.476   9.847   6.850  0.8311  0.3342 -0.0101
  198TYR      O 2754  11.494   9.749   6.926 -0.0419 -0.3500  0.3243
  199SER      N 2755  11.530   9.860   6.727 -0.8003 -0.3979  0.3082
  199SER      H 2756  11.515   9.945   6.674  0.7856 -1.0595 -1.2604
  199SER     CA 2757  11.636   9.769   6.676  0.0006  0.7673  0.8320
  199SER     HA 2758  11.663   9.699   6.755 -0.7151 -0.1659  0.2664
  199SER     CB 2759  11.605   9.677   6.557  0.5373  0.2171  0.0120
  199SER    HB1 2760  11.700   9.640   6.520 -0.0988 -0.1903 -1.2349
  199SER    HB2 2761  11.554   9.732   6.478  2.0627 -0.4660 -1.4842
  199SER     OG 2762  11.505   9.586   6.601  0.1374 -0.2112 -0.2984
  199SER     HG 2763  11.423   9.635   6.611 -0.3344 -1.2440  0.9540
  199SER      C 2764  11.753   9.861   6.638 -0.4551 -0.0237 -0.5266
  199SER      O 2765  11.860   9.834   6.686  0.0826  1.6664  0.2219
  200PRO      N 2766  11.731   9.969   6.555  0.2728 -0.0528 -0.8865
  200PRO     CD 2767  11.636   9.973   6.447 -0.3740  0.4292  0.6950
  200PRO    HD1 2768  11.534   9.974   6.485 -0.7361 -1.6414 -0.1816
  200PRO    HD2 2769  11.653   9.893   6.376 -1.7371  0.5136  0.2648
  200PRO     CG 2770  11.660  10.112   6.386  0.4077 -0.0128  0.0569
  200PRO    HG1 2771  11.566  10.155   6.350  0.3875 -0.2884 -0.2276
  200PRO    HG2 2772  11.741  10.114   6.313  1.2587  1.9226  1.0416
  200PRO     CB 2773  11.718  10.197   6.496  0.1694 -0.7103 -0.0005
  200PRO    HB1 2774  11.637  10.235   6.558 -0.0061 -0.9588 -0.0742
  200PRO    HB2 2775  11.773  10.280   6.453 -2.5770  1.5340  0.6898
  200PRO     CA 2776  11.803  10.093   6.573 -0.1954 -0.0452 -0.2328
  200PRO     HA 2777  11.895  10.084   6.515  0.8028  1.7477  1.0203
  200PRO      C 2778  11.824  10.136   6.716  0.0037 -0.0953  0.5309
  200PRO      O 2779  11.775  10.083   6.812  0.0924 -0.6195  0.0990
  201THR      N 2780  11.898  10.247   6.733 -0.3103  0.4713  0.2856
  201THR      H 2781  11.934  10.294   6.652  1.4646 -1.5086 -0.1172
  201THR     CA 2782  11.961  10.288   6.857  0.2110  0.2103 -0.3027
  201THR     HA 2783  12.011  10.198   6.893 -0.9984 -0.3309  0.0337
  201THR     CB 2784  12.075  10.389   6.835 -0.2104  0.0461  0.3547
  201THR     HB 2785  12.032  10.489   6.841 -2.3079 -0.6010 -2.6695
  201THR    CG2 2786  12.199  10.381   6.922 -0.1838 -0.5741 -0.7573
  201THR   HG21 2787  12.184  10.388   7.030 -0.1282  0.1367 -0.7938
  201THR   HG22 2788  12.246  10.286   6.897 -0.8208 -1.2899  0.7227
  201THR   HG23 2789  12.263  10.467   6.900  0.4970 -0.3624  1.9141
  201THR    OG1 2790  12.128  10.369   6.703 -0.0366 -0.2958 -0.0680
  201THR    HG1 2791  12.211  10.324   6.720 -0.3622 -0.8987 -0.0691
  201THR      C 2792  11.872  10.357   6.968 -0.3850 -0.0734 -0.5478
  201THR      O 2793  11.923  10.396   7.075  0.0579  0.2335 -0.2998
  202SER      N 2794  11.741  10.374   6.942  0.6415 -0.6227 -0.1178
  202SER      H 2795  11.707  10.323   6.862 -0.6548  1.0042 -0.6453
  202SER     CA 2796  11.639  10.422   7.044 -0.8091  0.7343 -0.2065
  202SER     HA 2797  11.684  10.400   7.141  0.8625 -0.7470 -1.2785
  202SER     CB 2798  11.629  10.570   7.036  0.3692  0.8105  0.7355
  202SER    HB1 2799  11.575  10.606   6.949 -1.1908 -0.0618  1.3124
  202SER    HB2 2800  11.730  10.607   7.025  0.6151 -0.3901 -1.3676
  202SER     OG 2801  11.563  10.632   7.148  0.1452  0.2045  0.2273
  202SER     HG 2802  11.559  10.722   7.116 -1.1580  0.2713  0.5532
  202SER      C 2803  11.501  10.364   7.025 -0.1307 -0.4936  0.1875
  202SER      O 2804  11.474  10.307   6.912 -0.2340 -0.1543  0.5466
  203PRO      N 2805  11.408  10.379   7.117  0.2034 -0.4931  0.2226
  203PRO     CD 2806  11.437  10.379   7.261 -0.0127  0.0431  0.5757
  203PRO    HD1 2807  11.446  10.479   7.304 -2.5551 -0.5014  2.4560
  203PRO    HD2 2808  11.528  10.320   7.264 -0.6706 -0.9787  0.4949
  203PRO     CG 2809  11.311  10.316   7.321 -0.2420  0.1580 -0.4151
  203PRO    HG1 2810  11.299  10.328   7.429 -0.4125  1.1353 -0.5400
  203PRO    HG2 2811  11.298  10.211   7.295  1.1875 -0.1380 -0.0047
  203PRO     CB 2812  11.202  10.383   7.239 -0.2003 -0.0192  1.0132
  203PRO    HB1 2813  11.188  10.485   7.274  1.7595  1.5140 -2.4945
  203PRO    HB2 2814  11.109  10.326   7.246 -0.2959  0.2437  2.0185
  203PRO     CA 2815  11.263  10.380   7.098  0.0968  0.3777 -0.1676
  203PRO     HA 2816  11.234  10.290   7.043  1.6896 -0.0767 -0.3160
  203PRO      C 2817  11.211  10.507   7.013  0.0361  0.5402 -0.0916
  203PRO      O 2818  11.097  10.553   7.024 -0.1326  0.2710  0.4814
  204SER      N 2819  11.298  10.569   6.932 -0.6078 -0.4207  0.7586
  204SER      H 2820  11.392  10.534   6.927  0.1842  1.5603  1.5548
  204SER     CA 2821  11.281  10.698   6.862  0.0977 -0.3860 -0.2858
  204SER     HA 2822  11.383  10.716   6.829 -0.8224  2.4035 -1.8020
  204SER     CB 2823  11.200  10.683   6.735 -0.2163  0.0966 -0.2924
  204SER    HB1 2824  11.265  10.619   6.675  2.5645  1.6156  1.0306
  204SER    HB2 2825  11.199  10.777   6.679 -2.3918  1.0853  1.3375
  204SER     OG 2826  11.064  10.651   6.763 -0.4058 -0.1275 -0.1119
  204SER     HG 2827  11.052  10.587   6.834  0.6677 -1.2385 -0.9118
  204SER      C 2828  11.243  10.819   6.943 -0.5616  1.0344  0.1695
  204SER      O 2829  11.246  10.926   6.890  0.0177 -0.4834 -0.0084
  205TYR      N 2830  11.208  10.812   7.071  0.4858 -0.1297 -0.0353
  205TYR      H 2831  11.200  10.725   7.121 -0.5703 -0.7470 -1.2665
  205TYR     CA 2832  11.165  10.925   7.149 -0.2148  0.5466  0.0791
  205TYR     HA 2833  11.150  11.016   7.090  2.1001 -1.1301 -3.2595
  205TYR     CB 2834  11.022  10.891   7.200  0.4171  0.5539  0.3508
  205TYR    HB1 2835  11.024  10.814   7.278  0.8569  0.0843 -0.1223
  205TYR    HB2 2836  10.968  10.847   7.116  0.0103  0.4211  0.6765
  205TYR     CG 2837  10.942  11.014   7.237 -0.4610  0.2273  0.4044
  205TYR    CD1 2838  10.948  11.079   7.362  0.7700  0.0072  0.1768
  205TYR    HD1 2839  11.007  11.040   7.444 -1.0673 -1.1975  0.9592
  205TYR    CE1 2840  10.876  11.199   7.380 -0.2892 -0.4608  0.2828
  205TYR    HE1 2841  10.877  11.247   7.477 -0.3461  2.0614 -0.9400
  205TYR     CZ 2842  10.805  11.266   7.278  0.3531  0.3979  0.0648
  205TYR     OH 2843  10.732  11.381   7.301 -0.0599 -0.2074  0.1799
  205TYR     HH 2844  10.707  11.424   7.220  2.9902  0.3177 -0.5649
  205TYR    CE2 2845  10.790  11.193   7.161 -0.5856 -0.5480 -0.3073
  205TYR    HE2 2846  10.720  11.229   7.087 -0.7005  0.7614  0.4292
  205TYR    CD2 2847  10.861  11.073   7.135 -0.8825 -0.2685 -0.1946
  205TYR    HD2 2848  10.858  11.028   7.037 -2.9503  0.8287 -0.6693
  205TYR      C 2849  11.257  10.957   7.274  0.1313 -0.0120  0.6054
  205TYR      O 2850  11.258  11.072   7.322  0.4239  0.2470 -0.2263
  206SER      N 2851  11.337  10.857   7.319 -0.2767 -0.2486 -0.2211
  206SER      H 2852  11.342  10.768   7.271  1.0645  1.8159 -4.1443
  206SER     CA 2853  11.426  10.882   7.435 -0.7983 -0.1503 -0.3965
  206SER     HA 2854  11.364  10.930   7.511 -0.5735 -1.1176  0.4090
  206SER     CB 2855  11.482  10.759   7.510  0.0200 -0.5795  0.5577
  206SER    HB1 2856  11.510  10.797   7.608  0.7851 -0.7454  0.4101
  206SER    HB2 2857  11.572  10.721   7.461  0.2326 -0.4435  0.8435
  206SER     OG 2858  11.391  10.652   7.520  0.4800 -0.2559 -0.1092
  206SER     HG 2859  11.419  10.593   7.589 -0.7033  0.7264  1.2476
  206SER      C 2860  11.534  10.975   7.394  0.1824 -0.0600 -0.4718
  206SER      O 2861  11.625  10.941   7.318  0.4252  0.4888  0.4998
  207PRO      N 2862  11.528  11.097   7.451 -0.6171  0.1011 -0.1592
  207PRO     CD 2863  11.554  11.107   7.590 -0.2912 -0.4390  0.1074
  207PRO    HD1 2864  11.553  11.015   7.649 -0.9070  0.2781  1.2311
  207PRO    HD2 2865  11.485  11.182   7.628 -0.7314 -0.1657 -1.2019
  207PRO     CG 2866  11.700  11.169   7.603  0.3532  0.2408  1.1807
  207PRO    HG1 2867  11.775  11.099   7.639 -0.3666 -1.5588 -0.6880
  207PRO    HG2 2868  11.699  11.261   7.662 -2.3467  0.6023  0.6736
  207PRO     CB 2869  11.750  11.203   7.455  0.8603  0.0048  1.7282
  207PRO    HB1 2870  11.800  11.113   7.419 -0.5621 -0.7890  1.6862
  207PRO    HB2 2871  11.808  11.295   7.446  1.7061 -0.7548 -1.3179
  207PRO     CA 2872  11.608  11.211   7.394  0.1215  0.7665  0.4614
  207PRO     HA 2873  11.555  11.301   7.424 -1.8032 -0.4108  0.6037
  207PRO      C 2874  11.604  11.215   7.235  0.4503 -0.0439  0.2701
  207PRO      O 2875  11.700  11.253   7.168  0.2649 -0.2919  0.0766
  208THR      N 2876  11.490  11.178   7.179 -0.6687  0.3561  0.0031
  208THR      H 2877  11.421  11.150   7.248 -0.9382  0.6189 -0.1561
  208THR     CA 2878  11.477  11.106   7.043  0.2887  0.5755 -0.1151
  208THR     HA 2879  11.377  11.064   7.043  0.2545  0.5706 -2.7242
  208THR     CB 2880  11.478  11.199   6.919 -0.4569 -0.1233 -0.3091
  208THR     HB 2881  11.478  11.144   6.825  0.3635 -1.5107  0.5046
  208THR    CG2 2882  11.346  11.270   6.916  0.0451  0.2960  0.9569
  208THR   HG21 2883  11.337  11.350   6.990  0.8817  0.9559  0.3606
  208THR   HG22 2884  11.335  11.316   6.818  2.9832  0.3216  0.5728
  208THR   HG23 2885  11.269  11.197   6.939  1.9334 -2.0851  0.0036
  208THR    OG1 2886  11.585  11.290   6.921  0.4124  0.0954  0.7961
  208THR    HG1 2887  11.632  11.291   7.005  0.1472  0.9535  0.9414
  208THR      C 2888  11.569  10.984   7.019 -0.3756  0.3619  0.4078
  208THR      O 2889  11.527  10.873   7.056 -0.0763 -0.0312 -0.2481
  209SER      N 2890  11.687  11.010   6.959 -0.6427  0.3186 -0.1542
  209SER      H 2891  11.727  11.102   6.972  0.5186  0.0065 -1.3426
  209SER     CA 2892  11.769  10.908   6.894  0.1612 -0.1582 -1.1557
  209SER     HA 2893  11.774  10.823   6.962 -0.2641 -0.3470 -1.3655
  209SER     CB 2894  11.714  10.852   6.762  0.0410 -0.2084 -0.3595
  209SER    HB1 2895  11.796  10.804   6.709  2.4308  1.7715  1.4244
  209SER    HB2 2896  11.681  10.929   6.693  3.6103  1.6176 -0.1130
  209SER     OG 2897  11.610  10.762   6.783 -0.5106  0.2136  0.3614
  209SER     HG 2898  11.549  10.770   6.709  0.2379 -1.6457 -0.4764
  209SER      C 2899  11.912  10.970   6.859 -0.5501 -0.4591 -0.5268
  209SER      O 2900  11.919  11.097   6.875  0.5224 -0.3580  0.3256
  210PRO      N 2901  12.011  10.904   6.803  0.6227  0.3162 -0.8228
  210PRO     CD 2902  12.034  10.756   6.809 -0.3024  0.2420 -0.5272
  210PRO    HD1 2903  11.972  10.697   6.743  0.6548 -2.0829  0.5745
  210PRO    HD2 2904  12.038  10.724   6.914 -0.2694  3.6008  0.5562
  210PRO     CG 2905  12.172  10.735   6.755  0.2669 -0.1072  0.6659
  210PRO    HG1 2906  12.183  10.643   6.698 -2.6462 -0.7864  1.1113
  210PRO    HG2 2907  12.245  10.751   6.834 -0.5038  0.5107  1.2681
  210PRO     CB 2908  12.182  10.853   6.655 -0.3245  0.0294 -0.1425
  210PRO    HB1 2909  12.138  10.824   6.560 -0.1780  0.7273 -0.4271
  210PRO    HB2 2910  12.289  10.870   6.642 -0.1066  0.1310  1.6463
  210PRO     CA 2911  12.103  10.971   6.712  0.4688  0.4236 -0.7469
  210PRO     HA 2912  12.173  11.041   6.759 -0.2583  1.1966 -0.7982
  210PRO      C 2913  12.032  11.035   6.594  0.6870 -0.6596 -0.1706
  210PRO      O 2914  11.918  10.995   6.554  0.6593 -0.7276 -0.0258
  211SER      N 2915  12.094  11.133   6.523 -0.4689 -0.4187 -0.1343
  211SER      H 2916  12.181  11.168   6.561 -0.6367 -0.9919  0.8068
  211SER     CA 2917  12.025  11.201   6.410 -0.5244 -0.4151  0.6932
  211SER     HA 2918  11.923  11.230   6.436 -0.1868  2.5564 -1.1696
  211SER     CB 2919  12.102  11.328   6.370 -0.6481  1.1782  0.2569
  211SER    HB1 2920  12.103  11.391   6.459 -0.7574 -0.9668  1.8153
  211SER    HB2 2921  12.047  11.382   6.292 -2.9557 -0.9236  0.3774
  211SER     OG 2922  12.237  11.289   6.330  0.1316  0.2150 -0.3927
  211SER     HG 2923  12.294  11.366   6.323  0.5767  0.0771  1.3945
  211SER      C 2924  12.006  11.112   6.293 -0.2189 -0.7431 -0.1552
  211SER      O 2925  11.931  11.143   6.201 -0.5200  0.6401  0.2954
  212TYR      N 2926  12.079  11.003   6.289 -0.2100  0.8150  0.0428
  212TYR      H 2927  12.152  10.997   6.358  0.6094 -0.1470 -0.9072
  212TYR     CA 2928  12.095  10.904   6.179  0.5391 -0.0394  0.3720
  212TYR     HA 2929  12.174  10.833   6.204  0.9810 -0.0834 -1.0914
  212TYR     CB 2930  11.973  10.811   6.165  0.1342  0.4491  0.1670
  212TYR    HB1 2931  11.984  10.733   6.089 -2.5524 -1.6240  1.8027
  212TYR    HB2 2932  11.888  10.866   6.124  0.0122 -0.1830 -0.4417
  212TYR     CG 2933  11.915  10.738   6.290 -0.3216 -0.2025 -0.5562
  212TYR    CD1 2934  12.002  10.664   6.367 -0.2533 -0.2620  0.2267
  212TYR    HD1 2935  12.107  10.671   6.345 -0.2400 -1.8828 -0.3201
  212TYR    CE1 2936  11.954  10.585   6.474 -0.5523  0.4563  0.1499
  212TYR    HE1 2937  12.024  10.523   6.527 -1.0683 -0.2314  0.0323
  212TYR     CZ 2938  11.819  10.596   6.524 -0.3271 -0.1228  0.8607
  212TYR     OH 2939  11.761  10.531   6.627  0.3696  0.1098 -0.2967
  212TYR     HH 2940  11.667  10.547   6.628  0.6347  1.7091  1.5833
  212TYR    CE2 2941  11.728  10.671   6.439 -0.0407  0.1097 -0.1609
  212TYR    HE2 2942  11.621  10.680   6.453 -0.1550 -0.2750 -0.7721
  212TYR    CD2 2943  11.779  10.743   6.327  0.0849 -0.3671  0.2642
  212TYR    HD2 2944  11.708  10.806   6.275 -1.3893 -0.0201  2.6050
  212TYR      C 2945  12.152  10.962   6.043 -0.3738 -0.7091  0.4601
  212TYR      O 2946  12.246  10.912   5.990 -0.0043  0.0285  0.8445
  213SER      N 2947  12.098  11.073   5.989 -0.2321  0.4169  0.0699
  213SER      H 2948  12.017  11.106   6.040  0.5023  2.3620  0.0274
  213SER     CA 2949  12.148  11.154   5.874 -0.4424 -0.3455  0.4136
  213SER     HA 2950  12.056  11.199   5.836 -0.6403 -0.2235  1.0184
  213SER     CB 2951  12.241  11.262   5.921 -0.8704 -0.0624 -0.6432
  213SER    HB1 2952  12.271  11.338   5.848 -0.7668  0.9193  0.3922
  213SER    HB2 2953  12.330  11.214   5.963 -0.4175  1.2130 -0.0905
  213SER     OG 2954  12.180  11.345   6.023  0.8927  0.5638  0.2493
  213SER     HG 2955  12.241  11.340   6.097  1.3075  0.1887 -0.1201
  213SER      C 2956  12.198  11.065   5.756 -0.1829 -0.9166  1.4753
  213SER      O 2957  12.317  11.065   5.733  0.2100  0.0643 -0.0409
  214PRO      N 2958  12.119  10.971   5.703 -0.0738 -0.1425  0.0608
  214PRO     CD 2959  11.970  10.968   5.714 -0.2166 -0.1414  0.0017
  214PRO    HD1 2960  11.927  11.058   5.670  2.1602  1.3445  0.5947
  214PRO    HD2 2961  11.939  10.960   5.818  1.1671 -1.1872  0.3489
  214PRO     CG 2962  11.940  10.840   5.645 -0.3585  0.0188  0.2577
  214PRO    HG1 2963  11.929  10.872   5.541 -1.0449  1.3371  0.7163
  214PRO    HG2 2964  11.845  10.800   5.680  0.9720 -2.7935  0.7562
  214PRO     CB 2965  12.056  10.748   5.662  0.0029 -0.2540  0.2267
  214PRO    HB1 2966  12.056  10.675   5.581 -0.4749 -0.3971  0.3576
  214PRO    HB2 2967  12.052  10.694   5.757 -2.5778 -1.3868 -0.4758
  214PRO     CA 2968  12.169  10.846   5.649  0.3377 -0.4568  0.1408
  214PRO     HA 2969  12.245  10.796   5.709  1.4119  1.5275  0.4880
  214PRO      C 2970  12.221  10.862   5.504 -0.1039 -0.0263  0.0594
  214PRO      O 2971  12.206  10.773   5.421  0.5552  0.3974 -0.0760
  215SER      N 2972  12.261  10.985   5.471 -0.2358 -0.7866 -0.6043
  215SER      H 2973  12.271  11.052   5.546  0.3911 -1.2666 -0.2581
  215SER     CA 2974  12.305  11.031   5.339 -0.4034  0.0000 -0.1350
  215SER     HA 2975  12.257  10.980   5.255 -0.7484  1.7763 -1.0430
  215SER     CB 2976  12.272  11.175   5.315  0.1010 -0.3127 -0.0149
  215SER    HB1 2977  12.164  11.183   5.305 -0.0030 -0.7751  0.6726
  215SER    HB2 2978  12.327  11.213   5.229 -1.9545 -1.3371 -1.8305
  215SER     OG 2979  12.295  11.250   5.430 -0.0931 -0.1435 -0.0399
  215SER     HG 2980  12.253  11.336   5.417 -0.8849 -0.9665 -3.3354
  215SER      C 2981  12.453  10.996   5.322 -0.0491  0.0158 -0.3347
  215SER      O 2982  12.520  11.041   5.228 -0.4337  0.2393  0.1165
  216SER      N 2983  12.518  10.927   5.417  0.5579  0.9190  0.0164
  216SER      H 2984  12.457  10.871   5.475  0.1627  2.4672  1.1410
  216SER     CA 2985  12.659  10.889   5.415  0.1404 -0.2297 -0.7529
  216SER     HA 2986  12.709  10.948   5.338  0.3446  0.9139  0.2434
  216SER     CB 2987  12.728  10.916   5.553 -1.0201 -0.6066 -0.9752
  216SER    HB1 2988  12.702  11.012   5.599  1.7261 -0.6453  0.7887
  216SER    HB2 2989  12.834  10.900   5.535 -0.7144 -1.1719  1.2039
  216SER     OG 2990  12.692  10.810   5.632 -0.7363 -0.3529 -0.5221
  216SER     HG 2991  12.656  10.845   5.714  0.2710  1.6542 -0.9027
  216SER      C 2992  12.670  10.740   5.375  0.1236  0.4490 -0.3383
  216SER      O 2993  12.569  10.675   5.354 -0.6982 -0.3884  0.2294
  217PRO      N 2994  12.791  10.683   5.359 -0.5001  0.6836  1.0160
  217PRO     CD 2995  12.915  10.743   5.316  0.8291  0.3369 -0.4207
  217PRO    HD1 2996  12.951  10.794   5.405 -0.8825  1.3734 -0.2930
  217PRO    HD2 2997  12.897  10.820   5.241  1.5978  1.1683  0.2382
  217PRO     CG 2998  13.002  10.639   5.256 -0.0024 -0.8480 -0.6969
  217PRO    HG1 2999  13.107  10.661   5.274  0.0977 -0.0410 -2.1891
  217PRO    HG2 3000  12.992  10.639   5.147  1.7895  2.6496 -0.9315
  217PRO     CB 3001  12.960  10.508   5.311  0.2634 -0.0760 -0.7770
  217PRO    HB1 3002  13.009  10.486   5.406 -0.3081 -0.4444 -0.5691
  217PRO    HB2 3003  12.971  10.426   5.240  1.2417 -0.7111  0.0968
  217PRO     CA 3004  12.806  10.537   5.332  0.4768 -0.3449 -1.3654
  217PRO     HA 3005  12.751  10.507   5.243  1.0599  0.8060 -2.1257
  217PRO      C 3006  12.753  10.454   5.453 -0.0454 -0.2014  0.4843
  217PRO      O 3007  12.709  10.344   5.419 -0.8182  0.1629 -0.5072
  218ARG      N 3008  12.749  10.505   5.572  0.1900 -0.1253  0.0468
  218ARG      H 3009  12.801  10.590   5.589 -0.9655  0.5058  0.4555
  218ARG     CA 3010  12.645  10.474   5.674  0.0649  0.3129  0.2777
  218ARG     HA 3011  12.544  10.480   5.634 -0.5449 -0.9012  1.6278
  218ARG     CB 3012  12.673  10.328   5.725 -0.0500  0.0171 -0.3793
  218ARG    HB1 3013  12.619  10.258   5.662  0.7625 -1.0974  0.1398
  218ARG    HB2 3014  12.625  10.310   5.821 -1.1515 -0.6208 -1.0467
  218ARG     CG 3015  12.818  10.284   5.742 -0.2732 -0.1386  0.2412
  218ARG    HG1 3016  12.842  10.293   5.847 -1.8563 -0.5959  0.6586
  218ARG    HG2 3017  12.886  10.346   5.684  0.9588 -0.6694  1.1207
  218ARG     CD 3018  12.849  10.140   5.697  0.0365  0.1797 -0.0086
  218ARG    HD1 3019  12.791  10.070   5.757 -0.0754 -0.1901 -0.5408
  218ARG    HD2 3020  12.958  10.132   5.692 -0.1591 -1.8534 -1.3354
  218ARG     NE 3021  12.800  10.116   5.557  0.3227  0.0400 -0.0769
  218ARG     HE 3022  12.777  10.189   5.492  0.8870  0.5293  0.2718
  218ARG     CZ 3023  12.773   9.998   5.501  0.1689  0.2893 -0.1199
  218ARG    NH1 3024  12.794   9.882   5.564  0.0300 -0.4901 -0.1985
  218ARG   HH11 3025  12.847   9.875   5.650  1.6012 -0.1887 -1.1144
  218ARG   HH12 3026  12.750   9.795   5.536  2.5097 -1.3966 -1.4079
  218ARG    NH2 3027  12.721   9.991   5.382 -0.1840 -0.0631  0.3642
  218ARG   HH21 3028  12.701  10.074   5.329 -1.3357  0.1559  1.1177
  218ARG   HH22 3029  12.732   9.902   5.335  1.7469  0.8781 -0.9870
  218ARG      C 3030  12.649  10.561   5.794  0.2632 -0.7424 -0.5727
  218ARG      O 3031  12.545  10.612   5.836 -0.5658  0.0684 -0.5972
  219TYR      N 3032  12.769  10.575   5.861  0.6693  0.7104 -0.6661
  219TYR      H 3033  12.845  10.524   5.818 -0.2569 -1.7848  0.5988
  219TYR     CA 3034  12.802  10.672   5.973 -0.5241  0.3981 -0.5166
  219TYR     HA 3035  12.894  10.635   6.018  0.2473  1.8114 -0.8974
  219TYR     CB 3036  12.839  10.807   5.914 -0.0024  0.3462 -0.2831
  219TYR    HB1 3037  12.751  10.867   5.889 -0.9649 -0.8379  0.2282
  219TYR    HB2 3038  12.881  10.794   5.814 -1.7605 -3.4343 -0.6127
  219TYR     CG 3039  12.942  10.883   6.000 -0.1131 -0.0571 -0.3675
  219TYR    CD1 3040  13.081  10.886   5.976  0.2388  0.2760  0.3724
  219TYR    HD1 3041  13.131  10.832   5.897  1.0501  0.4674  0.7522
  219TYR    CE1 3042  13.167  10.960   6.056 -0.1074  0.3146 -0.0103
  219TYR    HE1 3043  13.273  10.952   6.038  0.7042  0.1525  4.2610
  219TYR     CZ 3044  13.117  11.027   6.171 -0.6312  0.3342  0.6230
  219TYR     OH 3045  13.201  11.094   6.249  0.2613  0.5686  0.2935
  219TYR     HH 3046  13.150  11.141   6.315 -0.6574 -0.4136  0.2988
  219TYR    CE2 3047  12.981  11.038   6.182  0.2592 -0.2087 -0.0383
  219TYR    HE2 3048  12.944  11.095   6.267  1.5526  0.2131  0.2559
  219TYR    CD2 3049  12.889  10.969   6.097  0.4751  0.8103  0.6031
  219TYR    HD2 3050  12.785  10.997   6.099  0.6082  1.3190  0.4191
  219TYR      C 3051  12.700  10.666   6.081  0.3282 -0.0249  0.0987
  219TYR      O 3052  12.625  10.761   6.098 -0.2486  0.0934 -0.0540
  220THR      N 3053  12.682  10.555   6.147  0.1055  0.2721  0.5613
  220THR      H 3054  12.740  10.478   6.116 -0.4510  0.2391 -0.4140
  220THR     CA 3055  12.576  10.513   6.250  0.1013 -0.0411 -0.7457
  220THR     HA 3056  12.571  10.405   6.253 -3.0468  0.0958  1.6116
  220THR     CB 3057  12.617  10.558   6.396  0.4435 -0.0783  0.1819
  220THR     HB 3058  12.537  10.529   6.464  0.6308 -0.1010  0.3932
  220THR    CG2 3059  12.757  10.501   6.442  0.5343 -0.2321  0.7397
  220THR   HG21 3060  12.772  10.518   6.549  0.4559  1.0278  0.5532
  220THR   HG22 3061  12.766  10.395   6.416  1.0487 -0.2144  0.8585
  220THR   HG23 3062  12.840  10.557   6.399  0.0312  0.1740  0.2873
  220THR    OG1 3063  12.636  10.700   6.397 -0.0798 -0.3942  0.1220
  220THR    HG1 3064  12.561  10.744   6.356 -0.3911 -0.4064  0.6740
  220THR      C 3065  12.432  10.562   6.208  0.8583  0.8039 -0.0465
  220THR      O 3066  12.385  10.663   6.259 -0.3140  0.2051  0.1096
  221PRO      N 3067  12.352  10.485   6.126  0.7453 -0.6408  0.3408
  221PRO     CD 3068  12.408  10.381   6.038  0.4868 -0.6752  0.1788
  221PRO    HD1 3069  12.406  10.285   6.091 -0.4442 -0.9929 -0.4262
  221PRO    HD2 3070  12.513  10.406   6.019  0.7490  0.4022  2.7957
  221PRO     CG 3071  12.316  10.376   5.910  0.1707  0.8713  0.3085
  221PRO    HG1 3072  12.240  10.298   5.919 -1.5229  2.7116  2.4250
  221PRO    HG2 3073  12.363  10.365   5.812 -2.1165 -1.7997 -0.5586
  221PRO     CB 3074  12.242  10.503   5.914  0.3488 -0.1316  0.3265
  221PRO    HB1 3075  12.146  10.502   5.864  1.3811 -1.2700 -1.6898
  221PRO    HB2 3076  12.295  10.583   5.863  0.3818  0.1538  0.8094
  221PRO     CA 3077  12.227  10.532   6.068 -0.0240 -0.8810 -0.5298
  221PRO     HA 3078  12.211  10.638   6.091 -1.4081 -1.5665  1.8361
  221PRO      C 3079  12.097  10.460   6.123  0.3730  0.2653 -0.2522
  221PRO      O 3080  12.099  10.357   6.191 -0.3653  0.3778 -0.7700
  222GLN      N 3081  11.981  10.492   6.062 -0.7562  0.5753  0.9290
  222GLN      H 3082  11.978  10.567   5.994 -1.6164  1.5090  1.9585
  222GLN     CA 3083  11.862  10.403   6.057 -0.0703 -0.6002 -0.2976
  222GLN     HA 3084  11.892  10.312   6.110  2.6010 -0.3037 -1.2423
  222GLN     CB 3085  11.750  10.470   6.139  0.3079 -0.2487 -0.2088
  222GLN    HB1 3086  11.810  10.498   6.226  3.4024 -1.9434 -1.6919
  222GLN    HB2 3087  11.683  10.395   6.181 -1.1420  0.8100 -0.5895
  222GLN     CG 3088  11.653  10.573   6.082 -0.0585  0.5016  0.4605
  222GLN    HG1 3089  11.587  10.603   6.164 -0.3517 -3.6214  1.8454
  222GLN    HG2 3090  11.581  10.523   6.016  0.5564 -0.3638  0.4366
  222GLN     CD 3091  11.711  10.690   5.998  0.1543 -0.2374 -0.2213
  222GLN    OE1 3092  11.812  10.675   5.932 -0.1178  0.0336 -0.8942
  222GLN    NE2 3093  11.654  10.801   5.994  0.2108 -0.5583  0.1691
  222GLN   HE21 3094  11.575  10.824   6.053  0.4027 -0.0868  0.2489
  222GLN   HE22 3095  11.695  10.876   5.940 -3.6183  0.4980 -1.4460
  222GLN      C 3096  11.851  10.364   5.908  1.1794 -0.9378  0.4714
  222GLN      O 3097  11.956  10.331   5.847  0.3072  0.1662 -0.0203
  223SER      N 3098  11.729  10.379   5.849  0.4671 -0.5395  0.3990
  223SER      H 3099  11.648  10.407   5.903  0.2662 -0.7466  0.2050
  223SER     CA 3100  11.709  10.364   5.701 -0.6403  0.6975 -0.6828
  223SER     HA 3101  11.808  10.376   5.657 -0.6414  3.2399 -0.1062
  223SER     CB 3102  11.649  10.227   5.678  0.0981  0.1030  0.4134
  223SER    HB1 3103  11.725  10.151   5.693  0.9047  0.2637 -2.4233
  223SER    HB2 3104  11.624  10.218   5.572  0.7731 -0.2791  0.2829
  223SER     OG 3105  11.538  10.196   5.757  0.3764 -0.2278  0.1654
  223SER     HG 3106  11.471  10.245   5.710  1.9699  0.1578 -1.7226
  223SER      C 3107  11.613  10.476   5.662 -0.4476  0.4196 -0.1226
  223SER      O 3108  11.518  10.495   5.744  0.0732  0.1075 -0.3418
  224PRO      N 3109  11.627  10.555   5.553 -0.1132  0.0024 -0.1813
  224PRO     CD 3110  11.750  10.557   5.474  0.7927  0.6709  0.6653
  224PRO    HD1 3111  11.764  10.456   5.436 -1.8369 -0.2006  1.8502
  224PRO    HD2 3112  11.826  10.597   5.541  0.9776 -1.8895  2.0333
  224PRO     CG 3113  11.729  10.650   5.359  0.3065 -0.4033  0.9066
  224PRO    HG1 3114  11.698  10.601   5.266 -1.3941  0.9163  0.7491
  224PRO    HG2 3115  11.820  10.707   5.339 -1.2450  1.4107 -1.2333
  224PRO     CB 3116  11.619  10.744   5.406  0.6154  0.1410  0.2375
  224PRO    HB1 3117  11.555  10.773   5.323 -0.2304 -0.2445  0.7600
  224PRO    HB2 3118  11.670  10.833   5.445 -0.8955  1.0659  0.1314
  224PRO     CA 3119  11.544  10.672   5.516 -0.7227  0.6244  0.0354
  224PRO     HA 3120  11.536  10.740   5.601 -1.8878  0.8426 -0.2380
  224PRO      C 3121  11.398  10.633   5.479 -0.1648 -0.0469  0.4838
  224PRO      O 3122  11.362  10.512   5.473  0.4975  0.2199 -0.0242
  225THR      N 3123  11.320  10.738   5.452 -0.1044  0.0405  0.2309
  225THR      H 3124  11.354  10.824   5.493  2.0344 -0.3027 -0.7731
  225THR     CA 3125  11.181  10.730   5.401  0.4950  0.1444  0.4861
  225THR     HA 3126  11.141  10.832   5.402 -0.1642 -0.0926 -0.8552
  225THR     CB 3127  11.171  10.689   5.254  0.0255 -0.0849 -0.2949
  225THR     HB 3128  11.067  10.693   5.222 -0.3576 -2.2403  0.5733
  225THR    CG2 3129  11.250  10.775   5.156  0.0731 -0.2509  0.4354
  225THR   HG21 3130  11.357  10.762   5.172  0.4286  0.6403 -1.0391
  225THR   HG22 3131  11.231  10.743   5.053  0.0784  1.7142 -0.2092
  225THR   HG23 3132  11.214  10.877   5.170 -0.1443 -0.1009 -1.0983
  225THR    OG1 3133  11.221  10.553   5.243  0.8860  0.1552 -0.1527
  225THR    HG1 3134  11.173  10.507   5.173  0.0149 -0.1875  0.6491
  225THR      C 3135  11.086  10.657   5.501 -0.4782 -0.2680  0.0061
  225THR      O 3136  11.065  10.710   5.614 -0.6808  0.0161  0.1316
  226TYR      N 3137  11.038  10.538   5.466 -0.1598 -0.5469  0.1337
  226TYR      H 3138  11.085  10.500   5.386  0.3374  0.1355  0.1065
  226TYR     CA 3139  10.919  10.466   5.519  0.1384  0.4918  0.3514
  226TYR     HA 3140  10.908  10.369   5.471 -1.2038  0.8189 -0.0160
  226TYR     CB 3141  10.939  10.433   5.669 -0.1748  0.0008  0.1303
  226TYR    HB1 3142  10.892  10.506   5.734 -1.2208 -0.0150 -0.5987
  226TYR    HB2 3143  11.046  10.440   5.690  0.0635  0.0118 -1.0180
  226TYR     CG 3144  10.890  10.298   5.718 -0.5257  0.3719  0.6370
  226TYR    CD1 3145  10.933  10.179   5.661  0.2590  0.2650 -0.4531
  226TYR    HD1 3146  10.995  10.179   5.572 -1.0361  3.0357 -1.4282
  226TYR    CE1 3147  10.897  10.055   5.704 -0.1143 -0.3876  0.1757
  226TYR    HE1 3148  10.938   9.962   5.667 -2.6252 -1.2311 -0.5799
  226TYR     CZ 3149  10.788  10.046   5.796  0.2814 -0.4301 -0.2687
  226TYR     OH 3150  10.763   9.927   5.843  0.2558 -0.1286  0.2091
  226TYR     HH 3151  10.695   9.930   5.911  3.2399  2.8360  3.2815
  226TYR    CE2 3152  10.732  10.163   5.854 -0.9506 -0.2450  0.0457
  226TYR    HE2 3153  10.656  10.154   5.931 -2.9396  2.9231 -1.4405
  226TYR    CD2 3154  10.791  10.292   5.814  0.4593 -0.5164  0.8880
  226TYR    HD2 3155  10.754  10.375   5.872  0.5449 -0.1020  0.3494
  226TYR      C 3156  10.783  10.534   5.503  0.0713  0.0457  0.4213
  226TYR      O 3157  10.678  10.473   5.470 -0.1247 -0.0011  0.1035
  227THR      N 3158  10.785  10.664   5.519  0.6387  0.3476  0.1538
  227THR      H 3159  10.875  10.697   5.550  1.0179 -1.3744  0.9370
  227THR     CA 3160  10.673  10.761   5.511  0.7044  0.1986 -0.3270
  227THR     HA 3161  10.603  10.723   5.436 -1.5253  2.5957  0.4563
  227THR     CB 3162  10.601  10.771   5.650  0.9732  0.3516 -0.7882
  227THR     HB 3163  10.654  10.832   5.724  0.8952 -1.6135  0.9532
  227THR    CG2 3164  10.455  10.827   5.625  0.5807  0.2448  0.0985
  227THR   HG21 3165  10.415  10.781   5.534 -2.3168  2.1485  0.3280
  227THR   HG22 3166  10.386  10.820   5.709  1.0470 -0.6842  0.4096
  227THR   HG23 3167  10.470  10.932   5.603  1.4634  0.2458  0.7068
  227THR    OG1 3168  10.579  10.645   5.706 -0.1681 -0.2118  0.1305
  227THR    HG1 3169  10.641  10.638   5.779  0.5445 -1.7487 -0.6061
  227THR      C 3170  10.729  10.900   5.470 -0.5172  0.1007 -0.1482
  227THR      O 3171  10.847  10.926   5.491 -0.5995 -0.4334 -0.1069
  228PRO      N 3172  10.647  10.994   5.410  0.6643  0.2130  0.1076
  228PRO     CD 3173  10.534  10.960   5.330 -0.1051  0.0963  0.1223
  228PRO    HD1 3174  10.448  10.970   5.396 -0.1506 -1.9326  0.4146
  228PRO    HD2 3175  10.534  10.862   5.282 -1.6989 -0.6891  1.6805
  228PRO     CG 3176  10.540  11.065   5.219  0.0495  0.7055 -0.5102
  228PRO    HG1 3177  10.442  11.097   5.183 -1.2728 -1.3743  1.0948
  228PRO    HG2 3178  10.587  11.018   5.133  2.8667  0.3483  1.1500
  228PRO     CB 3179  10.619  11.182   5.264 -0.0641 -0.3533  0.3711
  228PRO    HB1 3180  10.560  11.266   5.300 -1.1284 -0.3525 -1.3135
  228PRO    HB2 3181  10.689  11.219   5.188  0.2744  0.3102  0.9924
  228PRO     CA 3182  10.703  11.129   5.374  0.2104 -0.7174  0.1076
  228PRO     HA 3183  10.804  11.121   5.335  0.9188  3.2051  0.9436
  228PRO      C 3184  10.717  11.222   5.491 -0.3482  0.4156 -0.1092
  228PRO      O 3185  10.646  11.217   5.585  0.1566  0.0804 -0.3879
  229SER      N 3186  10.810  11.316   5.483  0.1121  0.5161 -0.1272
  229SER      H 3187  10.881  11.306   5.412 -0.5533  1.6656 -0.9810
  229SER     CA 3188  10.847  11.408   5.594 -0.4830 -0.1633  0.4182
  229SER     HA 3189  10.931  11.465   5.556  0.1822 -3.0606 -2.7227
  229SER     CB 3190  10.739  11.519   5.608  0.0184 -0.4894  0.2708
  229SER    HB1 3191  10.746  11.561   5.508  2.1042  0.9631  1.0009
  229SER    HB2 3192  10.770  11.602   5.671  1.8914 -0.2931 -0.8705
  229SER     OG 3193  10.607  11.474   5.639 -0.5907 -0.4404  0.0852
  229SER     HG 3194  10.601  11.379   5.648 -0.2505 -0.6882 -2.0825
  229SER      C 3195  10.880  11.342   5.731  0.5288 -0.0236  0.1377
  229SER      O 3196  10.839  11.399   5.832  0.0796  0.5246  0.3289
  230SER      N 3197  10.941  11.222   5.733 -0.8946  0.0765  0.2365
  230SER      H 3198  10.949  11.171   5.647  1.7708  0.3605  0.2917
  230SER     CA 3199  10.957  11.140   5.852 -0.1581  0.4309 -0.0954
  230SER     HA 3200  10.874  11.164   5.919  0.6265  1.4656  0.5163
  230SER     CB 3201  10.943  10.991   5.816  0.0122 -0.1693 -0.2441
  230SER    HB1 3202  10.846  10.973   5.769 -0.4751  2.0712 -0.1310
  230SER    HB2 3203  10.955  10.933   5.907  0.9745  1.8905  0.9654
  230SER     OG 3204  11.053  10.950   5.734 -0.3590 -0.3250 -0.2893
  230SER     HG 3205  11.051  10.857   5.710 -0.2977 -0.9986  2.1897
  230SER      C 3206  11.072  11.154   5.952  0.3019  0.7093  0.2191
  230SER      O 3207  11.050  11.105   6.062 -0.5045  0.5599  0.0178
  231PRO      N 3208  11.184  11.220   5.926 -0.6019 -0.1136 -0.2750
  231PRO     CD 3209  11.219  11.262   5.793 -0.2361  0.1874  0.9111
  231PRO    HD1 3210  11.161  11.349   5.764  1.2662  0.7912 -0.3600
  231PRO    HD2 3211  11.208  11.181   5.720 -0.3800  1.2238 -0.2275
  231PRO     CG 3212  11.365  11.300   5.802 -0.7600 -0.2828  0.2520
  231PRO    HG1 3213  11.365  11.406   5.826 -1.8935 -0.8323  2.8908
  231PRO    HG2 3214  11.421  11.274   5.712  0.0086  3.8915 -0.5672
  231PRO     CB 3215  11.414  11.230   5.930 -0.0413 -0.5040 -0.2275
  231PRO    HB1 3216  11.493  11.278   5.987  1.2721 -0.6358 -1.9111
  231PRO    HB2 3217  11.450  11.130   5.906  0.5999 -0.2360 -0.3822
  231PRO     CA 3218  11.293  11.225   6.014  0.5233 -0.2479  0.0239
  231PRO     HA 3219  11.307  11.130   6.066  2.4050  0.3953  0.7159
  231PRO      C 3220  11.282  11.318   6.133  0.0348  0.6143 -0.1887
  231PRO      O 3221  11.386  11.353   6.198 -0.0117 -0.4037 -0.5642
  232SER      N 3222  11.157  11.362   6.166  0.0553 -0.9008  0.6885
  232SER      H 3223  11.073  11.318   6.131 -0.0724  0.4057 -0.6985
  232SER     CA 3224  11.142  11.460   6.273 -0.2727 -0.2346  0.0199
  232SER     HA 3225  11.224  11.443   6.343 -0.0012 -2.7000 -0.8202
  232SER     CB 3226  11.152  11.606   6.216  0.7708 -0.3404 -0.4213
  232SER    HB1 3227  11.236  11.611   6.147  1.3265 -2.1888  0.0870
  232SER    HB2 3228  11.174  11.680   6.293  1.2761 -0.8480 -0.0813
  232SER     OG 3229  11.032  11.639   6.140  0.0690 -0.2042  0.1106
  232SER     HG 3230  11.003  11.719   6.183  0.6390  0.4744 -0.7434
  232SER      C 3231  11.019  11.431   6.363 -0.1210 -0.0943  0.0769
  232SER      O 3232  10.905  11.411   6.309 -0.0053  0.5210 -0.0275
  233TYR      N 3233  11.036  11.413   6.491  0.4951  0.0778  0.9778
  233TYR      H 3234  11.132  11.423   6.523  0.0923  1.0884  1.9129
  233TYR     CA 3235  10.937  11.400   6.594  0.0174 -0.4403 -0.2555
  233TYR     HA 3236  10.859  11.469   6.562  0.9151 -0.0519 -1.6807
  233TYR     CB 3237  10.872  11.261   6.592 -0.2815 -0.1577  0.6674
  233TYR    HB1 3238  10.936  11.188   6.642 -0.6908 -1.1539 -0.2561
  233TYR    HB2 3239  10.854  11.229   6.489 -3.5962  1.3894  0.6935
  233TYR     CG 3240  10.736  11.252   6.665  0.5023 -0.6503 -0.0813
  233TYR    CD1 3241  10.625  11.311   6.599  0.1650  0.1983  0.1361
  233TYR    HD1 3242  10.626  11.347   6.497  2.2117 -0.0999  0.0373
  233TYR    CE1 3243  10.500  11.310   6.660 -0.6182 -0.5021 -0.7440
  233TYR    HE1 3244  10.415  11.358   6.614 -0.4011  1.0998  0.4664
  233TYR     CZ 3245  10.478  11.253   6.786 -0.1750  0.9741 -0.0681
  233TYR     OH 3246  10.345  11.239   6.837  0.7724  0.3190 -0.5227
  233TYR     HH 3247  10.347  11.193   6.921 -1.3999  2.6969  0.9059
  233TYR    CE2 3248  10.592  11.193   6.852  0.6396  0.0548  0.2766
  233TYR    HE2 3249  10.579  11.154   6.952 -0.7728  0.5661  0.3079
  233TYR    CD2 3250  10.722  11.198   6.793  0.3682  0.4943  0.4447
  233TYR    HD2 3251  10.807  11.173   6.855  1.1679  1.3844 -0.2842
  233TYR      C 3252  10.988  11.441   6.730 -0.0676  0.5791  0.2498
  233TYR      O 3253  11.113  11.456   6.752  0.0797  0.7319 -0.1241
  234SER      N 3254  10.897  11.479   6.824  0.4374 -0.0866 -0.5751
  234SER      H 3255  10.807  11.448   6.792  1.1747 -1.2825 -1.5443
  234SER     CA 3256  10.924  11.516   6.965 -0.2446  0.6132 -0.0971
  234SER     HA 3257  10.982  11.608   6.955 -1.5511  1.1410 -3.5700
  234SER     CB 3258  10.802  11.560   7.042  0.6755  0.5930 -0.0124
  234SER    HB1 3259  10.755  11.646   6.994  1.6302  1.4814  0.6257
  234SER    HB2 3260  10.827  11.596   7.142 -2.0810  1.6870  0.3315
  234SER     OG 3261  10.697  11.461   7.044 -1.0676  0.1494 -0.6645
  234SER     HG 3262  10.634  11.499   6.982  0.9931 -0.6916 -3.4010
  234SER      C 3263  11.019  11.421   7.042 -0.0466  0.8001 -0.7209
  234SER      O 3264  11.026  11.302   7.012 -0.4063 -0.3816 -0.2602
  235PRO      N 3265  11.082  11.473   7.147 -1.1740 -0.2614  0.1030
  235PRO     CD 3266  11.099  11.616   7.178  0.1973 -0.6772  0.3914
  235PRO    HD1 3267  11.016  11.652   7.239  0.7418 -0.4124  0.9909
  235PRO    HD2 3268  11.109  11.674   7.086 -2.4928 -1.1965 -0.2535
  235PRO     CG 3269  11.237  11.642   7.238  0.2983 -0.6265  0.4741
  235PRO    HG1 3270  11.239  11.681   7.340 -0.2137  0.3629  0.1083
  235PRO    HG2 3271  11.302  11.701   7.174  0.7371 -0.6555  0.8874
  235PRO     CB 3272  11.292  11.497   7.246 -0.8590 -0.2284  0.3841
  235PRO    HB1 3273  11.357  11.490   7.333  1.0465  2.6231 -0.7277
  235PRO    HB2 3274  11.358  11.474   7.163  3.7234 -2.8040  4.5106
  235PRO     CA 3275  11.166  11.409   7.242  0.4828 -0.2854  0.3736
  235PRO     HA 3276  11.202  11.311   7.210  1.2532  0.0466  0.1939
  235PRO      C 3277  11.114  11.390   7.386  0.0735 -0.1958 -0.1187
  235PRO      O 3278  11.027  11.464   7.427  0.3522  0.1265 -0.0915
  236SER      N 3279  11.163  11.290   7.463  0.3921  0.0528 -0.6981
  236SER      H 3280  11.214  11.217   7.415  0.2395 -0.4104 -0.1544
  236SER     CA 3281  11.172  11.309   7.611  0.5786  0.7818  0.3091
  236SER     HA 3282  11.229  11.223   7.646 -1.3621 -0.4072  0.6447
  236SER     CB 3283  11.260  11.428   7.641  0.3082  0.1419 -0.0960
  236SER    HB1 3284  11.279  11.429   7.749 -1.1348 -0.3281  0.1638
  236SER    HB2 3285  11.212  11.523   7.619  0.1290 -0.0707 -0.6351
  236SER     OG 3286  11.385  11.415   7.582 -0.0947  0.4281  0.0503
  236SER     HG 3287  11.426  11.502   7.583  2.1965 -0.6241  0.5463
  236SER      C 3288  11.044  11.303   7.696  0.2590 -0.5156  0.2865
  236SER      O 3289  10.985  11.405   7.728  0.1397  0.3242 -0.2394
  237SER      N 3290  10.985  11.185   7.708  0.0728 -0.1166 -0.2900
  237SER      H 3291  11.033  11.098   7.689 -0.9577 -0.4535 -1.3906
  237SER     CA 3292  10.837  11.162   7.737 -0.2640 -0.7888 -0.3873
  237SER     HA 3293  10.788  11.186   7.642  2.0993 -0.5897 -1.5867
  237SER     CB 3294  10.805  11.013   7.754  0.3681  0.9070 -0.3898
  237SER    HB1 3295  10.701  10.999   7.781  0.9359 -1.8007  0.5562
  237SER    HB2 3296  10.854  10.975   7.843  1.4991 -1.8064 -2.0977
  237SER     OG 3297  10.820  10.930   7.638  0.3201  0.2008  0.5523
  237SER     HG 3298  10.855  10.845   7.665  3.5634  0.8225 -1.4137
  237SER      C 3299  10.767  11.250   7.841 -0.2282  0.0745  0.4695
  237SER      O 3300  10.651  11.272   7.821 -0.2359 -0.3985 -0.2095
  238PRO      N 3301  10.833  11.295   7.949 -0.2751 -0.2655  0.2641
  238PRO     CD 3302  10.947  11.232   8.010 -0.9449  0.2953  0.6280
  238PRO    HD1 3303  11.038  11.284   7.982  0.3975 -2.3663 -0.0709
  238PRO    HD2 3304  10.963  11.130   7.976 -0.2780  0.4364  0.5110
  238PRO     CG 3305  10.940  11.241   8.158 -0.9375  0.2684 -0.1301
  238PRO    HG1 3306  11.036  11.247   8.209 -0.4844  0.1369 -0.9544
  238PRO    HG2 3307  10.895  11.148   8.192  1.3975 -0.8706 -0.0477
  238PRO     CB 3308  10.852  11.362   8.183 -0.7983 -0.5554 -0.2406
  238PRO    HB1 3309  10.919  11.447   8.199  0.1507 -1.3138 -0.1501
  238PRO    HB2 3310  10.781  11.347   8.265 -1.0510 -0.5322 -0.4563
  238PRO     CA 3311  10.776  11.381   8.055 -0.4037  0.2894  0.1593
  238PRO     HA 3312  10.674  11.345   8.067 -0.0527  0.1355  2.9461
  238PRO      C 3313  10.768  11.526   8.025 -0.8927 -0.9354 -0.9443
  238PRO      O 3314  10.695  11.601   8.093 -0.2155 -0.3125  0.4529
  239SER      N 3315  10.849  11.578   7.934 -0.2127  0.9196  0.0638
  239SER      H 3316  10.899  11.512   7.877 -0.1376 -2.4922  3.8571
  239SER     CA 3317  10.861  11.730   7.916 -0.7924 -0.0404 -0.7704
  239SER     HA 3318  10.814  11.783   7.999 -0.6792 -0.6346 -0.3215
  239SER     CB 3319  11.008  11.771   7.911  0.5959  0.2485 -0.4804
  239SER    HB1 3320  11.052  11.755   8.009  0.6909  0.2643 -0.5208
  239SER    HB2 3321  11.012  11.877   7.885  0.9660  0.8711  2.0092
  239SER     OG 3322  11.076  11.699   7.808  0.0160 -0.3421 -0.3120
  239SER     HG 3323  11.088  11.611   7.845  2.0017 -0.3567 -0.9228
  239SER      C 3324  10.793  11.781   7.787  0.0822 -0.7065  0.1836
  239SER      O 3325  10.742  11.893   7.788  0.6592  0.4496 -0.2533
  240TYR      N 3326  10.781  11.704   7.685 -0.2828  0.5495 -0.2847
  240TYR      H 3327  10.820  11.611   7.684 -1.0120  0.1053  3.7737
  240TYR     CA 3328  10.700  11.738   7.565 -0.4333 -0.4848  0.1711
  240TYR     HA 3329  10.678  11.845   7.567 -0.3259 -0.4690  0.7108
  240TYR     CB 3330  10.778  11.719   7.435 -0.4119  0.0046 -0.3618
  240TYR    HB1 3331  10.714  11.733   7.348  1.6884  1.8671 -1.6539
  240TYR    HB2 3332  10.811  11.617   7.415 -0.5856 -0.2409  0.5958
  240TYR     CG 3333  10.899  11.812   7.422 -0.8920  0.9470 -0.0820
  240TYR    CD1 3334  11.015  11.797   7.497  0.6996  0.4996  0.1036
  240TYR    HD1 3335  11.026  11.719   7.571  0.6901  2.5788  2.3590
  240TYR    CE1 3336  11.127  11.885   7.483  0.1521  0.1688 -0.0218
  240TYR    HE1 3337  11.214  11.884   7.547  0.4941  0.7795 -0.4773
  240TYR     CZ 3338  11.117  11.991   7.389 -0.2612  0.0097  0.1930
  240TYR     OH 3339  11.219  12.080   7.369  0.0377  0.0858 -0.0405
  240TYR     HH 3340  11.196  12.156   7.315 -1.9820 -1.9314 -2.0896
  240TYR    CE2 3341  11.005  11.998   7.305  0.2601 -0.2407  0.1330
  240TYR    HE2 3342  10.999  12.074   7.229 -0.1012 -1.7163 -1.3236
  240TYR    CD2 3343  10.898  11.908   7.321  0.2680  0.0287 -0.5937
  240TYR    HD2 3344  10.812  11.912   7.256 -0.7424  1.7782  0.8210
  240TYR      C 3345  10.569  11.657   7.572  0.4595  0.6994  0.9414
  240TYR      O 3346  10.548  11.578   7.667 -0.1785  0.5150 -0.0733
  241SER      N 3347  10.477  11.676   7.470  0.4209  0.1127 -0.0096
  241SER      H 3348  10.506  11.741   7.399  0.3724  0.3940  0.2263
  241SER     CA 3349  10.348  11.608   7.468 -0.1045  0.4231  0.1347
  241SER     HA 3350  10.325  11.560   7.563 -1.2335  0.8505  0.0778
  241SER     CB 3351  10.240  11.713   7.439 -0.1772 -0.3044  0.6508
  241SER    HB1 3352  10.249  11.756   7.339 -2.9798  0.0244  0.5000
  241SER    HB2 3353  10.250  11.792   7.514  3.1961 -0.0681  0.0335
  241SER     OG 3354  10.106  11.673   7.447  0.7151 -0.0784  0.6233
  241SER     HG 3355  10.056  11.751   7.471 -0.0510  0.3543 -2.2854
  241SER      C 3356  10.346  11.499   7.357 -0.0110 -0.1687  0.2943
  241SER      O 3357  10.325  11.532   7.240 -0.3050  0.3164  0.3651
  242PRO      N 3358  10.356  11.371   7.395  0.3775  0.2230  0.0040
  242PRO     CD 3359  10.387  11.320   7.526 -0.7159 -0.2148 -0.3265
  242PRO    HD1 3360  10.298  11.272   7.569  0.6126 -2.5457 -0.1105
  242PRO    HD2 3361  10.427  11.400   7.588 -2.1557 -0.8652  1.5095
  242PRO     CG 3362  10.497  11.214   7.497 -0.4030  0.2855  0.2928
  242PRO    HG1 3363  10.506  11.138   7.575 -0.8450 -0.7927 -0.6894
  242PRO    HG2 3364  10.595  11.261   7.485 -0.0353 -1.0449 -2.0124
  242PRO     CB 3365  10.453  11.157   7.362 -0.1011  0.0795 -0.6250
  242PRO    HB1 3366  10.378  11.078   7.371 -0.5214  0.4110 -1.2254
  242PRO    HB2 3367  10.539  11.108   7.314  1.4042  2.2313 -0.1821
  242PRO     CA 3368  10.385  11.273   7.288 -0.3843  0.7824  0.0235
  242PRO     HA 3369  10.457  11.298   7.210 -0.7013  2.2849  0.1850
  242PRO      C 3370  10.260  11.215   7.214 -0.3122  1.0324 -0.3720
  242PRO      O 3371  10.280  11.148   7.118  0.0148  0.4306 -0.4861
  243THR      N 3372  10.134  11.249   7.245  0.3584  0.3427 -0.1441
  243THR      H 3373  10.128  11.281   7.340  0.4151 -3.3282  1.1541
  243THR     CA 3374  10.004  11.206   7.183  0.0121  0.1565 -0.2462
  243THR     HA 3375   9.934  11.269   7.238 -0.4200 -1.0964  0.6587
  243THR     CB 3376   9.982  11.261   7.043  0.6374 -0.2418 -0.1983
  243THR     HB 3377  10.037  11.353   7.023 -0.1967 -0.0133 -1.5141
  243THR    CG2 3378  10.006  11.165   6.930  0.6224 -0.8026 -0.4412
  243THR   HG21 3379  10.113  11.146   6.918  0.5627 -0.7918 -1.0195
  243THR   HG22 3380   9.958  11.069   6.949  1.6413 -1.3016 -0.3341
  243THR   HG23 3381   9.963  11.211   6.841 -2.9533 -2.9680  0.0954
  243THR    OG1 3382   9.840  11.297   7.038 -0.2994  0.3525 -0.2489
  243THR    HG1 3383   9.827  11.387   7.007 -0.6640  1.0582  1.8520
  243THR      C 3384   9.958  11.056   7.203  0.8480  0.3223  0.3149
  243THR      O 3385  10.029  10.972   7.252  0.2062  0.0218 -0.2772
  244SER      N 3386   9.834  11.027   7.165 -0.4901 -0.6085 -0.7036
  244SER      H 3387   9.774  11.102   7.135 -1.1323 -0.3891  1.0898
  244SER     CA 3388   9.758  10.898   7.180  0.5834  0.2573  0.1824
  244SER     HA 3389   9.654  10.923   7.157  0.2595 -0.4770  0.8263
  244SER     CB 3390   9.794  10.802   7.066  0.4985 -0.8432  0.7222
  244SER    HB1 3391   9.765  10.701   7.092 -1.1912 -0.4226  0.4970
  244SER    HB2 3392   9.900  10.811   7.042  0.1199 -2.0735 -1.5748
  244SER     OG 3393   9.737  10.846   6.941  0.1601  0.4258 -0.3069
  244SER     HG 3394   9.690  10.929   6.951  1.8615  1.1458  2.4524
  244SER      C 3395   9.761  10.849   7.326 -0.2076 -0.2295 -0.0865
  244SER      O 3396   9.694  10.917   7.398  0.6272 -0.4275 -0.5012
  245PRO      N 3397   9.843  10.751   7.375  0.3396 -0.0188 -0.5641
  245PRO     CD 3398   9.934  10.663   7.303 -0.1302  0.2282  0.3897
  245PRO    HD1 3399  10.005  10.720   7.244  1.7108 -2.5597 -0.1258
  245PRO    HD2 3400   9.877  10.591   7.245 -1.6991  1.4530  0.3354
  245PRO     CG 3401  10.010  10.581   7.401  0.0332 -0.0862 -0.4180
  245PRO    HG1 3402  10.100  10.633   7.432  0.8485 -1.4951 -0.3799
  245PRO    HG2 3403  10.030  10.482   7.360  1.2115 -0.4796  1.0230
  245PRO     CB 3404   9.905  10.575   7.518 -0.2022  0.1000 -0.3457
  245PRO    HB1 3405   9.955  10.561   7.613  0.0363  0.3302 -0.4375
  245PRO    HB2 3406   9.838  10.491   7.498  1.1187 -0.9166 -0.5370
  245PRO     CA 3407   9.837  10.711   7.513  0.3830  0.3556 -0.0292
  245PRO     HA 3408   9.733  10.702   7.544  1.3280 -0.5939  3.0821
  245PRO      C 3409   9.906  10.806   7.608 -0.4844  0.6988 -0.2867
  245PRO      O 3410   9.903  10.773   7.725  0.2961  0.0899  0.5771
  246LYS      N 3411   9.982  10.906   7.560 -0.9691  0.1600  0.5432
  246LYS      H 3412   9.977  10.922   7.461  0.3123  0.4795  0.5221
  246LYS     CA 3413  10.060  10.996   7.649 -0.6594  0.3709 -0.4188
  246LYS     HA 3414  10.050  10.964   7.753 -2.6003  1.0720 -0.3536
  246LYS     CB 3415  10.205  10.997   7.596 -0.8191 -0.2200 -0.3939
  246LYS    HB1 3416  10.272  11.072   7.638  1.5087 -2.3223 -0.2486
  246LYS    HB2 3417  10.206  11.020   7.490 -4.3773 -0.1716 -0.5001
  246LYS     CG 3418  10.270  10.861   7.636 -0.3824 -0.1660  0.0823
  246LYS    HG1 3419  10.207  10.783   7.593  0.8348 -1.4479  0.5958
  246LYS    HG2 3420  10.264  10.845   7.744  0.3839  2.8576  0.6181
  246LYS     CD 3421  10.416  10.842   7.597 -0.8605  0.3342 -1.1585
  246LYS    HD1 3422  10.476  10.903   7.664  1.8456 -3.3123 -0.0917
  246LYS    HD2 3423  10.435  10.874   7.495  3.1876 -0.7431 -0.8323
  246LYS     CE 3424  10.463  10.697   7.616 -0.8382 -0.3078 -0.5027
  246LYS    HE1 3425  10.376  10.632   7.611 -0.0369 -1.5097  0.8205
  246LYS    HE2 3426  10.505  10.675   7.714 -2.8176  1.7346  0.8631
  246LYS     NZ 3427  10.564  10.653   7.517  0.2083  0.8395  0.8709
  246LYS    HZ1 3428  10.613  10.733   7.478  1.1092 -0.0304  0.2068
  246LYS    HZ2 3429  10.639  10.603   7.563 -0.0382  0.5540  0.9648
  246LYS    HZ3 3430  10.525  10.587   7.452  0.3184 -1.0589  2.7069
  246LYS      C 3431  10.001  11.137   7.639  0.8619  0.4007 -0.0024
  246LYS      O 3432   9.953  11.168   7.533 -0.2745  0.3585 -0.2276
  247TYR      N 3433  10.002  11.215   7.749 -0.6800  0.1275  0.9492
  247TYR      H 3434  10.051  11.176   7.828  2.3560  0.9351 -0.4133
  247TYR     CA 3435   9.934  11.342   7.769  0.9830  0.0859  0.7082
  247TYR     HA 3436   9.942  11.358   7.876  3.1667  1.7100  0.3474
  247TYR     CB 3437  10.003  11.462   7.695  0.0329 -0.4376 -0.0126
  247TYR    HB1 3438   9.962  11.477   7.595 -1.7213  3.3918  1.1704
  247TYR    HB2 3439  10.105  11.431   7.676 -0.1922 -0.2453 -1.5774
  247TYR     CG 3440   9.998  11.591   7.774 -0.4346 -0.2549 -0.2305
  247TYR    CD1 3441  10.078  11.613   7.887 -0.5454  0.6649 -0.6568
  247TYR    HD1 3442  10.150  11.537   7.910 -1.8461 -0.2050  0.6081
  247TYR    CE1 3443  10.073  11.740   7.960 -0.4471 -0.1987 -0.2137
  247TYR    HE1 3444  10.136  11.763   8.045  2.4420 -1.9583 -1.7854
  247TYR     CZ 3445   9.991  11.845   7.913 -0.2594 -0.2707  0.6773
  247TYR     OH 3446   9.981  11.962   7.984 -0.8589 -0.3597  0.2342
  247TYR     HH 3447   9.942  12.028   7.926 -0.9187 -1.8851 -1.4871
  247TYR    CE2 3448   9.903  11.819   7.807  0.1009 -0.0919  0.7768
  247TYR    HE2 3449   9.842  11.902   7.773 -0.7511 -0.6941  0.8327
  247TYR    CD2 3450   9.909  11.695   7.735  0.1045  0.2649  0.0090
  247TYR    HD2 3451   9.845  11.679   7.649 -2.1010 -0.2195  1.6955
  247TYR      C 3452   9.785  11.337   7.728  0.1810  0.8095  0.0102
  247TYR      O 3453   9.725  11.438   7.690 -0.6711  0.3773 -0.0471
  248THR      N 3454   9.724  11.214   7.743  0.4264  0.3273  1.2934
  248THR      H 3455   9.788  11.139   7.765 -1.7942 -2.0293 -0.0728
  248THR     CA 3456   9.580  11.188   7.713 -0.5513 -0.0053  0.5562
  248THR     HA 3457   9.580  11.226   7.611 -0.0928  2.6313  1.4897
  248THR     CB 3458   9.560  11.035   7.694 -0.5840  0.0871  0.0626
  248THR     HB 3459   9.524  10.998   7.790  1.0378  0.9992  1.0381
  248THR    CG2 3460   9.472  10.992   7.584 -0.0359 -0.3523  0.2926
  248THR   HG21 3461   9.499  11.031   7.486  0.2751  0.9736  0.8991
  248THR   HG22 3462   9.480  10.885   7.566 -0.3164 -0.5734  1.4623
  248THR   HG23 3463   9.372  11.025   7.614 -0.1826 -0.4434 -0.0976
  248THR    OG1 3464   9.673  10.970   7.651 -0.3069 -0.4779 -0.1699
  248THR    HG1 3465   9.677  10.991   7.557  0.9421  0.3460  0.0488
  248THR      C 3466   9.465  11.261   7.783 -0.3728  0.6435  0.1004
  248THR      O 3467   9.418  11.357   7.720  0.0996 -0.8061  0.3188
  249PRO      N 3468   9.457  11.252   7.917  0.3917  0.8306  0.2626
  249PRO     CD 3469   9.492  11.135   8.002 -0.3074 -0.1126 -0.2775
  249PRO    HD1 3470   9.584  11.095   7.958 -0.8027 -0.8477 -0.6565
  249PRO    HD2 3471   9.406  11.069   8.001  1.5161 -2.6542  2.2660
  249PRO     CG 3472   9.517  11.205   8.137 -0.0682 -0.5988  0.9044
  249PRO    HG1 3473   9.610  11.261   8.135 -0.9938  1.0153  1.8817
  249PRO    HG2 3474   9.513  11.140   8.225  1.5895 -0.4032  1.1341
  249PRO     CB 3475   9.410  11.317   8.142  1.0709 -0.5001 -0.2012
  249PRO    HB1 3476   9.431  11.383   8.226 -0.8547 -1.1266  0.8232
  249PRO    HB2 3477   9.319  11.263   8.169  1.3413 -0.6536  0.4055
  249PRO     CA 3478   9.420  11.367   8.001  0.6395  0.5169 -0.5327
  249PRO     HA 3479   9.318  11.396   7.972  0.3197 -0.9290 -0.8647
  249PRO      C 3480   9.522  11.478   7.977  0.7178  0.0392  1.0370
  249PRO      O 3481   9.641  11.465   7.993 -0.1906  0.2763 -0.1262
  250THR      N 3482   9.466  11.598   7.957  0.1131 -0.2688  0.4293
  250THR      H 3483   9.367  11.609   7.940  0.4435 -1.0399 -2.2162
  250THR     CA 3484   9.541  11.726   7.934 -0.6348  0.0355 -0.6408
  250THR     HA 3485   9.649  11.714   7.946 -0.8653  0.5949  2.4483
  250THR     CB 3486   9.516  11.785   7.790  0.5026  0.6343 -0.7255
  250THR     HB 3487   9.563  11.726   7.711  0.7200  2.3217 -1.8841
  250THR    CG2 3488   9.369  11.799   7.756  0.5254  0.2907  0.3640
  250THR   HG21 3489   9.315  11.864   7.825  0.6801  1.9960 -1.0779
  250THR   HG22 3490   9.344  11.845   7.660  2.0123  0.3838  0.0147
  250THR   HG23 3491   9.328  11.698   7.766  2.0913 -0.4688 -0.6481
  250THR    OG1 3492   9.563  11.916   7.783 -0.2633 -0.1681  0.2161
  250THR    HG1 3493   9.550  11.947   7.693  1.6696 -2.4299 -0.8972
  250THR      C 3494   9.497  11.829   8.030  0.7157  0.1818  0.0513
  250THR      O 3495   9.384  11.839   8.090  0.0047  0.4308  0.6301
  251SER      N 3496   9.590  11.913   8.069  0.5465 -0.3582 -0.4879
  251SER      H 3497   9.681  11.890   8.032  0.3642  0.2056 -1.2888
  251SER     CA 3498   9.573  12.040   8.141 -0.5421 -0.6016  0.1836
  251SER     HA 3499   9.467  12.061   8.128 -0.1378  2.3941  1.3477
  251SER     CB 3500   9.602  12.024   8.285 -0.3274  0.1821 -0.0328
  251SER    HB1 3501   9.711  12.020   8.294 -0.1210 -2.6456 -2.9279
  251SER    HB2 3502   9.563  11.930   8.325  2.3061 -1.3440 -0.8677
  251SER     OG 3503   9.568  12.139   8.368  0.0121  1.2397 -0.0620
  251SER     HG 3504   9.618  12.134   8.450 -0.6721  1.4840  0.3748
  251SER      C 3505   9.655  12.150   8.080  0.1084  0.5576 -0.1297
  251SER      O 3506   9.773  12.157   8.111  0.1582  0.6504  0.2141
  252PRO      N 3507   9.602  12.234   7.991  0.3071  0.6092  0.1762
  252PRO     CD 3508   9.474  12.212   7.927  0.2853  0.1268 -0.3928
  252PRO    HD1 3509   9.398  12.277   7.971  0.1702  0.0930 -0.5402
  252PRO    HD2 3510   9.443  12.107   7.921 -0.1852  0.4021 -3.9667
  252PRO     CG 3511   9.488  12.252   7.781 -0.3332 -0.1638  0.5155
  252PRO    HG1 3512   9.389  12.276   7.743 -1.1378 -0.6948  2.1932
  252PRO    HG2 3513   9.524  12.173   7.715  0.1299 -0.7535  1.4490
  252PRO     CB 3514   9.594  12.364   7.782 -0.1642 -0.8289  0.4917
  252PRO    HB1 3515   9.546  12.461   7.790  0.3969 -0.6985  2.8771
  252PRO    HB2 3516   9.656  12.350   7.693 -2.6212 -0.5566 -1.2986
  252PRO     CA 3517   9.672  12.343   7.912 -0.2876 -0.0338 -0.4597
  252PRO     HA 3518   9.775  12.312   7.895 -0.2340 -0.5327  0.7594
  252PRO      C 3519   9.692  12.476   7.988  0.2432 -0.6290 -0.1010
  252PRO      O 3520   9.710  12.580   7.927  0.1210 -0.5310 -0.1824
  253SER      N 3521   9.684  12.477   8.120  0.0666  0.6153  0.2352
  253SER      H 3522   9.647  12.390   8.156 -2.6851  2.1035  1.0920
  253SER     CA 3523   9.687  12.591   8.212 -0.0987  0.4551 -0.0065
  253SER     HA 3524   9.666  12.560   8.315 -2.9815 -2.2662 -1.3152
  253SER     CB 3525   9.836  12.646   8.225  0.1047 -0.9191 -0.1323
  253SER    HB1 3526   9.838  12.736   8.287 -2.6701  0.7822 -2.4082
  253SER    HB2 3527   9.873  12.690   8.132  1.2244  1.1297  1.2389
  253SER     OG 3528   9.930  12.550   8.263 -0.3478 -0.6677  0.3803
  253SER     HG 3529  10.005  12.597   8.300  0.2229  0.4862 -2.1690
  253SER      C 3530   9.584  12.697   8.175 -0.5606 -0.0327 -0.7706
  253SER      O 3531   9.613  12.817   8.180  0.1027 -0.4335  0.2714
  254TYR      N 3532   9.457  12.657   8.155 -0.2725 -0.3174  0.6176
  254TYR      H 3533   9.437  12.558   8.144 -1.9020  0.1109 -0.6018
  254TYR     CA 3534   9.342  12.751   8.117 -0.6559 -0.2680  0.1158
  254TYR     HA 3535   9.388  12.848   8.101 -1.1814 -0.1206 -0.5078
  254TYR     CB 3536   9.279  12.725   7.977 -0.3667  0.1592  0.5001
  254TYR    HB1 3537   9.357  12.741   7.903 -2.4825  2.4015 -1.3245
  254TYR    HB2 3538   9.207  12.806   7.966  0.1533  0.5502 -0.0239
  254TYR     CG 3539   9.230  12.585   7.949 -0.4586 -0.2076 -0.0977
  254TYR    CD1 3540   9.243  12.523   7.824  0.0612  0.0826  0.0324
  254TYR    HD1 3541   9.286  12.583   7.745 -1.0196  1.2479  0.3227
  254TYR    CE1 3542   9.191  12.396   7.801  0.0934 -0.2164 -0.3362
  254TYR    HE1 3543   9.206  12.342   7.708 -1.3982  0.9791 -1.2985
  254TYR     CZ 3544   9.128  12.318   7.900  0.4505 -0.8927  0.4237
  254TYR     OH 3545   9.099  12.189   7.880  0.5433 -0.0968  0.1743
  254TYR     HH 3546   9.039  12.167   7.952  3.0496 -2.5552  1.6196
  254TYR    CE2 3547   9.111  12.380   8.025  0.0052  0.9280 -0.2553
  254TYR    HE2 3548   9.063  12.328   8.107  0.9765  1.4080  0.6406
  254TYR    CD2 3549   9.159  12.513   8.052  0.9099 -0.1702  0.6393
  254TYR    HD2 3550   9.156  12.555   8.151 -0.4912 -1.2357  1.0714
  254TYR      C 3551   9.245  12.771   8.236  0.2095 -0.3839  0.1940
  254TYR      O 3552   9.144  12.828   8.215  0.2660  0.1380 -0.6317
  255SER      N 3553   9.260  12.710   8.355  0.4846 -0.5725 -0.9795
  255SER      H 3554   9.351  12.673   8.379 -0.0853 -1.4325 -0.1698
  255SER     CA 3555   9.161  12.694   8.460 -0.3021 -0.1325 -0.2566
  255SER     HA 3556   9.083  12.635   8.412 -0.0392 -0.4191 -0.3314
  255SER     CB 3557   9.218  12.611   8.580  0.1105 -0.3808  0.4164
  255SER    HB1 3558   9.145  12.582   8.655  1.2891 -2.2911  0.8611
  255SER    HB2 3559   9.285  12.678   8.634 -1.6793  0.8400  1.1784
  255SER     OG 3560   9.302  12.501   8.536 -0.2380  0.1725 -0.0542
  255SER     HG 3561   9.245  12.431   8.504  0.0678 -0.2013  0.2144
  255SER      C 3562   9.098  12.827   8.499  0.6851 -0.4864 -0.8059
  255SER      O 3563   8.976  12.834   8.503 -0.2745 -0.1814 -0.5735
  256PRO      N 3564   9.171  12.941   8.522 -0.7010  0.0483  0.3361
  256PRO     CD 3565   9.318  12.944   8.527  0.1544 -0.0921 -0.4354
  256PRO    HD1 3566   9.363  12.974   8.432 -0.7493 -1.8697 -1.4278
  256PRO    HD2 3567   9.367  12.854   8.564 -0.4295 -0.2498 -0.0481
  256PRO     CG 3568   9.353  13.050   8.628 -0.3739 -0.9376  0.2172
  256PRO    HG1 3569   9.454  13.083   8.602  0.5185 -1.6055  2.6961
  256PRO    HG2 3570   9.355  13.017   8.731 -0.3301  0.2880  0.6167
  256PRO     CB 3571   9.237  13.154   8.611  0.8466 -0.3235  0.5111
  256PRO    HB1 3572   9.264  13.246   8.559  1.1392 -0.8033 -0.1961
  256PRO    HB2 3573   9.220  13.192   8.712 -0.6860  0.5949 -0.0773
  256PRO     CA 3574   9.112  13.072   8.557 -0.2181 -0.8415  0.1436
  256PRO     HA 3575   9.037  13.069   8.636  1.5425 -0.6345  1.8603
  256PRO      C 3576   9.050  13.154   8.446  0.0700  0.0524 -0.2098
  256PRO      O 3577   8.962  13.233   8.476  0.5954  0.1988 -0.4077
  257SER      N 3578   9.101  13.146   8.327  0.1002 -0.3324  0.3667
  257SER      H 3579   9.175  13.079   8.316 -1.1097 -1.4020 -1.4274
  257SER     CA 3580   9.075  13.230   8.209 -0.9806 -0.1692 -0.2849
  257SER     HA 3581   8.967  13.245   8.195 -1.7751 -0.4816  4.7564
  257SER     CB 3582   9.130  13.366   8.227  0.3543 -0.1206  0.5568
  257SER    HB1 3583   9.138  13.414   8.130 -0.4437  0.1014  0.5917
  257SER    HB2 3584   9.231  13.366   8.267  0.3936 -0.3925  0.4565
  257SER     OG 3585   9.049  13.434   8.319  0.7170  0.0097  0.1448
  257SER     HG 3586   9.015  13.372   8.385  1.9385  0.1532  0.9318
  257SER      C 3587   9.141  13.168   8.088 -0.2316 -0.0681  0.4981
  257SER      O 3588   9.240  13.103   8.097  0.7734 -0.1614  0.6263
  258SER      N 3589   9.082  13.184   7.970 -0.6665  0.8400 -0.1724
  258SER      H 3590   8.981  13.185   7.970 -0.6663  2.6858 -0.6939
  258SER     CA 3591   9.137  13.158   7.835 -0.3663  0.1224 -0.2795
  258SER     HA 3592   9.245  13.154   7.839 -0.4836 -2.6387  1.2857
  258SER     CB 3593   9.083  13.020   7.774 -0.0580 -0.2654  1.1559
  258SER    HB1 3594   8.981  13.037   7.739 -0.0298 -1.9924  0.1573
  258SER    HB2 3595   9.091  12.935   7.843  0.9040  0.6744  2.2112
  258SER     OG 3596   9.171  13.004   7.666 -0.5258 -0.2645 -0.5973
  258SER     HG 3597   9.122  12.966   7.593  0.3445 -0.9479 -0.8490
  258SER      C 3598   9.101  13.270   7.738 -0.9672 -0.3959  0.6033
  258SER      O 3599   8.994  13.273   7.674 -0.2944 -0.2997  0.0956
  259PRO      N 3600   9.194  13.370   7.712 -0.4817  0.4803  0.0993
  259PRO     CD 3601   9.328  13.387   7.775 -0.0252  0.5383  0.5446
  259PRO    HD1 3602   9.387  13.303   7.739  1.3400  1.9438 -0.5853
  259PRO    HD2 3603   9.317  13.385   7.884  0.8111 -1.4694  0.6162
  259PRO     CG 3604   9.394  13.522   7.724  0.4772  1.0135 -0.7486
  259PRO    HG1 3605   9.459  13.486   7.644  1.4475  0.4786  0.2604
  259PRO    HG2 3606   9.454  13.575   7.798  1.2869  0.3449 -0.9104
  259PRO     CB 3607   9.273  13.592   7.670 -0.1000 -0.6289 -0.2612
  259PRO    HB1 3608   9.304  13.654   7.586 -0.7334 -0.1184 -0.1248
  259PRO    HB2 3609   9.231  13.650   7.752 -0.0774 -0.7629 -0.1534
  259PRO     CA 3610   9.180  13.487   7.620 -0.3204  0.6863  0.7811
  259PRO     HA 3611   9.077  13.521   7.631 -1.0184 -1.2828  0.6172
  259PRO      C 3612   9.194  13.452   7.470 -0.1207 -0.1832 -0.1488
  259PRO      O 3613   9.261  13.523   7.395 -0.2681  0.3989 -0.1515
  260GLU      N 3614   9.112  13.359   7.423 -0.6592  0.5364 -0.2172
  260GLU      H 3615   9.038  13.323   7.482 -0.4586  1.2329  0.4639
  260GLU     CA 3616   9.121  13.312   7.280  0.1612 -0.4421  0.0461
  260GLU     HA 3617   9.217  13.322   7.229  0.6383  0.5242  1.1191
  260GLU     CB 3618   9.067  13.167   7.274 -0.3459  0.2286 -0.0279
  260GLU    HB1 3619   9.028  13.158   7.173  1.5699  0.6751 -0.8263
  260GLU    HB2 3620   8.989  13.171   7.349 -0.2952  0.5352  0.0088
  260GLU     CG 3621   9.161  13.051   7.295  0.1321  0.0058 -0.7255
  260GLU    HG1 3622   9.234  13.083   7.369  1.2696 -0.9123 -1.4408
  260GLU    HG2 3623   9.228  13.044   7.210  1.0062  0.9413 -0.1286
  260GLU     CD 3624   9.089  12.917   7.337 -0.9962 -0.5222 -0.0982
  260GLU    OE1 3625   9.055  12.896   7.456 -0.2552  0.8341 -0.4551
  260GLU    OE2 3626   9.079  12.830   7.251 -0.0600  1.0385  0.1705
  260GLU      C 3627   9.036  13.411   7.188 -1.0419  0.5118 -0.3756
  260GLU      O 3628   8.921  13.395   7.195 -0.2931  0.2789 -0.6307
  261TYR      N 3629   9.105  13.499   7.111 -0.2648  0.1522 -0.4046
  261TYR      H 3630   9.206  13.501   7.115 -0.3117  4.1204  1.6363
  261TYR     CA 3631   9.037  13.604   7.033 -0.8486 -0.3210 -0.5168
  261TYR     HA 3632   9.120  13.671   7.013 -1.8960  0.9497 -0.6906
  261TYR     CB 3633   8.993  13.556   6.890  0.0920  0.4299  0.5856
  261TYR    HB1 3634   8.961  13.638   6.826 -2.2202  0.3687  1.6038
  261TYR    HB2 3635   8.903  13.494   6.895 -0.4869  1.2082 -0.1342
  261TYR     CG 3636   9.102  13.490   6.813 -0.0929 -0.4744  0.2466
  261TYR    CD1 3637   9.069  13.373   6.743  0.2987 -0.3944  0.0414
  261TYR    HD1 3638   8.973  13.324   6.755  0.1274  0.4774  2.3832
  261TYR    CE1 3639   9.165  13.313   6.661 -0.0943  0.0544  0.1991
  261TYR    HE1 3640   9.136  13.231   6.597 -3.9160  2.7794 -1.7659
  261TYR     CZ 3641   9.296  13.357   6.651 -0.0306 -0.8351  0.5237
  261TYR     OH 3642   9.391  13.297   6.576 -0.5976 -0.2730 -0.1918
  261TYR     HH 3643   9.475  13.343   6.568 -0.1716 -0.6012  2.0445
  261TYR    CE2 3644   9.336  13.473   6.726  0.4577  0.0429 -0.1527
  261TYR    HE2 3645   9.437  13.512   6.721  1.2355 -2.0935 -1.3459
  261TYR    CD2 3646   9.229  13.540   6.794 -0.6117  0.3714  0.0506
  261TYR    HD2 3647   9.258  13.627   6.853 -0.3257 -0.4629  1.1629
  261TYR      C 3648   8.929  13.688   7.096 -0.6911  0.4369  1.1744
  261TYR      O 3649   8.880  13.776   7.026 -0.4567  0.0975 -0.3506
  262THR      N 3650   8.901  13.672   7.225 -0.3416  0.0070  0.4960
  262THR      H 3651   8.950  13.593   7.263 -0.3726 -0.5499 -0.5876
  262THR     CA 3652   8.828  13.771   7.310  0.1954  0.1384  0.7296
  262THR     HA 3653   8.828  13.865   7.256 -0.0276 -0.6336 -0.6520
  262THR     CB 3654   8.676  13.731   7.319 -0.7121  0.2213  0.7604
  262THR     HB 3655   8.669  13.638   7.376 -1.4811  0.4509  1.0538
  262THR    CG2 3656   8.596  13.832   7.393  0.3165  0.8161 -0.1838
  262THR   HG21 3657   8.600  13.932   7.351 -0.0274  0.2913 -1.4826
  262THR   HG22 3658   8.492  13.799   7.405  0.3414  0.2801 -1.3249
  262THR   HG23 3659   8.633  13.852   7.493 -2.7456 -1.3312  1.4874
  262THR    OG1 3660   8.621  13.716   7.190  0.5012 -0.0885  0.2804
  262THR    HG1 3661   8.602  13.625   7.167  1.6958 -0.2469 -0.1068
  262THR      C 3662   8.896  13.779   7.446 -0.2037 -0.4228 -0.0467
  262THR      O 3663   8.895  13.679   7.515  0.5396  0.4725 -0.3521
  263PRO      N 3664   8.950  13.896   7.490 -0.3142 -0.8018 -0.0288
  263PRO     CD 3665   8.991  14.007   7.401 -0.7853 -0.0314  0.1831
  263PRO    HD1 3666   8.909  14.056   7.348  0.4371  0.2909 -1.4713
  263PRO    HD2 3667   9.058  13.963   7.327 -0.7581 -1.4314  1.0288
  263PRO     CG 3668   9.074  14.106   7.485  0.0123  0.5071  0.1936
  263PRO    HG1 3669   9.012  14.192   7.510  0.4940  1.0465 -0.4605
  263PRO    HG2 3670   9.169  14.136   7.440 -0.4247  1.2107 -0.2768
  263PRO     CB 3671   9.111  14.028   7.611 -0.4451 -0.1865 -0.0185
  263PRO    HB1 3672   9.110  14.092   7.699 -0.8785  0.5838 -0.5810
  263PRO    HB2 3673   9.214  13.993   7.604 -0.5426 -0.2029 -1.3224
  263PRO     CA 3674   9.003  13.917   7.624 -0.1751 -0.2213  0.1697
  263PRO     HA 3675   9.058  13.830   7.659  0.1030  0.2672  0.9550
  263PRO      C 3676   8.892  13.946   7.736  0.2613  0.3048 -0.2539
  263PRO      O 3677   8.787  14.003   7.704  0.1166 -0.2632 -0.0513
  264THR      N 3678   8.919  13.910   7.862  0.6085  0.4885  0.2474
  264THR      H 3679   9.004  13.856   7.873  0.9016  1.0062  0.5305
  264THR     CA 3680   8.838  13.939   7.983  0.0924 -0.9179  0.0032
  264THR     HA 3681   8.762  14.015   7.968  1.2952  0.4392  0.5994
  264THR     CB 3682   8.767  13.811   8.029 -0.8509 -0.0084 -0.2709
  264THR     HB 3683   8.697  13.847   8.103  0.8178  1.8268  0.4696
  264THR    CG2 3684   8.677  13.743   7.923 -0.0346  0.9408  0.3073
  264THR   HG21 3685   8.743  13.697   7.849 -0.2567 -0.6657  1.0801
  264THR   HG22 3686   8.622  13.668   7.980  0.7564 -0.0135 -0.1714
  264THR   HG23 3687   8.608  13.811   7.874 -2.1412 -3.3754 -2.9622
  264THR    OG1 3688   8.854  13.714   8.086 -0.1467  0.1707 -0.3504
  264THR    HG1 3689   8.807  13.669   8.156  2.3177 -1.7030  0.1633
  264THR      C 3690   8.922  14.005   8.094  0.1403  1.0774 -0.2904
  264THR      O 3691   9.040  14.010   8.088 -0.4741  0.2646 -0.1621
  265SER      N 3692   8.855  14.052   8.196  0.2279 -0.7227 -0.0075
  265SER      H 3693   8.755  14.058   8.188  0.1837 -0.0265  0.9226
  265SER     CA 3694   8.913  14.131   8.296 -0.8054  0.1531  0.6100
  265SER     HA 3695   8.978  14.200   8.243 -0.0445  0.2296  1.6231
  265SER     CB 3696   8.814  14.207   8.378 -0.2735  0.1378  0.3210
  265SER    HB1 3697   8.763  14.139   8.446 -0.7349 -0.3982 -0.5735
  265SER    HB2 3698   8.743  14.254   8.311  1.1940  1.3192 -0.4278
  265SER     OG 3699   8.880  14.305   8.459 -0.4472  0.6944 -0.0562
  265SER     HG 3700   8.931  14.362   8.402 -1.6352  1.9295  0.0877
  265SER      C 3701   8.983  14.032   8.387 -0.3872 -0.7662 -0.3496
  265SER      O 3702   8.919  13.941   8.444  0.5626  0.0355  0.0480
  266PRO      N 3703   9.111  14.056   8.425  0.0577 -0.3145 -0.2388
  266PRO     CD 3704   9.191  14.160   8.375 -0.0236  0.1726 -0.4212
  266PRO    HD1 3705   9.164  14.262   8.404  0.4551  0.3166 -0.4823
  266PRO    HD2 3706   9.185  14.147   8.267 -3.3903 -0.3155 -0.2477
  266PRO     CG 3707   9.328  14.139   8.440 -0.3051 -0.1034 -0.3411
  266PRO    HG1 3708   9.323  14.206   8.525 -1.8277 -0.5177 -0.1010
  266PRO    HG2 3709   9.413  14.163   8.375 -0.2304  0.7205  0.0698
  266PRO     CB 3710   9.335  13.991   8.467  0.4319 -0.2987 -0.3031
  266PRO    HB1 3711   9.400  13.960   8.549 -0.0708 -1.5880 -0.3743
  266PRO    HB2 3712   9.361  13.943   8.372 -0.5996  1.5690 -1.5611
  266PRO     CA 3713   9.194  13.957   8.512  0.3795 -0.5288  0.1606
  266PRO     HA 3714   9.157  13.859   8.484  0.9541 -0.6864 -0.0455
  266PRO      C 3715   9.163  13.968   8.661  0.6510  0.5894  0.1961
  266PRO      O 3716   9.252  13.959   8.747 -0.1690 -0.6215 -0.2010
  267LYS      N 3717   9.037  13.985   8.703 -0.5477  0.0153 -0.0136
  267LYS      H 3718   8.973  13.987   8.625  0.1460 -1.8972 -0.6633
  267LYS     CA 3719   8.993  14.013   8.839  0.0775  0.2746  0.4191
  267LYS     HA 3720   9.073  14.072   8.884 -0.3670  1.4454 -0.3106
  267LYS     CB 3721   8.871  14.101   8.839 -0.2125 -0.2669 -1.1277
  267LYS    HB1 3722   8.900  14.195   8.792  1.7856 -0.0216  0.5559
  267LYS    HB2 3723   8.842  14.114   8.943  1.3030  1.0622 -0.8485
  267LYS     CG 3724   8.747  14.042   8.771  0.3308  0.3296  0.2579
  267LYS    HG1 3725   8.717  13.950   8.822  0.3369  0.7485  1.0106
  267LYS    HG2 3726   8.777  14.013   8.670 -0.1079  0.6563  0.0302
  267LYS     CD 3727   8.635  14.148   8.776 -0.5026 -0.0786 -0.8252
  267LYS    HD1 3728   8.628  14.184   8.878 -0.3729  0.1353 -0.8911
  267LYS    HD2 3729   8.545  14.107   8.732 -1.2332  0.2778  0.3167
  267LYS     CE 3730   8.655  14.276   8.697  0.3225 -0.1032  0.5344
  267LYS    HE1 3731   8.651  14.252   8.591 -1.9178 -0.8101  0.7495
  267LYS    HE2 3732   8.749  14.325   8.724 -0.0377  0.1354  1.3630
  267LYS     NZ 3733   8.555  14.378   8.735  0.4288  0.1947  0.8353
  267LYS    HZ1 3734   8.553  14.412   8.830  0.1669 -0.0605  0.9206
  267LYS    HZ2 3735   8.571  14.466   8.686 -0.6540 -1.2597 -2.2965
  267LYS    HZ3 3736   8.460  14.347   8.720  0.6642 -0.0885 -0.1357
  267LYS      C 3737   8.983  13.883   8.930  0.3097 -0.1153  0.8345
  267LYS      O 3738   8.909  13.880   9.028  0.0259 -0.2467 -0.1298
  268TYR      N 3739   9.061  13.780   8.898  0.0520 -0.3475  0.2182
  268TYR      H 3740   9.130  13.804   8.827  1.8008 -1.5019  1.4854
  268TYR     CA 3741   9.095  13.673   8.986 -0.3636 -0.0355 -0.0863
  268TYR     HA 3742   9.029  13.666   9.072 -1.8138 -0.5270 -1.2277
  268TYR     CB 3743   9.101  13.541   8.906  0.6137  0.2142  0.2328
  268TYR    HB1 3744   9.153  13.548   8.811  3.3565  0.1072  1.6790
  268TYR    HB2 3745   8.999  13.514   8.878 -0.2408  0.3506  2.9878
  268TYR     CG 3746   9.156  13.424   8.989 -0.5525 -0.2555  0.1296
  268TYR    CD1 3747   9.078  13.376   9.090 -0.1998 -0.2249  0.2369
  268TYR    HD1 3748   8.979  13.414   9.110 -0.0454  1.3302 -1.6502
  268TYR    CE1 3749   9.128  13.284   9.186 -0.5153  0.4875  0.5045
  268TYR    HE1 3750   9.067  13.242   9.264  1.0856 -1.6439  0.6406
  268TYR     CZ 3751   9.248  13.220   9.157 -0.3268  0.5389 -0.7987
  268TYR     OH 3752   9.294  13.109   9.221 -0.0052  0.1935 -0.0481
  268TYR     HH 3753   9.381  13.097   9.182  0.6608 -2.8315  2.1438
  268TYR    CE2 3754   9.322  13.254   9.044  0.1660 -0.4999  0.2754
  268TYR    HE2 3755   9.416  13.204   9.030  0.7258  0.8110 -0.8031
  268TYR    CD2 3756   9.288  13.369   8.967 -0.6016  0.7025 -0.1541
  268TYR    HD2 3757   9.363  13.415   8.903  1.0420 -0.3652  0.9460
  268TYR      C 3758   9.232  13.706   9.049  0.0814 -0.3153  0.1791
  268TYR      O 3759   9.317  13.762   8.985 -0.1766 -0.1683  0.1204
  269SER      N 3760   9.243  13.665   9.170 -0.6996  0.2072 -0.7023
  269SER      H 3761   9.165  13.613   9.207 -1.6373  0.5178 -2.1835
  269SER     CA 3762   9.362  13.693   9.261 -0.3278  0.0750  0.9070
  269SER     HA 3763   9.368  13.798   9.287  0.6938 -0.0850  1.3576
  269SER     CB 3764   9.351  13.605   9.381 -0.3123 -0.2847  0.2446
  269SER    HB1 3765   9.435  13.621   9.449  0.3613  1.5588 -0.9875
  269SER    HB2 3766   9.344  13.499   9.356 -0.5087  0.1255 -1.4913
  269SER     OG 3767   9.232  13.643   9.455  0.1584  0.1898  0.6118
  269SER     HG 3768   9.267  13.712   9.511  0.9920  0.9968 -0.8719
  269SER      C 3769   9.501  13.662   9.199 -0.6014  0.4793  0.3914
  269SER      O 3770   9.540  13.544   9.177 -0.4610  0.1226  0.2049
  270PRO      N 3771   9.589  13.762   9.162  0.3429 -0.7649  0.7251
  270PRO     CD 3772   9.559  13.905   9.171 -0.1061  0.0763  0.7183
  270PRO    HD1 3773   9.565  13.929   9.277 -1.5429 -1.8830  1.2657
  270PRO    HD2 3774   9.457  13.925   9.140 -0.6029 -0.7859  1.7780
  270PRO     CG 3775   9.671  13.971   9.082 -0.0800 -0.4202 -0.0785
  270PRO    HG1 3776   9.737  14.028   9.147  1.6098 -2.3622 -0.0528
  270PRO    HG2 3777   9.629  14.035   9.004  2.6736  0.4963 -0.8717
  270PRO     CB 3778   9.739  13.851   9.007 -0.0067 -0.6760 -0.9058
  270PRO    HB1 3779   9.843  13.869   8.982  0.7561 -1.3293  1.6434
  270PRO    HB2 3780   9.683  13.824   8.918 -3.6561  1.6399  0.5662
  270PRO     CA 3781   9.724  13.742   9.108 -0.0552  0.3223 -0.4728
  270PRO     HA 3782   9.739  13.645   9.060 -1.0055  0.7657 -1.6886
  270PRO      C 3783   9.826  13.743   9.216  0.5224 -0.6332 -0.1873
  270PRO      O 3784   9.926  13.810   9.204 -0.1080  0.4018  0.4388
  271THR      N 3785   9.797  13.674   9.325  0.0879 -0.5337  0.2247
  271THR      H 3786   9.711  13.622   9.322 -0.6540  0.7122 -0.5567
  271THR     CA 3787   9.869  13.674   9.455 -0.6628 -0.0266  0.5454
  271THR     HA 3788   9.888  13.780   9.469 -0.9767 -0.3809  4.2312
  271THR     CB 3789   9.779  13.621   9.562 -0.1722  0.0575 -0.6354
  271THR     HB 3790   9.834  13.594   9.653  0.2940  0.1709 -0.8827
  271THR    CG2 3791   9.680  13.731   9.595 -0.3839  0.7295  0.4756
  271THR   HG21 3792   9.639  13.781   9.507 -1.0836  0.2151  0.5050
  271THR   HG22 3793   9.607  13.697   9.669 -0.7013 -1.6736 -0.8808
  271THR   HG23 3794   9.748  13.798   9.648  1.4366 -1.9666  1.6982
  271THR    OG1 3795   9.714  13.504   9.510  0.5559 -0.2732 -0.3304
  271THR    HG1 3796   9.629  13.500   9.555  0.5262 -0.3431 -0.3929
  271THR      C 3797  10.005  13.600   9.450  0.1209  0.4813  0.2204
  271THR      O 3798  10.034  13.501   9.517  0.5214  0.2055 -0.3080
  272SER      N 3799  10.098  13.647   9.366  0.2320  0.3787 -0.8505
  272SER      H 3800  10.081  13.724   9.303 -0.2182  0.4287 -0.6693
  272SER     CA 3801  10.243  13.592   9.359  0.4731 -0.2513 -0.0915
  272SER     HA 3802  10.233  13.486   9.378 -1.9985  0.0868  0.6328
  272SER     CB 3803  10.300  13.604   9.217  0.3236  0.1503  0.1027
  272SER    HB1 3804  10.313  13.701   9.169 -0.6660  0.5013  0.5143
  272SER    HB2 3805  10.240  13.551   9.143 -1.0234 -1.3657  2.2323
  272SER     OG 3806  10.420  13.536   9.211 -0.4098 -0.9196 -0.0964
  272SER     HG 3807  10.439  13.513   9.120  1.4421 -0.9816  0.2865
  272SER      C 3808  10.333  13.666   9.454 -0.1196 -0.4323  0.5020
  272SER      O 3809  10.365  13.782   9.425  0.5501  0.5921 -0.1777
  273PRO      N 3810  10.387  13.609   9.562  0.2429 -0.1266  0.0982
  273PRO     CD 3811  10.371  13.470   9.609 -0.3136  0.8344 -0.2363
  273PRO    HD1 3812  10.418  13.403   9.537 -3.0458 -2.0346  0.5294
  273PRO    HD2 3813  10.265  13.445   9.612  0.2645 -1.5719  1.1178
  273PRO     CG 3814  10.441  13.478   9.753 -0.7832  0.6077  0.0701
  273PRO    HG1 3815  10.548  13.455   9.752 -0.9174 -0.0763  0.7114
  273PRO    HG2 3816  10.394  13.410   9.824 -0.6929 -0.3795 -0.8186
  273PRO     CB 3817  10.428  13.627   9.797  0.3948  0.0793 -0.4043
  273PRO    HB1 3818  10.488  13.673   9.876 -1.9557  0.8925  0.9692
  273PRO    HB2 3819  10.326  13.637   9.833  1.0641 -0.6283  1.7891
  273PRO     CA 3820  10.453  13.696   9.664  0.6579 -0.4038 -0.2093
  273PRO     HA 3821  10.409  13.796   9.666  1.1107 -0.2096  0.2993
  273PRO      C 3822  10.603  13.713   9.631  0.1026  0.2474 -0.9982
  273PRO      O 3823  10.670  13.617   9.599 -0.0081 -0.0384  0.5846
  274LYS      N 3824  10.652  13.837   9.618 -0.0122  0.1895  0.0412
  274LYS      H 3825  10.587  13.914   9.622 -1.3909 -1.0060  1.3086
  274LYS     CA 3826  10.791  13.864   9.577  0.2246 -0.7192  0.6093
  274LYS     HA 3827  10.801  13.798   9.491 -1.3020 -0.1944  0.0112
  274LYS     CB 3828  10.807  14.009   9.530 -0.0342  0.2139 -0.4991
  274LYS    HB1 3829  10.829  14.066   9.620  4.1292  0.4525 -1.5804
  274LYS    HB2 3830  10.720  14.036   9.470 -0.9803 -2.2669 -0.3118
  274LYS     CG 3831  10.933  14.027   9.433  0.2667  0.1450 -0.5078
  274LYS    HG1 3832  10.911  13.971   9.342  0.0311 -1.9587  0.8109
  274LYS    HG2 3833  11.025  13.989   9.478 -0.3674 -0.8531 -0.0407
  274LYS     CD 3834  10.971  14.174   9.397  0.0422  0.3373  0.2979
  274LYS    HD1 3835  10.880  14.228   9.370 -1.2312 -1.7086  0.4320
  274LYS    HD2 3836  11.047  14.180   9.318 -1.3632  1.0493 -1.0300
  274LYS     CE 3837  11.026  14.243   9.522 -0.2498  0.1166  0.3346
  274LYS    HE1 3838  10.972  14.243   9.617  0.6194 -0.1418  0.8383
  274LYS    HE2 3839  11.030  14.348   9.495 -1.7908 -0.3250 -1.7638
  274LYS     NZ 3840  11.163  14.194   9.548 -0.3172  0.2553 -0.2197
  274LYS    HZ1 3841  11.166  14.096   9.570  1.8681  0.5433  0.9103
  274LYS    HZ2 3842  11.232  14.209   9.476  1.8016 -0.0784  1.7033
  274LYS    HZ3 3843  11.193  14.228   9.638  2.6190  0.7588 -1.3430
  274LYS      C 3844  10.886  13.837   9.694  0.0229 -0.0710 -0.5172
  274LYS      O 3845  10.855  13.876   9.807  0.0727  0.3650 -0.4603
  275TYR      N 3846  10.998  13.778   9.660 -0.9977 -0.1483  0.4602
  275TYR      H 3847  11.021  13.761   9.563 -1.0248 -0.5210  0.5186
  275TYR     CA 3848  11.111  13.760   9.753  0.1414  0.5407  0.1293
  275TYR     HA 3849  11.065  13.743   9.850  0.0140 -2.3581 -0.3908
  275TYR     CB 3850  11.191  13.634   9.707 -0.9129  0.0154 -0.5296
  275TYR    HB1 3851  11.239  13.650   9.610 -0.4392  2.0080 -0.0002
  275TYR    HB2 3852  11.128  13.546   9.693  0.8703 -1.5861  1.2637
  275TYR     CG 3853  11.290  13.595   9.814 -0.5315  0.2002 -0.8077
  275TYR    CD1 3854  11.246  13.572   9.944 -1.0262  0.2948 -0.0100
  275TYR    HD1 3855  11.139  13.568   9.955 -1.1639 -1.1567 -1.6800
  275TYR    CE1 3856  11.337  13.541  10.045 -0.0698  0.8785  0.5713
  275TYR    HE1 3857  11.305  13.516  10.145 -0.8674  0.5719  0.2513
  275TYR     CZ 3858  11.475  13.537  10.019 -0.4118 -0.3943 -1.0304
  275TYR     OH 3859  11.560  13.503  10.123 -0.9009 -0.5220  0.2274
  275TYR     HH 3860  11.653  13.519  10.103 -1.3922 -0.9434 -2.6676
  275TYR    CE2 3861  11.523  13.563   9.886 -0.4867 -0.0281  0.2895
  275TYR    HE2 3862  11.629  13.567   9.868 -0.9186 -1.2580 -2.8290
  275TYR    CD2 3863  11.432  13.592   9.783 -0.1674 -0.2377 -0.2294
  275TYR    HD2 3864  11.475  13.613   9.686 -1.8207 -0.6183 -1.0575
  275TYR      C 3865  11.198  13.886   9.765 -0.7813 -0.0963 -0.5488
  275TYR      O 3866  11.245  13.941   9.665 -0.3319  0.5608  0.2092
  276SER      N 3867  11.222  13.931   9.892  0.0645 -0.3362  0.7149
  276SER      H 3868  11.168  13.884   9.963  0.8891  0.3243  1.7700
  276SER     CA 3869  11.280  14.066   9.921  0.1882 -0.0354 -0.1845
  276SER     HA 3870  11.331  14.104   9.833  0.7722  0.8292  0.5137
  276SER     CB 3871  11.169  14.163   9.947 -0.2896 -0.1892 -0.6228
  276SER    HB1 3872  11.205  14.259   9.983 -1.6271  0.1278 -0.0884
  276SER    HB2 3873  11.106  14.123  10.026 -0.5652  0.5820 -0.4412
  276SER     OG 3874  11.086  14.181   9.830  0.0663  0.2989  0.5694
  276SER     HG 3875  11.016  14.235   9.866  0.5427  0.7071  0.8930
  276SER      C 3876  11.379  14.048  10.032 -0.0709 -0.0732 -0.5490
  276SER      O 3877  11.342  14.042  10.154  0.3255 -0.1549 -0.3819
  277PRO      N 3878  11.509  14.017   9.998  0.0145 -1.2119  0.0944
  277PRO     CD 3879  11.560  13.987   9.870 -0.6594 -0.3544  0.0897
  277PRO    HD1 3880  11.574  14.085   9.823 -1.1318 -0.5420 -0.4577
  277PRO    HD2 3881  11.500  13.926   9.802 -0.9535 -0.5016  0.4852
  277PRO     CG 3882  11.694  13.905   9.889 -0.2941 -0.6021  0.6726
  277PRO    HG1 3883  11.761  13.929   9.807  0.5664  0.1567  1.5893
  277PRO    HG2 3884  11.674  13.801   9.916 -1.4890 -0.0878  1.8560
  277PRO     CB 3885  11.752  13.968  10.014  0.0352  0.1109 -1.0076
  277PRO    HB1 3886  11.809  14.056   9.984  2.5834 -0.3345  2.1955
  277PRO    HB2 3887  11.818  13.902  10.070 -1.1558  0.7045  1.1766
  277PRO     CA 3888  11.627  14.011  10.094 -0.2346 -0.3915  0.4700
  277PRO     HA 3889  11.604  13.921  10.152 -0.4751 -2.4107 -2.6078
  277PRO      C 3890  11.652  14.135  10.176  0.3955 -0.4487 -0.1324
  277PRO      O 3891  11.648  14.251  10.130  0.7560 -0.5615 -0.3252
  278THR      N 3892  11.672  14.122  10.305 -0.6452 -0.4719  0.7059
  278THR      H 3893  11.693  14.027  10.333  0.5484 -0.0037  1.4743
  278THR     CA 3894  11.654  14.230  10.401 -0.6320 -0.1188  0.5211
  278THR     HA 3895  11.568  14.291  10.374 -1.5119 -0.5545  2.2595
  278THR     CB 3896  11.589  14.156  10.522  0.0082  0.1742 -0.0254
  278THR     HB 3897  11.518  14.089  10.474 -0.6217  3.2733 -3.6611
  278THR    CG2 3898  11.684  14.068  10.600 -0.6363  1.0474 -0.4183
  278THR   HG21 3899  11.625  14.001  10.663  1.1562  0.0731  0.2393
  278THR   HG22 3900  11.745  14.013  10.529 -0.6928  1.0037 -0.4327
  278THR   HG23 3901  11.748  14.137  10.654 -1.0507  1.2007 -0.1213
  278THR    OG1 3902  11.516  14.248  10.598  1.0056  0.8087 -0.3045
  278THR    HG1 3903  11.429  14.272  10.564  1.4926  3.1924  0.0253
  278THR      C 3904  11.779  14.307  10.452 -0.7895 -0.2058  0.6839
  278THR      O 3905  11.883  14.254  10.423 -0.5682 -1.0817 -0.5181
  279SER      N 3906  11.765  14.417  10.525 -0.1560  0.2871  0.0621
  279SER      H 3907  11.673  14.458  10.523 -0.5993 -0.7209 -0.2483
  279SER     CA 3908  11.877  14.485  10.594  0.4832 -0.0273 -0.8389
  279SER     HA 3909  11.817  14.559  10.647  1.1290 -1.1202  1.4581
  279SER     CB 3910  11.945  14.395  10.698  0.7346  0.4125 -0.1420
  279SER    HB1 3911  12.028  14.449  10.742  1.3760 -0.3573 -0.4071
  279SER    HB2 3912  11.984  14.312  10.640 -1.8583 -1.4296  0.6715
  279SER     OG 3913  11.858  14.354  10.805 -0.0617 -0.3981 -0.2026
  279SER     HG 3914  11.893  14.273  10.842  0.5193 -1.0839 -2.1957
  279SER      C 3915  11.980  14.553  10.502  0.4011  0.4836 -0.6918
  279SER      O 3916  11.967  14.541  10.381  0.0628  0.2223 -0.2481
  280PRO      N 3917  12.078  14.620  10.559  0.1633  0.0381  0.0911
  280PRO     CD 3918  12.065  14.702  10.672 -0.3453 -1.1005  0.4265
  280PRO    HD1 3919  12.076  14.653  10.769  2.1543  0.4929  1.0061
  280PRO    HD2 3920  11.962  14.737  10.675 -0.4889 -1.5949  1.5758
  280PRO     CG 3921  12.161  14.817  10.663 -0.1448  0.5267  0.4281
  280PRO    HG1 3922  12.195  14.851  10.761  2.0580  2.0336 -0.7939
  280PRO    HG2 3923  12.115  14.902  10.613  1.8812 -0.2332 -2.8849
  280PRO     CB 3924  12.271  14.762  10.578  0.0450  0.0601  0.3354
  280PRO    HB1 3925  12.331  14.691  10.636  0.4197  0.9943  1.0989
  280PRO    HB2 3926  12.335  14.825  10.518  0.5876  0.6183  1.4891
  280PRO     CA 3927  12.192  14.672  10.481  0.3267 -0.6826 -0.2223
  280PRO     HA 3928  12.161  14.729  10.394  1.4563  3.9555  2.2395
  280PRO      C 3929  12.276  14.552  10.412  0.0773  0.6317 -0.8851
  280PRO      O 3930  12.290  14.444  10.474 -0.8393 -0.4821 -0.0118
  281LYS      N 3931  12.336  14.581  10.300  0.5504  0.2038 -0.3335
  281LYS      H 3932  12.325  14.675  10.267 -0.1723 -0.1470 -1.0955
  281LYS     CA 3933  12.416  14.489  10.222  0.2578  0.2083  0.3732
  281LYS     HA 3934  12.442  14.403  10.284 -0.7406 -0.6384 -0.3763
  281LYS     CB 3935  12.343  14.441  10.093  0.1740  0.1604  0.0360
  281LYS    HB1 3936  12.403  14.365  10.042 -0.7435 -1.7938  1.7807
  281LYS    HB2 3937  12.333  14.525  10.025  1.7146  2.2100  2.2391
  281LYS     CG 3938  12.208  14.375  10.134 -0.6643 -0.4681 -0.2488
  281LYS    HG1 3939  12.156  14.439  10.206 -0.1364  1.1016 -1.2352
  281LYS    HG2 3940  12.230  14.279  10.181  0.1646 -0.0184  0.3076
  281LYS     CD 3941  12.110  14.355  10.022 -0.2382 -1.2957 -0.9374
  281LYS    HD1 3942  12.159  14.283   9.957  0.0775 -0.4257 -1.6732
  281LYS    HD2 3943  12.095  14.437   9.952  1.1377 -2.4873 -2.6732
  281LYS     CE 3944  11.970  14.307  10.054  0.1223  0.3038 -0.3496
  281LYS    HE1 3945  11.985  14.220  10.117  0.0175 -0.6592 -1.6250
  281LYS    HE2 3946  11.920  14.281   9.961  0.0181  0.5958 -0.3765
  281LYS     NZ 3947  11.888  14.405  10.118 -0.2748 -0.1140  0.0922
  281LYS    HZ1 3948  11.919  14.447  10.204 -2.4138  1.4067  0.1714
  281LYS    HZ2 3949  11.877  14.488  10.061 -0.0734  2.6291  3.8610
  281LYS    HZ3 3950  11.795  14.372  10.140  0.5511 -1.6408  1.3605
  281LYS      C 3951  12.555  14.559  10.189  0.2475 -1.5594  0.4780
  281LYS      O 3952  12.559  14.671  10.139  0.5120  0.0768  0.6450
  282TYR      N 3953  12.664  14.485  10.209  0.2239 -0.0880 -0.6534
  282TYR      H 3954  12.649  14.391  10.243  0.2217 -0.9251 -2.9039
  282TYR     CA 3955  12.797  14.541  10.194  0.0261  0.6445  0.5601
  282TYR     HA 3956  12.784  14.637  10.143  1.0020  0.2636 -0.4447
  282TYR     CB 3957  12.863  14.559  10.339  0.4887  0.6047  0.7162
  282TYR    HB1 3958  12.959  14.609  10.330  1.1821 -0.8048  0.0180
  282TYR    HB2 3959  12.866  14.458  10.380 -0.0274  0.5472  0.6268
  282TYR     CG 3960  12.775  14.650  10.430  0.1930 -0.9033 -0.3072
  282TYR    CD1 3961  12.755  14.786  10.396 -1.5978 -0.4197 -0.5682
  282TYR    HD1 3962  12.791  14.830  10.304  0.7963 -1.8895 -0.3775
  282TYR    CE1 3963  12.690  14.876  10.484 -0.2570 -0.2256 -0.5619
  282TYR    HE1 3964  12.666  14.978  10.458  0.5174  0.4580  1.3191
  282TYR     CZ 3965  12.636  14.826  10.602  0.3994 -0.1662  0.0110
  282TYR     OH 3966  12.569  14.910  10.689 -0.3222 -0.1113 -0.0551
  282TYR     HH 3967  12.551  14.866  10.772 -0.6016  1.6923  0.8488
  282TYR    CE2 3968  12.644  14.690  10.625  0.0694  0.1564  0.3859
  282TYR    HE2 3969  12.614  14.653  10.722 -0.1060 -2.0891 -0.4898
  282TYR    CD2 3970  12.710  14.597  10.540  0.0339 -0.3363 -0.4699
  282TYR    HD2 3971  12.722  14.495  10.573 -1.2400 -0.3397  0.0110
  282TYR      C 3972  12.896  14.465  10.105  0.8527 -0.5632 -0.2613
  282TYR      O 3973  12.960  14.377  10.151  0.0306 -0.3339  0.2136
  283SER      N 3974  12.911  14.498   9.976  0.0994  0.3002  0.2254
  283SER      H 3975  12.851  14.564   9.929  0.1383 -1.1702 -1.9211
  283SER     CA 3976  13.013  14.438   9.889  0.1950 -0.6256  0.1114
  283SER     HA 3977  13.029  14.336   9.923  3.4862 -0.4454 -0.7467
  283SER     CB 3978  12.968  14.448   9.746  0.6125  0.1758 -0.2955
  283SER    HB1 3979  13.039  14.400   9.678  1.8751 -0.6720  1.6005
  283SER    HB2 3980  12.965  14.556   9.727  0.4520 -0.0652 -1.7276
  283SER     OG 3981  12.845  14.391   9.720 -0.8477  0.2568 -0.4153
  283SER     HG 3982  12.813  14.422   9.635 -1.4948 -1.8719 -0.9583
  283SER      C 3983  13.153  14.496   9.902 -0.7940 -0.8728 -0.5627
  283SER      O 3984  13.239  14.410   9.931 -0.0531  0.4199 -0.0090
  284PRO      N 3985  13.183  14.630   9.893 -0.6351  0.1403 -0.4815
  284PRO     CD 3986  13.093  14.730   9.853  0.1794 -0.5115 -0.1163
  284PRO    HD1 3987  12.998  14.721   9.905 -1.0794  1.9133 -1.8851
  284PRO    HD2 3988  13.074  14.717   9.746 -2.7859 -0.5901  0.3750
  284PRO     CG 3989  13.159  14.867   9.877 -0.1447  0.3995  0.3328
  284PRO    HG1 3990  13.123  14.899   9.975  0.6389 -1.4265  1.2454
  284PRO    HG2 3991  13.135  14.938   9.798  0.5310  0.7719  0.4586
  284PRO     CB 3992  13.308  14.831   9.892  0.6307  0.2906  0.3702
  284PRO    HB1 3993  13.350  14.915   9.947 -0.3625 -0.3287  2.1005
  284PRO    HB2 3994  13.348  14.823   9.791 -3.2312  1.5023 -1.3639
  284PRO     CA 3995  13.301  14.687   9.956 -0.0310 -0.0125  0.2916
  284PRO     HA 3996  13.388  14.634   9.917 -0.0503 -1.0228  1.5797
  284PRO      C 3997  13.312  14.686  10.113  0.4239  0.0489  1.1347
  284PRO      O 3998  13.241  14.765  10.181 -0.1664  0.2058 -0.8451
  285THR      N 3999  13.406  14.609  10.162 -0.5045  0.2439  0.5481
  285THR      H 4000  13.437  14.532  10.105 -1.7595 -0.8233  1.2612
  285THR     CA 4001  13.436  14.591  10.308 -0.1143 -0.6726 -0.2074
  285THR     HA 4002  13.393  14.671  10.368  1.5478 -0.2223  0.3958
  285THR     CB 4003  13.377  14.461  10.362 -0.1380  0.1303  0.5703
  285THR     HB 4004  13.394  14.461  10.470  1.2087  2.6629  0.3923
  285THR    CG2 4005  13.223  14.456  10.336  0.2500  0.9618 -0.1240
  285THR   HG21 4006  13.199  14.406  10.242 -1.3311 -0.1317  0.8273
  285THR   HG22 4007  13.164  14.388  10.398 -0.0132  0.5125 -0.8529
  285THR   HG23 4008  13.173  14.553  10.336 -0.4725  0.5896  0.1591
  285THR    OG1 4009  13.430  14.337  10.319 -0.1758 -0.1826 -0.4221
  285THR    HG1 4010  13.403  14.263  10.374 -0.7515  0.9534  0.8817
  285THR      C 4011  13.588  14.586  10.336  0.5796  0.1169 -0.1750
  285THR      O 4012  13.624  14.581  10.448 -0.2317 -0.9605 -0.6832
  286SER      N 4013  13.667  14.602  10.224  0.7174 -0.1478 -0.9981
  286SER      H 4014  13.632  14.605  10.129 -1.1796 -0.4935 -0.3140
  286SER     CA 4015  13.812  14.629  10.240  0.7727 -0.4555 -0.3239
  286SER     HA 4016  13.831  14.658  10.343  0.6936  0.6196 -0.6115
  286SER     CB 4017  13.900  14.501  10.228  0.9704 -0.0966 -0.3950
  286SER    HB1 4018  13.882  14.447  10.321 -1.5996  0.2141 -0.6632
  286SER    HB2 4019  14.003  14.535  10.220  0.9812  0.7210  2.4886
  286SER     OG 4020  13.854  14.423  10.117 -0.8572 -0.0758  0.3979
  286SER     HG 4021  13.788  14.360  10.149  0.1886 -0.9659  0.8387
  286SER      C 4022  13.875  14.748  10.155  0.8512  0.6917  0.9031
  286SER      O 4023  13.991  14.775  10.189 -0.1354  0.0549 -0.3089
  287PRO      N 4024  13.807  14.807  10.059 -0.4461 -0.5045  0.3454
  287PRO     CD 4025  13.707  14.739   9.981  1.3044  0.1133 -0.1117
  287PRO    HD1 4026  13.605  14.738  10.019  1.5104  1.5311  0.5010
  287PRO    HD2 4027  13.730  14.635   9.958 -1.5109 -0.6746  0.4477
  287PRO     CG 4028  13.692  14.802   9.844 -0.5635  0.1588 -0.6219
  287PRO    HG1 4029  13.587  14.794   9.816 -1.2314  1.5415  1.3364
  287PRO    HG2 4030  13.754  14.753   9.769  1.1034  2.7142 -0.9916
  287PRO     CB 4031  13.729  14.947   9.871  0.7476  0.1823  0.2106
  287PRO    HB1 4032  13.641  14.994   9.915  1.4590  0.1600  1.6684
  287PRO    HB2 4033  13.764  14.998   9.781 -0.5745 -0.3563 -0.6175
  287PRO     CA 4034  13.841  14.933   9.975 -0.4470 -0.0701  0.3297
  287PRO     HA 4035  13.924  14.902   9.912 -0.5622 -0.3813  0.3305
  287PRO      C 4036  13.874  15.059  10.049  0.2567  0.3581  0.1347
  287PRO      O 4037  13.821  15.164  10.012  0.0464 -0.5344  0.2319
  288THR      N 4038  13.968  15.049  10.142  0.1845  0.4392  0.1206
  288THR      H 4039  13.989  14.959  10.183  1.3020  1.3692  1.6664
  288THR     CA 4040  14.040  15.166  10.185  0.5761  0.5712 -0.4270
  288THR     HA 4041  14.018  15.254  10.124  0.3662  0.3852 -0.6214
  288THR     CB 4042  14.004  15.211  10.329  0.3783  0.2241  0.2238
  288THR     HB 4043  14.077  15.288  10.354  0.5058 -0.0316  0.6336
  288THR    CG2 4044  13.857  15.267  10.344  0.8733 -0.0669 -0.6128
  288THR   HG21 4045  13.830  15.262  10.450  1.6472  1.0957 -0.3560
  288THR   HG22 4046  13.843  15.371  10.314 -0.0575 -0.2365 -0.8015
  288THR   HG23 4047  13.784  15.202  10.294 -2.1316  1.6390  1.3542
  288THR    OG1 4048  14.001  15.114  10.428  0.4579  0.0955 -0.0118
  288THR    HG1 4049  13.939  15.053  10.389  2.8565 -1.6321 -1.2564
  288THR      C 4050  14.191  15.144  10.160  0.3369 -0.5043 -1.1502
  288THR      O 4051  14.243  15.156  10.052 -0.4055 -0.1362  0.1543
  289TYR      N 4052  14.253  15.104  10.273  0.0064  0.5216 -0.2392
  289TYR      H 4053  14.202  15.094  10.359 -1.4618  0.6221 -1.0796
  289TYR     CA 4054  14.398  15.069  10.274  0.1924 -0.8511 -0.2453
  289TYR     HA 4055  14.434  15.056  10.172  1.1635  1.1455 -0.1835
  289TYR     CB 4056  14.478  15.186  10.339 -0.3995  0.0995  0.8477
  289TYR    HB1 4057  14.584  15.167  10.325  0.0318  2.0904  1.2306
  289TYR    HB2 4058  14.460  15.189  10.447 -3.5781  2.5647  0.3342
  289TYR     CG 4059  14.441  15.324  10.280  0.5612 -0.6331  0.3873
  289TYR    CD1 4060  14.327  15.393  10.322 -0.9465 -0.1662 -0.5753
  289TYR    HD1 4061  14.267  15.370  10.409 -0.5344  0.9905  0.0345
  289TYR    CE1 4062  14.290  15.508  10.246 -0.0789 -0.3109 -0.9822
  289TYR    HE1 4063  14.200  15.559  10.278 -0.3099 -1.2717 -0.1067
  289TYR     CZ 4064  14.358  15.548  10.125  0.6168  0.0203 -0.6776
  289TYR     OH 4065  14.318  15.659  10.057  0.3122  0.6140 -0.1153
  289TYR     HH 4066  14.379  15.677   9.985  0.1880 -2.0626 -0.9548
  289TYR    CE2 4067  14.469  15.478  10.084 -0.1928  0.2592  0.3236
  289TYR    HE2 4068  14.526  15.501   9.995  0.1382 -2.2759 -0.1512
  289TYR    CD2 4069  14.511  15.366  10.164 -0.1824 -0.7828 -0.8603
  289TYR    HD2 4070  14.588  15.302  10.122 -0.4847 -2.1703  0.6174
  289TYR      C 4071  14.430  14.943  10.365  0.7445  0.0505  0.3421
  289TYR      O 4072  14.538  14.927  10.419  0.3165  0.3093  0.7558
  290SER      N 4073  14.322  14.868  10.405 -0.1829  0.5438 -0.5332
  290SER      H 4074  14.236  14.887  10.357 -1.2590 -0.9083  0.7618
  290SER     CA 4075  14.305  14.777  10.522 -0.4712 -0.0320 -0.3170
  290SER     HA 4076  14.382  14.700  10.519  0.2860  0.6888  0.4617
  290SER     CB 4077  14.319  14.852  10.655  0.6610 -0.1612  0.1217
  290SER    HB1 4078  14.269  14.795  10.734 -1.7948  1.0740 -0.4898
  290SER    HB2 4079  14.266  14.947  10.647 -1.9544 -1.6904 -1.3349
  290SER     OG 4080  14.456  14.870  10.694 -0.7112 -0.0464 -0.5408
  290SER     HG 4081  14.453  14.916  10.778  0.2911 -1.3905  0.2348
  290SER      C 4082  14.160  14.718  10.521  0.5674  0.3869 -0.4428
  290SER      O 4083  14.074  14.780  10.461 -0.1696  0.0560  0.3357
  291PRO      N 4084  14.130  14.601  10.587  0.4975  0.0789 -0.5206
  291PRO     CD 4085  14.238  14.518  10.654 -0.5352 -0.0073 -1.0787
  291PRO    HD1 4086  14.293  14.586  10.720 -0.3489  0.2337 -1.4809
  291PRO    HD2 4087  14.306  14.474  10.580 -0.6518  1.9358 -2.3756
  291PRO     CG 4088  14.175  14.408  10.743  0.4447 -0.3618 -0.0733
  291PRO    HG1 4089  14.162  14.450  10.843 -0.1754  1.1331 -0.7659
  291PRO    HG2 4090  14.227  14.312  10.739 -0.0604 -0.5995 -1.0665
  291PRO     CB 4091  14.040  14.398  10.677  0.8054  0.2489  0.3791
  291PRO    HB1 4092  13.959  14.376  10.746  0.3871 -0.1528 -0.2362
  291PRO    HB2 4093  14.051  14.323  10.600  1.4258  0.3949  0.3221
  291PRO     CA 4094  14.005  14.533  10.607  0.5296  0.1016  0.5040
  291PRO     HA 4095  13.960  14.506  10.512 -0.2497 -2.8055  1.6471
  291PRO      C 4096  13.897  14.618  10.683 -0.1166 -0.8139  0.4742
  291PRO      O 4097  13.836  14.574  10.777 -0.5978  0.0708  0.4791
  292THR      N 4098  13.875  14.749  10.653 -0.7557  0.3727 -0.3340
  292THR      H 4099  13.934  14.793  10.584  2.1636 -2.6606  0.0935
  292THR     CA 4100  13.746  14.821  10.678 -0.1688  0.0624 -0.0886
  292THR     HA 4101  13.671  14.747  10.707 -1.8533  2.0498  0.7461
  292THR     CB 4102  13.748  14.920  10.795  0.0681 -0.5313  0.5453
  292THR     HB 4103  13.796  14.874  10.881 -0.4796  1.4488  1.9508
  292THR    CG2 4104  13.826  15.052  10.779  0.4287 -0.1571  0.6551
  292THR   HG21 4105  13.788  15.105  10.692  0.9052  0.1912  0.6567
  292THR   HG22 4106  13.822  15.107  10.873 -1.1854  2.1073 -0.6894
  292THR   HG23 4107  13.924  15.006  10.763 -0.2654 -1.5745  0.4824
  292THR    OG1 4108  13.618  14.952  10.835 -0.1420  0.1344 -0.0887
  292THR    HG1 4109  13.626  14.963  10.930  0.1073  0.1273 -0.1095
  292THR      C 4110  13.700  14.896  10.558 -0.0337  0.3588  0.3687
  292THR      O 4111  13.777  14.904  10.464  0.2065  0.1066 -0.1371
  293THR      N 4112  13.581  14.949  10.553  0.4900 -0.1538  0.3257
  293THR      H 4113  13.517  14.930  10.629 -1.5974  0.5519 -1.1930
  293THR     CA 4114  13.539  15.051  10.450  0.5714  0.2964 -0.0894
  293THR     HA 4115  13.630  15.098  10.412  1.1765 -0.4566  0.4074
  293THR     CB 4116  13.462  14.981  10.337  0.1713  0.1146  0.1605
  293THR     HB 4117  13.380  14.922  10.378  0.6422  0.0534  1.0346
  293THR    CG2 4118  13.393  15.077  10.232  0.1697 -0.2883  0.2681
  293THR   HG21 4119  13.340  15.162  10.274  1.7792  0.8019  0.1505
  293THR   HG22 4120  13.464  15.108  10.155 -1.8736 -0.2430 -1.6450
  293THR   HG23 4121  13.320  15.011  10.186 -1.6015  0.4644  1.9429
  293THR    OG1 4122  13.560  14.899  10.278 -0.4887  0.6329 -0.4182
  293THR    HG1 4123  13.620  14.890  10.353 -3.0337  0.0079  1.6309
  293THR      C 4124  13.455  15.170  10.496  0.5251  0.1692  0.2307
  293THR      O 4125  13.477  15.281  10.448 -1.0845 -0.0956  0.2541
  294PRO      N 4126  13.353  15.162  10.587 -0.1054 -0.1862  0.4744
  294PRO     CD 4127  13.293  15.039  10.640 -0.2163  0.5243 -0.6263
  294PRO    HD1 4128  13.340  15.020  10.736 -1.8238 -1.9978 -0.2948
  294PRO    HD2 4129  13.304  14.964  10.562  1.7283  0.5169 -0.3573
  294PRO     CG 4130  13.146  15.078  10.656 -0.0724 -0.5712  0.2141
  294PRO    HG1 4131  13.095  15.023  10.735 -0.7177 -0.0462  0.1682
  294PRO    HG2 4132  13.089  15.073  10.563 -1.6699  2.7207  0.9329
  294PRO     CB 4133  13.157  15.226  10.696  0.6182 -0.5572  0.0362
  294PRO    HB1 4134  13.174  15.231  10.803  0.5172  3.0335 -0.0704
  294PRO    HB2 4135  13.073  15.291  10.670 -0.7717 -2.5765 -0.7250
  294PRO     CA 4136  13.273  15.283  10.622 -0.3490  0.3569  0.4081
  294PRO     HA 4137  13.239  15.323  10.526 -2.0072 -2.2372 -0.1371
  294PRO      C 4138  13.349  15.388  10.715 -0.3803  0.2792 -0.5941
  294PRO      O 4139  13.469  15.370  10.733  0.4819 -0.9768 -0.2016
  295LYS      N 4140  13.270  15.477  10.771 -0.3762 -0.2945  0.4318
  295LYS      H 4141  13.172  15.471  10.748 -0.0116 -1.1459 -0.9493
  295LYS     CA 4142  13.322  15.595  10.839  0.0295 -0.2399  0.5246
  295LYS     HA 4143  13.382  15.660  10.776  2.0112 -0.6169  1.9989
  295LYS     CB 4144  13.207  15.682  10.891  0.0380  0.7132  0.2703
  295LYS    HB1 4145  13.244  15.764  10.953 -3.1628  1.0866  1.7542
  295LYS    HB2 4146  13.131  15.624  10.944  0.1073  0.8321  0.5010
  295LYS     CG 4147  13.123  15.752  10.783  0.2212  0.6104  0.0467
  295LYS    HG1 4148  13.115  15.685  10.698 -0.3785 -0.5776  1.0314
  295LYS    HG2 4149  13.185  15.839  10.761  1.4355  0.2869  2.0424
  295LYS     CD 4150  12.983  15.795  10.830 -0.1937  0.4694  0.0028
  295LYS    HD1 4151  13.002  15.870  10.906  3.3440 -0.8081  0.4837
  295LYS    HD2 4152  12.936  15.707  10.875 -0.8798  1.2373  0.8048
  295LYS     CE 4153  12.912  15.861  10.711 -0.1792  0.5237 -0.2911
  295LYS    HE1 4154  12.915  15.787  10.631  1.7718  1.7999 -1.4267
  295LYS    HE2 4155  12.961  15.950  10.673  1.1693  0.7630  1.8790
  295LYS     NZ 4156  12.772  15.878  10.753  0.1311  0.0888  0.3226
  295LYS    HZ1 4157  12.766  15.918  10.845 -1.8902 -0.0166  0.2731
  295LYS    HZ2 4158  12.720  15.920  10.676  1.2137  0.2644 -0.3268
  295LYS    HZ3 4159  12.733  15.786  10.769 -1.9959  1.3067  2.4921
  295LYS      C 4160  13.417  15.564  10.964 -0.5638 -0.4474 -0.8173
  295LYS      O 4161  13.490  15.652  11.005  0.0894 -0.2649  0.4699
  296TYR      N 4162  13.398  15.456  11.037 -0.0039 -0.2453  0.5262
  296TYR      H 4163  13.320  15.399  11.009 -0.7541  0.4858  1.1076
  296TYR     CA 4164  13.469  15.404  11.152 -0.4592  0.4343  0.0626
  296TYR     HA 4165  13.485  15.489  11.218  1.6696  0.4968 -0.4939
  296TYR     CB 4166  13.387  15.304  11.237  0.1675  0.1447  1.1366
  296TYR    HB1 4167  13.308  15.357  11.289  1.1363  2.4924  0.2950
  296TYR    HB2 4168  13.452  15.271  11.318  0.1413  0.2134  1.1856
  296TYR     CG 4169  13.320  15.190  11.175  0.1439  0.2551  0.6846
  296TYR    CD1 4170  13.183  15.191  11.128 -0.6989 -0.9709 -0.6180
  296TYR    HD1 4171  13.121  15.278  11.144 -0.3062 -0.3279 -2.5351
  296TYR    CE1 4172  13.124  15.080  11.067  0.4939 -0.2663 -0.1748
  296TYR    HE1 4173  13.027  15.102  11.024  0.2178 -1.7869 -0.3449
  296TYR     CZ 4174  13.198  14.965  11.036  0.6499  0.3039  0.0502
  296TYR     OH 4175  13.150  14.855  10.978 -0.1062  0.4456  0.3373
  296TYR     HH 4176  13.212  14.782  10.979  1.0925  1.4455  3.0336
  296TYR    CE2 4177  13.329  14.960  11.090 -0.3841 -0.1854 -0.0927
  296TYR    HE2 4178  13.380  14.865  11.081  2.5941  0.9767  3.1944
  296TYR    CD2 4179  13.388  15.069  11.157 -0.7530 -0.1119  0.1274
  296TYR    HD2 4180  13.485  15.047  11.199 -0.8877 -2.0787 -0.5279
  296TYR      C 4181  13.613  15.353  11.114  0.1546  0.4102 -0.0394
  296TYR      O 4182  13.650  15.239  11.146  0.1512  0.8206 -0.1915
  297SER      N 4183  13.693  15.437  11.055  0.2713 -0.3305 -0.1256
  297SER      H 4184  13.654  15.527  11.030  2.0147  0.2679 -0.7791
  297SER     CA 4185  13.818  15.398  10.975  0.2941  0.5140 -0.0447
  297SER     HA 4186  13.821  15.289  10.984 -2.2948  0.5790  2.0786
  297SER     CB 4187  13.808  15.435  10.822  0.4409  0.1142  0.2057
  297SER    HB1 4188  13.804  15.350  10.754  2.0569  1.1620 -1.2372
  297SER    HB2 4189  13.893  15.495  10.791 -0.0828 -0.3967 -2.3167
  297SER     OG 4190  13.697  15.522  10.788 -0.6114  0.3193  0.2288
  297SER     HG 4191  13.620  15.466  10.788  1.2861 -2.4323 -1.6197
  297SER      C 4192  13.950  15.440  11.042 -0.3944 -0.7818 -0.9027
  297SER      O 4193  14.029  15.354  11.077  0.7286 -0.3800 -0.3544
  298PRO      N 4194  13.994  15.568  11.039 -0.4941  0.5639  0.0197
  298PRO     CD 4195  13.908  15.686  11.006  0.2315 -0.0734  0.2932
  298PRO    HD1 4196  13.814  15.686  11.061 -0.1830 -1.6528 -0.3757
  298PRO    HD2 4197  13.885  15.679  10.900  1.6636 -0.8083  0.0150
  298PRO     CG 4198  13.989  15.813  11.035 -0.1431  0.1201 -0.2776
  298PRO    HG1 4199  13.976  15.836  11.141 -2.2520  1.4914 -0.8223
  298PRO    HG2 4200  13.966  15.899  10.973 -0.4313  0.6729  0.5826
  298PRO     CB 4201  14.130  15.752  11.029  0.2528 -0.5156 -0.1518
  298PRO    HB1 4202  14.201  15.818  11.080 -0.4086  0.1172 -0.0391
  298PRO    HB2 4203  14.154  15.752  10.923  0.0688 -1.1663 -0.1958
  298PRO     CA 4204  14.118  15.611  11.088  0.0445  0.1039  0.6280
  298PRO     HA 4205  14.201  15.548  11.054  0.7549  0.1022  2.2908
  298PRO      C 4206  14.146  15.629  11.243  0.4370  0.4898 -0.2328
  298PRO      O 4207  14.060  15.626  11.326 -0.7766  0.4239 -0.2034
  299THR      N 4208  14.273  15.658  11.275  0.6242  0.3542 -0.1152
  299THR      H 4209  14.333  15.654  11.194  1.6496 -1.7398  0.6856
  299THR     CA 4210  14.343  15.647  11.410 -0.9437 -0.3376 -0.2045
  299THR     HA 4211  14.318  15.545  11.439  0.2920 -0.9447 -1.2182
  299THR     CB 4212  14.497  15.647  11.391  0.5600 -0.5705 -0.2724
  299THR     HB 4213  14.535  15.571  11.323  1.5502 -0.1876 -0.1592
  299THR    CG2 4214  14.548  15.778  11.339 -0.1254 -0.1510  0.1492
  299THR   HG21 4215  14.505  15.859  11.397  0.2136 -0.1408  0.3833
  299THR   HG22 4216  14.657  15.776  11.332  0.0460  1.0460  2.3348
  299THR   HG23 4217  14.523  15.774  11.233 -0.4629  0.9342  0.1871
  299THR    OG1 4218  14.570  15.622  11.513 -0.3411 -0.1470  0.2802
  299THR    HG1 4219  14.532  15.684  11.577  2.3536  1.2975  0.5738
  299THR      C 4220  14.290  15.738  11.524 -0.3491  0.3341  0.2057
  299THR      O 4221  14.356  15.749  11.629 -0.2422 -0.6665  0.1938
  300SER      N 4222  14.165  15.791  11.507  0.3267  0.4976  0.5436
  300SER      H 4223  14.107  15.772  11.427  1.6162  0.5268 -0.4181
  300SER     CA 4224  14.115  15.897  11.610  0.3104 -0.6136  0.8891
  300SER     HA 4225  14.190  15.975  11.626  0.4025 -0.3405 -0.7838
  300SER     CB 4226  13.981  15.958  11.569  0.2280  0.6808 -0.0685
  300SER    HB1 4227  13.936  16.034  11.633  0.9064  1.5737 -0.6337
  300SER    HB2 4228  13.923  15.866  11.570 -1.7665  1.9128 -0.6348
  300SER     OG 4229  13.991  16.014  11.442  0.5405  0.5059  0.3800
  300SER     HG 4230  13.912  15.989  11.394  0.9102 -1.1965  0.5903
  300SER      C 4231  14.097  15.850  11.759  0.0985 -0.4687 -0.3452
  300SER      O 4232  14.091  15.938  11.844 -0.1480  0.0778  0.3805
  301PRO      N 4233  14.080  15.718  11.806  0.4397 -0.4723  0.0303
  301PRO     CD 4234  14.099  15.592  11.736 -0.3010  0.0635  0.0287
  301PRO    HD1 4235  14.204  15.565  11.719 -0.2109  1.5985 -2.0501
  301PRO    HD2 4236  14.043  15.590  11.643  1.1263 -2.3392 -0.8440
  301PRO     CG 4237  14.040  15.482  11.822  0.0388 -0.2664  0.0880
  301PRO    HG1 4238  14.119  15.419  11.863  0.2608 -0.9089 -1.3063
  301PRO    HG2 4239  13.958  15.437  11.766  1.2767  0.0870 -2.0793
  301PRO     CB 4240  13.970  15.553  11.931  0.3305  0.4045  0.2979
  301PRO    HB1 4241  13.971  15.499  12.026  1.8478  0.4827  0.3309
  301PRO    HB2 4242  13.867  15.567  11.898  0.7142 -0.2424 -1.1925
  301PRO     CA 4243  14.045  15.689  11.939 -0.0111 -0.0995  0.4596
  301PRO     HA 4244  13.966  15.758  11.969 -0.9758 -0.1412 -1.9451
  301PRO      C 4245  14.163  15.681  12.040  0.3119 -0.1194  0.7629
  301PRO      O 4246  14.169  15.588  12.119  0.1459  0.3201  0.4289
  302THR      N 4247  14.268  15.765  12.017 -0.1462  0.0112  0.1122
  302THR      H 4248  14.254  15.841  11.952  0.5286  0.6921  0.7597
  302THR     CA 4249  14.405  15.727  12.044  0.4489 -0.1989 -0.4297
  302THR     HA 4250  14.459  15.796  11.979  0.7380  0.5475  0.5804
  302THR     CB 4251  14.452  15.760  12.190  0.4145 -0.2749 -0.4813
  302THR     HB 4252  14.404  15.852  12.222  0.2725 -0.7347  0.6723
  302THR    CG2 4253  14.395  15.670  12.301  0.3463  0.0932 -0.6693
  302THR   HG21 4254  14.437  15.698  12.397  0.6253 -0.9139 -0.4964
  302THR   HG22 4255  14.289  15.698  12.302  0.0735 -0.9223 -0.1173
  302THR   HG23 4256  14.410  15.565  12.274 -0.6751  0.2736 -2.0173
  302THR    OG1 4257  14.594  15.770  12.200 -0.0633  0.4417  0.0139
  302THR    HG1 4258  14.603  15.856  12.157  2.1109  1.0016  1.5090
  302THR      C 4259  14.452  15.593  11.988  0.1836  0.1264  0.2630
  302THR      O 4260  14.382  15.530  11.915  0.2314 -0.0246 -0.4075
  303TYR      N 4261  14.572  15.547  12.021 -0.1272 -0.2107  0.4214
  303TYR      H 4262  14.626  15.599  12.089  1.1714 -0.4776 -0.3875
  303TYR     CA 4263  14.645  15.440  11.953 -0.4409  0.6616  0.6717
  303TYR     HA 4264  14.622  15.456  11.848 -0.3859 -2.6428  0.1150
  303TYR     CB 4265  14.792  15.465  11.970 -0.1225  0.2809 -1.0632
  303TYR    HB1 4266  14.849  15.382  11.928  0.7267  2.2707 -4.0315
  303TYR    HB2 4267  14.803  15.456  12.078 -1.3194 -0.2814 -0.9819
  303TYR     CG 4268  14.847  15.588  11.912 -0.0959 -0.3977 -0.4308
  303TYR    CD1 4269  14.856  15.601  11.774 -0.4850 -0.2702 -0.5307
  303TYR    HD1 4270  14.815  15.522  11.713 -1.3711  0.5118 -0.9605
  303TYR    CE1 4271  14.910  15.716  11.710  0.0416  0.2935  0.2985
  303TYR    HE1 4272  14.900  15.715  11.602 -1.5437 -2.2632  0.4426
  303TYR     CZ 4273  14.956  15.826  11.791  0.6058  0.3943  0.0018
  303TYR     OH 4274  15.001  15.947  11.738 -0.8356 -0.2876 -0.3483
  303TYR     HH 4275  15.021  16.020  11.797 -0.5353 -1.8510  1.5474
  303TYR    CE2 4276  14.948  15.810  11.934 -0.7039 -0.4045 -0.5292
  303TYR    HE2 4277  15.001  15.887  11.988 -2.1786 -0.9279  1.7428
  303TYR    CD2 4278  14.896  15.691  11.998  0.4863 -0.0443  0.5683
  303TYR    HD2 4279  14.900  15.683  12.106  2.1058  0.2536  0.5397
  303TYR      C 4280  14.585  15.301  11.987 -0.2567  0.0560  0.1894
  303TYR      O 4281  14.551  15.279  12.108  1.1534 -0.1785  0.5728
  304SER      N 4282  14.578  15.216  11.884 -0.5657 -0.2999 -0.2470
  304SER      H 4283  14.626  15.251  11.803  0.6994  1.0822  1.0799
  304SER     CA 4284  14.548  15.074  11.863  0.1396  0.4520  0.1484
  304SER     HA 4285  14.487  15.064  11.773  0.6086 -0.1099 -0.1133
  304SER     CB 4286  14.681  15.009  11.820 -0.3146  0.0568 -0.4820
  304SER    HB1 4287  14.746  14.999  11.907  0.5918 -0.1860 -1.1814
  304SER    HB2 4288  14.733  15.058  11.738 -1.0804 -3.0691 -2.9091
  304SER     OG 4289  14.674  14.885  11.775  0.2239  0.1381 -0.2084
  304SER     HG 4290  14.757  14.843  11.800  0.8028  1.1468 -0.4188
  304SER      C 4291  14.484  15.003  11.984 -0.8836 -0.1292 -0.6198
  304SER      O 4292  14.561  14.950  12.070  0.0901  0.3686  0.1287
  305PRO      N 4293  14.354  14.980  11.987  0.6460  0.2937  0.0544
  305PRO     CD 4294  14.259  15.027  11.880  0.5509 -0.5975 -0.5083
  305PRO    HD1 4295  14.288  14.978  11.787 -1.1297 -1.3215 -0.6734
  305PRO    HD2 4296  14.261  15.136  11.887 -1.2374 -0.5790 -0.2057
  305PRO     CG 4297  14.118  14.976  11.928  0.3644 -0.0329  0.3099
  305PRO    HG1 4298  14.087  14.888  11.873  0.3481  0.2071 -0.0633
  305PRO    HG2 4299  14.046  15.057  11.921  0.2907 -0.1588 -0.3449
  305PRO     CB 4300  14.143  14.928  12.070  0.0596 -0.8083 -0.0409
  305PRO    HB1 4301  14.074  14.850  12.101 -1.1796 -0.2894 -1.3890
  305PRO    HB2 4302  14.141  15.018  12.131  0.7814 -0.8422  0.0346
  305PRO     CA 4303  14.290  14.881  12.070  0.4971 -0.5451 -0.0436
  305PRO     HA 4304  14.329  14.889  12.172  0.2341 -2.1175  0.1871
  305PRO      C 4305  14.308  14.743  12.008  0.6943 -0.5975 -0.4052
  305PRO      O 4306  14.246  14.644  12.055 -0.2470  0.3758 -0.3445
  306THR      N 4307  14.385  14.730  11.904 -0.2531 -0.2818  0.3318
  306THR      H 4308  14.416  14.817  11.863 -4.6292  1.3946  0.3085
  306THR     CA 4309  14.450  14.610  11.857 -0.1547  0.2955  0.6932
  306THR     HA 4310  14.381  14.526  11.867 -0.9096  0.7716 -0.4306
  306THR     CB 4311  14.470  14.615  11.699 -0.0955 -0.5137 -0.4134
  306THR     HB 4312  14.568  14.656  11.673  0.4280 -2.7895 -2.1617
  306THR    CG2 4313  14.476  14.469  11.646  0.6043  0.1129  0.2702
  306THR   HG21 4314  14.485  14.465  11.537 -0.7231  0.5048  0.1369
  306THR   HG22 4315  14.557  14.408  11.686 -0.1712 -2.8627 -2.5392
  306THR   HG23 4316  14.384  14.414  11.669  1.4449 -1.1400  0.6926
  306THR    OG1 4317  14.369  14.681  11.624  0.2044  0.2781 -0.4421
  306THR    HG1 4318  14.294  14.622  11.622  1.1371 -0.8729 -2.4646
  306THR      C 4319  14.584  14.579  11.934 -0.6790 -0.2045  0.2813
  306THR      O 4320  14.620  14.458  11.944  0.0311 -0.6796 -0.2003
  307SER      N 4321  14.640  14.680  12.000 -0.0984 -0.5554  0.3519
  307SER      H 4322  14.603  14.774  11.991  1.6975  0.2064  0.6562
  307SER     CA 4323  14.754  14.667  12.096 -0.2798 -0.4643  0.6878
  307SER     HA 4324  14.792  14.565  12.087 -2.6265 -1.4300  1.4217
  307SER     CB 4325  14.852  14.776  12.053 -0.2397 -0.2147  0.5132
  307SER    HB1 4326  14.945  14.765  12.109 -1.1338  2.0156  2.5389
  307SER    HB2 4327  14.804  14.872  12.072  0.1574  0.2355 -0.7142
  307SER     OG 4328  14.881  14.749  11.916  0.0716  0.3749  0.1531
  307SER     HG 4329  14.928  14.667  11.901  0.7651  0.5316  1.3541
  307SER      C 4330  14.703  14.690  12.240 -0.0884  0.1078 -0.3058
  307SER      O 4331  14.578  14.708  12.262  0.1919  0.0588  0.2725
  308PRO      N 4332  14.787  14.671  12.345 -0.7094 -0.2220  0.1116
  308PRO     CD 4333  14.924  14.629  12.344  0.0152 -0.4599  0.3361
  308PRO    HD1 4334  14.975  14.721  12.314 -0.8426  0.2235  0.9431
  308PRO    HD2 4335  14.941  14.557  12.263 -0.2887 -2.1619  1.7710
  308PRO     CG 4336  14.960  14.597  12.494  0.1490  0.5396 -1.0023
  308PRO    HG1 4337  15.062  14.617  12.526  0.1364  2.7285 -2.1943
  308PRO    HG2 4338  14.927  14.496  12.518  1.2739  0.3113 -0.3805
  308PRO     CB 4339  14.872  14.692  12.572 -0.1422  0.7122 -0.7079
  308PRO    HB1 4340  14.909  14.794  12.569 -2.0835  1.3953 -1.8279
  308PRO    HB2 4341  14.848  14.655  12.672  0.5839 -0.2415 -0.8726
  308PRO     CA 4342  14.749  14.687  12.483  1.2753 -0.4070 -0.2066
  308PRO     HA 4343  14.691  14.598  12.506  2.0658 -1.0673 -0.7407
  308PRO      C 4344  14.658  14.811  12.516  0.2518  0.6368  0.0714
  308PRO      O 4345  14.702  14.919  12.481 -0.1452 -0.4374 -0.1865
  309VAL      N 4346  14.543  14.799  12.578 -0.3411  0.4707 -0.2442
  309VAL      H 4347  14.522  14.711  12.624 -1.4955  0.8507 -0.0311
  309VAL     CA 4348  14.437  14.896  12.574 -0.0680 -0.1946 -0.0999
  309VAL     HA 4349  14.428  14.906  12.466  0.3625  0.4237 -0.0788
  309VAL     CB 4350  14.307  14.833  12.628 -0.1871 -0.4873 -0.9982
  309VAL     HB 4351  14.282  14.745  12.568 -0.3002 -0.7240 -0.6079
  309VAL    CG1 4352  14.316  14.795  12.777 -0.3960 -0.6972 -0.3006
  309VAL   HG11 4353  14.355  14.881  12.832 -3.8467 -0.1552  1.4482
  309VAL   HG12 4354  14.223  14.757  12.820  0.1640 -0.1602  1.4328
  309VAL   HG13 4355  14.390  14.716  12.781 -0.3862 -0.6508  0.6253
  309VAL    CG2 4356  14.187  14.930  12.604 -0.3011  0.1169 -0.0387
  309VAL   HG21 4357  14.197  14.965  12.501 -2.3620  1.3840  0.1633
  309VAL   HG22 4358  14.093  14.876  12.606  0.1822 -0.6643  1.8798
  309VAL   HG23 4359  14.184  15.014  12.674 -1.8520  0.5976 -0.6548
  309VAL      C 4360  14.473  15.035  12.629 -0.1787  0.0773 -0.6250
  309VAL      O 4361  14.534  15.043  12.739  0.8150  0.3806 -0.4592
  310TYR      N 4362  14.439  15.146  12.560 -0.2967 -0.6678  0.9260
  310TYR      H 4363  14.369  15.128  12.488 -1.4747  1.8903  1.3921
  310TYR     CA 4364  14.513  15.272  12.564  0.0880 -0.5629 -0.3983
  310TYR     HA 4365  14.589  15.269  12.643 -0.7584  1.8127  0.5541
  310TYR     CB 4366  14.582  15.295  12.423 -0.0842  0.7064 -0.3843
  310TYR    HB1 4367  14.508  15.344  12.360 -0.6033  0.1451 -0.2130
  310TYR    HB2 4368  14.599  15.198  12.376  0.2511 -0.0965  1.3410
  310TYR     CG 4369  14.712  15.367  12.418  0.2544 -0.0488 -0.5037
  310TYR    CD1 4370  14.729  15.505  12.389  0.0581 -0.0410  0.8922
  310TYR    HD1 4371  14.650  15.576  12.366  1.3237  1.5162  1.2503
  310TYR    CE1 4372  14.859  15.556  12.377  0.0099  0.9834 -0.2808
  310TYR    HE1 4373  14.871  15.661  12.354 -2.8806  1.2486 -0.7782
  310TYR     CZ 4374  14.973  15.477  12.397 -0.1076  0.6160 -0.0439
  310TYR     OH 4375  15.090  15.536  12.381  0.1768  0.0863  0.1585
  310TYR     HH 4376  15.155  15.466  12.392  0.9331  0.5693 -1.2070
  310TYR    CE2 4377  14.959  15.341  12.431 -0.2202 -0.3833 -0.6542
  310TYR    HE2 4378  15.043  15.279  12.459 -1.2774 -0.5864  2.3102
  310TYR    CD2 4379  14.830  15.290  12.442  0.1726  0.4886  0.0902
  310TYR    HD2 4380  14.820  15.189  12.480  2.0296 -1.0220 -3.1409
  310TYR      C 4381  14.419  15.391  12.596  0.3922 -0.4510 -0.1325
  310TYR      O 4382  14.457  15.503  12.625 -0.3626 -0.2256  0.2814
  311THR      N 4383  14.286  15.362  12.604  0.0279  0.1319 -0.1377
  311THR      H 4384  14.260  15.273  12.563 -1.8242  1.5630 -2.2014
  311THR     CA 4385  14.171  15.450  12.649  0.6122  0.3872  0.2210
  311THR     HA 4386  14.198  15.501  12.741  2.4423  1.5472 -0.9229
  311THR     CB 4387  14.147  15.568  12.558  0.1956 -0.3378  0.0283
  311THR     HB 4388  14.242  15.607  12.521  0.5103 -0.0913  1.1013
  311THR    CG2 4389  14.078  15.531  12.427  0.3620 -0.1712 -0.5603
  311THR   HG21 4390  14.074  15.615  12.358 -2.0580 -2.3766 -3.2078
  311THR   HG22 4391  14.143  15.455  12.381  3.1112  1.1961  0.9221
  311THR   HG23 4392  13.976  15.497  12.442 -0.3537  1.2145 -2.0835
  311THR    OG1 4393  14.073  15.665  12.626  0.1978 -0.0378  0.4345
  311THR    HG1 4394  14.114  15.704  12.702  0.7609 -0.0803  0.1511
  311THR      C 4395  14.049  15.359  12.666 -0.0667  0.1543 -0.7180
  311THR      O 4396  14.023  15.268  12.589 -0.5345 -0.0385 -0.2375
  312PRO      N 4397  13.960  15.393  12.761  0.2583 -0.0288  0.3830
  312PRO     CD 4398  13.962  15.509  12.856  0.0645  0.2393 -0.4889
  312PRO    HD1 4399  13.902  15.593  12.820 -3.2390 -1.2964  1.1567
  312PRO    HD2 4400  14.058  15.540  12.898 -1.5476 -1.6866  4.9954
  312PRO     CG 4401  13.885  15.451  12.977  0.6574 -0.0118 -0.5515
  312PRO    HG1 4402  13.852  15.523  13.051  1.4484 -0.0352 -0.1682
  312PRO    HG2 4403  13.950  15.380  13.029 -1.0763 -1.8037 -0.8007
  312PRO     CB 4404  13.769  15.378  12.910 -0.1255  0.1370 -0.2439
  312PRO    HB1 4405  13.700  15.455  12.876  1.6164  1.3995 -0.9738
  312PRO    HB2 4406  13.718  15.313  12.982  2.0738  1.0758  2.2619
  312PRO     CA 4407  13.840  15.312  12.786  0.3467 -0.2245 -0.5276
  312PRO     HA 4408  13.861  15.207  12.810 -1.0550 -0.6721 -1.2153
  312PRO      C 4409  13.742  15.316  12.663  0.0263  0.4517  0.2386
  312PRO      O 4410  13.753  15.406  12.574  0.2330 -0.2666  0.3056
  313THR      N 4411  13.648  15.221  12.660 -0.2432 -0.4081  0.1495
  313THR      H 4412  13.646  15.162  12.743 -1.1842  0.8967  1.0770
  313THR     CA 4413  13.557  15.199  12.552  0.6192  0.2335 -0.1291
  313THR     HA 4414  13.560  15.285  12.485 -0.9021 -0.3092 -0.9324
  313THR     CB 4415  13.597  15.076  12.462 -0.1281  0.1104 -0.2691
  313THR     HB 4416  13.523  15.058  12.384 -1.3092  0.3290  0.7862
  313THR    CG2 4417  13.733  15.106  12.392  0.0334  0.8321 -1.0000
  313THR   HG21 4418  13.766  15.021  12.332  1.1778  0.6628 -0.1384
  313THR   HG22 4419  13.726  15.194  12.328 -0.8938  1.4438 -0.0660
  313THR   HG23 4420  13.806  15.123  12.470  1.2218 -0.1585 -1.8740
  313THR    OG1 4421  13.605  14.963  12.551 -0.1087  0.4044 -0.3099
  313THR    HG1 4422  13.599  14.888  12.491  0.4549 -0.0674  0.2177
  313THR      C 4423  13.412  15.193  12.609  0.1930  0.5593  0.3702
  313THR      O 4424  13.385  15.122  12.704 -0.0622 -0.1974 -0.3647
  314SER      N 4425  13.324  15.272  12.546  0.7271 -0.0808 -0.0896
  314SER      H 4426  13.343  15.329  12.464  1.3652 -0.9079 -0.5114
  314SER     CA 4427  13.180  15.262  12.565  0.4715 -0.3178 -0.4232
  314SER     HA 4428  13.150  15.211  12.656 -2.6739  2.3237  0.1310
  314SER     CB 4429  13.114  15.404  12.571  0.4976 -0.1153  0.2922
  314SER    HB1 4430  13.140  15.457  12.663  2.2729  0.1079 -0.3210
  314SER    HB2 4431  13.005  15.396  12.571  0.3427  1.6429 -1.5207
  314SER     OG 4432  13.141  15.473  12.445 -0.0633 -0.2845  0.2587
  314SER     HG 4433  13.230  15.454  12.412  0.2329 -0.7661  1.3289
  314SER      C 4434  13.121  15.183  12.444 -0.4453 -0.1824 -0.3486
  314SER      O 4435  13.166  15.206  12.338 -0.2420 -0.1016 -0.1985
  315PRO      N 4436  13.036  15.087  12.477 -0.5750 -0.7477  0.4255
  315PRO     CD 4437  12.970  15.008  12.369  0.7607  0.8167  0.2527
  315PRO    HD1 4438  13.041  14.939  12.323  0.1597  0.3012  0.0970
  315PRO    HD2 4439  12.933  15.075  12.291  0.6996 -3.2677 -3.3994
  315PRO     CG 4440  12.861  14.926  12.439  0.0848  0.9087  0.2488
  315PRO    HG1 4441  12.898  14.827  12.467 -2.8398 -0.1732  0.4922
  315PRO    HG2 4442  12.773  14.907  12.378  0.2998  0.7475 -0.0137
  315PRO     CB 4443  12.841  14.997  12.570  0.3765  0.1227 -0.2781
  315PRO    HB1 4444  12.798  14.933  12.647 -0.0882 -1.3841 -1.7621
  315PRO    HB2 4445  12.761  15.070  12.554 -0.2295 -0.6880 -0.9994
  315PRO     CA 4446  12.981  15.050  12.608 -0.2676 -0.7466  0.3782
  315PRO     HA 4447  12.957  15.133  12.674 -0.7886 -0.0499 -0.6647
  315PRO      C 4448  13.064  14.941  12.678 -0.6846  0.4414 -0.2060
  315PRO      O 4449  13.032  14.908  12.794 -0.0180 -0.2998  0.6298
  316LYS      N 4450  13.166  14.884  12.618 -0.1583 -0.0581  0.3348
  316LYS      H 4451  13.196  14.929  12.533 -0.2404 -0.2848  0.1852
  316LYS     CA 4452  13.221  14.754  12.653  0.0904  0.6326  0.6374
  316LYS     HA 4453  13.150  14.675  12.628  0.3763  0.3419  0.7411
  316LYS     CB 4454  13.347  14.733  12.568  0.5632  0.9459 -0.3285
  316LYS    HB1 4455  13.409  14.822  12.581  1.8316  0.0528 -0.1689
  316LYS    HB2 4456  13.316  14.735  12.463 -0.7080 -0.8441 -0.0064
  316LYS     CG 4457  13.427  14.606  12.608 -0.0349  0.4150  0.8395
  316LYS    HG1 4458  13.412  14.586  12.713 -1.5718  1.4149  0.8256
  316LYS    HG2 4459  13.536  14.611  12.597  0.1876 -4.7558 -0.3658
  316LYS     CD 4460  13.385  14.477  12.530  0.0422 -0.0878 -0.2522
  316LYS    HD1 4461  13.414  14.475  12.425  1.1040  1.1637 -0.0015
  316LYS    HD2 4462  13.278  14.455  12.531  0.0724 -0.2254 -0.1179
  316LYS     CE 4463  13.457  14.363  12.602 -0.3310 -1.0198  0.1343
  316LYS    HE1 4464  13.441  14.373  12.710 -0.7485  3.5842 -0.2424
  316LYS    HE2 4465  13.564  14.383  12.600 -0.3763 -0.8565 -0.9079
  316LYS     NZ 4466  13.418  14.229  12.544 -0.0892 -0.0813 -0.2130
  316LYS    HZ1 4467  13.450  14.157  12.607 -1.4378  1.6165  2.5111
  316LYS    HZ2 4468  13.317  14.221  12.544 -0.1457  0.5433 -1.1858
  316LYS    HZ3 4469  13.456  14.207  12.453  1.3552  0.9741  0.1231
  316LYS      C 4470  13.255  14.741  12.803 -0.7305 -0.1918 -0.9548
  316LYS      O 4471  13.205  14.664  12.877  0.1269 -0.3337  0.3650
  317TYR      N 4472  13.338  14.837  12.854  0.9135 -0.4990 -0.4853
  317TYR      H 4473  13.386  14.897  12.788 -0.3939 -1.1030 -1.9967
  317TYR     CA 4474  13.394  14.836  12.990 -0.3189 -0.5956 -0.2094
  317TYR     HA 4475  13.369  14.744  13.043 -2.4315 -0.0244 -0.1527
  317TYR     CB 4476  13.545  14.859  12.988 -0.0113  0.2570  1.2116
  317TYR    HB1 4477  13.578  14.867  13.092  0.3429 -0.0390  1.1196
  317TYR    HB2 4478  13.566  14.955  12.941 -2.1495  2.4640  4.5267
  317TYR     CG 4479  13.616  14.752  12.918  0.4777 -0.5250 -0.0957
  317TYR    CD1 4480  13.596  14.619  12.951  1.1170 -0.9001  0.0201
  317TYR    HD1 4481  13.533  14.599  13.036  0.8991  3.2980  0.9342
  317TYR    CE1 4482  13.669  14.517  12.892 -0.2053 -0.4999  0.7076
  317TYR    HE1 4483  13.659  14.418  12.933 -0.4339 -1.4277 -1.5343
  317TYR     CZ 4484  13.756  14.544  12.785 -0.0430 -0.1641  0.3533
  317TYR     OH 4485  13.833  14.439  12.745 -0.3319 -0.1278  0.1768
  317TYR     HH 4486  13.889  14.469  12.673  0.8090  0.4363  1.2713
  317TYR    CE2 4487  13.769  14.680  12.741  0.0808 -0.4438  0.0581
  317TYR    HE2 4488  13.839  14.716  12.667  0.7440  0.0860  0.9419
  317TYR    CD2 4489  13.698  14.780  12.809 -0.3590 -0.1139  0.2869
  317TYR    HD2 4490  13.713  14.881  12.776  2.2465 -0.5638 -0.0133
  317TYR      C 4491  13.314  14.939  13.084 -0.0842 -0.9021 -0.9809
  317TYR      O 4492  13.366  14.988  13.185 -0.2377 -0.0954  0.6685
  318SER      N 4493  13.184  14.965  13.053  0.4529  0.6019 -0.0177
  318SER      H 4494  13.144  14.914  12.975 -0.0518  2.3213 -0.9043
  318SER     CA 4495  13.085  15.053  13.123  0.1363 -0.3079 -1.1188
  318SER     HA 4496  13.013  15.087  13.048 -0.6384 -1.1993 -0.7940
  318SER     CB 4497  13.003  14.969  13.226  0.1927 -0.4451  0.7912
  318SER    HB1 4498  13.061  14.947  13.316  1.5857 -1.3573 -0.3090
  318SER    HB2 4499  12.973  14.872  13.186 -1.2303 -0.3848  1.6792
  318SER     OG 4500  12.885  15.041  13.259 -0.7262  0.4716  0.2934
  318SER     HG 4501  12.847  15.062  13.174  0.2466 -1.8048 -0.7340
  318SER      C 4502  13.152  15.181  13.183  0.8250 -0.0684 -0.3924
  318SER      O 4503  13.153  15.195  13.304 -0.2092 -0.2707  0.1705
  319PRO      N 4504  13.206  15.276  13.097 -0.3339 -0.8085 -0.2486
  319PRO     CD 4505  13.240  15.254  12.955 -0.5330  0.6732  1.0167
  319PRO    HD1 4506  13.154  15.221  12.897 -0.6339 -1.2756  2.2096
  319PRO    HD2 4507  13.306  15.167  12.951  2.3792  2.8333 -0.2134
  319PRO     CG 4508  13.303  15.383  12.906  0.1025  0.6375  0.5050
  319PRO    HG1 4509  13.235  15.461  12.873 -1.9789 -0.2447  2.5741
  319PRO    HG2 4510  13.379  15.368  12.830  1.4038  0.5030  1.7928
  319PRO     CB 4511  13.366  15.431  13.037  0.2421  0.3842  0.5205
  319PRO    HB1 4512  13.410  15.531  13.037  1.0625  0.0290 -0.8563
  319PRO    HB2 4513  13.455  15.371  13.055  2.2251  3.4816  1.4361
  319PRO     CA 4514  13.258  15.406  13.140  0.2814 -0.0981  0.1234
  319PRO     HA 4515  13.292  15.386  13.242 -0.1441 -1.7563 -0.0512
  319PRO      C 4516  13.144  15.502  13.156 -0.7811 -0.8644  0.1190
  319PRO      O 4517  13.034  15.459  13.175 -0.0544  0.0478  0.5800
  320THR      N 4518  13.175  15.633  13.150  0.6441 -0.1828  0.8954
  320THR      H 4519  13.269  15.661  13.124  0.9386 -1.6427  0.2834
  320THR     CA 4520  13.074  15.738  13.124  0.0364 -0.0710  0.5015
  320THR     HA 4521  13.001  15.729  13.204 -1.0554 -1.0181 -0.5880
  320THR     CB 4522  13.122  15.887  13.137 -0.3057  0.1485  0.3801
  320THR     HB 4523  13.184  15.916  13.052 -1.2956 -1.4999 -0.9308
  320THR    CG2 4524  13.002  15.984  13.142  0.0700  0.0955  0.7225
  320THR   HG21 4525  13.049  16.081  13.160 -0.8423  0.6361  0.2103
  320THR   HG22 4526  12.940  15.994  13.053  0.5480  0.4989  0.4318
  320THR   HG23 4527  12.950  15.960  13.235  0.0104  1.9694  1.1988
  320THR    OG1 4528  13.188  15.900  13.261 -0.3718 -0.5994 -0.4128
  320THR    HG1 4529  13.273  15.945  13.253 -1.8791  3.0549  2.3467
  320THR      C 4530  13.002  15.719  12.994  0.2831 -0.3981  0.1283
  320THR      O 4531  13.055  15.669  12.899  0.4887  0.2337 -0.2093
  321SER      N 4532  12.870  15.744  13.003  1.0877  0.1822 -0.2331
  321SER      H 4533  12.833  15.757  13.096  1.1232 -0.6033 -0.1100
  321SER     CA 4534  12.767  15.734  12.894 -0.2034 -0.3627  0.5808
  321SER     HA 4535  12.668  15.731  12.940 -0.4241 -2.6634  0.0157
  321SER     CB 4536  12.773  15.864  12.802 -0.0124  0.2084 -0.1637
  321SER    HB1 4537  12.693  15.858  12.729  2.0168  1.8895 -2.6029
  321SER    HB2 4538  12.865  15.853  12.744 -1.1341 -1.0136 -1.7514
  321SER     OG 4539  12.769  15.990  12.859 -0.4564 -0.0696  0.5447
  321SER     HG 4540  12.787  15.979  12.953  1.4395  3.4480  0.6710
  321SER      C 4541  12.778  15.601  12.812 -0.0178  0.1962 -0.6311
  321SER      O 4542  12.819  15.597  12.696  0.0282 -0.1318  0.5221
  322PRO      N 4543  12.721  15.494  12.866 -0.4456  0.0099 -0.0722
  322PRO     CD 4544  12.679  15.475  13.006 -0.5227 -0.2980 -0.1955
  322PRO    HD1 4545  12.590  15.537  13.017 -0.4361 -0.0656 -0.7611
  322PRO    HD2 4546  12.747  15.503  13.086  2.2633 -1.6609 -1.9896
  322PRO     CG 4547  12.669  15.325  13.032  0.1426 -0.3508 -0.1079
  322PRO    HG1 4548  12.565  15.308  13.058 -0.0593 -0.7381 -1.1312
  322PRO    HG2 4549  12.726  15.305  13.123 -1.3397  2.7686  1.5668
  322PRO     CB 4550  12.720  15.256  12.906  0.3733 -0.1494 -0.4047
  322PRO    HB1 4551  12.665  15.164  12.885  0.2339 -0.3958  0.9469
  322PRO    HB2 4552  12.824  15.225  12.911  0.3889  0.0598  0.9555
  322PRO     CA 4553  12.706  15.367  12.798 -0.4207  0.3741 -0.0482
  322PRO     HA 4554  12.783  15.342  12.725  0.0503  0.8455  0.2834
  322PRO      C 4555  12.574  15.371  12.728 -0.3929 -1.2994  0.6965
  322PRO      O 4556  12.491  15.276  12.737  0.7014 -0.7189 -0.1166
  323THR      N 4557  12.557  15.475  12.650  0.0369 -0.1174 -0.0792
  323THR      H 4558  12.637  15.536  12.651 -1.1612  1.4925  0.1156
  323THR     CA 4559  12.435  15.526  12.586 -0.3118  0.2679  0.0051
  323THR     HA 4560  12.361  15.449  12.604 -1.5880  2.1165  3.1122
  323THR     CB 4561  12.381  15.657  12.645  0.2193  0.0388 -0.0733
  323THR     HB 4562  12.290  15.682  12.589  0.3973  0.7417 -0.0618
  323THR    CG2 4563  12.340  15.628  12.788 -0.5914  0.4226  0.1993
  323THR   HG21 4564  12.279  15.708  12.831 -0.8360  1.2588 -1.6598
  323THR   HG22 4565  12.289  15.532  12.789  0.3242 -0.0716  0.6197
  323THR   HG23 4566  12.424  15.629  12.858 -0.7661  1.4637  0.4108
  323THR    OG1 4567  12.488  15.746  12.631 -0.0257 -0.0509  0.0945
  323THR    HG1 4568  12.469  15.806  12.559  0.9463 -0.5907 -0.6340
  323THR      C 4569  12.450  15.533  12.433  0.2716  0.2153  0.0601
  323THR      O 4570  12.354  15.505  12.358 -0.5311  0.2531  0.0241
  324TYR      N 4571  12.573  15.556  12.386 -0.4290  0.2792  0.2797
  324TYR      H 4572  12.639  15.604  12.446  0.1902  0.7862 -0.7816
  324TYR     CA 4573  12.623  15.484  12.264  0.2755  0.2864  0.1704
  324TYR     HA 4574  12.563  15.504  12.175 -0.9443  2.5400  1.4412
  324TYR     CB 4575  12.769  15.530  12.232 -0.4823 -0.1879  0.5228
  324TYR    HB1 4576  12.831  15.532  12.322 -0.2425 -1.2739  0.3952
  324TYR    HB2 4577  12.772  15.634  12.201 -1.2490 -0.3582 -0.1392
  324TYR     CG 4578  12.843  15.455  12.123  0.0451 -0.3465 -0.6725
  324TYR    CD1 4579  12.910  15.336  12.163  0.3745  0.6869 -0.1172
  324TYR    HD1 4580  12.917  15.311  12.268  1.1441 -0.5119 -0.4485
  324TYR    CE1 4581  12.968  15.262  12.061  0.3354  0.8557  0.1509
  324TYR    HE1 4582  13.020  15.172  12.092  1.3345  1.7344  1.0696
  324TYR     CZ 4583  12.960  15.299  11.926  0.5331 -1.4221  0.3112
  324TYR     OH 4584  13.044  15.237  11.835 -0.1531 -0.0709 -0.5937
  324TYR     HH 4585  13.022  15.259  11.744 -1.3723  0.1884 -0.2378
  324TYR    CE2 4586  12.889  15.412  11.890 -0.1184 -0.3127 -0.3098
  324TYR    HE2 4587  12.875  15.432  11.785  2.7234 -1.0965 -0.8889
  324TYR    CD2 4588  12.824  15.486  11.986 -0.0232 -0.5563 -0.5411
  324TYR    HD2 4589  12.759  15.565  11.952  1.4401  1.5587  1.3146
  324TYR      C 4590  12.618  15.331  12.298 -0.4722 -0.0136 -0.8900
  324TYR      O 4591  12.659  15.277  12.401  0.1137  0.0094 -0.3794
  325SER      N 4592  12.575  15.251  12.204  0.8307  0.3572 -0.5864
  325SER      H 4593  12.537  15.303  12.126 -1.6749  0.1526  0.4621
  325SER     CA 4594  12.613  15.111  12.188 -0.0443  0.0857 -0.3276
  325SER     HA 4595  12.706  15.087  12.239 -0.3762 -0.0463  0.2181
  325SER     CB 4596  12.511  15.019  12.249  0.5727  0.4850  0.0897
  325SER    HB1 4597  12.531  14.923  12.199  1.2109  1.0843 -0.8240
  325SER    HB2 4598  12.406  15.043  12.233  0.0574 -1.5008  0.2922
  325SER     OG 4599  12.533  15.029  12.384  0.1394  0.6604 -0.3867
  325SER     HG 4600  12.503  15.116  12.409  0.1194  0.3886  0.5555
  325SER      C 4601  12.642  15.079  12.042  0.8171  1.1067  0.3568
  325SER      O 4602  12.760  15.054  12.011  0.3293  0.0184 -0.4249
  326PRO      N 4603  12.547  15.096  11.943 -0.4803  0.1830 -0.1193
  326PRO     CD 4604  12.402  15.092  11.959 -0.2327  0.5444  0.0868
  326PRO    HD1 4605  12.361  15.165  12.028 -1.7350  1.4284 -1.6942
  326PRO    HD2 4606  12.371  14.996  12.000  1.6503 -1.0703 -2.0655
  326PRO     CG 4607  12.338  15.106  11.822 -0.1090 -0.0423  0.1757
  326PRO    HG1 4608  12.326  15.209  11.788 -0.8274 -0.4515 -0.8589
  326PRO    HG2 4609  12.244  15.050  11.813  0.1783 -0.6738  1.0758
  326PRO     CB 4610  12.439  15.033  11.741  0.0804 -0.4430  0.8160
  326PRO    HB1 4611  12.427  15.056  11.635 -0.8562  1.0587  1.2409
  326PRO    HB2 4612  12.429  14.924  11.745 -0.3378 -0.4225  0.5127
  326PRO     CA 4613  12.575  15.081  11.798  0.6657  0.4815 -0.6694
  326PRO     HA 4614  12.648  15.002  11.784  0.2817 -0.0574  0.2965
  326PRO      C 4615  12.614  15.210  11.729  0.6458 -0.7858  0.1756
  326PRO      O 4616  12.574  15.319  11.764  0.2301 -0.1032 -0.3448
  327THR      N 4617  12.680  15.197  11.610  0.0433 -0.5598 -0.3743
  327THR      H 4618  12.716  15.104  11.596 -0.0977 -1.2893  3.4547
  327THR     CA 4619  12.681  15.289  11.497 -0.5864 -0.0175 -0.1565
  327THR     HA 4620  12.764  15.358  11.514 -1.3084  0.9376 -0.5106
  327THR     CB 4621  12.721  15.218  11.366  0.2813  0.5083  0.1655
  327THR     HB 4622  12.681  15.284  11.288  0.4480 -0.6914 -0.9511
  327THR    CG2 4623  12.869  15.203  11.362 -0.2260  0.4286 -0.3944
  327THR   HG21 4624  12.916  15.300  11.343  0.7288  0.1125  0.3093
  327THR   HG22 4625  12.900  15.176  11.463 -0.6673  0.1418 -0.3329
  327THR   HG23 4626  12.892  15.123  11.291 -1.1121  1.2671 -1.6427
  327THR    OG1 4627  12.661  15.086  11.363 -0.1040 -0.1969  0.8676
  327THR    HG1 4628  12.566  15.098  11.358 -0.0485 -0.2676 -0.5632
  327THR      C 4629  12.539  15.355  11.476  0.2768  0.0636  0.4711
  327THR      O 4630  12.441  15.291  11.442 -0.0374  0.7040  0.2846
  328SER      N 4631  12.540  15.484  11.499  0.1056 -0.2631  0.2412
  328SER      H 4632  12.617  15.540  11.532 -1.4121  1.2194  1.4193
  328SER     CA 4633  12.422  15.566  11.512 -0.2825  0.1523  0.3948
  328SER     HA 4634  12.330  15.510  11.494 -0.9732  0.7494  1.9202
  328SER     CB 4635  12.407  15.607  11.655  0.4026 -0.0861  0.5600
  328SER    HB1 4636  12.316  15.666  11.666  0.3539 -0.0100 -0.2114
  328SER    HB2 4637  12.492  15.663  11.696  0.2195 -1.1029  2.3665
  328SER     OG 4638  12.381  15.497  11.741 -0.1471  0.3160  0.2508
  328SER     HG 4639  12.458  15.440  11.744  0.1267  0.4231 -2.9342
  328SER      C 4640  12.410  15.691  11.423 -0.3213  0.2712 -0.0394
  328SER      O 4641  12.453  15.801  11.461 -0.7113  0.0239  0.3558
  329PRO      N 4642  12.371  15.677  11.295 -0.1234 -0.0310  0.0951
  329PRO     CD 4643  12.291  15.565  11.242 -0.0771 -0.5167 -0.2892
  329PRO    HD1 4644  12.229  15.507  11.310  0.2651 -1.0850 -0.4681
  329PRO    HD2 4645  12.360  15.493  11.200 -1.3695 -0.9241 -1.7736
  329PRO     CG 4646  12.211  15.635  11.128 -0.0224 -0.1165  0.1345
  329PRO    HG1 4647  12.121  15.682  11.168 -0.5883 -2.4725  1.7728
  329PRO    HG2 4648  12.181  15.560  11.055 -0.1920 -0.3202  0.4116
  329PRO     CB 4649  12.305  15.733  11.069 -1.1704 -0.4541 -0.7467
  329PRO    HB1 4650  12.270  15.809  10.998 -0.9127  0.4349  0.0618
  329PRO    HB2 4651  12.381  15.674  11.017  0.7523  1.2932 -0.0265
  329PRO     CA 4652  12.365  15.786  11.201  0.6289  0.5196  0.9463
  329PRO     HA 4653  12.464  15.829  11.184  0.2831  0.7048 -0.6854
  329PRO      C 4654  12.279  15.900  11.248  0.6344 -0.1876 -0.7386
  329PRO      O 4655  12.308  16.018  11.210  0.1775  0.3028  0.5984
  330LYS      N 4656  12.183  15.877  11.341 -0.3128  0.1144 -0.4276
  330LYS      H 4657  12.179  15.780  11.369 -3.7909  0.0828 -0.7968
  330LYS     CA 4658  12.101  15.978  11.417 -0.6378 -0.0846 -0.0816
  330LYS     HA 4659  12.160  16.068  11.401 -0.9987  0.1228 -0.2618
  330LYS     CB 4660  11.956  16.001  11.354  1.3604 -0.3888  0.2043
  330LYS    HB1 4661  11.881  15.928  11.385 -0.6006  1.2085 -0.6320
  330LYS    HB2 4662  11.966  15.976  11.249  0.5573  0.1672 -0.0099
  330LYS     CG 4663  11.898  16.150  11.364  0.4475  0.0911  0.7229
  330LYS    HG1 4664  11.797  16.150  11.324  0.2447 -1.1198  1.1970
  330LYS    HG2 4665  11.960  16.217  11.303  1.2112 -1.1792  0.0771
  330LYS     CD 4666  11.888  16.209  11.506 -0.4886 -0.1754  0.9875
  330LYS    HD1 4667  11.976  16.186  11.566  1.9819 -0.3495 -2.5392
  330LYS    HD2 4668  11.812  16.156  11.563 -2.1176  1.2598  0.1805
  330LYS     CE 4669  11.857  16.357  11.511 -0.0115  0.3627 -1.1350
  330LYS    HE1 4670  11.812  16.383  11.608  1.5333 -0.8157 -0.0810
  330LYS    HE2 4671  11.792  16.382  11.427 -0.7203 -1.1888 -1.0627
  330LYS     NZ 4672  11.981  16.436  11.493 -0.1840  0.1474  0.7035
  330LYS    HZ1 4673  12.066  16.387  11.468 -0.9170 -0.0440 -1.4902
  330LYS    HZ2 4674  11.959  16.506  11.423  2.5702 -0.5014 -0.8895
  330LYS    HZ3 4675  12.014  16.483  11.577 -3.0857  2.7074  0.4990
  330LYS      C 4676  12.093  15.938  11.560  0.3529  0.6775  0.5442
  330LYS      O 4677  12.016  15.853  11.602 -0.3769  0.0115 -0.2517
  331TYR      N 4678  12.172  16.001  11.641  0.2092 -0.4886 -0.0335
  331TYR      H 4679  12.236  16.065  11.598 -0.2080 -0.9471 -1.3554
  331TYR     CA 4680  12.169  16.005  11.786 -0.6255 -0.5637 -0.5695
  331TYR     HA 4681  12.071  15.996  11.831  0.7579  0.7754  2.8695
  331TYR     CB 4682  12.249  15.884  11.843 -0.4118 -0.0617 -0.6389
  331TYR    HB1 4683  12.345  15.884  11.792 -0.0317 -1.0278  0.0570
  331TYR    HB2 4684  12.192  15.794  11.820  0.2412 -1.0331  1.4818
  331TYR     CG 4685  12.269  15.895  11.995  0.1516  0.2368 -0.9632
  331TYR    CD1 4686  12.166  15.941  12.075 -0.2754 -0.3145  0.6907
  331TYR    HD1 4687  12.066  15.950  12.037 -0.8123  1.2448  2.3876
  331TYR    CE1 4688  12.181  15.947  12.216  0.5962 -0.1756  0.7631
  331TYR    HE1 4689  12.096  15.955  12.281  0.2889  1.3511  0.2091
  331TYR     CZ 4690  12.310  15.929  12.270  0.4774 -0.7829 -0.2426
  331TYR     OH 4691  12.333  15.942  12.403 -0.0196  0.1930  0.2735
  331TYR     HH 4692  12.427  15.946  12.417 -0.2209  0.2799  1.7589
  331TYR    CE2 4693  12.422  15.883  12.186 -1.1940 -0.2538  0.1974
  331TYR    HE2 4694  12.515  15.848  12.228 -1.5584 -1.2485  0.1940
  331TYR    CD2 4695  12.394  15.859  12.048 -0.4922 -0.0297 -0.1597
  331TYR    HD2 4696  12.467  15.810  11.985 -0.9523 -0.4971 -0.3310
  331TYR      C 4697  12.235  16.138  11.830  0.1050 -0.5402 -0.2785
  331TYR      O 4698  12.183  16.244  11.795  0.2479  0.2277 -0.3303
  332SER      N 4699  12.356  16.143  11.884  0.1993 -0.4474 -0.0593
  332SER      H 4700  12.399  16.055  11.908  2.1261  0.4628 -0.1427
  332SER     CA 4701  12.446  16.263  11.884 -0.3350 -0.2472 -0.0340
  332SER     HA 4702  12.431  16.327  11.797 -2.8073 -2.0029 -0.9350
  332SER     CB 4703  12.427  16.348  12.011  0.6675  0.6178 -0.0630
  332SER    HB1 4704  12.505  16.423  12.029  0.9863  0.5039 -0.9283
  332SER    HB2 4705  12.411  16.272  12.086 -3.8738 -0.5275 -2.0364
  332SER     OG 4706  12.302  16.420  12.011  0.3691 -0.1820  0.3716
  332SER     HG 4707  12.232  16.356  12.030  0.8169 -0.9219 -0.4492
  332SER      C 4708  12.595  16.216  11.875 -0.2936  0.0529 -0.3646
  332SER      O 4709  12.622  16.103  11.920  0.4033  0.0235 -0.2871
  333PRO      N 4710  12.690  16.301  11.848  0.0370  0.4722  0.4436
  333PRO     CD 4711  12.677  16.440  11.803  0.8492 -0.1958  0.6320
  333PRO    HD1 4712  12.603  16.496  11.861 -0.5613 -1.0951 -0.2800
  333PRO    HD2 4713  12.638  16.433  11.702  0.0448  0.2202  0.9110
  333PRO     CG 4714  12.815  16.492  11.787  0.2909  0.4276  0.6351
  333PRO    HG1 4715  12.847  16.533  11.883 -2.5337 -0.7144  2.1167
  333PRO    HG2 4716  12.835  16.571  11.714  0.7405 -2.1062 -2.0486
  333PRO     CB 4717  12.902  16.363  11.754 -0.0549  0.1691 -0.7583
  333PRO    HB1 4718  13.006  16.379  11.784  0.4100 -0.9032 -1.7574
  333PRO    HB2 4719  12.892  16.338  11.648 -2.1827  3.1855 -1.3051
  333PRO     CA 4720  12.831  16.262  11.850  0.1013 -0.3589  0.1635
  333PRO     HA 4721  12.852  16.161  11.814  0.2971  0.5680 -2.4589
  333PRO      C 4722  12.899  16.274  11.989 -0.3023  0.5149  0.3301
  333PRO      O 4723  13.010  16.218  12.004 -0.3396 -0.5143  0.0050
  334THR      N 4724  12.827  16.320  12.088 -0.0253 -0.0995 -0.1101
  334THR      H 4725  12.727  16.324  12.081  0.1069 -0.3057 -2.5429
  334THR     CA 4726  12.883  16.361  12.215 -0.0644 -0.5044  0.7708
  334THR     HA 4727  12.959  16.435  12.191 -2.2700  2.4436  2.6494
  334THR     CB 4728  12.774  16.440  12.292 -0.1615 -0.2719  0.3189
  334THR     HB 4729  12.693  16.375  12.325 -0.1154  0.6379  2.2715
  334THR    CG2 4730  12.839  16.526  12.404 -0.0394  0.1110 -0.1799
  334THR   HG21 4731  12.876  16.457  12.481  0.8592  0.4024 -0.3392
  334THR   HG22 4732  12.924  16.585  12.369  0.7324 -1.9133 -1.8159
  334THR   HG23 4733  12.764  16.576  12.466  1.9129  1.1238  1.4308
  334THR    OG1 4734  12.710  16.528  12.204 -0.1227 -0.3143 -1.1331
  334THR    HG1 4735  12.629  16.564  12.240  0.6693 -0.6010  1.0255
  334THR      C 4736  12.931  16.242  12.295 -0.3374  0.3822  0.0169
  334THR      O 4737  12.852  16.182  12.362 -0.0906 -0.0192 -0.6146
  335SER      N 4738  13.056  16.206  12.288 -0.1202  0.2677  0.7982
  335SER      H 4739  13.113  16.270  12.234  0.2461 -0.7832 -0.1028
  335SER     CA 4740  13.115  16.092  12.359 -0.2678  0.6563  0.4418
  335SER     HA 4741  13.080  16.083  12.462  2.2979  1.3875  1.4196
  335SER     CB 4742  13.096  15.961  12.279  1.3592  0.0561  1.0439
  335SER    HB1 4743  13.145  15.876  12.326 -4.0558 -3.4437  0.8445
  335SER    HB2 4744  13.135  15.982  12.179  0.9141  2.2826  1.3034
  335SER     OG 4745  12.959  15.931  12.266  0.1245  0.1130 -0.0520
  335SER     HG 4746  12.909  16.003  12.304  1.2337 -0.0535  1.7521
  335SER      C 4747  13.261  16.120  12.378 -0.1098 -0.4283 -0.2200
  335SER      O 4748  13.338  16.045  12.328  0.5931  0.0567 -0.1820
  336PRO      N 4749  13.307  16.227  12.438 -0.2728 -0.5572 -0.0493
  336PRO     CD 4750  13.221  16.317  12.513  0.3694  0.0917  0.5386
  336PRO    HD1 4751  13.141  16.273  12.573  0.6036  1.9757  2.2733
  336PRO    HD2 4752  13.181  16.383  12.437  0.3733 -0.9310 -0.3618
  336PRO     CG 4753  13.318  16.404  12.598 -0.2181  0.4512 -0.1089
  336PRO    HG1 4754  13.344  16.353  12.691 -0.0657  1.0351  0.1709
  336PRO    HG2 4755  13.271  16.501  12.614 -1.9318 -0.4644  0.5119
  336PRO     CB 4756  13.450  16.409  12.514  0.1461  0.0501  0.3465
  336PRO    HB1 4757  13.535  16.434  12.578  0.6434  0.5321 -0.4838
  336PRO    HB2 4758  13.445  16.493  12.444  1.6144 -1.5046 -1.6874
  336PRO     CA 4759  13.445  16.281  12.433  0.6294  0.1685  0.4959
  336PRO     HA 4760  13.460  16.291  12.326 -0.4827  0.6901  0.3820
  336PRO      C 4761  13.564  16.188  12.488  0.4386 -0.4922 -0.1394
  336PRO      O 4762  13.668  16.168  12.428 -0.0769  0.2304 -0.1162
  337THR      N 4763  13.539  16.120  12.601 -0.5016  0.6120  0.5691
  337THR      H 4764  13.446  16.128  12.640 -1.1788  1.0213 -1.0901
  337THR     CA 4765  13.652  16.083  12.690  0.5270  0.7535  0.0191
  337THR     HA 4766  13.745  16.086  12.632  0.5636 -1.2855 -0.0519
  337THR     CB 4767  13.663  16.174  12.810  0.5830 -0.3547  0.2744
  337THR     HB 4768  13.719  16.122  12.889  1.0544 -0.4018 -0.0885
  337THR    CG2 4769  13.747  16.300  12.789  0.0227  0.0889  0.1004
  337THR   HG21 4770  13.849  16.282  12.757  0.5557  1.0931  1.1706
  337THR   HG22 4771  13.691  16.361  12.719  1.7330 -0.4663 -1.8129
  337THR   HG23 4772  13.759  16.350  12.886  3.8001 -0.3731 -0.0417
  337THR    OG1 4773  13.542  16.207  12.862  0.3600 -0.3497  0.0594
  337THR    HG1 4774  13.558  16.246  12.948  1.4845 -1.9977  0.6120
  337THR      C 4775  13.661  15.936  12.724  0.2151 -0.6210 -0.2146
  337THR      O 4776  13.721  15.890  12.819 -0.4363  0.2300  0.3224
  338TYR      N 4777  13.580  15.853  12.648  0.4538 -0.5295 -0.0720
  338TYR      H 4778  13.531  15.905  12.576 -0.8161  2.0066  2.5283
  338TYR     CA 4779  13.536  15.712  12.670  0.3335  0.2834  0.1235
  338TYR     HA 4780  13.616  15.653  12.714  0.8205  0.4021 -0.5979
  338TYR     CB 4781  13.421  15.709  12.761  0.0251  0.1775  0.5378
  338TYR    HB1 4782  13.466  15.724  12.859  1.1455 -1.9281  0.3812
  338TYR    HB2 4783  13.374  15.611  12.771 -1.5216  0.8506  0.1088
  338TYR     CG 4784  13.316  15.822  12.750 -0.4125  0.4496 -0.2041
  338TYR    CD1 4785  13.206  15.802  12.660  0.0968 -0.2639  0.2369
  338TYR    HD1 4786  13.181  15.711  12.608 -0.3948 -0.0477  0.0872
  338TYR    CE1 4787  13.111  15.903  12.642 -0.1749 -0.8755 -0.1142
  338TYR    HE1 4788  13.027  15.891  12.576 -0.1150  0.7440 -0.5008
  338TYR     CZ 4789  13.126  16.023  12.712 -0.3973  0.9794 -0.4349
  338TYR     OH 4790  13.028  16.113  12.713  0.8041  0.2167  0.4073
  338TYR     HH 4791  13.046  16.182  12.776  0.9172  0.1218  0.4794
  338TYR    CE2 4792  13.239  16.045  12.796  0.0140 -0.4238  0.4552
  338TYR    HE2 4793  13.248  16.138  12.850 -2.5760  1.1999 -1.7910
  338TYR    CD2 4794  13.335  15.944  12.814 -0.3721  0.2272 -0.2747
  338TYR    HD2 4795  13.420  15.967  12.877 -0.9905 -1.1704  1.1088
  338TYR      C 4796  13.501  15.635  12.537 -0.4362  0.3200 -0.2300
  338TYR      O 4797  13.433  15.535  12.546  0.3831  0.3839 -0.6819
  339SER      N 4798  13.562  15.667  12.421  0.5186 -0.1232  0.5830
  339SER      H 4799  13.625  15.746  12.423  2.5272 -1.6315 -0.7384
  339SER     CA 4800  13.555  15.598  12.290  0.2016  0.2478 -0.4235
  339SER     HA 4801  13.581  15.674  12.216  1.4608 -0.1052 -0.3520
  339SER     CB 4802  13.670  15.504  12.275 -0.7212  0.8460  0.6292
  339SER    HB1 4803  13.675  15.490  12.167 -1.2162 -3.0071  1.0504
  339SER    HB2 4804  13.655  15.410  12.327 -2.0830  0.7566  0.0991
  339SER     OG 4805  13.794  15.562  12.315  0.4634  0.4277 -0.2660
  339SER     HG 4806  13.798  15.528  12.405 -1.1012 -1.6355 -0.9320
  339SER      C 4807  13.428  15.526  12.251 -0.8396  0.1584  0.1994
  339SER      O 4808  13.390  15.423  12.305  0.2338 -0.0314 -0.0807
  340PRO      N 4809  13.351  15.574  12.154  0.2729  0.0829 -0.1255
  340PRO     CD 4810  13.358  15.703  12.097 -0.6825  0.7422  0.1489
  340PRO    HD1 4811  13.437  15.695  12.023  0.8163  1.3079  1.6496
  340PRO    HD2 4812  13.385  15.788  12.160  0.7438 -0.7989  1.6728
  340PRO     CG 4813  13.228  15.719  12.020  0.5901  0.0596 -0.1411
  340PRO    HG1 4814  13.252  15.725  11.914 -1.1763  1.8970 -0.4801
  340PRO    HG2 4815  13.170  15.807  12.048  1.4664  0.1061  1.6040
  340PRO     CB 4816  13.141  15.600  12.056  0.0838  0.0194 -0.0380
  340PRO    HB1 4817  13.072  15.567  11.979 -1.1305  0.0444  1.0106
  340PRO    HB2 4818  13.080  15.624  12.143  0.6020  3.0261 -0.4504
  340PRO     CA 4819  13.244  15.494  12.098  0.5180  1.1628  0.2689
  340PRO     HA 4820  13.210  15.422  12.172 -1.0073 -0.0943 -1.6122
  340PRO      C 4821  13.289  15.404  11.982  0.3546  0.1403  0.4206
  340PRO      O 4822  13.295  15.448  11.871 -0.0114 -0.5668 -0.3869
  341THR      N 4823  13.339  15.279  12.011  0.1818  0.3148 -0.1907
  341THR      H 4824  13.325  15.241  12.103 -2.2571 -1.3954 -1.2135
  341THR     CA 4825  13.415  15.202  11.911 -0.5034  0.6324 -0.5743
  341THR     HA 4826  13.431  15.258  11.819  0.6051 -0.7474 -1.2228
  341THR     CB 4827  13.552  15.156  11.962  0.0235  0.3400 -0.2591
  341THR     HB 4828  13.586  15.083  11.889  2.2589 -0.8992  1.9693
  341THR    CG2 4829  13.658  15.270  11.954  0.3578  0.6181  0.6282
  341THR   HG21 4830  13.614  15.362  11.913  0.1250 -0.4470 -1.6055
  341THR   HG22 4831  13.708  15.288  12.049 -1.6701 -0.6647  1.9795
  341THR   HG23 4832  13.735  15.235  11.885  0.6645  0.0366  1.2620
  341THR    OG1 4833  13.540  15.111  12.096 -0.2341  0.6358  0.1932
  341THR    HG1 4834  13.622  15.062  12.110 -0.1017  1.4656  2.7413
  341THR      C 4835  13.334  15.089  11.854 -0.2300  0.2288  0.1405
  341THR      O 4836  13.342  15.057  11.738 -0.3813  0.2097 -0.4890
  342SER      N 4837  13.260  15.013  11.938  0.4394  0.6789 -0.4072
  342SER      H 4838  13.259  15.038  12.035  0.0497 -1.1844  0.0935
  342SER     CA 4839  13.183  14.894  11.892 -0.3620  0.4286  0.0763
  342SER     HA 4840  13.120  14.933  11.812  2.8799  1.2945 -2.1456
  342SER     CB 4841  13.278  14.780  11.835  0.3435  0.1392  0.7163
  342SER    HB1 4842  13.294  14.799  11.729 -1.2656  0.8151  0.5765
  342SER    HB2 4843  13.218  14.689  11.829  1.9255 -0.7490 -2.2328
  342SER     OG 4844  13.393  14.770  11.906 -0.1522  0.4522 -0.3088
  342SER     HG 4845  13.385  14.757  12.001 -0.1036  2.3974 -0.0330
  342SER      C 4846  13.101  14.819  12.002 -0.6279  0.0503 -0.5180
  342SER      O 4847  13.146  14.796  12.115  0.6965  0.2249  0.1622
  343PRO      N 4848  12.987  14.767  11.963 -0.1421  0.5594  0.5299
  343PRO     CD 4849  12.934  14.778  11.828 -0.0251  0.6079  0.9505
  343PRO    HD1 4850  13.012  14.752  11.756 -1.5188  1.7907 -1.1434
  343PRO    HD2 4851  12.900  14.878  11.803  1.0756  0.5406 -0.8853
  343PRO     CG 4852  12.823  14.670  11.812  0.0354  0.1509  0.0231
  343PRO    HG1 4853  12.869  14.575  11.785  3.2747  2.0598 -1.5035
  343PRO    HG2 4854  12.747  14.698  11.739 -0.0190 -0.8201 -0.2924
  343PRO     CB 4855  12.769  14.652  11.952 -0.1762  0.2373 -0.5695
  343PRO    HB1 4856  12.737  14.548  11.959 -0.6125  0.2539 -2.2014
  343PRO    HB2 4857  12.683  14.717  11.968 -0.4103 -0.4089  0.8987
  343PRO     CA 4858  12.894  14.687  12.045  0.4553  0.4237  0.5051
  343PRO     HA 4859  12.875  14.749  12.133 -0.0455 -0.6548  1.1739
  343PRO      C 4860  12.958  14.557  12.088 -0.5177 -0.0698  0.7526
  343PRO      O 4861  13.029  14.494  12.008  0.0321 -0.5377 -0.4814
  344LYS      N 4862  12.931  14.520  12.217 -0.4486 -0.1793  0.7854
  344LYS      H 4863  12.870  14.585  12.264 -0.6964 -0.9277  1.5159
  344LYS     CA 4864  12.941  14.386  12.275 -0.0742 -0.4082  0.1705
  344LYS     HA 4865  12.906  14.399  12.378 -0.0820  0.9347  0.0019
  344LYS     CB 4866  12.842  14.289  12.219 -0.6307  0.2499  0.7706
  344LYS    HB1 4867  12.881  14.262  12.120  0.7258  1.9535  0.8223
  344LYS    HB2 4868  12.747  14.341  12.210 -0.8612 -0.3346 -0.2542
  344LYS     CG 4869  12.827  14.163  12.303 -0.2513  0.6104  0.2187
  344LYS    HG1 4870  12.815  14.194  12.406 -0.3905 -0.5785  0.5718
  344LYS    HG2 4871  12.917  14.100  12.302  1.9430  3.6298  0.8021
  344LYS     CD 4872  12.700  14.081  12.267  0.4972  0.5191  0.0898
  344LYS    HD1 4873  12.719  14.050  12.164 -0.1411 -1.5968  0.5932
  344LYS    HD2 4874  12.604  14.132  12.261 -1.4873 -3.2187 -1.1486
  344LYS     CE 4875  12.693  13.955  12.348  0.0180 -0.2810  0.3320
  344LYS    HE1 4876  12.704  13.975  12.454  0.1776  2.4614 -0.1860
  344LYS    HE2 4877  12.777  13.894  12.315  0.6795  0.4725  0.6146
  344LYS     NZ 4878  12.570  13.877  12.317  0.6331  0.7243 -0.4996
  344LYS    HZ1 4879  12.550  13.875  12.218 -0.6854 -0.1398 -0.2297
  344LYS    HZ2 4880  12.582  13.781  12.347  3.0057  1.9454  2.7775
  344LYS    HZ3 4881  12.487  13.909  12.365  0.7303  1.4015 -0.7798
  344LYS      C 4882  13.080  14.315  12.286 -0.3564  0.5960  0.2061
  344LYS      O 4883  13.127  14.279  12.397  0.3109 -0.0848  0.4241
  345GLY      N 4884  13.135  14.284  12.169  0.1189  0.5345 -0.3783
  345GLY      H 4885  13.081  14.314  12.089 -2.6044 -1.1150  0.7412
  345GLY     CA 4886  13.238  14.180  12.142  0.5909 -0.7119 -0.5610
  345GLY    HA1 4887  13.215  14.135  12.045 -2.2296 -1.7380  0.5223
  345GLY    HA2 4888  13.237  14.099  12.214 -2.0657 -0.4533 -0.2601
  345GLY      C 4889  13.379  14.231  12.136  0.4821 -0.3871 -0.2441
  345GLY      O 4890  13.441  14.237  12.242  0.5507  0.5227 -0.4023
  346SER      N 4891  13.420  14.278  12.020  0.2504  0.1761 -0.2156
  346SER      H 4892  13.354  14.291  11.944 -1.4347  0.7944  1.3125
  346SER     CA 4893  13.551  14.341  11.995  0.0682  0.0624 -0.1536
  346SER     HA 4894  13.569  14.346  11.887 -1.0532 -0.0557 -0.3432
  346SER     CB 4895  13.550  14.485  12.047 -0.4729  0.1788 -0.3739
  346SER    HB1 4896  13.549  14.487  12.156  0.3125  1.0750 -0.3822
  346SER    HB2 4897  13.455  14.526  12.011 -0.4363  1.0629  0.5128
  346SER     OG 4898  13.658  14.565  12.006 -0.2031 -0.4725 -0.0429
  346SER     HG 4899  13.667  14.559  11.911  0.7860  0.5668 -0.0295
  346SER      C 4900  13.675  14.262  12.030 -0.5988 -0.7054 -0.5658
  346SER      O 4901  13.725  14.188  11.947  0.2388  0.5807  0.2126
  347THR      N 4902  13.721  14.261  12.152 -0.0452  0.5610  0.0806
  347THR      H 4903  13.670  14.308  12.226  0.0782  0.6384  0.1179
  347THR     CA 4904  13.849  14.202  12.198 -0.2886 -0.1634  0.0798
  347THR     HA 4905  13.873  14.116  12.135 -2.6262  0.4035 -1.6574
  347THR     CB 4906  13.964  14.301  12.188 -0.2867  0.4578  0.0936
  347THR     HB 4907  14.051  14.255  12.234  0.1696  0.3390 -0.8866
  347THR    CG2 4908  13.980  14.361  12.052 -0.0697 -0.0067 -0.1450
  347THR   HG21 4909  13.905  14.432  12.020 -0.4149 -1.0207 -1.6235
  347THR   HG22 4910  14.083  14.390  12.030 -0.3627  1.4966  0.4050
  347THR   HG23 4911  13.971  14.279  11.981 -0.7532  1.1949 -1.4705
  347THR    OG1 4912  13.924  14.408  12.266 -0.5490 -0.1696 -0.1527
  347THR    HG1 4913  13.988  14.478  12.253  0.1035 -0.6817  0.2816
  347THR      C 4914  13.826  14.138  12.331  0.3996  0.1795 -1.0234
  347THR      O 4915  13.737  14.180  12.405  0.8160  0.1068  0.5725
  348TYR      N 4916  13.934  14.072  12.378 -0.8380 -0.8419 -0.2228
  348TYR      H 4917  14.012  14.057  12.316  0.1333 -3.2612  1.5398
  348TYR     CA 4918  13.957  14.046  12.523  0.7483 -0.0469  0.4647
  348TYR     HA 4919  13.894  14.107  12.587  0.8775 -1.2174  1.7237
  348TYR     CB 4920  13.919  13.898  12.544 -1.0248 -0.6245 -0.6554
  348TYR    HB1 4921  13.973  13.841  12.469 -1.9194 -0.7790 -1.1899
  348TYR    HB2 4922  13.813  13.893  12.518 -1.6246 -1.0448  1.7471
  348TYR     CG 4923  13.955  13.842  12.680  0.0174  0.1670 -0.5399
  348TYR    CD1 4924  14.060  13.745  12.686 -0.1842 -0.4760  0.2842
  348TYR    HD1 4925  14.099  13.709  12.592 -1.0153  1.8649 -0.9937
  348TYR    CE1 4926  14.112  13.697  12.808 -0.6741  0.5768  0.3079
  348TYR    HE1 4927  14.187  13.620  12.804 -1.8435 -0.5441 -0.6021
  348TYR     CZ 4928  14.052  13.740  12.928  0.4029 -0.1077 -0.0642
  348TYR     OH 4929  14.094  13.682  13.041  0.0195 -0.2932 -0.5626
  348TYR     HH 4930  14.049  13.717  13.118  0.5471 -0.7301 -0.0514
  348TYR    CE2 4931  13.945  13.829  12.924  0.6440  0.4303  0.5944
  348TYR    HE2 4932  13.896  13.869  13.012 -0.1107  1.9151 -0.4783
  348TYR    CD2 4933  13.901  13.886  12.800  0.0018  0.2233 -0.1616
  348TYR    HD2 4934  13.820  13.957  12.792 -2.0773 -1.9759  0.7254
  348TYR      C 4935  14.100  14.068  12.569  0.6048 -1.0728 -0.7481
  348TYR      O 4936  14.111  14.122  12.682 -0.5333  0.4242 -0.0525
  349SER      N 4937  14.209  14.040  12.496 -0.5054  0.2244  0.2730
  349SER      H 4938  14.193  13.998  12.405  0.7287 -1.3978  0.7714
  349SER     CA 4939  14.345  14.047  12.547  0.5780  0.6536 -0.0523
  349SER     HA 4940  14.345  14.058  12.656  1.0136 -0.8375  0.1123
  349SER     CB 4941  14.414  13.914  12.505  0.3147 -0.4200  0.0397
  349SER    HB1 4942  14.519  13.909  12.534  0.3872 -1.1080 -0.3369
  349SER    HB2 4943  14.406  13.911  12.397 -0.6289 -1.1640  0.1231
  349SER     OG 4944  14.333  13.813  12.556 -0.8230 -0.2127 -0.2489
  349SER     HG 4945  14.322  13.825  12.651 -0.2058  0.1792 -0.2296
  349SER      C 4946  14.424  14.165  12.489 -0.1800  0.4521  0.7539
  349SER      O 4947  14.527  14.206  12.540 -0.0863  0.4395  0.1653
  350PRO      N 4948  14.371  14.217  12.377 -0.5852 -0.0004 -0.0084
  350PRO     CD 4949  14.292  14.341  12.394 -0.2622  0.1441  0.2179
  350PRO    HD1 4950  14.312  14.385  12.492 -0.5893 -0.2103  0.4420
  350PRO    HD2 4951  14.187  14.318  12.382 -0.3603  0.2549  0.8349
  350PRO     CG 4952  14.327  14.441  12.273  0.4025  0.3109 -0.5586
  350PRO    HG1 4953  14.338  14.543  12.310 -0.2072 -0.2025  1.0971
  350PRO    HG2 4954  14.254  14.422  12.195  1.8150  2.5709 -2.4862
  350PRO     CB 4955  14.470  14.393  12.251  0.3379 -0.1160  0.1283
  350PRO    HB1 4956  14.534  14.427  12.333 -0.2947 -0.0626  0.6063
  350PRO    HB2 4957  14.509  14.425  12.154 -1.8276 -0.8205 -0.9896
  350PRO     CA 4958  14.450  14.241  12.255 -0.2672  0.6039 -0.4471
  350PRO     HA 4959  14.389  14.213  12.169  0.1581  0.4293 -0.6899
  350PRO      C 4960  14.583  14.165  12.238 -0.5661  0.2379 -0.5682
  350PRO      O 4961  14.599  14.060  12.300  0.1115 -0.0501  0.2614
  351THR      N 4962  14.675  14.218  12.160 -0.0499  0.0953 -0.4289
  351THR      H 4963  14.645  14.293  12.100 -0.5935 -0.0149 -0.2969
  351THR     CA 4964  14.808  14.160  12.138 -0.6955  0.6318  0.1009
  351THR     HA 4965  14.832  14.088  12.216 -1.0896  0.0255 -0.3432
  351THR     CB 4966  14.810  14.087  12.004 -0.7409  0.0267  0.2846
  351THR     HB 4967  14.823  14.161  11.924 -0.0919 -0.0921  0.2792
  351THR    CG2 4968  14.930  13.983  11.999  0.7958  0.7876 -0.0682
  351THR   HG21 4969  15.020  14.023  12.045  0.9247 -1.4087  1.6917
  351THR   HG22 4970  14.905  13.898  12.062 -0.5732 -0.4023 -2.1732
  351THR   HG23 4971  14.945  13.951  11.896 -1.0998 -0.1640 -0.0709
  351THR    OG1 4972  14.692  14.009  11.988 -0.7367  0.3572  0.2896
  351THR    HG1 4973  14.633  14.071  11.944  0.1661  0.2283 -1.1401
  351THR      C 4974  14.919  14.272  12.139  0.2277 -0.3168  0.3577
  351THR      O 4975  14.910  14.355  12.050  0.0927 -0.3293  0.1069
  352SER      N 4976  15.029  14.258  12.214 -0.2614  0.0956  0.7112
  352SER      H 4977  15.027  14.178  12.276 -0.7720  1.4723  2.5234
  352SER     CA 4978  15.139  14.344  12.194 -0.4079  0.0748  0.2554
  352SER     HA 4979  15.100  14.439  12.158 -1.9743 -1.0979 -1.2228
  352SER     CB 4980  15.212  14.375  12.329  0.4356  0.0122  0.4334
  352SER    HB1 4981  15.243  14.287  12.385  0.3149 -1.0454 -1.1188
  352SER    HB2 4982  15.139  14.431  12.386  0.3088 -0.5699  0.8567
  352SER     OG 4983  15.314  14.467  12.307 -0.2343  0.0683  0.0897
  352SER     HG 4984  15.393  14.443  12.356 -0.9912 -3.4058 -0.2351
  352SER      C 4985  15.236  14.299  12.076  0.7093 -0.0593  0.2883
  352SER      O 4986  15.268  14.378  11.987 -0.1464 -0.1367  0.2355
  353PRO      N 4987  15.298  14.177  12.070  0.0225 -0.2002 -0.9455
  353PRO     CD 4988  15.297  14.081  12.176 -0.3833  0.2802 -0.2550
  353PRO    HD1 4989  15.202  14.027  12.171  0.7432 -1.8938  0.9307
  353PRO    HD2 4990  15.314  14.122  12.275  0.2384 -1.9090  0.5912
  353PRO     CG 4991  15.408  13.979  12.154  0.3540 -0.3280  0.2640
  353PRO    HG1 4992  15.379  13.881  12.190  1.1848 -0.4031  0.7363
  353PRO    HG2 4993  15.499  14.022  12.196 -0.3372  0.2650  1.1815
  353PRO     CB 4994  15.427  13.982  12.003  0.4986  0.3071  0.9707
  353PRO    HB1 4995  15.349  13.919  11.962 -1.4565  3.3057 -0.0778
  353PRO    HB2 4996  15.525  13.953  11.964  1.0109  2.3169  0.6969
  353PRO     CA 4997  15.382  14.124  11.960 -0.7389 -0.4378  0.2105
  353PRO     HA 4998  15.465  14.193  11.942 -1.3316 -0.3658 -2.4714
  353PRO      C 4999  15.308  14.105  11.817  0.4465  0.4432  0.3457
  353PRO      O 5000  15.369  14.061  11.721  0.0478  0.1048  0.2664
  354GLY      N 5001  15.181  14.136  11.808  0.0784  0.5918  0.4178
  354GLY      H 5002  15.138  14.166  11.894 -0.2039 -2.9671  1.5757
  354GLY     CA 5003  15.099  14.135  11.684  0.5432  0.5998 -0.0813
  354GLY    HA1 5004  14.995  14.127  11.715  0.0410  1.7567 -1.4363
  354GLY    HA2 5005  15.116  14.056  11.610  3.4686  2.1530 -1.1255
  354GLY      C 5006  15.122  14.263  11.604  0.5413 -0.4054 -0.7407
  354GLY      O 5007  15.191  14.358  11.646 -0.0535 -0.3695 -0.2541
  355TYR      N 5008  15.064  14.275  11.485 -0.1574 -0.1493 -0.2749
  355TYR      H 5009  15.024  14.192  11.444  0.2196 -0.0064 -0.9490
  355TYR     CA 5010  15.052  14.396  11.401  0.7244  0.5661 -0.5495
  355TYR     HA 5011  15.148  14.447  11.401  0.6098  0.7994  0.4911
  355TYR     CB 5012  15.000  14.357  11.260  0.2375 -0.0893 -0.2009
  355TYR    HB1 5013  15.081  14.303  11.211  1.3462 -0.2614  1.7949
  355TYR    HB2 5014  14.978  14.443  11.197 -0.1382 -0.7412 -0.9608
  355TYR     CG 5015  14.876  14.263  11.250  0.2147  0.1304  0.0918
  355TYR    CD1 5016  14.894  14.129  11.213  0.2362 -1.0852  0.3445
  355TYR    HD1 5017  14.989  14.082  11.192  0.2679 -0.2291 -1.4932
  355TYR    CE1 5018  14.777  14.043  11.203  0.6956  0.7677 -0.1030
  355TYR    HE1 5019  14.795  13.939  11.180  0.8875  1.6637 -4.2531
  355TYR     CZ 5020  14.648  14.100  11.230 -0.0045  0.2495  0.0385
  355TYR     OH 5021  14.537  14.019  11.237  0.7314 -0.0461  0.5455
  355TYR     HH 5022  14.458  14.072  11.227  1.4688  0.9764  0.0338
  355TYR    CE2 5023  14.635  14.240  11.254  0.4098  0.8650  0.2887
  355TYR    HE2 5024  14.540  14.281  11.283  0.9231  2.2908  0.0413
  355TYR    CD2 5025  14.751  14.318  11.267 -0.0090 -0.3390  0.1088
  355TYR    HD2 5026  14.731  14.421  11.290  0.5596 -0.1383 -0.3134
  355TYR      C 5027  14.951  14.495  11.465 -0.8784  0.1595  0.5124
  355TYR      O 5028  14.848  14.454  11.522  0.4950  0.7042  0.3311
  356SER      N 5029  14.979  14.623  11.454  0.4166 -0.0524  0.4396
  356SER      H 5030  15.074  14.640  11.422  0.2617 -0.7388 -0.4429
  356SER     CA 5031  14.891  14.731  11.489  0.3358 -0.0140 -0.6896
  356SER     HA 5032  14.810  14.697  11.553 -0.7473  1.5366 -1.2125
  356SER     CB 5033  14.972  14.829  11.579  0.1058 -0.0079 -0.5734
  356SER    HB1 5034  14.982  14.785  11.678  1.4668  1.5500 -0.0002
  356SER    HB2 5035  14.915  14.921  11.593 -0.6721 -0.4059 -1.0637
  356SER     OG 5036  15.101  14.854  11.524 -0.1727  0.3013  0.2726
  356SER     HG 5037  15.091  14.908  11.445 -0.3140 -0.7619 -0.4448
  356SER      C 5038  14.841  14.806  11.363 -0.2227  0.0296  0.2123
  356SER      O 5039  14.914  14.877  11.301  0.1010  0.0941  0.5890
  357PRO      N 5040  14.716  14.785  11.316 -0.1481  0.3682  0.0116
  357PRO     CD 5041  14.616  14.723  11.403 -0.1077  0.1260 -0.2044
  357PRO    HD1 5042  14.591  14.777  11.494 -0.3736 -0.1404 -0.1195
  357PRO    HD2 5043  14.653  14.627  11.438  2.7250  1.4936  0.6846
  357PRO     CG 5044  14.490  14.697  11.312  0.1175 -0.3098 -0.5147
  357PRO    HG1 5045  14.409  14.768  11.329  1.2757  0.7659  0.6159
  357PRO    HG2 5046  14.466  14.592  11.327 -3.9968  0.5403 -0.6001
  357PRO     CB 5047  14.550  14.717  11.168  0.6600 -0.1215  0.5118
  357PRO    HB1 5048  14.471  14.760  11.106 -0.8515  2.1157  3.8414
  357PRO    HB2 5049  14.589  14.624  11.127  1.7298  1.2700 -1.6740
  357PRO     CA 5050  14.659  14.822  11.188 -0.2256  0.6594 -0.1183
  357PRO     HA 5051  14.725  14.810  11.103 -0.1296  0.5126 -0.0228
  357PRO      C 5052  14.621  14.969  11.187 -0.0652 -0.1613  0.5517
  357PRO      O 5053  14.503  15.006  11.209 -0.0245  0.6356 -0.3920
  358THR      N 5054  14.726  15.057  11.187  0.2540 -0.1189  0.0528
  358THR      H 5055  14.817  15.019  11.167 -0.2949 -2.2856  1.4705
  358THR     CA 5056  14.711  15.206  11.209  0.3042  0.3145 -0.2634
  358THR     HA 5057  14.638  15.226  11.287  0.4335  0.2720 -0.1303
  358THR     CB 5058  14.846  15.272  11.248  0.0467  0.3427  0.6609
  358THR     HB 5059  14.912  15.254  11.163 -1.3285 -1.1688 -0.1144
  358THR    CG2 5060  14.830  15.423  11.273  0.0472  0.5681  0.0064
  358THR   HG21 5061  14.736  15.447  11.323  0.4703  0.7741  0.7186
  358THR   HG22 5062  14.911  15.459  11.337  1.0943 -2.6625  0.6309
  358THR   HG23 5063  14.833  15.480  11.180  1.4039 -1.1079 -1.0113
  358THR    OG1 5064  14.884  15.218  11.372  0.9562 -0.2084  0.2706
  358THR    HG1 5065  14.969  15.172  11.366  1.4223  0.5314  1.0417
  358THR      C 5066  14.656  15.264  11.082 -0.2899 -0.9471 -0.4655
  358THR      O 5067  14.566  15.346  11.079 -0.4618  0.0176  0.1591
  359SER      N 5068  14.683  15.192  10.969 -0.2769  0.5153  0.0456
  359SER      H 5069  14.747  15.114  10.974 -1.0863 -0.1249  0.5028
  359SER     CA 5070  14.594  15.196  10.854  0.8656 -0.0671  0.3203
  359SER     HA 5071  14.583  15.300  10.821  0.4733 -0.7535 -1.8078
  359SER     CB 5072  14.652  15.112  10.735 -0.0014 -0.3995 -0.7088
  359SER    HB1 5073  14.568  15.081  10.673  0.7097 -1.3569 -1.2115
  359SER    HB2 5074  14.694  15.023  10.783 -1.4182  0.5802  2.4806
  359SER     OG 5075  14.756  15.178  10.665  0.4051 -0.5261 -0.6615
  359SER     HG 5076  14.793  15.113  10.606  0.3467  0.2203 -1.5370
  359SER      C 5077  14.463  15.133  10.881  1.6554 -0.6066 -0.1410
  359SER      O 5078  14.463  15.018  10.936  0.6256 -0.6894  0.9094
  360PRO      N 5079  14.346  15.191  10.836  0.0559  0.3405  0.9123
  360PRO     CD 5080  14.345  15.285  10.726  0.4673 -0.1695  0.8076
  360PRO    HD1 5081  14.368  15.231  10.634  0.4300  1.2863 -0.0726
  360PRO    HD2 5082  14.422  15.362  10.734  1.0391 -0.8655  2.2150
  360PRO     CG 5083  14.202  15.337  10.720 -0.4957 -0.1054 -0.7238
  360PRO    HG1 5084  14.167  15.344  10.616 -0.7675  1.1218 -0.5557
  360PRO    HG2 5085  14.207  15.435  10.767 -0.4838 -0.8418  0.8538
  360PRO     CB 5086  14.113  15.233  10.794  0.1527  1.1865  0.5651
  360PRO    HB1 5087  14.079  15.154  10.728  0.4111 -1.9280  4.0117
  360PRO    HB2 5088  14.019  15.269  10.836 -0.7819  0.4090 -0.8114
  360PRO     CA 5089  14.209  15.179  10.898 -0.1549 -0.6033 -0.1885
  360PRO     HA 5090  14.204  15.248  10.982  3.3719 -0.0528 -0.3547
  360PRO      C 5091  14.170  15.042  10.962  0.3551  0.0649 -0.2398
  360PRO      O 5092  14.160  14.943  10.890 -0.0678  0.5328  0.1166
  361THR      N 5093  14.132  15.045  11.086 -0.2340 -0.4794 -0.0942
  361THR      H 5094  14.148  15.132  11.135 -0.7932  0.5898 -1.7811
  361THR     CA 5095  14.068  14.936  11.152  0.5701 -0.4215 -0.2956
  361THR     HA 5096  13.992  14.893  11.087 -0.6962  0.8011  0.3385
  361THR     CB 5097  14.162  14.824  11.200 -0.3383  0.6718 -0.3719
  361THR     HB 5098  14.264  14.859  11.210  1.3146 -3.0459 -3.0079
  361THR    CG2 5099  14.122  14.737  11.322 -0.0136 -0.0919 -0.2191
  361THR   HG21 5100  14.101  14.796  11.411  1.7967 -2.6536  1.9879
  361THR   HG22 5101  14.031  14.683  11.298 -1.5240  1.7013  1.3226
  361THR   HG23 5102  14.196  14.659  11.336 -0.0736 -0.0867  0.1208
  361THR    OG1 5103  14.170  14.750  11.083  0.6066 -0.3028 -0.0993
  361THR    HG1 5104  14.173  14.818  11.015 -3.1170  0.5057  0.4533
  361THR      C 5105  14.004  14.989  11.284  0.1798 -0.2018 -1.0623
  361THR      O 5106  13.899  14.946  11.329 -0.1062 -0.1738 -0.3735
  362TYR      N 5107  14.069  15.089  11.351 -0.0825 -0.5032  0.2739
  362TYR      H 5108  14.153  15.129  11.310 -0.2553  0.4262  0.8059
  362TYR     CA 5109  14.026  15.142  11.483  0.3742  0.0298  0.9185
  362TYR     HA 5110  13.940  15.081  11.511  0.2898 -1.8391 -3.1130
  362TYR     CB 5111  14.125  15.107  11.591  0.6108  0.2858 -0.0297
  362TYR    HB1 5112  14.118  15.001  11.612 -2.8498  0.9525  2.7071
  362TYR    HB2 5113  14.091  15.155  11.683 -0.3782 -0.1262 -0.1744
  362TYR     CG 5114  14.268  15.153  11.590  0.3908 -0.5566 -0.1352
  362TYR    CD1 5115  14.295  15.285  11.626  0.2080  0.8364  0.0753
  362TYR    HD1 5116  14.230  15.357  11.674 -0.7609  0.8673 -1.2456
  362TYR    CE1 5117  14.426  15.337  11.615 -0.2642 -0.3969 -0.4840
  362TYR    HE1 5118  14.448  15.438  11.646  2.0211 -0.4166 -1.9263
  362TYR     CZ 5119  14.532  15.260  11.568 -0.7750 -0.7940 -0.2879
  362TYR     OH 5120  14.656  15.314  11.554 -1.2516  0.0226  0.2810
  362TYR     HH 5121  14.713  15.265  11.495  0.4440 -0.3355  2.1760
  362TYR    CE2 5122  14.502  15.131  11.514  0.0008  0.0073 -0.4623
  362TYR    HE2 5123  14.577  15.069  11.467 -0.3362  2.2454 -4.0815
  362TYR    CD2 5124  14.373  15.075  11.531  0.2511 -0.4108 -0.2605
  362TYR    HD2 5125  14.348  14.975  11.499 -0.8589 -0.6004  1.1472
  362TYR      C 5126  14.003  15.292  11.473 -0.0961 -0.0458 -0.0792
  362TYR      O 5127  14.083  15.364  11.415  0.2560 -0.0293 -0.7350
  363SER      N 5128  13.889  15.332  11.527  0.3674 -0.0948  0.0667
  363SER      H 5129  13.827  15.261  11.564 -1.5774  1.1579 -0.6670
  363SER     CA 5130  13.834  15.469  11.508  1.1815  0.4876 -0.2841
  363SER     HA 5131  13.913  15.544  11.507 -0.9584  2.8740  2.1891
  363SER     CB 5132  13.765  15.471  11.366 -0.1237  0.4085  0.6955
  363SER    HB1 5133  13.661  15.442  11.379  0.5835 -1.7686  1.8210
  363SER    HB2 5134  13.813  15.397  11.303 -2.2223 -1.0681  0.7946
  363SER     OG 5135  13.786  15.597  11.310 -0.3109 -0.7972  0.1079
  363SER     HG 5136  13.881  15.608  11.313 -0.3363 -0.6103  0.2861
  363SER      C 5137  13.725  15.512  11.612  0.3523 -0.0202  0.4850
  363SER      O 5138  13.665  15.432  11.678  0.1326 -0.5808 -0.2696
  364LEU      N 5139  13.705  15.647  11.616 -0.3907  0.1476 -0.4426
  364LEU      H 5140  13.776  15.699  11.567 -0.4996 -1.0593 -1.8870
  364LEU     CA 5141  13.588  15.712  11.681  0.1795  0.0970 -0.2143
  364LEU     HA 5142  13.553  15.663  11.772 -1.2872  0.4734 -0.5631
  364LEU     CB 5143  13.613  15.855  11.718 -0.3218  0.3861  0.0043
  364LEU    HB1 5144  13.524  15.907  11.754 -1.2808 -0.8495 -0.5848
  364LEU    HB2 5145  13.654  15.906  11.630  1.0430 -0.3068  0.2205
  364LEU     CG 5146  13.718  15.875  11.826  0.9473 -0.4467  0.2943
  364LEU     HG 5147  13.810  15.830  11.788  1.4243  2.1702 -1.8382
  364LEU    CD1 5148  13.735  16.030  11.845 -0.6711  0.1861 -0.6349
  364LEU   HD11 5149  13.718  16.089  11.754  1.8242  0.9635 -0.6380
  364LEU   HD12 5150  13.658  16.064  11.914 -0.1203  1.3486 -0.5850
  364LEU   HD13 5151  13.834  16.055  11.884 -0.9739 -0.5792  0.6483
  364LEU    CD2 5152  13.676  15.809  11.954  0.2559 -0.3330  0.7566
  364LEU   HD21 5153  13.754  15.844  12.022  0.3236 -0.6866  0.8633
  364LEU   HD22 5154  13.583  15.856  11.987  0.8627 -0.6511  2.9964
  364LEU   HD23 5155  13.672  15.700  11.954  0.9410 -0.3621  1.0622
  364LEU      C 5156  13.468  15.700  11.590  0.2851  0.1605  0.1659
  364LEU      O 5157  13.485  15.706  11.466 -0.3464 -0.0434 -0.1698
  365THR      N 5158  13.343  15.680  11.646 -0.2787  0.1331 -0.5815
  365THR      H 5159  13.344  15.668  11.746 -1.5559  0.3925 -0.5270
  365THR     CA 5160  13.214  15.684  11.567 -0.5611  0.5945  0.0251
  365THR     HA 5161  13.236  15.649  11.466 -2.1952  0.8271 -0.4167
  365THR     CB 5162  13.102  15.591  11.625 -0.3264  0.8726  0.5410
  365THR     HB 5163  13.072  15.618  11.726  0.1161 -0.7621  1.1190
  365THR    CG2 5164  12.978  15.581  11.532 -0.1646 -0.2415  0.3221
  365THR   HG21 5165  12.923  15.676  11.541  1.4408  0.9795 -2.2638
  365THR   HG22 5166  13.023  15.557  11.436  0.3878 -0.6877  0.6872
  365THR   HG23 5167  12.918  15.494  11.556 -0.8901 -0.2918 -1.5968
  365THR    OG1 5168  13.153  15.457  11.637 -0.1741  0.7518  0.2232
  365THR    HG1 5169  13.214  15.466  11.711 -2.4521  1.0014  2.1455
  365THR      C 5170  13.165  15.833  11.571  0.5687  0.2068  0.1584
  365THR      O 5171  13.098  15.874  11.662  0.1772  0.1763  0.4802
  366SER      N 5172  13.212  15.909  11.473 -0.0633  0.1451 -0.3538
  366SER      H 5173  13.286  15.872  11.414  0.2700 -0.0422  0.1796
  366SER     CA 5174  13.149  16.032  11.425  1.1229 -0.3296 -0.0489
  366SER     HA 5175  13.101  16.070  11.515  1.1471 -1.3357  0.3907
  366SER     CB 5176  13.250  16.135  11.373 -1.5217 -0.4573  0.5546
  366SER    HB1 5177  13.206  16.234  11.375 -0.5421  0.0328 -1.4044
  366SER    HB2 5178  13.274  16.099  11.273 -2.3762 -1.6652  0.7677
  366SER     OG 5179  13.368  16.139  11.451  0.9056  0.3236 -0.0265
  366SER     HG 5180  13.343  16.177  11.536 -2.9867 -0.5143 -0.7083
  366SER      C 5181  13.043  16.003  11.317  0.3730 -0.4899  0.0813
  366SER      O 5182  13.077  15.941  11.215 -0.3239 -0.4142  0.0965
  367PRO      N 5183  12.915  16.054  11.327 -0.3179  0.4824  0.3329
  367PRO     CD 5184  12.864  16.138  11.438 -0.5736 -0.0984  0.3090
  367PRO    HD1 5185  12.904  16.238  11.452 -2.6198  0.8513 -0.4347
  367PRO    HD2 5186  12.878  16.088  11.534 -4.1159 -2.0367 -0.1108
  367PRO     CG 5187  12.716  16.154  11.418 -0.7853  0.7699 -0.8754
  367PRO    HG1 5188  12.706  16.250  11.367 -3.5272 -0.5076 -2.9389
  367PRO    HG2 5189  12.646  16.166  11.500  1.7836 -0.6766  1.6100
  367PRO     CB 5190  12.673  16.058  11.313 -0.2592 -0.8379  0.1684
  367PRO    HB1 5191  12.608  16.097  11.235 -0.9073  0.4843  1.3510
  367PRO    HB2 5192  12.625  15.967  11.348  0.5924 -0.5600  2.1584
  367PRO     CA 5193  12.798  16.016  11.240  0.1667  0.1309 -0.7534
  367PRO     HA 5194  12.798  15.907  11.234 -1.3857  0.1380 -1.0643
  367PRO      C 5195  12.804  16.073  11.101  0.2266 -0.4349 -0.7888
  367PRO      O 5196  12.773  16.006  11.005  0.0482  0.2863  0.1349
  368ALA      N 5197  12.848  16.195  11.093 -0.1021  0.3683  0.4394
  368ALA      H 5198  12.875  16.242  11.178  1.7464 -1.6209  1.0175
  368ALA     CA 5199  12.878  16.276  10.979  0.5241  1.1685 -0.1354
  368ALA     HA 5200  12.915  16.207  10.903  0.6624  0.0482  0.9366
  368ALA     CB 5201  12.741  16.332  10.922  0.0861 -1.0870  0.0348
  368ALA    HB1 5202  12.672  16.251  10.897  0.6098 -0.1455 -4.9281
  368ALA    HB2 5203  12.697  16.400  10.994 -1.4718  0.2321 -2.0967
  368ALA    HB3 5204  12.764  16.386  10.830 -0.0247  4.1009  2.9247
  368ALA      C 5205  12.978  16.393  11.012 -0.6058 -1.0878  0.0525
  368ALA      O 5206  13.043  16.387  11.123 -0.1283 -0.3366  0.4133
  369ILE      N 5207  12.979  16.498  10.936 -0.1942 -0.2639  0.0371
  369ILE      H 5208  12.925  16.503  10.850  1.0240 -0.5108 -0.7561
  369ILE     CA 5209  13.032  16.627  10.977  0.0459 -0.2033 -0.1177
  369ILE     HA 5210  13.127  16.598  11.020 -0.5566  1.7291  2.6257
  369ILE     CB 5211  13.078  16.712  10.855 -0.3283 -0.2442  0.7871
  369ILE     HB 5212  12.997  16.765  10.804 -1.8794 -0.4253  2.9520
  369ILE    CG2 5213  13.167  16.820  10.896  0.1153 -0.3009 -0.9651
  369ILE   HG21 5214  13.253  16.775  10.946 -0.6119 -0.5205  0.1164
  369ILE   HG22 5215  13.194  16.865  10.801 -1.4646  0.2934 -1.1474
  369ILE   HG23 5216  13.110  16.894  10.953  0.6400 -1.3599  0.9962
  369ILE    CG1 5217  13.158  16.625  10.754  0.1655  0.8615  0.1142
  369ILE   HG11 5218  13.170  16.682  10.662  2.2591  0.4153  0.0794
  369ILE   HG12 5219  13.096  16.540  10.726  1.2524  0.2297 -0.4241
  369ILE     CD 5220  13.291  16.561  10.803 -0.3627 -0.3742 -0.5925
  369ILE    HD1 5221  13.366  16.640  10.809 -1.0503  0.2239  0.0993
  369ILE    HD2 5222  13.274  16.508  10.897  1.1071  0.7867  0.3435
  369ILE    HD3 5223  13.320  16.493  10.723 -1.8936 -1.9637  0.1722
  369ILE      C 5224  12.930  16.702  11.070 -0.2425 -0.3077  0.3497
  369ILE      O 5225  12.870  16.806  11.039 -0.3766  0.3902 -0.1830
  370SER      N 5226  12.920  16.650  11.191 -0.0288 -0.4337 -0.0609
  370SER      H 5227  12.971  16.564  11.205  1.8527  0.5469 -0.7898
  370SER     CA 5228  12.867  16.721  11.313 -0.9489 -0.1303  0.4026
  370SER     HA 5229  12.778  16.777  11.285 -0.1684  1.0410  0.1713
  370SER     CB 5230  12.819  16.626  11.424  0.3023  0.3590  0.0020
  370SER    HB1 5231  12.739  16.561  11.389 -1.5427  0.0065  4.6335
  370SER    HB2 5232  12.789  16.689  11.508  1.3207 -2.5162  2.6147
  370SER     OG 5233  12.932  16.535  11.452 -0.2450  0.1803 -0.4491
  370SER     HG 5234  12.969  16.564  11.535  0.6505  0.2789 -0.8722
  370SER      C 5235  12.974  16.814  11.366 -0.1078  0.2396  0.6346
  370SER      O 5236  13.093  16.781  11.354  0.2249 -0.0855 -0.8294
  371PRO      N 5237  12.934  16.927  11.428  0.8363 -0.1852  0.0875
  371PRO     CD 5238  12.799  16.980  11.435  0.0803  0.0145  0.5497
  371PRO    HD1 5239  12.725  16.919  11.487 -0.1156 -0.1069  0.1325
  371PRO    HD2 5240  12.776  17.004  11.331 -4.5318 -2.1805  0.9287
  371PRO     CG 5241  12.810  17.118  11.495  0.0219  0.0065  0.0551
  371PRO    HG1 5242  12.783  17.110  11.601  0.3408 -1.3672  0.0395
  371PRO    HG2 5243  12.736  17.179  11.444  1.9115  0.7999 -1.7995
  371PRO     CB 5244  12.954  17.162  11.471  0.2333 -0.8065 -0.4495
  371PRO    HB1 5245  12.986  17.224  11.555  0.5634 -1.1707 -0.3067
  371PRO    HB2 5246  12.955  17.202  11.370 -0.2356 -2.3207 -1.0628
  371PRO     CA 5247  13.028  17.027  11.488 -0.6694  0.4205  0.4754
  371PRO     HA 5248  13.121  17.030  11.430 -2.0514 -2.7747 -2.0372
  371PRO      C 5249  13.071  16.986  11.630 -0.1614  0.6512  0.0628
  371PRO      O 5250  13.154  17.059  11.688 -0.3392 -0.1054 -0.3557
  372ASP      N 5251  13.016  16.881  11.686 -0.1944  0.1250  0.0161
  372ASP      H 5252  12.944  16.832  11.634 -0.3075  0.3486 -0.0396
  372ASP     CA 5253  13.030  16.831  11.826  0.7596  0.5231 -0.2054
  372ASP     HA 5254  12.940  16.772  11.843  1.5237 -0.4845  0.3479
  372ASP     CB 5255  13.155  16.742  11.857  0.7364  0.6877  0.8443
  372ASP    HB1 5256  13.160  16.695  11.955  0.8194 -0.1802  0.4324
  372ASP    HB2 5257  13.244  16.804  11.843  1.8248 -1.3120 -1.6724
  372ASP     CG 5258  13.175  16.622  11.759  0.0121 -0.1589  0.0634
  372ASP    OD1 5259  13.255  16.533  11.794  0.4269 -0.0422  0.4745
  372ASP    OD2 5260  13.115  16.612  11.645  0.1048  0.3273  0.1382
  372ASP      C 5261  13.020  16.951  11.922 -0.3745 -0.2861  0.5560
  372ASP      O 5262  13.112  16.972  12.002  0.1923 -0.3282 -0.6548
  373ASP      N 5263  12.904  17.022  11.910  0.4169  0.1441  0.3307
  373ASP      H 5264  12.833  16.999  11.842  0.1021  1.5759  0.1503
  373ASP     CA 5265  12.884  17.149  11.982 -0.1562 -1.3112 -0.5727
  373ASP     HA 5266  12.985  17.183  12.003 -0.0177 -0.0837 -3.0226
  373ASP     CB 5267  12.809  17.235  11.885 -0.0432 -0.4203 -0.5297
  373ASP    HB1 5268  12.860  17.235  11.788  0.2917 -3.3006 -0.4036
  373ASP    HB2 5269  12.821  17.334  11.928  1.8561 -0.2859 -1.3405
  373ASP     CG 5270  12.660  17.206  11.855 -0.4871 -0.1138 -0.4585
  373ASP    OD1 5271  12.617  17.087  11.857  0.0225 -0.2649 -0.8821
  373ASP    OD2 5272  12.594  17.303  11.821 -0.0986 -0.1009 -0.0345
  373ASP      C 5273  12.835  17.114  12.119  0.0056  1.1088 -0.5329
  373ASP      O 5274  12.727  17.153  12.153 -0.1405 -0.0304  0.2608
  374SER      N 5275  12.912  17.041  12.199 -0.1971 -0.4462 -0.2555
  374SER      H 5276  13.005  17.027  12.162  0.3898  0.4917  0.8503
  374SER     CA 5277  12.866  16.994  12.330  0.2937  0.3904  0.1036
  374SER     HA 5278  12.774  16.938  12.309 -0.1478  0.9867  0.4271
  374SER     CB 5279  12.971  16.891  12.378  0.0485  0.4597 -0.2399
  374SER    HB1 5280  12.982  16.805  12.313 -0.7639 -1.6105  2.2884
  374SER    HB2 5281  12.942  16.861  12.478  1.1354  1.8811  0.5334
  374SER     OG 5282  13.101  16.940  12.374  0.2824 -0.1262  0.0476
  374SER     HG 5283  13.155  16.879  12.425  1.5927 -0.1009 -1.2947
  374SER      C 5284  12.821  17.099  12.433  0.3917  0.0999  0.0903
  374SER      O 5285  12.897  17.178  12.489 -0.1433 -0.1319  0.1669
  375ASP      N 5286  12.689  17.093  12.468  0.3383 -0.3976 -0.3433
  375ASP      H 5287  12.627  17.031  12.418  0.7090  0.6767 -2.1956
  375ASP     CA 5288  12.623  17.183  12.562 -0.3256  0.1031 -0.2918
  375ASP     HA 5289  12.680  17.275  12.575 -0.7271  0.5089 -1.4015
  375ASP     CB 5290  12.500  17.244  12.503 -1.2419  0.3088 -0.1889
  375ASP    HB1 5291  12.533  17.306  12.419  0.2343 -0.0838  0.0953
  375ASP    HB2 5292  12.453  17.310  12.576  0.4407 -0.6278  1.7878
  375ASP     CG 5293  12.408  17.142  12.447 -0.5873 -0.2422  0.3139
  375ASP    OD1 5294  12.372  17.039  12.512 -0.0766  0.0729  0.0319
  375ASP    OD2 5295  12.366  17.162  12.328  0.9336  0.3031  0.1930
  375ASP      C 5296  12.603  17.138  12.701  0.3003 -0.5552 -0.2659
  375ASP      O 5297  12.580  17.220  12.787 -0.0075 -0.0139 -0.0454
  376GLU      N 5298  12.617  17.010  12.736 -0.0204  0.2173 -0.5933
  376GLU      H 5299  12.635  16.951  12.656 -1.0463  0.7307 -1.2184
  376GLU     CA 5300  12.630  16.959  12.868 -0.3092  0.5842 -0.4886
  376GLU     HA 5301  12.576  17.025  12.936  1.7247  0.2097  1.5623
  376GLU     CB 5302  12.549  16.831  12.880  0.3933  0.0041  0.2848
  376GLU    HB1 5303  12.576  16.795  12.979  0.9155  1.0386  0.5330
  376GLU    HB2 5304  12.589  16.762  12.805  0.8598  2.5229 -1.8713
  376GLU     CG 5305  12.395  16.845  12.867 -0.3974 -0.0417  0.5408
  376GLU    HG1 5306  12.359  16.743  12.862  0.4287 -0.3401  0.5535
  376GLU    HG2 5307  12.380  16.889  12.769  1.5970 -0.2491  0.1155
  376GLU     CD 5308  12.329  16.921  12.986 -0.3407 -0.4798  0.4634
  376GLU    OE1 5309  12.353  16.895  13.104 -0.3575  0.1885 -0.0257
  376GLU    OE2 5310  12.260  17.018  12.950  0.0719  0.4718 -0.0602
  376GLU      C 5311  12.782  16.952  12.915  0.8237  0.4734 -0.1436
  376GLU      O 5312  12.860  17.037  12.884  0.2923  0.0732  0.4843
  377GLU      N 5313  12.822  16.857  13.004 -0.5172 -0.1471 -0.1211
  377GLU      H 5314  12.746  16.794  13.024 -1.1104  0.6329  0.1187
  377GLU     CA 5315  12.952  16.850  13.076 -0.4260 -0.8405  0.4536
  377GLU     HA 5316  12.957  16.938  13.140 -0.8424 -1.2514  1.0559
  377GLU     CB 5317  12.954  16.729  13.171 -0.5889 -0.5594 -0.1138
  377GLU    HB1 5318  12.860  16.733  13.226 -1.2817  0.8908 -1.3748
  377GLU    HB2 5319  13.034  16.744  13.244 -1.7434  0.1009  1.0366
  377GLU     CG 5320  12.962  16.592  13.097  0.9538 -0.3766  0.5831
  377GLU    HG1 5321  13.063  16.581  13.058  0.7792  0.3690 -0.0933
  377GLU    HG2 5322  12.899  16.589  13.009  0.0631  0.8623  1.1661
  377GLU     CD 5323  12.932  16.475  13.184  0.2389 -0.0634  0.5756
  377GLU    OE1 5324  12.821  16.462  13.242  0.3721 -0.0791 -0.4438
  377GLU    OE2 5325  13.021  16.391  13.214  0.0511 -0.3602 -0.2588
  377GLU      C 5326  13.074  16.866  12.986 -1.1051 -0.7428 -1.4518
  377GLU      O 5327  13.165  16.942  13.018  0.4565 -0.3157  0.6681
  378ASN      N 5328  13.081  16.796  12.875 -0.2755  0.0619 -0.1364
  378ASN      H 5329  13.002  16.737  12.856  0.3044 -1.6695  2.6549
  378ASN     CA 5330  13.171  16.804  12.755 -0.8364  0.2595 -0.5044
  378ASN     HA 5331  13.158  16.902  12.709 -2.3238  0.9987  1.4391
  378ASN     CB 5332  13.326  16.801  12.784 -0.2489  0.1192 -0.4303
  378ASN    HB1 5333  13.367  16.876  12.852  0.5150 -1.6056  1.0539
  378ASN    HB2 5334  13.380  16.820  12.691  0.6169  2.2741  0.4701
  378ASN     CG 5335  13.383  16.678  12.835 -0.2504  0.2588  0.5872
  378ASN    OD1 5336  13.503  16.660  12.817  0.1182 -0.6524  0.2613
  378ASN    ND2 5337  13.308  16.597  12.910 -0.4871  0.4524 -0.6791
  378ASN   HD21 5338  13.208  16.611  12.914 -0.4124  0.6959  0.6625
  378ASN   HD22 5339  13.350  16.517  12.956 -1.2747  1.2562  1.4903
  378ASN      C 5340  13.129  16.711  12.644  0.0300 -0.8164  0.4730
  378ASN    OC1 5341  13.178  16.735  12.532 -0.4920  0.2256  0.3626
  378ASN    OC2 5342  13.048  16.617  12.664  0.9866  0.4564 -0.2970
  379SOL     OW 5343   2.252   0.358   1.710  0.2689 -0.3514 -0.3321
  379SOL    HW1 5344   2.244   0.450   1.683  1.2105 -0.1528  0.0441
  379SOL    HW2 5345   2.162   0.330   1.726  0.1120  1.1239  1.5864
  379SOL     MW 5346   2.239   0.367   1.708  0.3726 -0.1306 -0.0292
  380SOL     OW 5347   0.803   0.696   0.759 -0.9305 -0.2914  0.6198
  380SOL    HW1 5348   0.783   0.638   0.686 -0.8386  0.7515 -0.2510
  380SOL    HW2 5349   0.769   0.651   0.836 -0.5089 -1.6782  0.0126
  380SOL     MW 5350   0.796   0.682   0.760 -0.8627 -0.3367  0.4247
  381SOL     OW 5351  18.815   3.650   0.273 -0.3809 -0.0665  0.1446
  381SOL    HW1 5352  18.900   3.693   0.288 -0.1277 -0.0328 -1.3682
  381SOL    HW2 5353  18.750   3.718   0.291  0.0060  0.8087 -1.6858
  381SOL     MW 5354  18.818   3.665   0.278 -0.2975  0.0534 -0.2965
  382SOL     OW 5355   0.039   1.079   2.170 -0.2615 -0.5779  0.2227
  382SOL    HW1 5356   0.015   1.172   2.173 -2.0629 -1.0336  0.7535
  382SOL    HW2 5357  -0.028   1.039   2.114  1.4609 -1.3015 -1.3781
  382SOL     MW 5358   0.027   1.086   2.163 -0.2719 -0.7336  0.0815
  383SOL     OW 5359  17.479   2.992   2.551  0.2148  0.1241 -0.0230
  383SOL    HW1 5360  17.465   2.974   2.458  1.5546  0.5846 -0.3381
  383SOL    HW2 5361  17.559   2.944   2.572 -0.6733 -0.8469  1.1673
  383SOL     MW 5362  17.488   2.984   2.541  0.2766  0.0570  0.0925
  384SOL     OW 5363   2.279   1.061   0.804 -0.1362 -0.0393  0.4184
  384SOL    HW1 5364   2.284   1.014   0.887 -1.4112  1.0916  1.1410
  384SOL    HW2 5365   2.309   1.149   0.824  0.2227  0.0499 -0.4833
  384SOL     MW 5366   2.284   1.066   0.817 -0.2568  0.1217  0.3948
  385SOL     OW 5367  19.720  19.851  19.802  0.2017  0.3197 -0.1322
  385SOL    HW1 5368  19.674  19.912  19.744  1.5462 -0.8873 -2.5372
  385SOL    HW2 5369  19.663  19.774  19.806  1.9829 -1.2642 -3.2876
  385SOL     MW 5370  19.706  19.849  19.795  0.6142 -0.0477 -0.8678
  386SOL     OW 5371  19.367  18.275  19.242  0.3649  0.1403  0.5555
  386SOL    HW1 5372  19.280  18.276  19.283  0.2260 -1.6175  0.3748
  386SOL    HW2 5373  19.425  18.244  19.312  0.8621  1.3612  0.6879
  386SOL     MW 5374  19.363  18.271  19.257  0.4120  0.0706  0.5474
  387SOL     OW 5375  19.603   0.082   1.634  0.8298  0.2919  0.2652
  387SOL    HW1 5376  19.581   0.091   1.541  0.0842 -0.7814  0.3257
  387SOL    HW2 5377  19.613   0.173   1.665 -1.3490  0.7624 -0.3042
  387SOL     MW 5378  19.601   0.096   1.626  0.4425  0.2124  0.1981
  388SOL     OW 5379  19.472   1.924   1.275 -0.1449 -0.0373 -0.0341
  388SOL    HW1 5380  19.454   1.834   1.301  0.0610 -0.1975 -0.4426
  388SOL    HW2 5381  19.391   1.953   1.232 -0.2495  0.0072  0.1935
  388SOL     MW 5382  19.459   1.916   1.273 -0.1297 -0.0527 -0.0579
  389SOL     OW 5383   1.305   0.181   1.713  0.1833 -0.8051  0.2292
  389SOL    HW1 5384   1.323   0.089   1.691  1.8714 -1.3981  3.6723
  389SOL    HW2 5385   1.388   0.214   1.746 -1.0975  1.1280  1.6443
  389SOL     MW 5386   1.318   0.173   1.715  0.2371 -0.6283  0.8702
  390SOL     OW 5387  19.683  19.410   1.918 -0.0309  0.6728 -0.4356
  390SOL    HW1 5388  19.757  19.469   1.931 -0.6426  0.8890  2.2768
  390SOL    HW2 5389  19.714  19.345   1.854  2.9017  0.0918  1.5205
  390SOL     MW 5390  19.697  19.409   1.911  0.2747  0.6237  0.1804
  391SOL     OW 5391   2.921   0.623  18.448  0.7403  0.3731  0.0201
  391SOL    HW1 5392   2.856   0.554  18.447  0.5710  0.5329 -1.6880
  391SOL    HW2 5393   2.925   0.651  18.540  0.0014 -1.1082  0.5221
  391SOL     MW 5394   2.913   0.618  18.460  0.6204  0.1987 -0.1392
  392SOL     OW 5395  18.402   1.503   0.751 -0.4570 -0.2276 -0.4259
  392SOL    HW1 5396  18.442   1.578   0.707 -0.5499  0.2270  0.2608
  392SOL    HW2 5397  18.391   1.532   0.842 -0.9851 -0.8827 -0.2816
  392SOL     MW 5398  18.406   1.517   0.757 -0.5398 -0.2540 -0.3162
  393SOL     OW 5399   0.638   0.873   4.465  0.0421 -0.2633  0.1946
  393SOL    HW1 5400   0.690   0.882   4.385 -0.4494  0.5739 -0.0487
  393SOL    HW2 5401   0.687   0.921   4.532 -0.1357  0.0554  0.0996
  393SOL     MW 5402   0.651   0.880   4.463 -0.0463 -0.1107  0.1497
  394SOL     OW 5403  18.427  19.927   1.485 -0.0566  0.1916 -0.6713
  394SOL    HW1 5404  18.376  20.006   1.501  1.2581  1.2313 -1.5206
  394SOL    HW2 5405  18.379  19.881   1.416 -0.2904  0.7518 -0.8790
  394SOL     MW 5406  18.414  19.931   1.478  0.0877  0.4025 -0.8109
  395SOL     OW 5407  18.802   2.009   2.052  0.0396  0.2813 -0.1428
  395SOL    HW1 5408  18.882   2.045   2.012  0.0377  0.7081  0.2479
  395SOL    HW2 5409  18.832   1.969   2.133 -0.0400 -0.1719 -0.3332
  395SOL     MW 5410  18.817   2.008   2.057  0.0286  0.2778 -0.1163
  396SOL     OW 5411  19.949   0.587  19.064 -0.3337 -0.0470 -0.4448
  396SOL    HW1 5412  19.952   0.548  19.152 -0.1127  0.1856 -0.3494
  396SOL    HW2 5413  19.882   0.655  19.069 -1.0408 -0.7113 -0.7296
  396SOL     MW 5414  19.941   0.590  19.076 -0.3967 -0.1040 -0.4692
  397SOL     OW 5415   1.160   2.453   1.377  0.3920  0.0195  0.1112
  397SOL    HW1 5416   1.233   2.493   1.330  0.0770  0.7367  0.2174
  397SOL    HW2 5417   1.198   2.378   1.422  1.2020  0.7618  0.6857
  397SOL     MW 5418   1.174   2.448   1.377  0.4572  0.2120  0.2010
  398SOL     OW 5419   2.203   2.058   1.702  0.0238 -0.7252  0.8569
  398SOL    HW1 5420   2.242   1.971   1.686 -0.1341 -1.2944  3.3107
  398SOL    HW2 5421   2.278   2.117   1.707  0.2620 -1.0242  0.8408
  398SOL     MW 5422   2.218   2.054   1.701  0.0343 -0.8399  1.1786
  399SOL     OW 5423  18.713   2.182   3.727  0.0947 -0.4652 -0.0459
  399SOL    HW1 5424  18.756   2.098   3.716 -0.2515 -0.4694 -1.4741
  399SOL    HW2 5425  18.771   2.245   3.684 -0.5236 -0.2511 -0.5888
  399SOL     MW 5426  18.726   2.180   3.720 -0.0343 -0.4373 -0.3061
  400SOL     OW 5427   1.133   0.635   0.837 -0.7837  0.2115 -0.1921
  400SOL    HW1 5428   1.130   0.622   0.742  0.7145 -2.8161  0.1238
  400SOL    HW2 5429   1.219   0.674   0.853 -0.6864 -0.0894  0.0117
  400SOL     MW 5430   1.144   0.639   0.827 -0.5732 -0.2277 -0.1236
  401SOL     OW 5431   4.883   0.234   0.614  1.1973  0.4754 -0.2081
  401SOL    HW1 5432   4.861   0.231   0.707  0.0365 -0.4945 -0.4966
  401SOL    HW2 5433   4.834   0.309   0.581  1.0983  0.4320 -0.1608
  401SOL     MW 5434   4.874   0.243   0.622  1.0314  0.3417 -0.2398
  402SOL     OW 5435   0.031  18.504   0.965  0.5693  0.3798 -0.5393
  402SOL    HW1 5436   0.070  18.588   0.941  1.5835  0.5187  1.4996
  402SOL    HW2 5437   0.089  18.469   1.033 -0.8477 -1.1324 -0.0826
  402SOL     MW 5438   0.044  18.510   0.971  0.5161  0.1984 -0.2100
  403SOL     OW 5439   2.983   0.828   0.338  0.5700  0.0032 -0.0493
  403SOL    HW1 5440   2.995   0.817   0.244  0.6166 -2.4611  0.1972
  403SOL    HW2 5441   3.071   0.822   0.375  0.9605  4.2877 -0.0749
  403SOL     MW 5442   2.996   0.825   0.330  0.6278  0.2433 -0.0201
  404SOL     OW 5443   0.655   0.868   0.592  0.2532 -0.0031 -0.0722
  404SOL    HW1 5444   0.615   0.847   0.507  2.3169  0.9806 -1.3269
  404SOL    HW2 5445   0.721   0.800   0.604 -1.6512 -1.5778  1.9606
  404SOL     MW 5446   0.658   0.856   0.582  0.2742 -0.0811  0.0304
  405SOL     OW 5447   1.196   1.925   0.384 -0.1760  0.2809  0.0870
  405SOL    HW1 5448   1.137   1.853   0.407  0.4429 -0.3460 -0.2829
  405SOL    HW2 5449   1.216   1.912   0.292 -0.6737  1.3796 -0.1832
  405SOL     MW 5450   1.191   1.914   0.375 -0.1601  0.3432  0.0026
  406SOL     OW 5451  19.841   1.126   1.305 -0.2604  0.5054  0.2177
  406SOL    HW1 5452  19.911   1.067   1.275 -1.4526 -1.2352  0.7905
  406SOL    HW2 5453  19.863   1.211   1.266  1.1873 -0.4428 -1.0819
  406SOL     MW 5454  19.853   1.130   1.296 -0.2270  0.1507  0.1217
  407SOL     OW 5455   0.142   0.786   2.539 -0.5161 -0.3914  0.1949
  407SOL    HW1 5456   0.086   0.710   2.522 -0.1654 -0.6290  0.0716
  407SOL    HW2 5457   0.213   0.778   2.474  0.1289 -0.5798  0.9140
  407SOL     MW 5458   0.144   0.775   2.528 -0.3847 -0.4476  0.2735
  408SOL     OW 5459  18.833   3.140   2.304 -0.3376 -0.5305  0.3490
  408SOL    HW1 5460  18.769   3.135   2.234  0.7992 -1.6688 -0.6287
  408SOL    HW2 5461  18.789   3.102   2.380 -0.4621 -2.3387 -0.6057
  408SOL     MW 5462  18.819   3.134   2.305 -0.2060 -0.9191  0.0942
  409SOL     OW 5463   1.529   0.064   2.358  0.9100  0.0355  0.3305
  409SOL    HW1 5464   1.533   0.153   2.394  2.6737 -0.5511  1.6514
  409SOL    HW2 5465   1.517   0.008   2.434  0.7994 -0.9321 -0.3949
  409SOL     MW 5466   1.528   0.069   2.373  1.1281 -0.1696  0.4091
  410SOL     OW 5467   0.975   0.170   0.157  0.0689 -0.7250  0.7603
  410SOL    HW1 5468   0.976   0.243   0.218 -1.7558  1.0594 -1.2305
  410SOL    HW2 5469   0.912   0.108   0.194 -0.5376  0.0499  1.0468
  410SOL     MW 5470   0.967   0.171   0.170 -0.2519 -0.3873  0.5355
  411SOL     OW 5471   1.205   1.147   0.913  0.0255 -0.0277  0.6176
  411SOL    HW1 5472   1.256   1.078   0.871  0.4837  0.8235 -0.2367
  411SOL    HW2 5473   1.213   1.222   0.855 -1.4759  0.3843  0.9181
  411SOL     MW 5474   1.212   1.148   0.900 -0.1122  0.1389  0.5445
  412SOL     OW 5475   0.455  19.287  19.397  0.4732  0.4059  0.3831
  412SOL    HW1 5476   0.399  19.264  19.471 -0.7664 -1.4078 -1.0780
  412SOL    HW2 5477   0.531  19.230  19.405  0.2619  0.0920  0.2028
  412SOL     MW 5478   0.458  19.277  19.408  0.2818  0.1240  0.1678
  413SOL     OW 5479  17.663   1.802  18.883 -0.1184  0.4302  0.1778
  413SOL    HW1 5480  17.639   1.872  18.944  0.9186  0.2353  0.8225
  413SOL    HW2 5481  17.712   1.845  18.814 -0.3649  0.4948  0.0440
  413SOL     MW 5482  17.666   1.817  18.882 -0.0153  0.4129  0.2441
  414SOL     OW 5483  19.982   0.623   1.706 -0.7524  0.1843  0.3288
  414SOL    HW1 5484  19.958   0.580   1.788  0.1432  1.4363  1.2646
  414SOL    HW2 5485  19.912   0.687   1.691 -1.8595 -1.2646 -0.8401
  414SOL     MW 5486  19.970   0.626   1.715 -0.7803  0.1584  0.2980
  415SOL     OW 5487  18.103   0.013  19.431 -0.1611  0.1649  0.2444
  415SOL    HW1 5488  18.083   0.103  19.405 -0.4542  0.9407  3.0029
  415SOL    HW2 5489  18.068   0.005  19.520  0.1876 -2.5675  0.1842
  415SOL     MW 5490  18.096   0.024  19.440 -0.1526 -0.0933  0.6008
  416SOL     OW 5491   0.774   2.854   1.394 -0.0751  0.5590 -1.0646
  416SOL    HW1 5492   0.833   2.792   1.351 -1.2866 -0.0135 -1.9290
  416SOL    HW2 5493   0.826   2.934   1.405  1.0112 -0.1099 -1.3464
  416SOL     MW 5494   0.788   2.857   1.390 -0.0915  0.3953 -1.2158
  417SOL     OW 5495   0.185   0.693  18.929  0.0342 -0.2661  0.7771
  417SOL    HW1 5496   0.109   0.667  18.981 -1.3582 -0.6949 -1.3923
  417SOL    HW2 5497   0.206   0.781  18.960 -2.5770  0.6520  0.1084
  417SOL     MW 5498   0.178   0.701  18.940 -0.4940 -0.2016  0.4044
  418SOL     OW 5499   2.068  19.663   0.425 -0.0618 -0.1699 -0.2794
  418SOL    HW1 5500   2.099  19.602   0.358 -1.0655 -1.2176  0.1976
  418SOL    HW2 5501   2.094  19.749   0.393  2.7611 -0.9589 -0.1955
  418SOL     MW 5502   2.076  19.666   0.412  0.1783 -0.4120 -0.2054
  419SOL     OW 5503   0.580   1.422   0.917  0.3159 -0.0254 -0.1471
  419SOL    HW1 5504   0.583   1.364   0.841  1.6125 -1.0899  0.7009
  419SOL    HW2 5505   0.668   1.458   0.923  0.3120 -0.2062  1.0535
  419SOL     MW 5506   0.592   1.419   0.908  0.4864 -0.1895  0.1232
  420SOL     OW 5507   0.198   1.204   0.255  0.6098 -0.5665  0.4934
  420SOL    HW1 5508   0.106   1.179   0.259 -0.0029  1.6206  1.0434
  420SOL    HW2 5509   0.211   1.236   0.166  0.3275  0.8815  0.9573
  420SOL     MW 5510   0.188   1.205   0.244  0.4917 -0.0870  0.6272
  421SOL     OW 5511   2.607   2.249  19.885  0.1607 -0.2122 -0.8985
  421SOL    HW1 5512   2.520   2.275  19.917  0.7904  0.5005  0.2508
  421SOL    HW2 5513   2.595   2.159  19.855 -0.7365 -0.4973  0.2677
  421SOL     MW 5514   2.594   2.240  19.885  0.1256 -0.1559 -0.5913
  422SOL     OW 5515   3.143   0.758   0.130 -0.4009 -0.4037 -0.1233
  422SOL    HW1 5516   3.155   0.686   0.192 -0.7653  1.1570  1.8298
  422SOL    HW2 5517   3.192   0.831   0.170 -0.4482  0.5619 -1.8056
  422SOL     MW 5518   3.151   0.758   0.144 -0.4551 -0.0705 -0.0876
  423SOL     OW 5519   2.334   0.778   2.735  0.2704  0.6055 -0.1099
  423SOL    HW1 5520   2.414   0.726   2.747 -0.3085  0.3220  2.6795
  423SOL    HW2 5521   2.272   0.718   2.694  0.1957 -0.3766  1.4270
  423SOL     MW 5522   2.336   0.763   2.731  0.1843  0.4385  0.4606
  424SOL     OW 5523   0.666  19.159   2.913 -0.3406 -0.3042  0.3832
  424SOL    HW1 5524   0.722  19.191   2.983  0.7680 -0.1367 -0.5641
  424SOL    HW2 5525   0.582  19.204   2.927  0.0764  0.2344  1.1975
  424SOL     MW 5526   0.662  19.169   2.924 -0.1393 -0.2117  0.3655
  425SOL     OW 5527   1.491   2.441  19.924 -0.3874  0.1017  0.3374
  425SOL    HW1 5528   1.436   2.371  19.959 -0.8757  1.1128  1.6214
  425SOL    HW2 5529   1.482   2.433  19.829 -0.7069 -1.3554  0.4653
  425SOL     MW 5530   1.483   2.430  19.916 -0.4941  0.0429  0.5226
  426SOL     OW 5531  18.852   1.755   1.661  0.1573  0.5731 -0.3554
  426SOL    HW1 5532  18.850   1.845   1.693 -0.0625  0.7632 -0.8952
  426SOL    HW2 5533  18.939   1.745   1.622 -0.2396  0.9291 -1.3557
  426SOL     MW 5534  18.863   1.766   1.660  0.0763  0.6450 -0.5586
  427SOL     OW 5535   0.058   1.042   3.098  0.2716  0.0234 -0.0054
  427SOL    HW1 5536   0.045   0.992   3.017  0.1306 -1.7274  1.0822
  427SOL    HW2 5537  -0.027   1.039   3.141  0.5253  0.3965  0.5146
  427SOL     MW 5538   0.045   1.035   3.093  0.2865 -0.1582  0.2067
  428SOL     OW 5539   1.796   1.139   1.649  0.3134  0.4879 -0.1878
  428SOL    HW1 5540   1.724   1.185   1.605 -1.0116 -0.9910  0.3790
  428SOL    HW2 5541   1.786   1.048   1.622  1.3377  0.0840  0.7541
  428SOL     MW 5542   1.785   1.133   1.640  0.2738  0.2396  0.0113
  429SOL     OW 5543   1.147   0.135   0.583  0.6825 -0.4837  0.0950
  429SOL    HW1 5544   1.084   0.181   0.639  0.2534 -1.6951  0.6201
  429SOL    HW2 5545   1.098   0.062   0.546 -0.2855  2.5844 -5.2450
  429SOL     MW 5546   1.132   0.132   0.586  0.4982 -0.2387 -0.5403
  430SOL     OW 5547  19.518   1.037   0.335 -0.1864  0.1717  1.0628
  430SOL    HW1 5548  19.527   1.017   0.242 -0.8469  2.1912  0.5398
  430SOL    HW2 5549  19.608   1.038   0.368  0.3723  3.2956 -0.4142
  430SOL     MW 5550  19.531   1.034   0.327 -0.2003  0.8503  0.7989
  431SOL     OW 5551  18.402   2.282  19.703  0.0204 -0.7219  0.4587
  431SOL    HW1 5552  18.368   2.281  19.792  1.5511 -0.8606  1.0480
  431SOL    HW2 5553  18.420   2.374  19.685 -0.4675 -0.6710  0.2151
  431SOL     MW 5554  18.400   2.294  19.712  0.1583 -0.7331  0.5035
  432SOL     OW 5555  18.648   3.108   2.108  0.0811 -1.1078  0.0601
  432SOL    HW1 5556  18.653   3.181   2.046 -1.1872 -0.6922  0.4352
  432SOL    HW2 5557  18.672   3.032   2.056  0.8312 -0.5090 -0.4888
  432SOL     MW 5558  18.652   3.108   2.093  0.0114 -0.9737  0.0372
  433SOL     OW 5559  16.846   2.373  19.323  0.0246 -0.3655 -0.1032
  433SOL    HW1 5560  16.796   2.365  19.242 -0.8092  1.3794  0.2081
  433SOL    HW2 5561  16.782   2.400  19.389  1.0832  0.3494  0.6596
  433SOL     MW 5562  16.831   2.375  19.321  0.0534 -0.0410  0.0401
  434SOL     OW 5563   1.009  19.559  19.738  0.2367  0.4813  0.2735
  434SOL    HW1 5564   0.980  19.544  19.648  0.1610 -0.4026  0.4447
  434SOL    HW2 5565   1.029  19.653  19.741  1.3228  0.2979 -0.9652
  434SOL     MW 5566   1.008  19.569  19.727  0.3700  0.3414  0.1316
  435SOL     OW 5567  19.884   0.830  18.624  0.0068  0.2882 -0.2781
  435SOL    HW1 5568  19.846   0.894  18.564  0.8054 -0.3057 -1.4386
  435SOL    HW2 5569  19.890   0.876  18.708 -0.5363  1.3253 -0.7994
  435SOL     MW 5570  19.879   0.845  18.627  0.0401  0.3467 -0.5016
  436SOL     OW 5571   3.007   1.982   0.226 -0.3836  0.3969  0.0092
  436SOL    HW1 5572   3.031   1.964   0.317 -1.7480 -0.2248  0.2598
  436SOL    HW2 5573   3.089   1.969   0.177  0.5689  1.6272  1.2394
  436SOL     MW 5574   3.021   1.978   0.231 -0.4382  0.4772  0.2046
  437SOL     OW 5575  19.131  19.498   0.189 -0.3555 -0.0184  0.5720
  437SOL    HW1 5576  19.205  19.558   0.183  0.3569 -0.7098  2.0412
  437SOL    HW2 5577  19.111  19.493   0.283  0.2978 -2.8697  0.6083
  437SOL     MW 5578  19.138  19.505   0.201 -0.1755 -0.4864  0.7706
  438SOL     OW 5579   0.133   3.075  19.341  0.0374  0.0321 -1.0708
  438SOL    HW1 5580   0.108   3.167  19.350 -1.6911 -0.4497 -0.8412
  438SOL    HW2 5581   0.051   3.027  19.350  1.1433 -1.6332  0.4303
  438SOL     MW 5582   0.119   3.081  19.343 -0.0448 -0.2513 -0.8411
  439SOL     OW 5583   0.386   3.694  19.213 -0.1341 -0.1264 -0.3204
  439SOL    HW1 5584   0.439   3.772  19.198 -0.7798  0.8101  2.0124
  439SOL    HW2 5585   0.426   3.653  19.290 -0.0487 -1.9034 -1.2802
  439SOL     MW 5586   0.398   3.699  19.221 -0.2080 -0.2375 -0.1411
  440SOL     OW 5587   1.661   0.997   0.677  0.0182  0.0995 -0.4634
  440SOL    HW1 5588   1.677   0.917   0.627 -0.5293  0.1515 -0.7217
  440SOL    HW2 5589   1.588   1.039   0.633  0.2350  0.6900 -0.2573
  440SOL     MW 5590   1.653   0.992   0.665 -0.0254  0.1842 -0.4702
  441SOL     OW 5591   0.082   0.580  19.350 -0.5639 -0.1548 -0.0167
  441SOL    HW1 5592  -0.012   0.559  19.357 -0.2748 -1.2759  0.7289
  441SOL    HW2 5593   0.117   0.559  19.437  0.5493 -0.6137 -0.5694
  441SOL     MW 5594   0.074   0.574  19.363 -0.3789 -0.3632  0.0076
  442SOL     OW 5595   0.533   1.872   1.858 -0.3905  0.1385 -0.3017
  442SOL    HW1 5596   0.617   1.919   1.865 -0.3876  0.0354  0.4307
  442SOL    HW2 5597   0.558   1.780   1.855 -0.4701  0.1135 -0.1958
  442SOL     MW 5598   0.548   1.866   1.859 -0.4007  0.1215 -0.1911
  443SOL     OW 5599  19.094   0.907   1.984  0.2010 -0.1273 -0.0552
  443SOL    HW1 5600  19.117   0.846   2.054  0.9909  0.8871  0.5935
  443SOL    HW2 5601  19.012   0.946   2.012  0.7628  0.6321  0.5537
  443SOL     MW 5602  19.086   0.904   1.997  0.3796  0.1068  0.1107
  444SOL     OW 5603  17.252   3.185   3.049  0.1574 -0.4008 -0.2065
  444SOL    HW1 5604  17.267   3.153   2.960  0.5053  0.5927 -0.5088
  444SOL    HW2 5605  17.167   3.150   3.073 -2.0281  3.0179 -2.6114
  444SOL     MW 5606  17.243   3.176   3.040 -0.0839  0.1814 -0.5639
  445SOL     OW 5607   1.033   1.144  19.643  0.0318 -0.3440 -0.0774
  445SOL    HW1 5608   1.121   1.111  19.624  0.0894 -0.3225  0.1469
  445SOL    HW2 5609   1.012   1.106  19.729 -1.3585 -2.7202 -1.4232
  445SOL     MW 5610   1.042   1.135  19.652 -0.1441 -0.6548 -0.2251
  446SOL     OW 5611  16.474   0.802  19.645  0.0238  0.0432  0.3010
  446SOL    HW1 5612  16.478   0.811  19.740  1.3789 -1.7856  0.4289
  446SOL    HW2 5613  16.461   0.709  19.629 -1.7692  0.5112 -1.2915
  446SOL     MW 5614  16.473   0.791  19.655 -0.0324 -0.1363  0.1087
  447SOL     OW 5615   1.153   1.499   2.062  0.1541  0.1044 -0.2679
  447SOL    HW1 5616   1.091   1.571   2.054  0.6520  0.7888  1.7058
  447SOL    HW2 5617   1.102   1.420   2.042 -1.1008  0.7408  0.4168
  447SOL     MW 5618   1.138   1.498   2.058  0.0541  0.2785  0.0830
  448SOL     OW 5619  16.624  19.952  19.698  0.2182  0.1497  0.8483
  448SOL    HW1 5620  16.604  19.971  19.790 -3.4535  0.9633 -0.0112
  448SOL    HW2 5621  16.652  20.035  19.661  0.5539  0.0861  0.9522
  448SOL     MW 5622  16.625  19.965  19.705 -0.2193  0.2499  0.7458
  449SOL     OW 5623  19.707   0.186   2.198  0.2114  0.7029  0.0492
  449SOL    HW1 5624  19.723   0.109   2.143 -0.5220  1.1259 -0.7772
  449SOL    HW2 5625  19.671   0.150   2.279  1.1234  0.0845  0.1803
  449SOL     MW 5626  19.704   0.171   2.201  0.2365  0.6771 -0.0427
  450SOL     OW 5627  19.355  19.105   2.579 -0.1401  0.1325 -0.0981
  450SOL    HW1 5628  19.417  19.063   2.638  0.9944  2.0095  0.0985
  450SOL    HW2 5629  19.330  19.185   2.624 -1.4817  0.1688 -0.8942
  450SOL     MW 5630  19.360  19.110   2.593 -0.1698  0.3872 -0.1771
  451SOL     OW 5631  18.224   0.272  19.873  0.2625 -0.0242  0.1520
  451SOL    HW1 5632  18.268   0.187  19.861 -1.0776 -0.5231 -1.4012
  451SOL    HW2 5633  18.254   0.324  19.798 -1.1824 -0.1172 -0.4964
  451SOL     MW 5634  18.234   0.268  19.861 -0.1049 -0.1023 -0.1392
  452SOL     OW 5635   2.033   1.300   1.685  0.3788  0.2910 -0.6702
  452SOL    HW1 5636   2.025   1.343   1.601  0.3883  0.8172 -0.4032
  452SOL    HW2 5637   1.967   1.231   1.683 -1.1398  1.7027 -0.2523
  452SOL     MW 5638   2.024   1.297   1.674  0.1798  0.5467 -0.5800
  453SOL     OW 5639   0.871   2.192   0.411  0.0732  0.2929 -0.9770
  453SOL    HW1 5640   0.838   2.281   0.396  1.5169  0.8412 -0.9460
  453SOL    HW2 5641   0.799   2.148   0.457 -0.4550  1.6049 -0.5114
  453SOL     MW 5642   0.857   2.198   0.415  0.1940  0.5383 -0.9115
  454SOL     OW 5643   2.499   1.773   0.368  0.1799 -0.0056 -0.1476
  454SOL    HW1 5644   2.561   1.727   0.311 -0.7953 -1.0674 -0.3561
  454SOL    HW2 5645   2.413   1.748   0.336 -0.3684  1.2656  0.3108
  454SOL     MW 5646   2.496   1.764   0.356 -0.0212  0.0219 -0.1146
  455SOL     OW 5647  18.561  19.748   0.434  0.0894  0.0790 -0.0812
  455SOL    HW1 5648  18.560  19.828   0.383 -0.2685  0.2983  0.2663
  455SOL    HW2 5649  18.572  19.777   0.525 -2.2155 -0.1263  0.2919
  455SOL     MW 5650  18.562  19.762   0.440 -0.2632  0.0820  0.0139
  456SOL     OW 5651   1.341   0.293   1.300  0.6925  0.0503 -1.0314
  456SOL    HW1 5652   1.359   0.285   1.206 -0.7511 -1.6910 -1.1991
  456SOL    HW2 5653   1.245   0.290   1.305  0.7619  0.3941  0.4870
  456SOL     MW 5654   1.331   0.291   1.288  0.5113 -0.1341 -0.8534
  457SOL     OW 5655  18.785  17.957   2.192  0.3878  0.1217 -0.2321
  457SOL    HW1 5656  18.810  18.017   2.262  0.4169 -1.1729  0.8869
  457SOL    HW2 5657  18.704  17.917   2.223 -0.4907  0.7263 -1.6763
  457SOL     MW 5658  18.777  17.960   2.206  0.2747  0.0305 -0.2749
  458SOL     OW 5659  18.748   0.265   0.639  0.1364 -0.0039 -0.0559
  458SOL    HW1 5660  18.740   0.311   0.722  2.4865  0.1063  0.1249
  458SOL    HW2 5661  18.658   0.259   0.607 -0.6033  1.4903  1.6477
  458SOL     MW 5662  18.735   0.270   0.646  0.3490  0.2078  0.1928
  459SOL     OW 5663  17.928  19.296   0.858 -0.3058  0.0640  0.2378
  459SOL    HW1 5664  17.856  19.274   0.917  0.6792 -2.0731  0.6701
  459SOL    HW2 5665  18.006  19.291   0.912  0.4084  0.0115 -0.7915
  459SOL     MW 5666  17.929  19.292   0.873 -0.0820 -0.2232  0.1591
  460SOL     OW 5667  19.133  18.941  19.614 -0.2830  0.6061 -0.2137
  460SOL    HW1 5668  19.042  18.966  19.597 -0.6982  0.4949  1.7635
  460SOL    HW2 5669  19.159  18.994  19.689  1.1803  0.3590 -0.5364
  460SOL     MW 5670  19.124  18.951  19.621 -0.1450  0.5608  0.0057
  461SOL     OW 5671  19.294   1.505   2.664 -0.2532  0.0091 -0.4626
  461SOL    HW1 5672  19.333   1.516   2.577  1.1870 -0.8437  0.0537
  461SOL    HW2 5673  19.368   1.509   2.724 -0.9340 -1.7276  0.5423
  461SOL     MW 5674  19.309   1.507   2.661 -0.1526 -0.3325 -0.2620
  462SOL     OW 5675  19.691   1.484   1.281 -0.4108 -0.8574 -0.0036
  462SOL    HW1 5676  19.625   1.497   1.214 -1.3659  1.6614  1.3232
  462SOL    HW2 5677  19.771   1.464   1.233 -1.7393 -2.2458 -1.7086
  462SOL     MW 5678  19.693   1.483   1.266 -0.7114 -0.7082 -0.0533
  463SOL     OW 5679   1.081   1.405  18.616 -0.4709 -0.2314  0.0668
  463SOL    HW1 5680   1.153   1.465  18.599  0.3752 -1.1250  0.4739
  463SOL    HW2 5681   1.018   1.457  18.667  0.8792 -0.0723  1.6164
  463SOL     MW 5682   1.082   1.420  18.621 -0.1812 -0.3283  0.3242
  464SOL     OW 5683  17.748   1.514   1.388  0.1229  0.5593 -0.4745
  464SOL    HW1 5684  17.809   1.460   1.439  0.9256  1.1097 -0.8478
  464SOL    HW2 5685  17.669   1.460   1.381  0.3845  0.0360  0.4248
  464SOL     MW 5686  17.745   1.499   1.394  0.2632  0.5629 -0.4052
  465SOL     OW 5687   1.195   0.069  18.591  0.3851  0.3493 -0.3719
  465SOL    HW1 5688   1.153   0.107  18.669  2.0691 -0.6022  1.0381
  465SOL    HW2 5689   1.146  -0.012  18.575 -0.0357  0.6004 -0.3593
  465SOL     MW 5690   1.183   0.063  18.599  0.5518  0.2569 -0.1850
  466SOL     OW 5691  19.909   1.597   0.873 -0.4433 -0.6474  0.5381
  466SOL    HW1 5692  19.916   1.679   0.921  1.3936 -0.5542  0.1388
  466SOL    HW2 5693  19.859   1.619   0.795 -0.8049 -0.1315  0.9137
  466SOL     MW 5694  19.903   1.611   0.869 -0.2499 -0.5670  0.5350
  467SOL     OW 5695   1.027   1.755   1.469  1.0253 -0.6676  0.5887
  467SOL    HW1 5696   0.954   1.799   1.513 -1.0362 -3.2994 -0.0627
  467SOL    HW2 5697   1.073   1.709   1.540  1.0252 -0.3958  0.7662
  467SOL     MW 5698   1.023   1.754   1.484  0.7534 -0.9789  0.5261
  468SOL     OW 5699   0.276   1.975   2.431  0.3192  0.1465 -0.1106
  468SOL    HW1 5700   0.208   1.957   2.368  1.6304 -1.9812 -0.9566
  468SOL    HW2 5701   0.337   2.033   2.385  1.1741 -1.2459 -0.7437
  468SOL     MW 5702   0.275   1.980   2.417  0.6050 -0.3181 -0.3057
  469SOL     OW 5703   1.944   2.287   2.482 -0.2347  0.2504  0.0756
  469SOL    HW1 5704   1.967   2.365   2.534 -0.1539  0.0921  0.2798
  469SOL    HW2 5705   1.908   2.322   2.401  0.3227  0.5025 -0.0657
  469SOL     MW 5706   1.943   2.302   2.478 -0.1506  0.2627  0.0839
  470SOL     OW 5707  17.905   1.738   3.563  0.2657 -0.1226  0.4292
  470SOL    HW1 5708  17.854   1.668   3.522 -0.1286 -0.8003  2.0238
  470SOL    HW2 5709  17.866   1.818   3.530 -1.0780 -0.6453  0.7137
  470SOL     MW 5710  17.893   1.739   3.553  0.0362 -0.2810  0.6771
  471SOL     OW 5711   0.910  19.672   0.224 -0.0394  0.3217  0.1105
  471SOL    HW1 5712   0.873  19.606   0.166 -0.2599  1.0263 -0.5732
  471SOL    HW2 5713   0.897  19.638   0.312  1.4380 -1.3609 -0.2952
  471SOL     MW 5714   0.903  19.659   0.228  0.1264  0.1926 -0.0332
  472SOL     OW 5715   1.480  18.582  19.307  0.4509 -0.6969 -0.5084
  472SOL    HW1 5716   1.462  18.552  19.396 -0.1079 -2.8197 -1.3116
  472SOL    HW2 5717   1.397  18.570  19.260  0.3717  1.6017 -1.0248
  472SOL     MW 5718   1.467  18.577  19.312  0.3667 -0.6752 -0.6828
  473SOL     OW 5719   0.115   3.528  19.278  0.5419  0.1420 -0.2962
  473SOL    HW1 5720   0.050   3.593  19.250  1.4967  1.3684  0.2993
  473SOL    HW2 5721   0.134   3.551  19.369  2.1223  0.0612 -0.5960
  473SOL     MW 5722   0.109   3.540  19.286  0.8764  0.2935 -0.2575
  474SOL     OW 5723   0.634   1.534   0.225  0.1581  0.0431 -0.0048
  474SOL    HW1 5724   0.590   1.456   0.191 -1.9607  0.9156  0.6645
  474SOL    HW2 5725   0.671   1.576   0.147  1.1207 -1.5008 -0.3964
  474SOL     MW 5726   0.633   1.529   0.210  0.0055 -0.0455  0.0318
  475SOL     OW 5727   0.126  19.703   5.136  0.3856  0.0031  0.4806
  475SOL    HW1 5728   0.198  19.714   5.074 -1.4937  0.7063 -1.6343
  475SOL    HW2 5729   0.169  19.682   5.219  3.1127  2.3804 -0.2626
  475SOL     MW 5730   0.141  19.701   5.139  0.4974  0.4063  0.1030
  476SOL     OW 5731  17.855   1.653   0.517  0.6196 -0.6359 -0.1532
  476SOL    HW1 5732  17.790   1.626   0.582  1.8405 -2.8101  0.1860
  476SOL    HW2 5733  17.829   1.608   0.437 -0.4289  1.4289 -1.0124
  476SOL     MW 5734  17.843   1.644   0.515  0.6409 -0.6504 -0.2218
  477SOL     OW 5735   0.337  19.954   2.598  0.8127 -0.1466 -0.1718
  477SOL    HW1 5736   0.398  19.943   2.526 -0.0093  0.7190 -1.0181
  477SOL    HW2 5737   0.306  20.044   2.590  0.0428 -0.3188  0.7275
  477SOL     MW 5738   0.341  19.964   2.588  0.6026 -0.0553 -0.1647
  478SOL     OW 5739  18.221   1.274   0.729 -0.2416 -0.3442  0.1107
  478SOL    HW1 5740  18.260   1.356   0.760  2.3845 -2.3114  2.2194
  478SOL    HW2 5741  18.183   1.235   0.808 -4.4933  0.3390 -1.4637
  478SOL     MW 5742  18.221   1.280   0.744 -0.4578 -0.5136  0.1812
  479SOL     OW 5743  19.254   1.784   2.671  0.7173  0.3726  0.0289
  479SOL    HW1 5744  19.285   1.708   2.720  1.2722  0.1625 -0.6551
  479SOL    HW2 5745  19.232   1.750   2.585 -2.0127  0.3954  0.6724
  479SOL     MW 5746  19.255   1.770   2.666  0.4292  0.3481  0.0238
  480SOL     OW 5747   1.271   1.851   0.136 -0.6929 -0.0667 -0.7319
  480SOL    HW1 5748   1.342   1.914   0.127 -1.6681  1.3318  1.1177
  480SOL    HW2 5749   1.258   1.817   0.047  2.6782 -0.8298 -0.9964
  480SOL     MW 5750   1.278   1.855   0.123 -0.3768  0.0170 -0.5227
  481SOL     OW 5751  19.269   2.607   0.265 -0.1995  0.5638  0.2682
  481SOL    HW1 5752  19.319   2.553   0.326 -1.6768 -0.2614  0.7707
  481SOL    HW2 5753  19.278   2.562   0.181 -1.7117 -0.6940  0.7520
  481SOL     MW 5754  19.277   2.594   0.262 -0.5932  0.2892  0.3983
  482SOL     OW 5755   1.723   1.567   0.941 -0.0837  0.4387 -0.7523
  482SOL    HW1 5756   1.670   1.496   0.905  1.1958 -0.4010 -1.0027
  482SOL    HW2 5757   1.694   1.645   0.893 -1.2009  0.0347 -0.7621
  482SOL     MW 5758   1.712   1.568   0.930 -0.0623  0.2747 -0.7865
  483SOL     OW 5759   3.479   0.505   1.797  0.7424 -0.1195  0.0673
  483SOL    HW1 5760   3.539   0.574   1.767  1.6544 -1.2616 -0.7530
  483SOL    HW2 5761   3.484   0.438   1.730 -0.5881 -0.7417  0.5824
  483SOL     MW 5762   3.488   0.505   1.785  0.6874 -0.3523  0.0271
  484SOL     OW 5763  18.875   2.534   0.231  0.1021  0.4342  0.0637
  484SOL    HW1 5764  18.908   2.447   0.208  0.5885  0.2235  1.4655
  484SOL    HW2 5765  18.892   2.541   0.325 -1.2036  1.4985  0.2318
  484SOL     MW 5766  18.882   2.523   0.241 -0.0076  0.5469  0.2708
  485SOL     OW 5767  18.568   0.620   2.430  0.5842  0.1979 -0.4971
  485SOL    HW1 5768  18.488   0.607   2.480  1.0783  0.0593  0.2660
  485SOL    HW2 5769  18.572   0.545   2.371 -0.1124  0.4769 -0.9078
  485SOL     MW 5770  18.558   0.608   2.429  0.5589  0.2165 -0.4506
  486SOL     OW 5771  19.962   2.272   1.091  0.2744  0.2308 -0.5468
  486SOL    HW1 5772  19.966   2.357   1.135 -1.8099  0.3080 -0.4484
  486SOL    HW2 5773  20.032   2.221   1.131  0.9684  1.6053  0.0279
  486SOL     MW 5774  19.972   2.277   1.102  0.0916  0.4222 -0.4581
  487SOL     OW 5775   1.003   2.442  19.694  0.7677  0.4629 -0.0072
  487SOL    HW1 5776   1.031   2.370  19.751  0.2176  1.3440  1.3873
  487SOL    HW2 5777   0.939   2.402  19.635  1.9189 -0.6299 -0.5509
  487SOL     MW 5778   0.999   2.427  19.694  0.8470  0.4351  0.1030
  488SOL     OW 5779  17.620   3.372   2.416 -0.2399 -0.5058  0.3785
  488SOL    HW1 5780  17.710   3.400   2.433  0.1060 -0.1077 -1.8959
  488SOL    HW2 5781  17.570   3.454   2.415 -0.1917 -0.4796 -0.7256
  488SOL     MW 5782  17.625   3.387   2.418 -0.1869 -0.4499 -0.0672
  489SOL     OW 5783   4.193   2.134   0.474  0.4500 -0.4177  0.1263
  489SOL    HW1 5784   4.280   2.152   0.439  0.2361 -0.2090 -0.3007
  489SOL    HW2 5785   4.155   2.071   0.413 -0.9107  1.9110 -1.4949
  489SOL     MW 5786   4.199   2.128   0.462  0.2427 -0.0830 -0.1439
  490SOL     OW 5787   3.467   0.365  19.662 -0.2395  0.1585 -0.3249
  490SOL    HW1 5788   3.544   0.410  19.627 -0.3043  0.6841  0.1914
  490SOL    HW2 5789   3.393   0.406  19.617 -0.2342 -0.1402 -0.6062
  490SOL     MW 5790   3.467   0.377  19.651 -0.2475  0.1884 -0.2975
  491SOL     OW 5791   2.038  19.939   3.531 -0.3406 -0.0362 -0.5110
  491SOL    HW1 5792   1.943  19.927   3.534 -0.3643 -0.1606 -1.4114
  491SOL    HW2 5793   2.050  20.021   3.482 -0.0381  1.1138  1.4335
  491SOL     MW 5794   2.027  19.948   3.525 -0.3035  0.0992 -0.3731
  492SOL     OW 5795  19.896  19.803   1.316  0.0558 -0.0989 -0.2789
  492SOL    HW1 5796  19.939  19.882   1.349  1.7336 -1.3040  0.4579
[truncated: 72,246,827 more chars]
