# Supplementary material for: Driving forces behind phase separation of the carboxy-terminal domain of RNA polymerase II
Source: Nat Commun. 2023 Sep 25;14:5979. doi: 10.1038/s41467-023-41633-8 (PMC10519987; doi:10.1038/s41467-023-41633-8)
Supplement: Supplementary file 6 — Source Data [file 41467_2023_41633_MOESM6_ESM.xlsx]

## Sheet: Fig1c_L
Temperature{˚C}	avg{nm}_50	err_50	BoltzFit_50	avg{nm}_100	err_100	BoltzFit_100	avg{nm}_150	err_150	BoltzFit_150	avg{nm}_500	err_500	BoltzFit_500	avg{nm}_1000	err_1000	BoltzFit_1000
5	3.69	1.94	3.81	6.08	3.19	5.48	4.5	1.5	11.9	1.8	0.4	11.6	44.7	1.9	70.4
10	10.05	16.17	3.9	6.21	3.51	6.92	6	2.9	19.7	10	29.5	25	172.3	2.9	168.5
15	7.81	1.47	4.08	2.54	1.37	9.52	6.7	13	34.9	5.1	11.2	60.2	381.7	29.3	357.8
20	5.75	1.64	4.41	14.13	21.41	14.2	15.3	26	63.7	122.7	85.6	145	595.7	43.1	611.4
25	4.83	1.89	5.02	15.75	13.65	22.58	121.5	377.2	115.7	359.4	63.2	314	776.1	61.7	825.3
30	6.92	5.62	6.17	42.54	29.01	37.45	246.7	204.6	203.1	592.6	90.4	552.2	949.7	72.4	946
35	6.72	3.73	8.3	75.16	47.42	63.38	425.4	368	332.8	755.9	166.9	764.3	641.9	75.1	999.1
40	10.74	11.68	12.26	93.45	60.51	107.31	519.1	129	493.5	295.3	113.5	888.6	54	219.6	1020
45	11.65	18.14	19.57	171.46	142.59	178.22	680.6	144.7	653.8	423.7	61.8	944.4	110.4	707	1027.8

## Sheet: Fig1c_R
Temperature{˚C}	avg{nm}_50	err_50	BoltzFit_50	avg{nm}_100	err_100	BoltzFit_100	avg{nm}_150	err_150	BoltzFit_150	avg{nm}_500	err_500	BoltzFit_500	avg{nm}_1000	err_1000	BoltzFit_1000
5	4.03	0.51	4.22	4.33	1.03	3.11	3.3	1.6	3.1	10.9	19.7	5.4	374.4	47.3	358
10	5.83	7.23	4.68	8.18	2.69	3.16	3.8	5.5	3.1	37.8	27.1	16.7	583.8	71.4	578.9
15	4.68	1.27	5.33	3.64	0.2	3.31	3.7	2.5	3.1	108.3	164.6	79.5	771.5	122.8	811.7
20	4.13	0.87	6.24	6.31	3.73	3.91	3.7	18	3.2	332.7	64.9	350.9	1043.5	157.5	997.7
25	4.31	0.78	7.53	14.14	16.01	6.19	4.3	2.6	3.8	883.4	72	869	635.8	467.6	1116.1
30	8.21	7.1	9.34	5.95	2.68	14.78	4.4	28.3	12.6	1249	92.6	1159	492.6	484.3	1180.9
35	16.59	31.02	11.89	37.63	40.55	46.47	115.7	94.4	123	930.7	390.9	1228.1	460	136.7	1213.5
40	17.64	14.55	15.47	160.69	152.83	153.6	749.5	123.5	743.3	625.7	196.6	1240.5	171.5	219.7	1229.3
45	18.16	19.78	20.49	428.99	144.61	430.75	1168.1	228.7	1185.4	245.2	623.5	1242.7	247	189.2	1236.7

## Sheet: Fig2b
Residue	Norm_Int_1R	Norm_Int_2R	Norm_Int_3R	Norm_Int_4R	Norm_Int_6R	Norm_Int_yCTD
Y1	1	1	1	1	1	1
S2	0.724	1.265	1.248	0.818	0.958	1.064
T4	0.902	1.121	0.909	0.938	0.949	2.074
S5	0.891	1.205	1.004	0.965	0.9	1.709
S7	0.696	0.791	1.362	1.56	2.603	11.405
Y8	0	0.798	1.283	1.242	2.3	10.88
S9	0	0.813	1.443	1.659	2.512	11.263
T11	0	0.899	1.156	1.393	2.282	10.947
S12	0	1.066	1.233	1.338	2.429	13.782
*S14	0	1.361	0.994	1.163	1.239	0

## Sheet: Fig2d
Residue	2R-CTD_D{Hz}	Error_ΔD{Hz}	3R-CTD_D{Hz}	Error_ΔD{Hz}
Y1	0.499	0.043	-0.12	0.042
S2	1.061	0.057	1.269	0.045
T4	5.609	0.048	5.39	0.048
S5	3.634	0.049	3.777	0.046
S7/S143R	8.878	0.063	8.323	0.039
Y8	1.121	0.06	2.352	0.051
S9	4.927	0.07	5.597	0.064
T11	8.629	0.061	8.248	0.065
S12/S19	2.909	0.044	2.888	0.038
Y15			1.772	0.069
S16			4.025	0.076
T18			7.156	0.068
S21/*S142R	3.707	0.045	3.352	0.039

## Sheet: Fig3a
x_label	avg	STD		n=1	n=2	n=3	n=4	n=5	n=6	n=7	n=8	n=9	n=10	n=11	n=12	n=13	n=14	n=15	n=16	n=17	n=18	n=19	n=20	n=21	n=22	n=23	n=24
NMR	1.1025	0.0330022		1.06439	1.12179	1.12131
DLS	1.057	0.0645833		0.988	1.067	1.116
Model	1.07467	0.0241601		1.118	1.117	1.117	1.102	1.067	1.065	1.134	1.078	1.059	1.078	1.054	1.047	1.062	1.063	1.076	1.066	1.057	1.055	1.071	1.066	1.054	1.059	1.064	1.063

## Sheet: Fig3f
Temperature{˚C}	hCTD_Rh{nm}	std_hCTD	yCTD_Rh{nm}	std_yCTD
5	4.258	0.163	3.855	0.148
10	4.206	0.154
15	4.322	0.193	3.911	0.154
20	4.474	0.232
25	4.382	0.152	4.054	0.095
30	4.702	0.174
35	4.747	0.108	3.881	0.12
40	4.462	0.246

## Sheet: Fig4d
Protein	RH_NMR(nm)	std_±	n=1	n=2	n=3
hCTD	4.195	0.189	4.13	4.303	4.151
yCTD	3.407	0.076	3.389	3.491	3.34
Y1S-(N-half)	3.631	0.036	3.621	3.6	3.671
Y1S-(C-half)	3.774	0.038	3.784	3.723	3.815
Y1S-(Odd-R)	3.387	0.021	3.42	3.389	3.352

## Sheet: Fig4e_L
Temperature	yCTD{nm}_150	yCTD_SD_150	Nhalf-yCTD{nm}_150	Nhalf-yCTD_SD_150	Chlaf-yCTD{nm}_150	Chlaf-yCTD_SD_150	Ev2nd-yCTD{nm}_150	Ev2nd-yCTD_SD_150
5	3	0.1	78.4	22.3	87.5	6.5	91.5	17.1
10	4	1	55.1	7	106	20.8	113.8	3.7
15	3.3	0.3	47.3	11.9	91.4	17.7	108.8	4.5
20	3.2	0.1	48.3	8.1	79.6	10.6	110.7	6.4
25	3.9	1.1	57.1	13.4	89.2	8.7	107.6	2.7
30	4.4	1.2	38.1	9.6	52.3	21.4	109.6	3.8
35	1161	648.4	55.1	10.7	81.5	6.1	105.6	4.6
40	45.3	132.2	41.8	7.8	83.7	9.2	96.8	6.4
45	557.8	1063.4	42.7	4.2	80.3	4.7	95.5	5.6

## Sheet: Fig4e_R
Temperature	yCTD{nm}_1000	yCTD_SD_1000	Nhalf-yCTD{nm}_1000	Nhalf-yCTD_SD_1000	Chlaf-yCTD{nm}_1000	Chlaf-yCTD_SD_1000	Ev2nd-yCTD{nm}_1000	Ev2nd-yCTD_SD_1000
5	6.7	1.4	67.3	19	93.8	21.5	114.7	3.5
10	10.1	6	38.9	6.4	68.4	13.3	121	11.9
15	7.7	2.7	66.6	39.9	98	14.5	136.8	12.9
20	9.6	4	46.9	19.6	87.8	12.8	128.1	7.4
25	28.8	22.8	37.3	17.3	83.7	7.8	120	3.1
30	274.6	169.2	43.3	16.1	90.7	20.5	117	3.4
35	1084.9	150.5	57.9	37.4	86.3	13.5	117.7	10.7
40	119.9	243.6	68.3	42.7	78.4	18.6	114	3.2
45	2.2	0.8	62.4	30.4	101.1	13.3	113.2	7.7

## Sheet: Fig5c
ROIs	yCTD{AU}	PYP{AU}	TPPS{AU}
ROI 01	138247900000	114828500000	121485700000
ROI 02	1215879700000	831247200000	121933670000
ROI 03	650328057000	420938978800	151121770000
ROI 04	865370900000	628023620000	209041530000
ROI 05	2015313320000	528677130000	238753621000

[truncated: 9 more sheets: Fig5d, SI Fig2a, SI Fig2b, SI Fig2c, SI Fig4e, SI Fig7a, SI Fig7b, SI Fig7c, SI Table1]
